# Supplementary material for: Sequencing and analyses on chloroplast genomes of Tetrataenium candicans and two allies give new insights on structural variants, DNA barcoding and phylogeny in Apiaceae subfamily Apioideae
Source: PeerJ. 2019 Nov 21;7:e8063. doi: 10.7717/peerj.8063 (PMC6875388; doi:10.7717/peerj.8063)
Supplement: Supplemental Information 1 [file peerj-07-8063-s007.zip]

Archive with 5 entries (5 files):
- SSRs in H. moellendorffii.misa
- SSRs in P. pimpinellifolia.misa
- SSRs in S. transiliensis.misa
- SSRs in T. candicans.misa
- SSRs in T. yunnanense.misa
