# Supplementary material for: Sequencing and analyses on chloroplast genomes of Tetrataenium candicans and two allies give new insights on structural variants, DNA barcoding and phylogeny in Apiaceae subfamily Apioideae
Source: PeerJ. 2019 Nov 21;7:e8063. doi: 10.7717/peerj.8063 (PMC6875388; doi:10.7717/peerj.8063)
Supplement: Supplemental Information 1 [file peerj-07-8063-s007.zip › SSRs in H. moellendorffii.misa]

ID	SSR nr.	SSR type	SSR	size	start	end
Heracleum_moellendorffii_var._moellendorffii_Heracleum_moellendorffii_var._moellendorffii_chloroplast,complete_genome	1	p1	(A)12	12	175	186
Heracleum_moellendorffii_var._moellendorffii_Heracleum_moellendorffii_var._moellendorffii_chloroplast,complete_genome	2	p4	(AATA)3	12	3793	3804
Heracleum_moellendorffii_var._moellendorffii_Heracleum_moellendorffii_var._moellendorffii_chloroplast,complete_genome	3	p2	(TA)5	10	4721	4730
Heracleum_moellendorffii_var._moellendorffii_Heracleum_moellendorffii_var._moellendorffii_chloroplast,complete_genome	4	p1	(A)10	10	6203	6212
Heracleum_moellendorffii_var._moellendorffii_Heracleum_moellendorffii_var._moellendorffii_chloroplast,complete_genome	5	p1	(T)11	11	9269	9279
Heracleum_moellendorffii_var._moellendorffii_Heracleum_moellendorffii_var._moellendorffii_chloroplast,complete_genome	6	p2	(AT)6	12	9743	9754
Heracleum_moellendorffii_var._moellendorffii_Heracleum_moellendorffii_var._moellendorffii_chloroplast,complete_genome	7	p2	(AT)5	10	9932	9941
Heracleum_moellendorffii_var._moellendorffii_Heracleum_moellendorffii_var._moellendorffii_chloroplast,complete_genome	8	p1	(A)10	10	11564	11573
Heracleum_moellendorffii_var._moellendorffii_Heracleum_moellendorffii_var._moellendorffii_chloroplast,complete_genome	9	p2	(AT)5	10	15349	15358
Heracleum_moellendorffii_var._moellendorffii_Heracleum_moellendorffii_var._moellendorffii_chloroplast,complete_genome	10	p1	(T)11	11	16271	16281
Heracleum_moellendorffii_var._moellendorffii_Heracleum_moellendorffii_var._moellendorffii_chloroplast,complete_genome	11	p1	(T)11	11	18500	18510
Heracleum_moellendorffii_var._moellendorffii_Heracleum_moellendorffii_var._moellendorffii_chloroplast,complete_genome	12	p2	(AT)5	10	19864	19873
Heracleum_moellendorffii_var._moellendorffii_Heracleum_moellendorffii_var._moellendorffii_chloroplast,complete_genome	13	c	(C)11(A)10tatttactctttactcaagttcccagcgaagaccaaggaggttttccttaattacggcttcctttatatttagattttttgaattctttatttaa(AAAT)3	128	22585	22712
Heracleum_moellendorffii_var._moellendorffii_Heracleum_moellendorffii_var._moellendorffii_chloroplast,complete_genome	14	p1	(T)12	12	26245	26256
Heracleum_moellendorffii_var._moellendorffii_Heracleum_moellendorffii_var._moellendorffii_chloroplast,complete_genome	15	p1	(T)10	10	27878	27887
Heracleum_moellendorffii_var._moellendorffii_Heracleum_moellendorffii_var._moellendorffii_chloroplast,complete_genome	16	p1	(T)11	11	29461	29471
Heracleum_moellendorffii_var._moellendorffii_Heracleum_moellendorffii_var._moellendorffii_chloroplast,complete_genome	17	p2	(AT)7	14	31640	31653
Heracleum_moellendorffii_var._moellendorffii_Heracleum_moellendorffii_var._moellendorffii_chloroplast,complete_genome	18	p4	(ATTT)3	12	42508	42519
Heracleum_moellendorffii_var._moellendorffii_Heracleum_moellendorffii_var._moellendorffii_chloroplast,complete_genome	19	p2	(TA)6	12	45497	45508
Heracleum_moellendorffii_var._moellendorffii_Heracleum_moellendorffii_var._moellendorffii_chloroplast,complete_genome	20	p2	(AT)7	14	46100	46113
Heracleum_moellendorffii_var._moellendorffii_Heracleum_moellendorffii_var._moellendorffii_chloroplast,complete_genome	21	p2	(TA)5	10	47110	47119
Heracleum_moellendorffii_var._moellendorffii_Heracleum_moellendorffii_var._moellendorffii_chloroplast,complete_genome	22	p2	(AT)7	14	47734	47747
Heracleum_moellendorffii_var._moellendorffii_Heracleum_moellendorffii_var._moellendorffii_chloroplast,complete_genome	23	p1	(T)10	10	48767	48776
Heracleum_moellendorffii_var._moellendorffii_Heracleum_moellendorffii_var._moellendorffii_chloroplast,complete_genome	24	p2	(AT)6	12	49897	49908
Heracleum_moellendorffii_var._moellendorffii_Heracleum_moellendorffii_var._moellendorffii_chloroplast,complete_genome	25	c	(T)10caagcgtggaagcccccgaactagaattagtaggatttattttc(ATA)4	66	55284	55349
Heracleum_moellendorffii_var._moellendorffii_Heracleum_moellendorffii_var._moellendorffii_chloroplast,complete_genome	26	p1	(A)13	13	55850	55862
Heracleum_moellendorffii_var._moellendorffii_Heracleum_moellendorffii_var._moellendorffii_chloroplast,complete_genome	27	p4	(AATT)3	12	59991	60002
Heracleum_moellendorffii_var._moellendorffii_Heracleum_moellendorffii_var._moellendorffii_chloroplast,complete_genome	28	p1	(T)11	11	60195	60205
Heracleum_moellendorffii_var._moellendorffii_Heracleum_moellendorffii_var._moellendorffii_chloroplast,complete_genome	29	p2	(TA)5	10	64241	64250
Heracleum_moellendorffii_var._moellendorffii_Heracleum_moellendorffii_var._moellendorffii_chloroplast,complete_genome	30	p4	(TCCT)3	12	68190	68201
Heracleum_moellendorffii_var._moellendorffii_Heracleum_moellendorffii_var._moellendorffii_chloroplast,complete_genome	31	p1	(A)12	12	70895	70906
Heracleum_moellendorffii_var._moellendorffii_Heracleum_moellendorffii_var._moellendorffii_chloroplast,complete_genome	32	p1	(T)13	13	71182	71194
Heracleum_moellendorffii_var._moellendorffii_Heracleum_moellendorffii_var._moellendorffii_chloroplast,complete_genome	33	p1	(T)11	11	72726	72736
Heracleum_moellendorffii_var._moellendorffii_Heracleum_moellendorffii_var._moellendorffii_chloroplast,complete_genome	34	p1	(A)10	10	77101	77110
Heracleum_moellendorffii_var._moellendorffii_Heracleum_moellendorffii_var._moellendorffii_chloroplast,complete_genome	35	p1	(T)10	10	83230	83239
Heracleum_moellendorffii_var._moellendorffii_Heracleum_moellendorffii_var._moellendorffii_chloroplast,complete_genome	36	p2	(AT)5	10	84607	84616
Heracleum_moellendorffii_var._moellendorffii_Heracleum_moellendorffii_var._moellendorffii_chloroplast,complete_genome	37	p1	(T)11	11	84927	84937
Heracleum_moellendorffii_var._moellendorffii_Heracleum_moellendorffii_var._moellendorffii_chloroplast,complete_genome	38	p1	(A)11	11	88607	88617
Heracleum_moellendorffii_var._moellendorffii_Heracleum_moellendorffii_var._moellendorffii_chloroplast,complete_genome	39	p1	(T)12	12	94486	94497
Heracleum_moellendorffii_var._moellendorffii_Heracleum_moellendorffii_var._moellendorffii_chloroplast,complete_genome	40	p1	(G)12	12	95969	95980
Heracleum_moellendorffii_var._moellendorffii_Heracleum_moellendorffii_var._moellendorffii_chloroplast,complete_genome	41	p1	(T)14	14	101026	101039
Heracleum_moellendorffii_var._moellendorffii_Heracleum_moellendorffii_var._moellendorffii_chloroplast,complete_genome	42	p1	(T)11	11	105009	105019
Heracleum_moellendorffii_var._moellendorffii_Heracleum_moellendorffii_var._moellendorffii_chloroplast,complete_genome	43	p4	(AGGT)3	12	108325	108336
Heracleum_moellendorffii_var._moellendorffii_Heracleum_moellendorffii_var._moellendorffii_chloroplast,complete_genome	44	p1	(A)10	10	112825	112834
Heracleum_moellendorffii_var._moellendorffii_Heracleum_moellendorffii_var._moellendorffii_chloroplast,complete_genome	45	p1	(A)10	10	113166	113175
Heracleum_moellendorffii_var._moellendorffii_Heracleum_moellendorffii_var._moellendorffii_chloroplast,complete_genome	46	p2	(TA)5	10	116433	116442
Heracleum_moellendorffii_var._moellendorffii_Heracleum_moellendorffii_var._moellendorffii_chloroplast,complete_genome	47	p2	(AT)5	10	117183	117192
Heracleum_moellendorffii_var._moellendorffii_Heracleum_moellendorffii_var._moellendorffii_chloroplast,complete_genome	48	c	(TCTT)3ggagtttatcagttattcatatagttccatattt(A)14	60	117993	118052
Heracleum_moellendorffii_var._moellendorffii_Heracleum_moellendorffii_var._moellendorffii_chloroplast,complete_genome	49	p2	(TA)5	10	122160	122169
Heracleum_moellendorffii_var._moellendorffii_Heracleum_moellendorffii_var._moellendorffii_chloroplast,complete_genome	50	c	(T)10aacta(AT)6ttcaaatcaaatccaaatttaccatgattctcatcaacaaacaaaac(CAAT)3	86	122354	122439
Heracleum_moellendorffii_var._moellendorffii_Heracleum_moellendorffii_var._moellendorffii_chloroplast,complete_genome	51	p2	(TA)5	10	128700	128709
Heracleum_moellendorffii_var._moellendorffii_Heracleum_moellendorffii_var._moellendorffii_chloroplast,complete_genome	52	p1	(T)11	11	129885	129895
Heracleum_moellendorffii_var._moellendorffii_Heracleum_moellendorffii_var._moellendorffii_chloroplast,complete_genome	53	p1	(T)10	10	130846	130855
Heracleum_moellendorffii_var._moellendorffii_Heracleum_moellendorffii_var._moellendorffii_chloroplast,complete_genome	54	p1	(T)10	10	131187	131196
