# Supplementary material for: Sequencing and analyses on chloroplast genomes of Tetrataenium candicans and two allies give new insights on structural variants, DNA barcoding and phylogeny in Apiaceae subfamily Apioideae
Source: PeerJ. 2019 Nov 21;7:e8063. doi: 10.7717/peerj.8063 (PMC6875388; doi:10.7717/peerj.8063)
Supplement: Supplemental Information 1 [file peerj-07-8063-s007.zip › SSRs in P. pimpinellifolia.misa]

ID	SSR nr.	SSR type	SSR	size	start	end
NC_027450_Pastinaca_pimpinellifolia_voucher_M.G._Pimenov_et_al.,_117_(MW)_plastid,_complete_genome	1	p4	(ATAA)3	12	3825	3836
NC_027450_Pastinaca_pimpinellifolia_voucher_M.G._Pimenov_et_al.,_117_(MW)_plastid,_complete_genome	2	p2	(TA)5	10	4757	4766
NC_027450_Pastinaca_pimpinellifolia_voucher_M.G._Pimenov_et_al.,_117_(MW)_plastid,_complete_genome	3	p1	(T)10	10	8044	8053
NC_027450_Pastinaca_pimpinellifolia_voucher_M.G._Pimenov_et_al.,_117_(MW)_plastid,_complete_genome	4	p1	(G)10	10	8706	8715
NC_027450_Pastinaca_pimpinellifolia_voucher_M.G._Pimenov_et_al.,_117_(MW)_plastid,_complete_genome	5	p1	(T)10	10	8841	8850
NC_027450_Pastinaca_pimpinellifolia_voucher_M.G._Pimenov_et_al.,_117_(MW)_plastid,_complete_genome	6	p2	(AT)6	12	9776	9787
NC_027450_Pastinaca_pimpinellifolia_voucher_M.G._Pimenov_et_al.,_117_(MW)_plastid,_complete_genome	7	p2	(AT)5	10	9965	9974
NC_027450_Pastinaca_pimpinellifolia_voucher_M.G._Pimenov_et_al.,_117_(MW)_plastid,_complete_genome	8	p1	(A)11	11	11597	11607
NC_027450_Pastinaca_pimpinellifolia_voucher_M.G._Pimenov_et_al.,_117_(MW)_plastid,_complete_genome	9	p2	(AT)5	10	15401	15410
NC_027450_Pastinaca_pimpinellifolia_voucher_M.G._Pimenov_et_al.,_117_(MW)_plastid,_complete_genome	10	p1	(T)10	10	16324	16333
NC_027450_Pastinaca_pimpinellifolia_voucher_M.G._Pimenov_et_al.,_117_(MW)_plastid,_complete_genome	11	p1	(T)11	11	18529	18539
NC_027450_Pastinaca_pimpinellifolia_voucher_M.G._Pimenov_et_al.,_117_(MW)_plastid,_complete_genome	12	p2	(AT)5	10	19893	19902
NC_027450_Pastinaca_pimpinellifolia_voucher_M.G._Pimenov_et_al.,_117_(MW)_plastid,_complete_genome	13	c	(A)10gataaggagttcgaacttttaaattccagag(C)10(A)12tatttactctttactcaagttcccagcgaagaccaaggaggttttccttaattacggcttcctttatatttagattttttgaattctttatttaa(AAAT)3	170	22576	22745
NC_027450_Pastinaca_pimpinellifolia_voucher_M.G._Pimenov_et_al.,_117_(MW)_plastid,_complete_genome	14	p1	(T)12	12	26278	26289
NC_027450_Pastinaca_pimpinellifolia_voucher_M.G._Pimenov_et_al.,_117_(MW)_plastid,_complete_genome	15	p1	(T)10	10	27893	27902
NC_027450_Pastinaca_pimpinellifolia_voucher_M.G._Pimenov_et_al.,_117_(MW)_plastid,_complete_genome	16	p4	(TTTA)3	12	29492	29503
NC_027450_Pastinaca_pimpinellifolia_voucher_M.G._Pimenov_et_al.,_117_(MW)_plastid,_complete_genome	17	p2	(AT)6	12	31683	31694
NC_027450_Pastinaca_pimpinellifolia_voucher_M.G._Pimenov_et_al.,_117_(MW)_plastid,_complete_genome	18	c	(T)12c(T)10	23	32588	32610
NC_027450_Pastinaca_pimpinellifolia_voucher_M.G._Pimenov_et_al.,_117_(MW)_plastid,_complete_genome	19	p5	(TTTTA)3	15	37514	37528
NC_027450_Pastinaca_pimpinellifolia_voucher_M.G._Pimenov_et_al.,_117_(MW)_plastid,_complete_genome	20	p4	(ATTT)3	12	42568	42579
NC_027450_Pastinaca_pimpinellifolia_voucher_M.G._Pimenov_et_al.,_117_(MW)_plastid,_complete_genome	21	p2	(TA)6	12	45570	45581
NC_027450_Pastinaca_pimpinellifolia_voucher_M.G._Pimenov_et_al.,_117_(MW)_plastid,_complete_genome	22	c	(TA)5ttctatataaagattc(TA)7	40	47174	47213
NC_027450_Pastinaca_pimpinellifolia_voucher_M.G._Pimenov_et_al.,_117_(MW)_plastid,_complete_genome	23	c*	(AT)5(T)11*	20	47814	47833
NC_027450_Pastinaca_pimpinellifolia_voucher_M.G._Pimenov_et_al.,_117_(MW)_plastid,_complete_genome	24	p2	(AT)6	12	49977	49988
NC_027450_Pastinaca_pimpinellifolia_voucher_M.G._Pimenov_et_al.,_117_(MW)_plastid,_complete_genome	25	p2	(TA)6	12	51637	51648
NC_027450_Pastinaca_pimpinellifolia_voucher_M.G._Pimenov_et_al.,_117_(MW)_plastid,_complete_genome	26	p5	(CATCT)3	15	51813	51827
NC_027450_Pastinaca_pimpinellifolia_voucher_M.G._Pimenov_et_al.,_117_(MW)_plastid,_complete_genome	27	c	(T)10caagcgtggaagcccccgaactagaattagtaggatttattttc(ATA)4	66	55358	55423
NC_027450_Pastinaca_pimpinellifolia_voucher_M.G._Pimenov_et_al.,_117_(MW)_plastid,_complete_genome	28	p1	(A)10	10	55939	55948
NC_027450_Pastinaca_pimpinellifolia_voucher_M.G._Pimenov_et_al.,_117_(MW)_plastid,_complete_genome	29	c	(AATT)3aa(AATT)3	26	60070	60095
NC_027450_Pastinaca_pimpinellifolia_voucher_M.G._Pimenov_et_al.,_117_(MW)_plastid,_complete_genome	30	p1	(T)10	10	60289	60298
NC_027450_Pastinaca_pimpinellifolia_voucher_M.G._Pimenov_et_al.,_117_(MW)_plastid,_complete_genome	31	p2	(TA)7	14	64326	64339
NC_027450_Pastinaca_pimpinellifolia_voucher_M.G._Pimenov_et_al.,_117_(MW)_plastid,_complete_genome	32	p4	(TCCT)3	12	68223	68234
NC_027450_Pastinaca_pimpinellifolia_voucher_M.G._Pimenov_et_al.,_117_(MW)_plastid,_complete_genome	33	p2	(TA)7	14	68573	68586
NC_027450_Pastinaca_pimpinellifolia_voucher_M.G._Pimenov_et_al.,_117_(MW)_plastid,_complete_genome	34	p1	(A)10	10	70947	70956
NC_027450_Pastinaca_pimpinellifolia_voucher_M.G._Pimenov_et_al.,_117_(MW)_plastid,_complete_genome	35	p1	(T)11	11	71232	71242
NC_027450_Pastinaca_pimpinellifolia_voucher_M.G._Pimenov_et_al.,_117_(MW)_plastid,_complete_genome	36	p1	(T)11	11	72774	72784
NC_027450_Pastinaca_pimpinellifolia_voucher_M.G._Pimenov_et_al.,_117_(MW)_plastid,_complete_genome	37	p2	(AT)5	10	84673	84682
NC_027450_Pastinaca_pimpinellifolia_voucher_M.G._Pimenov_et_al.,_117_(MW)_plastid,_complete_genome	38	p1	(T)12	12	84993	85004
NC_027450_Pastinaca_pimpinellifolia_voucher_M.G._Pimenov_et_al.,_117_(MW)_plastid,_complete_genome	39	p1	(G)13	13	96071	96083
NC_027450_Pastinaca_pimpinellifolia_voucher_M.G._Pimenov_et_al.,_117_(MW)_plastid,_complete_genome	40	p1	(T)14	14	101128	101141
NC_027450_Pastinaca_pimpinellifolia_voucher_M.G._Pimenov_et_al.,_117_(MW)_plastid,_complete_genome	41	p1	(T)11	11	105175	105185
NC_027450_Pastinaca_pimpinellifolia_voucher_M.G._Pimenov_et_al.,_117_(MW)_plastid,_complete_genome	42	p4	(AGGT)3	12	108491	108502
NC_027450_Pastinaca_pimpinellifolia_voucher_M.G._Pimenov_et_al.,_117_(MW)_plastid,_complete_genome	43	p4	(AAAT)3	12	110264	110275
NC_027450_Pastinaca_pimpinellifolia_voucher_M.G._Pimenov_et_al.,_117_(MW)_plastid,_complete_genome	44	p1	(A)10	10	112991	113000
NC_027450_Pastinaca_pimpinellifolia_voucher_M.G._Pimenov_et_al.,_117_(MW)_plastid,_complete_genome	45	p2	(TA)5	10	116599	116608
NC_027450_Pastinaca_pimpinellifolia_voucher_M.G._Pimenov_et_al.,_117_(MW)_plastid,_complete_genome	46	p2	(AT)7	14	117419	117432
NC_027450_Pastinaca_pimpinellifolia_voucher_M.G._Pimenov_et_al.,_117_(MW)_plastid,_complete_genome	47	c	(TCTT)3ggagtttatcagttattcatatagttccatatttc(A)13	60	118280	118339
NC_027450_Pastinaca_pimpinellifolia_voucher_M.G._Pimenov_et_al.,_117_(MW)_plastid,_complete_genome	48	p2	(TA)5	10	122440	122449
NC_027450_Pastinaca_pimpinellifolia_voucher_M.G._Pimenov_et_al.,_117_(MW)_plastid,_complete_genome	49	c	(AT)7ttcaaatcaaatccaaatttaccatgattctcatcaacaaacaaaac(CAAT)3	73	122648	122720
NC_027450_Pastinaca_pimpinellifolia_voucher_M.G._Pimenov_et_al.,_117_(MW)_plastid,_complete_genome	50	p2	(TA)5	10	128989	128998
NC_027450_Pastinaca_pimpinellifolia_voucher_M.G._Pimenov_et_al.,_117_(MW)_plastid,_complete_genome	51	p1	(T)10	10	130183	130192
NC_027450_Pastinaca_pimpinellifolia_voucher_M.G._Pimenov_et_al.,_117_(MW)_plastid,_complete_genome	52	p1	(T)10	10	131485	131494
