# Supplementary material for: Sequencing and analyses on chloroplast genomes of Tetrataenium candicans and two allies give new insights on structural variants, DNA barcoding and phylogeny in Apiaceae subfamily Apioideae
Source: PeerJ. 2019 Nov 21;7:e8063. doi: 10.7717/peerj.8063 (PMC6875388; doi:10.7717/peerj.8063)
Supplement: Supplemental Information 1 [file peerj-07-8063-s007.zip › SSRs in S. transiliensis.misa]

ID	SSR nr.	SSR type	SSR	size	start	end
Semenovia_transiliensis_Regel_et_Herd._Semenovia_transiliensis_Regel_et_Herd.chloroplast,complete_genome	1	p4	(AATA)5	20	3883	3902
Semenovia_transiliensis_Regel_et_Herd._Semenovia_transiliensis_Regel_et_Herd.chloroplast,complete_genome	2	p1	(A)12	12	4230	4241
Semenovia_transiliensis_Regel_et_Herd._Semenovia_transiliensis_Regel_et_Herd.chloroplast,complete_genome	3	p1	(A)11	11	4477	4487
Semenovia_transiliensis_Regel_et_Herd._Semenovia_transiliensis_Regel_et_Herd.chloroplast,complete_genome	4	p1	(T)11	11	8903	8913
Semenovia_transiliensis_Regel_et_Herd._Semenovia_transiliensis_Regel_et_Herd.chloroplast,complete_genome	5	p2	(AT)5	10	9839	9848
Semenovia_transiliensis_Regel_et_Herd._Semenovia_transiliensis_Regel_et_Herd.chloroplast,complete_genome	6	p2	(AT)7	14	10031	10044
Semenovia_transiliensis_Regel_et_Herd._Semenovia_transiliensis_Regel_et_Herd.chloroplast,complete_genome	7	p1	(A)10	10	11678	11687
Semenovia_transiliensis_Regel_et_Herd._Semenovia_transiliensis_Regel_et_Herd.chloroplast,complete_genome	8	p1	(T)14	14	12389	12402
Semenovia_transiliensis_Regel_et_Herd._Semenovia_transiliensis_Regel_et_Herd.chloroplast,complete_genome	9	p2	(AT)5	10	13080	13089
Semenovia_transiliensis_Regel_et_Herd._Semenovia_transiliensis_Regel_et_Herd.chloroplast,complete_genome	10	p1	(A)10	10	13553	13562
Semenovia_transiliensis_Regel_et_Herd._Semenovia_transiliensis_Regel_et_Herd.chloroplast,complete_genome	11	p5	(ATTAG)3	15	14605	14619
Semenovia_transiliensis_Regel_et_Herd._Semenovia_transiliensis_Regel_et_Herd.chloroplast,complete_genome	12	p1	(A)12	12	16436	16447
Semenovia_transiliensis_Regel_et_Herd._Semenovia_transiliensis_Regel_et_Herd.chloroplast,complete_genome	13	p6	(CCTATA)3	18	16645	16662
Semenovia_transiliensis_Regel_et_Herd._Semenovia_transiliensis_Regel_et_Herd.chloroplast,complete_genome	14	p1	(T)11	11	18668	18678
Semenovia_transiliensis_Regel_et_Herd._Semenovia_transiliensis_Regel_et_Herd.chloroplast,complete_genome	15	p2	(AT)5	10	20032	20041
Semenovia_transiliensis_Regel_et_Herd._Semenovia_transiliensis_Regel_et_Herd.chloroplast,complete_genome	16	c	(C)10(A)12	22	22754	22775
Semenovia_transiliensis_Regel_et_Herd._Semenovia_transiliensis_Regel_et_Herd.chloroplast,complete_genome	17	p4	(AAAT)3	12	22877	22888
Semenovia_transiliensis_Regel_et_Herd._Semenovia_transiliensis_Regel_et_Herd.chloroplast,complete_genome	18	p1	(T)12	12	26416	26427
Semenovia_transiliensis_Regel_et_Herd._Semenovia_transiliensis_Regel_et_Herd.chloroplast,complete_genome	19	p1	(A)12	12	28158	28169
Semenovia_transiliensis_Regel_et_Herd._Semenovia_transiliensis_Regel_et_Herd.chloroplast,complete_genome	20	p3	(TTA)4	12	28820	28831
Semenovia_transiliensis_Regel_et_Herd._Semenovia_transiliensis_Regel_et_Herd.chloroplast,complete_genome	21	p1	(A)10	10	29227	29236
Semenovia_transiliensis_Regel_et_Herd._Semenovia_transiliensis_Regel_et_Herd.chloroplast,complete_genome	22	p1	(T)10	10	29640	29649
Semenovia_transiliensis_Regel_et_Herd._Semenovia_transiliensis_Regel_et_Herd.chloroplast,complete_genome	23	p2	(TA)5	10	32208	32217
Semenovia_transiliensis_Regel_et_Herd._Semenovia_transiliensis_Regel_et_Herd.chloroplast,complete_genome	24	p1	(A)10	10	33317	33326
Semenovia_transiliensis_Regel_et_Herd._Semenovia_transiliensis_Regel_et_Herd.chloroplast,complete_genome	25	p5	(TTTTA)3	15	37839	37853
Semenovia_transiliensis_Regel_et_Herd._Semenovia_transiliensis_Regel_et_Herd.chloroplast,complete_genome	26	p4	(ATTT)3	12	42886	42897
Semenovia_transiliensis_Regel_et_Herd._Semenovia_transiliensis_Regel_et_Herd.chloroplast,complete_genome	27	p2	(TA)8	16	43954	43969
Semenovia_transiliensis_Regel_et_Herd._Semenovia_transiliensis_Regel_et_Herd.chloroplast,complete_genome	28	p1	(T)10	10	45257	45266
Semenovia_transiliensis_Regel_et_Herd._Semenovia_transiliensis_Regel_et_Herd.chloroplast,complete_genome	29	p1	(A)11	11	45636	45646
Semenovia_transiliensis_Regel_et_Herd._Semenovia_transiliensis_Regel_et_Herd.chloroplast,complete_genome	30	p2	(TA)5	10	47463	47472
Semenovia_transiliensis_Regel_et_Herd._Semenovia_transiliensis_Regel_et_Herd.chloroplast,complete_genome	31	c	(AT)7c(AT)6	27	48100	48126
Semenovia_transiliensis_Regel_et_Herd._Semenovia_transiliensis_Regel_et_Herd.chloroplast,complete_genome	32	p2	(AT)5	10	50260	50269
Semenovia_transiliensis_Regel_et_Herd._Semenovia_transiliensis_Regel_et_Herd.chloroplast,complete_genome	33	p1	(T)11	11	51205	51215
Semenovia_transiliensis_Regel_et_Herd._Semenovia_transiliensis_Regel_et_Herd.chloroplast,complete_genome	34	p1	(T)10	10	53676	53685
Semenovia_transiliensis_Regel_et_Herd._Semenovia_transiliensis_Regel_et_Herd.chloroplast,complete_genome	35	c	(T)10caagcgtggaagcccccgaactagaattagtaggatttattttc(ATA)4	66	55634	55699
Semenovia_transiliensis_Regel_et_Herd._Semenovia_transiliensis_Regel_et_Herd.chloroplast,complete_genome	36	p1	(A)12	12	56218	56229
Semenovia_transiliensis_Regel_et_Herd._Semenovia_transiliensis_Regel_et_Herd.chloroplast,complete_genome	37	p4	(AAAT)3	12	58411	58422
Semenovia_transiliensis_Regel_et_Herd._Semenovia_transiliensis_Regel_et_Herd.chloroplast,complete_genome	38	p3	(AAT)4	12	60343	60354
Semenovia_transiliensis_Regel_et_Herd._Semenovia_transiliensis_Regel_et_Herd.chloroplast,complete_genome	39	p1	(T)13	13	60526	60538
Semenovia_transiliensis_Regel_et_Herd._Semenovia_transiliensis_Regel_et_Herd.chloroplast,complete_genome	40	p4	(TTAT)4	16	62989	63004
Semenovia_transiliensis_Regel_et_Herd._Semenovia_transiliensis_Regel_et_Herd.chloroplast,complete_genome	41	p2	(TA)5	10	64569	64578
Semenovia_transiliensis_Regel_et_Herd._Semenovia_transiliensis_Regel_et_Herd.chloroplast,complete_genome	42	p1	(A)10	10	71203	71212
Semenovia_transiliensis_Regel_et_Herd._Semenovia_transiliensis_Regel_et_Herd.chloroplast,complete_genome	43	c	(TA)5t(TTA)4	23	71399	71421
Semenovia_transiliensis_Regel_et_Herd._Semenovia_transiliensis_Regel_et_Herd.chloroplast,complete_genome	44	p1	(A)11	11	71636	71646
Semenovia_transiliensis_Regel_et_Herd._Semenovia_transiliensis_Regel_et_Herd.chloroplast,complete_genome	45	p1	(A)10	10	72128	72137
Semenovia_transiliensis_Regel_et_Herd._Semenovia_transiliensis_Regel_et_Herd.chloroplast,complete_genome	46	p6	(ATATTA)3	18	72561	72578
Semenovia_transiliensis_Regel_et_Herd._Semenovia_transiliensis_Regel_et_Herd.chloroplast,complete_genome	47	p1	(T)12	12	73053	73064
Semenovia_transiliensis_Regel_et_Herd._Semenovia_transiliensis_Regel_et_Herd.chloroplast,complete_genome	48	p5	(ATTCA)4	20	78830	78849
Semenovia_transiliensis_Regel_et_Herd._Semenovia_transiliensis_Regel_et_Herd.chloroplast,complete_genome	49	p1	(T)11	11	80481	80491
Semenovia_transiliensis_Regel_et_Herd._Semenovia_transiliensis_Regel_et_Herd.chloroplast,complete_genome	50	p1	(T)11	11	81561	81571
Semenovia_transiliensis_Regel_et_Herd._Semenovia_transiliensis_Regel_et_Herd.chloroplast,complete_genome	51	p1	(A)14	14	82133	82146
Semenovia_transiliensis_Regel_et_Herd._Semenovia_transiliensis_Regel_et_Herd.chloroplast,complete_genome	52	p1	(T)10	10	83529	83538
Semenovia_transiliensis_Regel_et_Herd._Semenovia_transiliensis_Regel_et_Herd.chloroplast,complete_genome	53	p2	(AT)5	10	84907	84916
Semenovia_transiliensis_Regel_et_Herd._Semenovia_transiliensis_Regel_et_Herd.chloroplast,complete_genome	54	p1	(G)14	14	94152	94165
Semenovia_transiliensis_Regel_et_Herd._Semenovia_transiliensis_Regel_et_Herd.chloroplast,complete_genome	55	p3	(AGT)4	12	101759	101770
Semenovia_transiliensis_Regel_et_Herd._Semenovia_transiliensis_Regel_et_Herd.chloroplast,complete_genome	56	p1	(T)10	10	104752	104761
Semenovia_transiliensis_Regel_et_Herd._Semenovia_transiliensis_Regel_et_Herd.chloroplast,complete_genome	57	p1	(G)10	10	105973	105982
Semenovia_transiliensis_Regel_et_Herd._Semenovia_transiliensis_Regel_et_Herd.chloroplast,complete_genome	58	p4	(AGGT)3	12	108059	108070
Semenovia_transiliensis_Regel_et_Herd._Semenovia_transiliensis_Regel_et_Herd.chloroplast,complete_genome	59	p1	(T)11	11	110227	110237
Semenovia_transiliensis_Regel_et_Herd._Semenovia_transiliensis_Regel_et_Herd.chloroplast,complete_genome	60	p1	(A)10	10	112571	112580
Semenovia_transiliensis_Regel_et_Herd._Semenovia_transiliensis_Regel_et_Herd.chloroplast,complete_genome	61	p2	(TA)6	12	113005	113016
Semenovia_transiliensis_Regel_et_Herd._Semenovia_transiliensis_Regel_et_Herd.chloroplast,complete_genome	62	c	(TA)7(T)10	24	116069	116092
Semenovia_transiliensis_Regel_et_Herd._Semenovia_transiliensis_Regel_et_Herd.chloroplast,complete_genome	63	p2	(AT)6	12	116726	116737
Semenovia_transiliensis_Regel_et_Herd._Semenovia_transiliensis_Regel_et_Herd.chloroplast,complete_genome	64	p4	(TCTT)3	12	117723	117734
Semenovia_transiliensis_Regel_et_Herd._Semenovia_transiliensis_Regel_et_Herd.chloroplast,complete_genome	65	c	(AT)5aacaaatacagaacaaaaaaatatattggtaatagatcgaactaaaagaattctctttgatatattaattc(A)13	94	121205	121298
Semenovia_transiliensis_Regel_et_Herd._Semenovia_transiliensis_Regel_et_Herd.chloroplast,complete_genome	66	p2	(TA)5	10	121896	121905
Semenovia_transiliensis_Regel_et_Herd._Semenovia_transiliensis_Regel_et_Herd.chloroplast,complete_genome	67	p4	(CAAT)3	12	122156	122167
Semenovia_transiliensis_Regel_et_Herd._Semenovia_transiliensis_Regel_et_Herd.chloroplast,complete_genome	68	p2	(TA)5	10	128422	128431
Semenovia_transiliensis_Regel_et_Herd._Semenovia_transiliensis_Regel_et_Herd.chloroplast,complete_genome	69	p1	(T)10	10	129622	129631
Semenovia_transiliensis_Regel_et_Herd._Semenovia_transiliensis_Regel_et_Herd.chloroplast,complete_genome	70	p1	(T)10	10	130924	130933
