# Supplementary material for: Sequencing and analyses on chloroplast genomes of Tetrataenium candicans and two allies give new insights on structural variants, DNA barcoding and phylogeny in Apiaceae subfamily Apioideae
Source: PeerJ. 2019 Nov 21;7:e8063. doi: 10.7717/peerj.8063 (PMC6875388; doi:10.7717/peerj.8063)
Supplement: Supplemental Information 1 [file peerj-07-8063-s007.zip › SSRs in T. candicans.misa]

ID	SSR nr.	SSR type	SSR	size	start	end
Tetrataenium_candicans_Wall.ex_DC.22_Tetrataenium_candicans_Wall.ex_DC._chloroplast,complete_genome	1	p4	(AATA)3	12	3812	3823
Tetrataenium_candicans_Wall.ex_DC.22_Tetrataenium_candicans_Wall.ex_DC._chloroplast,complete_genome	2	p1	(A)10	10	4400	4409
Tetrataenium_candicans_Wall.ex_DC.22_Tetrataenium_candicans_Wall.ex_DC._chloroplast,complete_genome	3	p2	(TA)5	10	4555	4564
Tetrataenium_candicans_Wall.ex_DC.22_Tetrataenium_candicans_Wall.ex_DC._chloroplast,complete_genome	4	p1	(T)11	11	7845	7855
Tetrataenium_candicans_Wall.ex_DC.22_Tetrataenium_candicans_Wall.ex_DC._chloroplast,complete_genome	5	p1	(T)10	10	8623	8632
Tetrataenium_candicans_Wall.ex_DC.22_Tetrataenium_candicans_Wall.ex_DC._chloroplast,complete_genome	6	p2	(AT)5	10	9566	9575
Tetrataenium_candicans_Wall.ex_DC.22_Tetrataenium_candicans_Wall.ex_DC._chloroplast,complete_genome	7	p2	(AT)6	12	9754	9765
Tetrataenium_candicans_Wall.ex_DC.22_Tetrataenium_candicans_Wall.ex_DC._chloroplast,complete_genome	8	p1	(T)11	11	12096	12106
Tetrataenium_candicans_Wall.ex_DC.22_Tetrataenium_candicans_Wall.ex_DC._chloroplast,complete_genome	9	p2	(AT)5	10	12796	12805
Tetrataenium_candicans_Wall.ex_DC.22_Tetrataenium_candicans_Wall.ex_DC._chloroplast,complete_genome	10	p5	(ATTAG)3	15	14317	14331
Tetrataenium_candicans_Wall.ex_DC.22_Tetrataenium_candicans_Wall.ex_DC._chloroplast,complete_genome	11	p1	(A)13	13	16149	16161
Tetrataenium_candicans_Wall.ex_DC.22_Tetrataenium_candicans_Wall.ex_DC._chloroplast,complete_genome	12	p1	(T)11	11	18370	18380
Tetrataenium_candicans_Wall.ex_DC.22_Tetrataenium_candicans_Wall.ex_DC._chloroplast,complete_genome	13	p2	(AT)5	10	19734	19743
Tetrataenium_candicans_Wall.ex_DC.22_Tetrataenium_candicans_Wall.ex_DC._chloroplast,complete_genome	14	p1	(C)13	13	22455	22467
Tetrataenium_candicans_Wall.ex_DC.22_Tetrataenium_candicans_Wall.ex_DC._chloroplast,complete_genome	15	p4	(AAAT)3	12	22572	22583
Tetrataenium_candicans_Wall.ex_DC.22_Tetrataenium_candicans_Wall.ex_DC._chloroplast,complete_genome	16	p1	(T)12	12	26111	26122
Tetrataenium_candicans_Wall.ex_DC.22_Tetrataenium_candicans_Wall.ex_DC._chloroplast,complete_genome	17	p3	(TTA)4	12	28499	28510
Tetrataenium_candicans_Wall.ex_DC.22_Tetrataenium_candicans_Wall.ex_DC._chloroplast,complete_genome	18	p1	(T)11	11	29316	29326
Tetrataenium_candicans_Wall.ex_DC.22_Tetrataenium_candicans_Wall.ex_DC._chloroplast,complete_genome	19	p2	(AT)5	10	31557	31566
Tetrataenium_candicans_Wall.ex_DC.22_Tetrataenium_candicans_Wall.ex_DC._chloroplast,complete_genome	20	p2	(TA)6	12	31928	31939
Tetrataenium_candicans_Wall.ex_DC.22_Tetrataenium_candicans_Wall.ex_DC._chloroplast,complete_genome	21	p1	(A)11	11	33050	33060
Tetrataenium_candicans_Wall.ex_DC.22_Tetrataenium_candicans_Wall.ex_DC._chloroplast,complete_genome	22	p1	(C)10	10	36880	36889
Tetrataenium_candicans_Wall.ex_DC.22_Tetrataenium_candicans_Wall.ex_DC._chloroplast,complete_genome	23	p5	(TAGTG)3	15	37283	37297
Tetrataenium_candicans_Wall.ex_DC.22_Tetrataenium_candicans_Wall.ex_DC._chloroplast,complete_genome	24	p5	(TTTTA)3	15	37622	37636
Tetrataenium_candicans_Wall.ex_DC.22_Tetrataenium_candicans_Wall.ex_DC._chloroplast,complete_genome	25	p4	(ATTT)3	12	42668	42679
Tetrataenium_candicans_Wall.ex_DC.22_Tetrataenium_candicans_Wall.ex_DC._chloroplast,complete_genome	26	p1	(T)10	10	45061	45070
Tetrataenium_candicans_Wall.ex_DC.22_Tetrataenium_candicans_Wall.ex_DC._chloroplast,complete_genome	27	p1	(A)14	14	45443	45456
Tetrataenium_candicans_Wall.ex_DC.22_Tetrataenium_candicans_Wall.ex_DC._chloroplast,complete_genome	28	p2	(TA)5	10	45686	45695
Tetrataenium_candicans_Wall.ex_DC.22_Tetrataenium_candicans_Wall.ex_DC._chloroplast,complete_genome	29	p2	(TA)5	10	47278	47287
Tetrataenium_candicans_Wall.ex_DC.22_Tetrataenium_candicans_Wall.ex_DC._chloroplast,complete_genome	30	p2	(AT)7	14	47901	47914
Tetrataenium_candicans_Wall.ex_DC.22_Tetrataenium_candicans_Wall.ex_DC._chloroplast,complete_genome	31	p2	(AT)5	10	50048	50057
Tetrataenium_candicans_Wall.ex_DC.22_Tetrataenium_candicans_Wall.ex_DC._chloroplast,complete_genome	32	c	(T)10caagcgtggaagcccccgaactagaattagtaggatttattttc(ATA)4	66	55386	55451
Tetrataenium_candicans_Wall.ex_DC.22_Tetrataenium_candicans_Wall.ex_DC._chloroplast,complete_genome	33	p1	(A)11	11	55970	55980
Tetrataenium_candicans_Wall.ex_DC.22_Tetrataenium_candicans_Wall.ex_DC._chloroplast,complete_genome	34	p4	(AAAT)3	12	58162	58173
Tetrataenium_candicans_Wall.ex_DC.22_Tetrataenium_candicans_Wall.ex_DC._chloroplast,complete_genome	35	p1	(T)11	11	60266	60276
Tetrataenium_candicans_Wall.ex_DC.22_Tetrataenium_candicans_Wall.ex_DC._chloroplast,complete_genome	36	p2	(TA)5	10	64306	64315
Tetrataenium_candicans_Wall.ex_DC.22_Tetrataenium_candicans_Wall.ex_DC._chloroplast,complete_genome	37	p1	(A)10	10	70886	70895
Tetrataenium_candicans_Wall.ex_DC.22_Tetrataenium_candicans_Wall.ex_DC._chloroplast,complete_genome	38	c	(TATT)4attaatatattaatattatattatttggtttgtctgtgtttcagcaatcccaaagttgctttttgtaaaattaaagaaaaaaataatc(T)10	114	71088	71201
Tetrataenium_candicans_Wall.ex_DC.22_Tetrataenium_candicans_Wall.ex_DC._chloroplast,complete_genome	39	p1	(A)10	10	71835	71844
Tetrataenium_candicans_Wall.ex_DC.22_Tetrataenium_candicans_Wall.ex_DC._chloroplast,complete_genome	40	p1	(T)13	13	72762	72774
Tetrataenium_candicans_Wall.ex_DC.22_Tetrataenium_candicans_Wall.ex_DC._chloroplast,complete_genome	41	p1	(T)10	10	80183	80192
Tetrataenium_candicans_Wall.ex_DC.22_Tetrataenium_candicans_Wall.ex_DC._chloroplast,complete_genome	42	p1	(T)13	13	82976	82988
Tetrataenium_candicans_Wall.ex_DC.22_Tetrataenium_candicans_Wall.ex_DC._chloroplast,complete_genome	43	p2	(AT)5	10	84589	84598
Tetrataenium_candicans_Wall.ex_DC.22_Tetrataenium_candicans_Wall.ex_DC._chloroplast,complete_genome	44	p1	(T)12	12	84909	84920
Tetrataenium_candicans_Wall.ex_DC.22_Tetrataenium_candicans_Wall.ex_DC._chloroplast,complete_genome	45	p4	(TATC)3	12	92310	92321
Tetrataenium_candicans_Wall.ex_DC.22_Tetrataenium_candicans_Wall.ex_DC._chloroplast,complete_genome	46	p1	(G)17	17	93902	93918
Tetrataenium_candicans_Wall.ex_DC.22_Tetrataenium_candicans_Wall.ex_DC._chloroplast,complete_genome	47	p1	(T)15	15	98940	98954
Tetrataenium_candicans_Wall.ex_DC.22_Tetrataenium_candicans_Wall.ex_DC._chloroplast,complete_genome	48	c	(AGT)4tataaaccactactaccaagtagatctgaaccgg(TAC)4	58	101855	101912
Tetrataenium_candicans_Wall.ex_DC.22_Tetrataenium_candicans_Wall.ex_DC._chloroplast,complete_genome	49	p1	(T)11	11	104863	104873
Tetrataenium_candicans_Wall.ex_DC.22_Tetrataenium_candicans_Wall.ex_DC._chloroplast,complete_genome	50	p4	(AGGT)3	12	108180	108191
Tetrataenium_candicans_Wall.ex_DC.22_Tetrataenium_candicans_Wall.ex_DC._chloroplast,complete_genome	51	p2	(TA)6	12	116173	116184
Tetrataenium_candicans_Wall.ex_DC.22_Tetrataenium_candicans_Wall.ex_DC._chloroplast,complete_genome	52	p2	(AT)6	12	116822	116833
Tetrataenium_candicans_Wall.ex_DC.22_Tetrataenium_candicans_Wall.ex_DC._chloroplast,complete_genome	53	c	(TCTT)3ggagtttatcagttattcatatagttccatatttc(A)13	60	117820	117879
Tetrataenium_candicans_Wall.ex_DC.22_Tetrataenium_candicans_Wall.ex_DC._chloroplast,complete_genome	54	p1	(A)10	10	121384	121393
Tetrataenium_candicans_Wall.ex_DC.22_Tetrataenium_candicans_Wall.ex_DC._chloroplast,complete_genome	55	p2	(TA)5	10	121991	122000
Tetrataenium_candicans_Wall.ex_DC.22_Tetrataenium_candicans_Wall.ex_DC._chloroplast,complete_genome	56	p4	(CAAT)3	12	122247	122258
Tetrataenium_candicans_Wall.ex_DC.22_Tetrataenium_candicans_Wall.ex_DC._chloroplast,complete_genome	57	p2	(TA)5	10	128520	128529
Tetrataenium_candicans_Wall.ex_DC.22_Tetrataenium_candicans_Wall.ex_DC._chloroplast,complete_genome	58	p1	(T)10	10	129711	129720
