# Supplementary material for: Sequencing and analyses on chloroplast genomes of Tetrataenium candicans and two allies give new insights on structural variants, DNA barcoding and phylogeny in Apiaceae subfamily Apioideae
Source: PeerJ. 2019 Nov 21;7:e8063. doi: 10.7717/peerj.8063 (PMC6875388; doi:10.7717/peerj.8063)
Supplement: Supplemental Information 1 [file peerj-07-8063-s007.zip › SSRs in T. yunnanense.misa]

ID	SSR nr.	SSR type	SSR	size	start	end
Tetrataenium_yunnanense_Copy_chloroplast_genome,_Tetrataenium_yunnanense	1	p4	(AATA)3	12	3239	3250
Tetrataenium_yunnanense_Copy_chloroplast_genome,_Tetrataenium_yunnanense	2	p1	(A)12	12	3827	3838
Tetrataenium_yunnanense_Copy_chloroplast_genome,_Tetrataenium_yunnanense	3	p1	(G)10	10	8087	8096
Tetrataenium_yunnanense_Copy_chloroplast_genome,_Tetrataenium_yunnanense	4	p1	(T)11	11	8223	8233
Tetrataenium_yunnanense_Copy_chloroplast_genome,_Tetrataenium_yunnanense	5	p2	(AT)5	10	9168	9177
Tetrataenium_yunnanense_Copy_chloroplast_genome,_Tetrataenium_yunnanense	6	p2	(AT)5	10	9356	9365
Tetrataenium_yunnanense_Copy_chloroplast_genome,_Tetrataenium_yunnanense	7	p1	(A)11	11	10997	11007
Tetrataenium_yunnanense_Copy_chloroplast_genome,_Tetrataenium_yunnanense	8	c	(AT)5a(AT)5	21	12377	12397
Tetrataenium_yunnanense_Copy_chloroplast_genome,_Tetrataenium_yunnanense	9	p4	(TTTA)4	16	12459	12474
Tetrataenium_yunnanense_Copy_chloroplast_genome,_Tetrataenium_yunnanense	10	p1	(T)10	10	13727	13736
Tetrataenium_yunnanense_Copy_chloroplast_genome,_Tetrataenium_yunnanense	11	p5	(ATTAG)3	15	13817	13831
Tetrataenium_yunnanense_Copy_chloroplast_genome,_Tetrataenium_yunnanense	12	p1	(A)13	13	15649	15661
Tetrataenium_yunnanense_Copy_chloroplast_genome,_Tetrataenium_yunnanense	13	p1	(T)11	11	17872	17882
Tetrataenium_yunnanense_Copy_chloroplast_genome,_Tetrataenium_yunnanense	14	p2	(AT)5	10	19236	19245
Tetrataenium_yunnanense_Copy_chloroplast_genome,_Tetrataenium_yunnanense	15	p1	(A)10	10	21965	21974
Tetrataenium_yunnanense_Copy_chloroplast_genome,_Tetrataenium_yunnanense	16	p4	(AAAT)3	12	22077	22088
Tetrataenium_yunnanense_Copy_chloroplast_genome,_Tetrataenium_yunnanense	17	p1	(T)12	12	25616	25627
Tetrataenium_yunnanense_Copy_chloroplast_genome,_Tetrataenium_yunnanense	18	p1	(T)10	10	27242	27251
Tetrataenium_yunnanense_Copy_chloroplast_genome,_Tetrataenium_yunnanense	19	p1	(A)12	12	27360	27371
Tetrataenium_yunnanense_Copy_chloroplast_genome,_Tetrataenium_yunnanense	20	p3	(TTA)4	12	28044	28055
Tetrataenium_yunnanense_Copy_chloroplast_genome,_Tetrataenium_yunnanense	21	p2	(AT)8	16	31056	31071
Tetrataenium_yunnanense_Copy_chloroplast_genome,_Tetrataenium_yunnanense	22	p1	(T)11	11	32361	32371
Tetrataenium_yunnanense_Copy_chloroplast_genome,_Tetrataenium_yunnanense	23	p1	(A)11	11	32547	32557
Tetrataenium_yunnanense_Copy_chloroplast_genome,_Tetrataenium_yunnanense	24	p2	(GA)5	10	32699	32708
Tetrataenium_yunnanense_Copy_chloroplast_genome,_Tetrataenium_yunnanense	25	p5	(TTTTA)3	15	37082	37096
Tetrataenium_yunnanense_Copy_chloroplast_genome,_Tetrataenium_yunnanense	26	p4	(ATTT)3	12	42129	42140
Tetrataenium_yunnanense_Copy_chloroplast_genome,_Tetrataenium_yunnanense	27	p1	(T)13	13	44505	44517
Tetrataenium_yunnanense_Copy_chloroplast_genome,_Tetrataenium_yunnanense	28	p2	(AT)7	14	47389	47402
Tetrataenium_yunnanense_Copy_chloroplast_genome,_Tetrataenium_yunnanense	29	p2	(AT)9	18	47446	47463
Tetrataenium_yunnanense_Copy_chloroplast_genome,_Tetrataenium_yunnanense	30	p2	(AT)5	10	49598	49607
Tetrataenium_yunnanense_Copy_chloroplast_genome,_Tetrataenium_yunnanense	31	p1	(T)10	10	52997	53006
Tetrataenium_yunnanense_Copy_chloroplast_genome,_Tetrataenium_yunnanense	32	p1	(T)10	10	54955	54964
Tetrataenium_yunnanense_Copy_chloroplast_genome,_Tetrataenium_yunnanense	33	p3	(ATA)4	12	55009	55020
Tetrataenium_yunnanense_Copy_chloroplast_genome,_Tetrataenium_yunnanense	34	p1	(A)10	10	55539	55548
Tetrataenium_yunnanense_Copy_chloroplast_genome,_Tetrataenium_yunnanense	35	p4	(ATAA)3	12	57731	57742
Tetrataenium_yunnanense_Copy_chloroplast_genome,_Tetrataenium_yunnanense	36	p3	(AAT)5	15	59660	59674
Tetrataenium_yunnanense_Copy_chloroplast_genome,_Tetrataenium_yunnanense	37	p2	(TA)5	10	63902	63911
Tetrataenium_yunnanense_Copy_chloroplast_genome,_Tetrataenium_yunnanense	38	c*	(AT)5(TTA)5*	25	70561	70585
Tetrataenium_yunnanense_Copy_chloroplast_genome,_Tetrataenium_yunnanense	39	p1	(A)11	11	71483	71493
Tetrataenium_yunnanense_Copy_chloroplast_genome,_Tetrataenium_yunnanense	40	p1	(T)12	12	72238	72249
Tetrataenium_yunnanense_Copy_chloroplast_genome,_Tetrataenium_yunnanense	41	p1	(T)12	12	79695	79706
Tetrataenium_yunnanense_Copy_chloroplast_genome,_Tetrataenium_yunnanense	42	p1	(A)12	12	81342	81353
Tetrataenium_yunnanense_Copy_chloroplast_genome,_Tetrataenium_yunnanense	43	p2	(AT)5	10	84102	84111
Tetrataenium_yunnanense_Copy_chloroplast_genome,_Tetrataenium_yunnanense	44	p1	(T)13	13	84422	84434
Tetrataenium_yunnanense_Copy_chloroplast_genome,_Tetrataenium_yunnanense	45	p1	(G)10	10	93441	93450
Tetrataenium_yunnanense_Copy_chloroplast_genome,_Tetrataenium_yunnanense	46	p3	(AGT)4	12	101174	101185
Tetrataenium_yunnanense_Copy_chloroplast_genome,_Tetrataenium_yunnanense	47	p3	(TAC)4	12	101220	101231
Tetrataenium_yunnanense_Copy_chloroplast_genome,_Tetrataenium_yunnanense	48	p3	(TAC)4	12	101274	101285
Tetrataenium_yunnanense_Copy_chloroplast_genome,_Tetrataenium_yunnanense	49	p3	(TAC)4	12	101328	101339
Tetrataenium_yunnanense_Copy_chloroplast_genome,_Tetrataenium_yunnanense	50	p1	(T)12	12	104361	104372
Tetrataenium_yunnanense_Copy_chloroplast_genome,_Tetrataenium_yunnanense	51	p1	(G)10	10	105584	105593
Tetrataenium_yunnanense_Copy_chloroplast_genome,_Tetrataenium_yunnanense	52	p4	(AGGT)3	12	107680	107691
Tetrataenium_yunnanense_Copy_chloroplast_genome,_Tetrataenium_yunnanense	53	p1	(A)10	10	112192	112201
Tetrataenium_yunnanense_Copy_chloroplast_genome,_Tetrataenium_yunnanense	54	p5	(AAATT)3	15	115625	115639
Tetrataenium_yunnanense_Copy_chloroplast_genome,_Tetrataenium_yunnanense	55	c*	(TA)8(AT)7*ttttttttttgttttctctagataatatatattatcttatctaattattatctagaaaataactaaataatgaatatattcgttttgaccaatagatgtctttcacatccaactataacaacgagtaacctcttaatttttaaatggcagttccaaaaaaacgtacttctatatcaaaaaagcgtattagtaaaaatatttggaaagggaagggatattgggcagccttaaaagcgttgtcattaggtaaatctctttctaccggaaactcaaaaagtttttttgtgcgacaaaaaaagtcataaaataaaacattggaataatccgaatataaaaataggcccatttcattcttaataggaaatcaacaaacctattgtttgtggct…	40	115705	115744
Tetrataenium_yunnanense_Copy_chloroplast_genome,_Tetrataenium_yunnanense	56	p2	(AT)6	12	116357	116368
Tetrataenium_yunnanense_Copy_chloroplast_genome,_Tetrataenium_yunnanense	57	p4	(TCTT)3	12	117353	117364
Tetrataenium_yunnanense_Copy_chloroplast_genome,_Tetrataenium_yunnanense	58	p1	(A)14	14	117399	117412
Tetrataenium_yunnanense_Copy_chloroplast_genome,_Tetrataenium_yunnanense	59	p1	(A)10	10	120895	120904
Tetrataenium_yunnanense_Copy_chloroplast_genome,_Tetrataenium_yunnanense	60	p2	(TA)5	10	121502	121511
Tetrataenium_yunnanense_Copy_chloroplast_genome,_Tetrataenium_yunnanense	61	p2	(AT)6	12	121717	121728
Tetrataenium_yunnanense_Copy_chloroplast_genome,_Tetrataenium_yunnanense	62	p4	(CAAT)3	12	121777	121788
Tetrataenium_yunnanense_Copy_chloroplast_genome,_Tetrataenium_yunnanense	63	p2	(TA)5	10	128036	128045
Tetrataenium_yunnanense_Copy_chloroplast_genome,_Tetrataenium_yunnanense	64	p1	(T)10	10	129236	129245
