# Supplementary material for: Sequencing and analyses on chloroplast genomes of Tetrataenium candicans and two allies give new insights on structural variants, DNA barcoding and phylogeny in Apiaceae subfamily Apioideae
Source: PeerJ. 2019 Nov 21;7:e8063. doi: 10.7717/peerj.8063 (PMC6875388; doi:10.7717/peerj.8063)
Supplement: Supplemental Information 2 — Sequences from different idividuals were aligned and incorporated into a single fasta file with names of respective DNA segments [file peerj-07-8063-s008.zip]

Archive with 9 entries (9 files):
- peerj-38210-psbA-trnH.fasta
- peerj-38210-rpl16.fasta
- peerj-38210-rpl32-trnL.fasta
- peerj-38210-rps16-trnk.fasta
- peerj-38210-rps16.fasta
- peerj-38210-trnL-trnF.fasta
- peerj-38210-trnL-trnT.fasta
- peerj-38210-trnq-rps16.fasta
- peerj-38210-trnS-trnG.fasta
