# Supplementary material for: Sequencing and analyses on chloroplast genomes of Tetrataenium candicans and two allies give new insights on structural variants, DNA barcoding and phylogeny in Apiaceae subfamily Apioideae
Source: PeerJ. 2019 Nov 21;7:e8063. doi: 10.7717/peerj.8063 (PMC6875388; doi:10.7717/peerj.8063)
Supplement: Supplemental Information 2 — Sequences from different idividuals were aligned and incorporated into a single fasta file with names of respective DNA segments [file peerj-07-8063-s008.zip › peerj-38210-psbA-trnH.fasta]

>Tetrataenium_candicans19 Tetrataenium candicans psbA-trnH intergenic spacer, complete sequence; chloroplast Voucher19
TGGTGATTCACAATCCACTGCCTTGATCCACTTGGCTACATCCGCCCCGCCATTTTCTTTTATTTATTTTTATTTCAAAGGATTCCTTTTTGATCATTCAAAAATATTTGTTTATCTAAAACAGTCTGAAATATAAAAAAAAGCAATACCGCCCTCTTGATAGAATAAGAGGGCGGTATTGCTTTTTTTATTTCAAAAAACTCGTATATACTAAAACCCGGCCTTACCCATTTGTAGATGGAGCTTCAACAGCAGCTAGTCTAGAGGAAAGTTATGAGCATTACGTCATGCATAACAA
>Tetrataenium_candicans22 Tetrataenium candicans psbA-trnH intergenic spacer, complete sequence; chloroplast Voucher22
TCGCGCATGGTGGATTCACAATCCACTGCCTTGATCCACTTGGCTACATCCGCCCCGCCAATTTTCTTTTATTTATTTTTATTTCAAAGGATTCCTTTTTGATCATTCAAAAATATTTGTTTATCTAAAACAGTCTGAAATATAAAAAAAAGCAATACCGCCCTCTTGATAGAATAAGAGGGCGGTATTGCTTTTTTTATTTCAAAAAACTCGTATATACTAAAACCCGGCCTTACCCATTTGTAGATGGAGCTCAACAGCAGCTAGGTCTAGAGGAAAGTTATGAGCATTACGTCATGCATAACA
>Tetrataenium_candicans55 Tetrataenium candicans psbA-trnH intergenic spacer, complete sequence; chloroplast Voucher55
CGCGCATGGTGATTCACAATCCACTGCCTTGATCCACTTGGCTACATCCGCCCCGCCAATTTTCTTTTATTTATTTTTATTTCAAAGGATTCCTTTTTGATCATTCAAAAATATTTGTTTATCTAAAACAGTCTGAAATATAAAAAAAAAGCAATACCGCCCTCTTGATAGAATAAGAGGGCGGTATTGCTTTTTTATTTCAAAAAACTCGTATATACTAAAACCCGGCCTTACCCATTTGTAGATGGAGCTTCAACAGCAGCTAGGTCTAGAGGAAAGTTATGAGCATTACGTCATGCATAACCA
>Tetrataenium_candicans66 Tetrataenium candicans psbA-trnH intergenic spacer, complete sequence; chloroplast Voucher66
TCGCGCATGGTGATTCACAATCCACTGCCTTGATCCACTTGGCTACATCCGCCCCGCCAATTTTCTTTTATTTATTTTTATTTCAAAGGATTCCTTTTTGATCATTCAAAAATATTTGTTTATCTAAAACAGTCTGAAATATAAAAAAAAGCAATACCGCCCTCTTGATAGAATAAGAGGGCGGTATTGCTTTTTTTATTTCAAAAAACTCGTATATACTAAAACCCGGCCTTACCCATTTGTAGATGGAGCTCAACAGCAGCTAGGTCTAGAGGAAAGTTATGAGCATTACGTCATGCATAACAA
>Tetrataenium_candicans68 Tetrataenium candicans psbA-trnH intergenic spacer, complete sequence; chloroplast Voucher68
TTCGCGCATGGTGGATTCACAATCCACTGCCTTGATCCACTTGGCTACATCCGCCCCGCCAATTTTCTTTTATTTATTTTTATTTCAAAGGATTCCTTTTTGATCATTCAAAAATATTTGTTTATCTAAAACAGTCTGAAATATAAAAAAAAAAAAGCAATACCGCCCTCTTGATAGAATAAGAGGGCGGTATTGCTTTTTTTATTTCAAAAAACTCGTATATACTAAAACCCGGCCTTACCCATTTGTAGATGGAGCTTCAACAGCAGCTAGGTCTAGAGGAAAGTTATGAGCATTACGTCATGCATAAACA
>Tetrataenium_candicans70 Tetrataenium candicans psbA-trnH intergenic spacer, complete sequence; chloroplast Voucher70
TGGTTATGCATGAACGTAATGCTCATAACTTTCCTCTAGACCTAGCTGCTGTTGAAGCTCCATCTACAAATGGGTAAGGCCGGGTTTTAGTATATACGAGTTTTTTGAAATAAAAAAAGCAATACCGCCCTCTTATTCTATCAAGAGGGCGGTATTGCTTTTTTTTTTTATATTTCAGACTGTTTTAGATAAACAAATATTTTTGAATGATCAAAAAGGAATCCTTTGAAATAAAAATAAATAAAAGAAAATTGGCGGGGCGGATGTAGCCAAGTGGATCAAGGCAGTGGATTGTGAATCCACCATGCGCG
>Tetrataenium_candicans79 Tetrataenium candicans psbA-trnH intergenic spacer, complete sequence; chloroplast Voucher79
CGCGCATGGTGGATTCACAATCCACTGCCTTGATCCACTTGGCTACATCCGCCCCGCCAATTTTCTTTTATTTATTTTTATTTCAAAGGATTCCTTTTTGATCATTCAAAAATATTTGTTTATCTAAAACAGTCTGAAATATAAAAAAAAGCAATACCGCCCTCTTGATAGAATAAGAGGGCGGTATTGCTTTTTTTATTTCAAAAAACTCGTATATACTAAAACCCGGCCTTACCCATTTGTAGATGGAGCTTCAACAGCAGCTAGGTCTAGAGGAAAGTTATGAGCATTACGTTCATGCATAACAAATG
>Tetrataenium_candicans89 Tetrataenium candicans psbA-trnH intergenic spacer, complete sequence; chloroplast Voucher89
TGTTTATGCATGAACGTAATGCTCATAACTTTCCTCTAGACCTAGCTGCTGTTGAAGCTCCATCTACAAATGGGTAAGGCCGGGTTTTAGTATATACGAGTTTTTTGAAATAAAAAAAGCAATACCGCCCTCTTATTCTATCAAGAGGGCGGTATTGCTTTTTTTTTTTATATTTCAGACTGTTTTAGATAAACAAATATTTTTGAATGATCAAAAAGGAATCCTTTGAAATAAAAATAAATAAAAGAAAATTGGCGGGGCGGATGTAGCCAAGTGGATCAAGGCAGTGGATTGTGAATCCACCATGCGCGA
>Tetrataenium_candicans92 Tetrataenium candicans psbA-trnH intergenic spacer, complete sequence; chloroplast Voucher92
TTCGCGCATGGGGGATTCACAATCCACTGCCTTGATCCACTTGGCTACATCCGCCCCGCCAATTTTCTTTTATTTATTTTTATTTCAAAGGATTCCTTTTTGATCATTCAAAAATATTTGTTTATCTAAAACAGTCTGAAATATAAAAAAAAAAAAGCAATACCGCCCTCTTGATAGAATAAGAGGGCGGTATTGCTTTTTTTATTTCAAAAAACTCGTATATACTAAAACCCGGCCTTACCCATTTGTAGATGGAGCTTCAACAGCAGCTAGGTCTAGAGGAAAGTTATGAGCATTACGTTCATGCATAACCA
>Tetrataenium_candicans103 Tetrataenium candicans psbA-trnH intergenic spacer, complete sequence; chloroplast Voucher103
TCGCGCATGGTGATTCACAATCCACTGCCTTGATCCACTTGGCTACATCCGCCCCGCCAATTTTCTTTTATTTATTTTTATTTCAAAGGATTCCTTTTTGATCATTCAAAAATATTTGTTTATCTAAAACAGTCTGAAATATAAAAAAAAAAAGCAATACCGCCCTCTTATTCTATCAAGAGGGCGGTATTGCTTTTTTTATTTCAAAAAACTCGTATATACTAAAACCCGGCCTTACCCATTTGTAGATGGAGCTTCAACAGCAGCTAGGTCTAGAGGAAAGTTATGAGCATTACGTCATGCATAAACA
>Tetrataenium_candicans109 Tetrataenium candicans psbA-trnH intergenic spacer, complete sequence; chloroplast Voucher109
TCGCGCATGGTGATTCACAATCTAGGGTTTCGTCGACTTGGCTCTCCGCCCCGCCATTTTCTTTTATTTATTTTTATTTCAAAGGATTCCTTTTTGATCATTCAAAAATATTTGTTTATCTAAAACAGTCTGAAATATAAAAAAAAAGCAATACCGCCCTCTTGATAGAATAAGAGGGCGGTATTGCTTTTTTTATTTCAAAAAACTCGTATATACTAAAACCCGGCCTTACCCATTTGTAGATGGAGCTCAACAGCAGCTAGTCAGGCAGTTATGAGCATTACGTCATGCATAACCA
>Tetrataenium_candicans118 Tetrataenium candicans psbA-trnH intergenic spacer, complete sequence; chloroplast Voucher118
TCGCGCATGGTGGATTCACAATCCACTGCCTTGATCCACTTGGCTACATCCGCCCCGCCAATTTTCTTTTATTTATTTTTATTTCAAAGGATTCCTTTTTGATCATTCAAAAATATTTGTTTATCTAAAACAGTCTGAAATATAAAAAAAAAGCAATACCGCCCTCTTATTCTATCAAGAGGGCGGTATTGCTTTTTTTATTTCAAAAAACTCGTATATACTAAAACCCGGCCTTACCCATTTGTAGATGGAGCTTCAACAGCAGCTAGGTCTAGAGGAAAGTTATGAGCATTACGTTCATGCATAACCA
>Tetrataenium_candicans119 Tetrataenium candicans psbA-trnH intergenic spacer, complete sequence; chloroplast Voucher119
TCGCGCATGGTGGATTCACAATCCACTGCCTTGATCCACTTGGCTACATCCGCCCCGCCAATTTTCTTTTATTTATTTTTATTTCAAAGGATTCCTTTTTGATCATTCAAAAATATTTGTTTATCTAAAACAGTCTGAAATATAAAAAAAAAGCAATACCGCCCTCTTGATAGAATAAGAGGGCGGTATTGCTTTTTTTATTTCAAAAAACTCGTATATACTAAAACCCGGCCTTACCCATTTGTAGATGGAGCTTCAACAGCAGCTAGGTCTAGAGGAAAGTTATGAGCATTACGTTCATGCATAACCA
>Tetrataenium_candicans127 Tetrataenium candicans psbA-trnH intergenic spacer, complete sequence; chloroplast Voucher127
TCGCGCATGGTGATTCACAATCCACTGCCTTGATCCACTTGGCTACATCCGCCCCGCCAATTTTCTTTTATTTATTTTTATTTCAAAGGATTCCTTTTTGATCATTCAAAAATATTTGTTTATCTAAAACAGTCTGAAATATAAAAAAAAAGCAATACCGCCCTCTTATTCTATCAAGAGGGCGGTATTGCTTTTTTTATTTCAAAAAACTCGTATATACTAAAACCCGGCCTTACCCATTTGTAGATGGAGCTTCAACAGCAGCTAGGTCTAGAGGAAAGTTATGAGCATTACGTCATGCATAACCA
>Tetrataenium_candicans136 Tetrataenium candicans psbA-trnH intergenic spacer, complete sequence; chloroplast Voucher136
TCGCGCATGGTGGATTCACAATCCACTGCCTTGATCCACTTGGCTACATCCGCCCCGCCAATTTTCTTTTATTTATTTTTATTTCAAAGGATTCCTTTTTGATCATTCAAAAATATTTGTTTATCTAAAACAGTCTGAAATATAAAAAAAAAAGCAATACCGCCCTCTTGATAGAATAAGAGGGCGGTATTGCTTTTTTTATTTCAAAAAACTCGTATATACTAAAACCCGGCCTTACCCATTTGTAGATGGAGCTTCAACAGCAGCTAGGTCTAGAGGAAAGTTATGAGCATTACGTTCATGCATAACCATA
>Tetrataenium_candicans153 Tetrataenium candicans psbA-trnH intergenic spacer, complete sequence; chloroplast Voucher153
TCGCGCATGGTGGATTCACAATCCACTGAGTCTGTCGACTTGGCTCTCCGCCCCGCCATTTTCTTTTATTTATTTTTATTTCAAAGGATTCCTTTTTGATCATTCAAAAATATTTGTTTATCTAAAACAGTCTGAAATATAAAAAAAAAGCAATACCGCCCTCTTATTCTATCAAGAGGGCGGTATTGCTTTTTTTATTTCAAAAAACTCGTATATACTAAAACCCGGCCCTTACCCATTTGTAGATGGAGCTCAACAGCAGCTAGTCAGGACCTTATGAGCATTACGTCATGCATAACCA
>Tetrataenium_candicans160 Tetrataenium candicans psbA-trnH intergenic spacer, complete sequence; chloroplast Voucher160
TCGCGCATGGTGGATTCACAATCCGCGTTACTGTCGAATTGGCTCTCCGCCCCGCCATTTTCTTTTATTTATTTTTATTTCAAAGGATTCCTTTTTGATCATTCAAAAATATTTGTTTATCTAAAACAGTCTGAAATATAAAAAAAAAAGCAATACCGCCCTCTTATTCTATCAAGAGGGCGGTATTGCTTTTTTTATTTCAAAAAACTCGTATATACTAAAACCCGGCCTTACCCATTTGTAGATGGAGCTCAACAGCAGCTAGTCAAGAAAGTTATGAGCATTACGTCATGCATAACCA
>Tetrataenium_candicans165 Tetrataenium candicans psbA-trnH intergenic spacer, complete sequence; chloroplast Voucher165
TCGCGCATGGTGATTCACAATCCACTGAGTCTGTCGACTTGGCTCTCCGCCCCGCCATTTTCTTTTATTTATTTTTATTTCAAAGGATTCCTTTTTGATCATTCAAAAATATTTGTTTATCTAAAACAGTCTGAAATATAAAAAAAAAGCAATACCGCCCTCTTGATAGAATAAGAGGGCGGTATTGCTTTTTTTATTTCAAAAAACTCGTATATACTAAAACCCGGCCTTACCCATTTGTAGATGGAGCTCAACAGCAGCTAGTCAAGAATTATGAGCATTACGTCATGCATAACCATTT
>Tetrataenium_candicans178 Tetrataenium candicans psbA-trnH intergenic spacer, complete sequence; chloroplast Voucher178
TCGCGCATGGTGGATTCACAATCCACTGCCTTGATCCACTTGGCTACATCCGCCCCGCCAATTTTCTTTTATTTATTTTTATTTCAAAGGATTCCTTTTTGATCATTCAAAAATATTTGTTTATCTAAAACAGTCTGAAATATAAAAAAAAAAGCAATACCGCCCTCTTGATAGAATAAGAGGGCGGTATTGCTTTTTTTATTTCAAAAAACTCGTATATACTAAAACCCGGCCTTACCCATTTGTAGATGGAGCTTCAACAGCAGCTAGGTCTAGAGGAAAGTTATGAGCATTACGTCATGCATAACCA
>Tetrataenium_candicans189 Tetrataenium candicans psbA-trnH intergenic spacer, complete sequence; chloroplast Voucher189
GGATTCACAATCCACTGCCTTGATCCACTTGGCTACATCCGCCCCGCCAATTTTCTTTTATTTATTTTTATTTCAAAGGATTCCTTTTTGATCATTCAAAAATATTTGTTTATCTAAAACAGTCTGAAATATAAAAAAAAAAAGCAATACCGCCCTCTTGATAGAATAAGAGGGCGGTATTGCTTTTTTTATTTCAAAAAACTCGTATATACTAAAACCCGGCCTTACCCATTTGTAGATGGAGCTTCAACAGCAGCTAGGTCTAGAGGAAAGTTATGAGCATTACGTCATGCATAACAA
>Tetrataenium_candicans194 Tetrataenium candicans psbA-trnH intergenic spacer, complete sequence; chloroplast Voucher194
TCGCGCATGGTGGATTCACAATCCACTGCGTTGTCGACTTGGCTACATCCGCCCCGCCATTTTCTTTTATTTATTTTTATTTCAAAGGATTCCTTTTTGATCATTCAAAAATATTTGTTTATCTAAAACAGTCTGAAATATAAAAAAAAAGCAATACCGCCCTCTTGATAGAATAAGAGGGCGGTATTGCTTTTTTTATTTCAAAAAACTCGTATATACTAAAACCCGGCCTTACCCATTTGTAGATGGAGCTCAACAGCAGCTAGTCAGGAAATTATGAGCATTACGTTCATGCATAACCA
>Tetrataenium_candicans198 Tetrataenium candicans psbA-trnH intergenic spacer, complete sequence; chloroplast Voucher198
TCGCGCATGGTGGATTCACAATCCACTGCCTTGATCCACTTGGCTACATCCGCCCCGCCAATTTTCTTTTATTTATTTTTATTTCAAAGGATTCCTTTTTGATCATTCAAAAATATTTGTTTATCTAAAACAGTCTGAAATATAAAAAAAAAGCAATACCGCCCTCTTGATAGAATAAGAGGGCGGTATTGCTTTTTTTATTTCAAAAAACTCGTATATACTAAAACCCGGCCTTACCCATTTGTAGATGGAGCTTCAACAGCAGCTAGGTCTAGAGGAAAGTTATGAGCATTACGTTCATGCATAACCA
>Tetrataenium_candicans201 Tetrataenium candicans psbA-trnH intergenic spacer, complete sequence; chloroplast Voucher201
TCGCGCATGGTGATTCACAATTGGTGATATGTCTATCTTGGCTCTCCGCCGCGCCAATTTTCTTTTATTTATTTTTATTTCAAAGGATTCCTTTTTGATCATTCAAAAATATTTGTTTATCTAAAACAGTCTGAAATAAAAAAAAAAAGCAATACCGCCCTCTTGATAGAATAAGAGGGCGGTATTGCTTTTTTTATTTCAAAAAACTCGTATATACTAAAACCCGGCCTTACCCATTTGTAGATGGAGCTCAACAGCAGCTAGTCAAGAATCGTTATGAGCATTACGTTCATGCATAAC
>Tetrataenium_candicans209 Tetrataenium candicans psbA-trnH intergenic spacer, complete sequence; chloroplast Voucher209
TCGCGCATGGTGGATTCACAATCCACTGCCTTGATCCACTTGGCTACATCCGCCCCGCCAATTTTCTTTTATTTATTTTTATTTCAAAGGATTCCTTTTTGATCATTCAAAAATATTTGTTTATCTAAAACAGTCTGAAATATATAAAAAAAGCAATACCGCCCTCTTGATAGAATAAGAGGGCGGTATTGCTTTTTTTATTTCAAAAAACTCGTATATACTAAAACCCGGCCTTACCCATTTGTAGATGGAGCTTCAACAGCAGCTAGGTCTAGAGGAAAGTTATGAGCATTACGTTCATGCATAAC
>Tetrataenium_candicans233 Tetrataenium candicans psbA-trnH intergenic spacer, complete sequence; chloroplast Voucher233
TCGCGCATGGTGGATTCACAATCCACTGGGTTTAGTCGACTTGGCTCTCCGCCCCGCCATTTTCTTTTATTTATTTTTATTTCAAAGGATTCCTTTTTGATCATTCAAAAATATTTGTTTATCTAAAACAGTCTGAAATATAAAAAAAAAGCAATACCGCCCTCTTGATAGAATAAGAGGGCGGTATTGCTTTTTTTATTTCAAAAAACTCGTATATACTAAAACCCGGCCTTACCCATTTGTAGATGGAGCTCAACAGCAGCTAGTCAAGAAATTATGAGCATTACGTCATGCATAACCA
>Tetrataenium_candicans244 Tetrataenium candicans psbA-trnH intergenic spacer, complete sequence; chloroplast Voucher244
TCGCGCATGGTGGATTCACAATCCACTGCCTTGATCCACTTGGCTACATCCGCCCCGCCAATTTTCTTTTATTTATTTTTATTTCAAAGGATTCCTTTTTGATCATTCAAAAATATTTGTTTATCTAAAACAGTCTGAAATATAAAAAAAAGCAATACCGCCCTCTTATTCTATCAAGAGGGCGGTATTGCTTTTTTTATTTCAAAAAACTCGTATATACTAAAACCCGGCCTTACCCATTTGTAGATGGAGCTTCAACAGCAGCTAGGTCTAGAGGAAAGTTATGAGCATTACGTCATGCATAACAA
>Tetrataenium_candicans260 Tetrataenium candicans psbA-trnH intergenic spacer, complete sequence; chloroplast Voucher260
TGTTCGCGCATGGTGGATTCACAATCCACTGCGTTCTGTCGACTTGGCTCTCCGCCCCGCCATTTTCTTTTATTTATTTTTATTTCAAAGGATTCCTTTTTGATCATTCAAAAATATTTGTTTATCTAAAACAGTCTGAAATATAAAAAAAAAGCAATACCGCCCTCTTGATAGAATAAGAGGGCGGTATTGCTTTTTTTATTTCAAAAAACTCGTATATACTAAAACCCGGCCTTACCCATTTGTAGATGGAGCTCAACAGCAGCTAGTCAGGAATTATGAGCATTACGTCATGCATAACCA
>Tetrataenium_candicans265 Tetrataenium candicans psbA-trnH intergenic spacer, complete sequence; chloroplast Voucher265
TCGCGCATGGTGGATTCACAATCCACTGCCTTGATCCACTTGGCTACATCCGCCCCGCCAATTTTCTTTTATTTATTTTTATTTCAAAGGATTCCTTTTTGATCATTCAAAAATATTTGTTTATCTAAAACAGTCTGAAATATAAAAAAAAAAGCAATACCGCCCTCTTGATAGAATAAGAGGGCGGTATTGCTTTTTTTATTTCAAAAAACTCGTATATACTAAAACCCGGCCTTACCCATTTGTAGATGGAGCTTCAACAGCAGCTAGGTCTAGAGGAAAGTTATGAGCATTACGTTCATGCATAACAA
>Tetrataenium_candicans276 Tetrataenium candicans psbA-trnH intergenic spacer, complete sequence; chloroplast Voucher276
TTCGGGCATGGGGGATTCACAATCCACTGCCTTGATCCACTTGGCTACATCCGCCCCGCCAATTTTCTTTTATTTATTTTTATTTCAAAGGATTCCTTTTTGATCATTCAAAAATATTTGTTTATCTAAAACAGTCTGAAATATAAAAAAAAAAAGCAATACCGCCCTCTTATTCTATCAAGAGGGCGGTATTGCTTTTTTTTTTTCAAAAAACTCGTATATACTAAAACCCGGCCTTACCCATTTGTAGATGGAGCTCAACAGCAGCTAGGTCTAGAGGAAAGTTATGAGCATTACGTTCATGCATA
>Tetrataenium_candicans279 Tetrataenium candicans psbA-trnH intergenic spacer, complete sequence; chloroplast Voucher279
TCGCGCATGGTGATTCACAATCCAGTGTCTGTCGACTTGGCTATCCGCCCCGCCATTTTCTTTTATTTATTTTTATTTCAAAGGATTCCTTTTTGATCATTCAAAAATATTTGTTTATCTAAAACAGTCTGAAATATAAAAAAAAAAGCAATACCGCCCTCTTGATAGAATAAGAGGGCGGTATTGCTTTTTTTATTTCAAAAAACTCGTATATACTAAAACCCGGCCTTACCCATTTGTAGATGGAGCTCAACAGCAGCTAGTCAGGAACTTATGAGCATTACGTCATGCATAACCA
>Tetrataenium_candicans286 Tetrataenium candicans psbA-trnH intergenic spacer, complete sequence; chloroplast Voucher286
TCGCGCATGGTGGATTCACAATCGAGGGTTTTGTCGACTTGGCTCTCCGCCCCGCCATTTTCTTTTATTTATTTTTATTTCAAAGGATTCCTTTTTGATCATTCAAAAATATTTGTTTATCTAAAACAGTCTGAAATATAAAAAAAAAAGCAATACCGCCCTCTTGATAGAATAAGAGGGCGGTATTGCTTTTTTTATTTCAAAAAACTCGTATATACTAAAACCCGGCCTTACCCATTTGTAGATGGAGCTCAACAGCAGCTAGTCAAAGAAAGTTATGAGCATTACGTTCATGCATAACCA
>Tetrataenium_candicans297 Tetrataenium candicans psbA-trnH intergenic spacer, complete sequence; chloroplast Voucher297
TCGCGCATGGTGGATTCACAATCCACTGCCTTGATCCACTTGGCTACATCCGCCCCGCCAATTTTCTTTTATTTATTTTTATTTCAAAGGATTCCTTTTTGATCATTCAAAAATATTTGTTTATCTAAAACAGTCTGAAATATAAAAAAAAAGCAATACCGCCCTCTTGATAGAATAAGAGGGCGGTATTGCTTTTTTTATTTCAAAAAACTCGTATATACTAAAACCCGGCCTTACCCATTTGTAGATGGAGCTTCAACAGCAGCTAGGTCTAGAGGAAAGTTATGAGCATTACGTCATGCATAACCA
>Tetrataenium_candicans305 Tetrataenium candicans psbA-trnH intergenic spacer, complete sequence; chloroplast Voucher305
CGCGCATGGTGGATTCACAATCCACTGCCTTGATCCACTTGGCTACATCCGCCCCGCCAATTTTCTTTTATTTATTTTTATTTCAAAGGATTCCTTTTTGATCATTCAAAAATATTTGTTTATCTAAAACAGTCTGAAATATAAAAAAAAAAGCAATACCGCCCTCTTGATAGAATAAGAGGGCGGTATTGCTTTTTTTATTTCAAAAAACTCGTATATACTAAAACCCGGCCTTACCCATTTGTAGATGGAGCTTCAACAGCAGCTAGGTCTAGAGGAAAGTTATGAGCATTACGTCATGCATAACCAA
>Tetrataenium_candicans319 Tetrataenium candicans psbA-trnH intergenic spacer, complete sequence; chloroplast Voucher319
TTCGCGCATGGGGGATTCACAATCCACTGCCTTGATCCACTTGGCTACATCCGCCCCGCCAATTTTCTTTTATTTATTTTTATTTCAAAGGATTCCTTTTTGATCATTCAAAAATATTTGTTTATCTAAAACAGTCTGAAATATAAAAAAAAAAAGCAATACCGCCCTCTTGATAGAATAAGAGGGCGGTATTGCTTTTTTTTTTTCAAAAAACTCGTATATACTAAAACCCGGCCTTACCCATTTGTAGATGGAGCTTCAACAGCAGCTAGGTCTAGAGGAAAGTTATGAGCATTACGTTCATGCATAACCA
>Tetrataenium_candicans343 Tetrataenium candicans psbA-trnH intergenic spacer, complete sequence; chloroplast Voucher343
TCGCGCATGGTGATTCACAATCAAGTTTTTGTCGACTTGGCTCTCCGCCCCGCCATTTTCTTTTATTTATTTTTATTTCAAAGGATTCCTTTTTGATCATTCAAAAATATTTGTTTATCTAAAACAGTCTGAAATATAAAAAAAAAAGCAATACCGCCCTCTTATTCTATCAAGAGGGCGGTATTGCTTTTTTTATTTCAAAAAACTCGTATATACTAAAACCCGGCCTTACCCATTTGTAGATGGAGCTCAACAGCAGCTAGTCAGGATTAAAGTTATGAGCATTACGTTCATGCATAACCA
>Tetrataenium_candicans357 Tetrataenium candicans psbA-trnH intergenic spacer, complete sequence; chloroplast Voucher357
TCGCGCATGGTGGATTCACAATCCACTGCCTTGATCCACTTGGCTACATCCGCCCCGCCAATTTTCTTTTATTTATTTTTATTTCAAAGGATTCCTTTTTGATCATTCAAAAATATTTGTTTATCTAAAACAGTCTGAAATATAAAAAAAAAGCAATACCGCCCTCTTGATAGAATAAGAGGGCGGTATTGCTTTTTTTATTTAAAAAAACTCGTATATACTAAAACCCGGCCTTACCCATTTGTAGATGGAGCTTCAACAGCAGCTAGGTCTAGAGGAAAGTTATGAGCATTACGTTCATGCATAACCA
>Tetrataenium_candicans375 Tetrataenium candicans psbA-trnH intergenic spacer, complete sequence; chloroplast Voucher375
GATTCACAATCCACTGCCTTGATCCACTTGGCTACATCCGCCCCGCCAATTTTCTTTTATTTATTTTTATTTCAAAGGATTCCTTTTTGATCATTCAAAAATATTTGTTTATCTAAAACAGTCTGAAATATAAAAAAAAAGCAATACCGCCCTCTTGATAGAATAAGAGGGCGGTATTGCTTTTTTTATTTCAAAAAACTCGTATATACTAAAACCCGGCCTTACCCATTTGTAGATGGAGCTTCAACAGCAGCTAGGTCTAGAGGAAAGTTATGAGCATTACGTCATGCATAACAA
>Tetrataenium_candicans381 Tetrataenium candicans psbA-trnH intergenic spacer, complete sequence; chloroplast Voucher381
TCGCGCATGGTGGATTCACAATCCACTGCCTTGATCCACTTGGCTACATCCGCCCCGCCAATTTTCTTTTATTTATTTTTATTTCAAAGGATTCCTTTTTGATCATTCAAAAATATTTGTTTATCTAAAACAGTCTGAAATATAAAAAAAAAGCAATACCGCCCTCTTGATAGAATAAGAGGGCGGTATTGCTTTTTTTATTTCAAAAAACTCGTATATACTAAAACCCGGCCTTACCCATTTGTAGATGGAGCTTCAACAGCAGCTAGGTCTAGAGGAAAGTTATGAGCATTACGTCATGCATAACCA
>Tetrataenium_candicans387 Tetrataenium candicans psbA-trnH intergenic spacer, complete sequence; chloroplast Voucher387
TCGCGCATGGTGGATTCACAATCCACTGCCTTGATCCACTTGGCTACATCCGCCCCGCCAATTTTCTTTTATTTATTTTTATTTCAAAGGATTCCTTTTTGATCATTCAAAAATATTTGTTTATCTAAAACAGTCTGAAATATAAAAAAAAAGCAATACCGCCCTCTTGATAGAATAAGAGGGCGGTATTGCTTTTTTTATTTCAAAAAACTCGTATATACTAAAACCCGGCCTTACCCATTTGTAGATGGAGCTTCAACAGCAGCTAGGTCTAGAGGAAAGTTATGAGCATTACGTTCATGCATAACCA
