# Supplementary material for: Sequencing and analyses on chloroplast genomes of Tetrataenium candicans and two allies give new insights on structural variants, DNA barcoding and phylogeny in Apiaceae subfamily Apioideae
Source: PeerJ. 2019 Nov 21;7:e8063. doi: 10.7717/peerj.8063 (PMC6875388; doi:10.7717/peerj.8063)
Supplement: Supplemental Information 2 — Sequences from different idividuals were aligned and incorporated into a single fasta file with names of respective DNA segments [file peerj-07-8063-s008.zip › peerj-38210-rpl16.fasta]

>Tetrataenium_candicans01 ribosomal protein L16 (rpl16) gene, intron voucher01
GATCTTTTGGGGTTATAGTTGATGGTTGGTTCTGAATTCCATCTCTACTACAGAACTGGACATGAGAGTTTCTTCTCATCCAGCTCCTCGCGAATAATAAAATTTTAAAAATGTCTATTATTCATTTGTATATCTTGCTTTTTTAGCTAACTAAGCATATTAATATTTCTATTTTATATTTTTAAATATCATATTCTTTTTTTATGTTCTAACGAATATTTGTTTTGTTTTTCTTTTGATCCTATTGGATTGAGCAAAAATTATCAATCCAAGAAGATAAAGTTTTCACGGGCGAATATTGACTCTTTTCGTCGCTATTTTAATTGTAGGGTTAACTCATGACTTTTATTTTCCCAATAGATGAAGGAATTAGTCTCTGGTTTGTTTCGCCATCCCGATCAATGAGTCTGTTTTCAATAGATTTGGATTCACAGGTTCCATCGTTCCCATCGCTTCTTACTTAATGGTTAGGTCTGATTTCTACAACGGAGCTCATAATGAAATTTTTTCTTGAGCCAATTTTCTTAGTCTTTATTGGCTCGAAGCTCTTATTTTTTTTTGTTCTATGAACGGATTCGTTTTCTTTTTTATGAATCCATATTGATTGATGCTTTATTACATTGCTTTTTTATGAGATGACTCATAAACCTTACATATTGGATGGAATTTTATATCGTTGTTTTTTTTTTTTTCTCCCCTTCTTTCACCCTTCCGTTTATCCACATATTTCTTCTTCGCTTCACAATTTAGAATCAGATTTATTTTTCTTTTGTTTTTATGCAAAAAAGATTTCAGTTGCTACAGTTATATGACCAATATATCATATCTTGACTGGTTTTTTGGATCCAGATAATGTGAAGTGATGAGTTGGTTATTAGTTCTATAGTTATTTGTTTATACAAAAAAAGGCTGGTCTTTTTTTATTAATCCTA
>Tetrataenium_candicans02 ribosomal protein L16 (rpl16) gene, intron voucher02
ACTGGTCCTTTGGGGTTATAGTTGATGGTTGGTTCTGAATTCCATCTCTACTACAGAACTGGACATGAGAGTTTCTTCTCATCCAGCTCCTCGCGAATAATAAAATTTTAAAAATGTCTATTATTCATTTGTATATCTTGCTTTTTTAGCTAACTAAGCATATTAATATTTCTATTTTATATTTTTAAATATCATATTCTTTTTTTATGTTCTAACGAATATTTGTTTTGTTTTTCTTTTGATCCTATTGGATTGAGCAAAAATTATCAATCCAAGAAGATAAAGTTTTCACGGGCGAATATTGACTCTTTTCGTCGCTATTTTAATTGTAGGGTTAACTCATGACTTTTATTTTCCCAATAGATGAAGGAATTAGTCTCTGGTTTGTTTCGCCATCCCGATCAATGAGTCTGTTTTCAATAGATTTGGATTCACAGGTTCCATCGTTCCCATCGCTTCTTACTTAATGGTTAGGTYTGATTTYTACAACGGAGCTCATAATGAAATTTTTTCTTGAGCCAATTTTYTTAGTCTTTATTGGCTCGAAGCTCTTATTTTTTTTTGTTYTATGAACGGATTCGTTTTCTTTTTTATGAATCCATATTGATTGATGCTTTATTACATTGCTTTTTTATGAGATGACTCATAAACCTTACATATTGGATGGAATTTTATATCGTTGTTTTTTTTTTTTTCTCCCCTTCTTTCACCCTTCCGTTTATCCACATATTTCTTCTTCGCTTCACAATTTAGAATCAGATTTATTTTTCTTTTGTTTTTATGCAAAAAAGATTTCAGTTGCTACAGTTATATGACCAATATATCATATCTTGACTGGTTTTTTGGATCCAGATAATGTGAAGTGATGAGTTGGTTATTAGTTCTATAGTTATTTGTTTATACAAAAAAAGGCTGGTCTTTTTTTTTATTAATCCTAACCCTAA
>Tetrataenium_candicans03 ribosomal protein L16 (rpl16) gene, intron voucher03
GGGTCTTTTGGGGTTATAGTTGATGGTTGGTTCTGAATTCCATCTCTACTACAGAACTGGACATGAGAGTTTCTTCTCATCCAGCTCCTCGCGAATAATAAAATTTTAAAAATGTCTATTATTCATTTGTATATCTTGCTTTTTTAGCTAACTAAGCATATTAATATTTCTATTTTATATTTTTAAATATCATATTCTTTTTTTATGTTCTAACGAATATTTGTTTTGTTTTTCTTTTGATCCTATTGGATTGAGCAAAAATTATCAATCCAAGAAGATAAAGTTTTCACGGGCGAATATTGACTCTTTTCGTCGCTATTTTAATTGTAGGGTTAACTCATGACTTTTATTTTCCCAATAGATGAAGGAATTAGTCTCTGGTTTGTTTCGCCATCCCGATCAATGAGTCTGTTTTCAATAGATTTGGATTCACAGGTTCCATCGTTCCCATCGCTTCTTACTTAATGGTTAGGTCTGATTTCTACAACGGAGCTCATAATGAAATTTTTTCTTGAGCCAATTTTCTTAGTCTTTATTGGCTCGAAGCTCTTATTTTTTTTTGTTCTATGAACGGATTCGTTTTCTTTTTTATGAATCCATATTGATTGATGCTTTATTACATTGCTTTTTTATGAGATGACTCATAAACCTTACATATTGGATGGAATTTTATATCGTTGTTTTTTTTTTTTTCTCCCCTTCTTTCACCCTTCCGTTTATCCACATATTTCTTCTTCGCTTCACAATTTAGAATCAGATTTATTTTTCTTTTGTTTTTATGCAAAAAAGATTTCAGTTGCTACAGTTATATGACCAATATATCATATCTTGACTGGTTTTTTGGATCCAGATAATGTGAAGTGATGAGTTGGTTATTAGTTCTATAGTTATTTGTTTATACAAAAAAAGGCTGGTCTTTTT
>Tetrataenium_candicans04 ribosomal protein L16 (rpl16) gene, intron voucher04
TGGATCTTTTGGGGTATAGTTGATGGTTGGTTCTGAATTCCATCTCTACTACAGAACTGGACATGAGAGTTTCTTCTCATCCAGCTCCTCGCGAATAATAAAATTTTAAAAATGTCTATTATTCATTTGTATATCTTGCTTTTTTAGCTAACTAAGCATATTAATATTTCTATTTTATATTTTTAAATATCATATTCTTTTTTTATGTTCTAACGAATATTTGTTTTGTTTTTCTTTTGATCCTATTGGATTGAGCAAAAATTATCAATCCAAGAAGATAAAGTTTTCACGGGCGAATATTGACTCTTTTCGTCGCTATTTTAATTGTAGGGTTAACTCATGACTTTTATTTTCCCAATAGATGAAGGAATTAGTCTCTGGTTTGTTTCGCCATCCCGATCAATGAGTCTGTTTTCAATAGATTTGGATTCACAGGTTCCATCGTTCCCATCGCTTCTTACTTAATGGTTAGGTCTGATTTCTACAACGGAGCTCATAAAGAAATTTTTTCTTGAGCCAATTTTCTTAGTCTTTATTGGCTCGAAGCTCTTATTTTTTTTTTTGTTCTATGAACGGATTCGTTTTCTTTTTTATGAATCCATATTGATTGATGCTTTATTACATTGCTTTTTTATGAGATGACTCATAAACCTTACATATTAGATGGAATTTTATATCGTTGTTTTTTTTTTTTTCTCCCCTTCTTTCACCCTTCCGTTTATCCACATATTTCTTCTTCGCTTCACAATTTAGAATCAGATTTATTTTTCTTTTGTTTTTATGCAAAAAAGATTTCAGTTGCTACAGTTATATGACCAATATATCATATCTTGACTGGTTTTTTGGATCCAGATAATGTGAAGTGATGAGTTGGTTATTAGTTCTATAGTTATTTGTTTATACAAAAAAAGGCTGGTCTTTTTTTATTAATCCTA
>Tetrataenium_candicans05 ribosomal protein L16 (rpl16) gene, intron voucher05
GGCTCTTTTGGGGTTATAGTTGATGGTTGGTTCTGAATTCCATCTCTACTACAGAACTGGACATGAGAGTTTCTTCTCATCCAGCTCCTCGCGAATAATAAAATTTTAAAAATGTCTATTATTCATTTGTATATCTTGCTTTTTTAGCTAACTAAGCATATTAATATTTCTATTTTATATTTTTAAATATCATATTCTTTTTTTATGTTCTAACGAATATTTGTTTTGTTTTTCTTTTGATCCTATTGGATTGAGCAAAAATTATCAATCCAAGAAGATAAAGTTTTCACGGGCGAATATTGACTCTTTTCGTCGCTATTTTAATTGTAGGGTTAACTCATGACTTTTATTTTCCCAATAGATGAAGGAATTAGTCTCTGGTTTGTTTCGCCATCCCGATCAATGAGTCTGTTTTCAATAGATTTGGATTCACAGGTTCCATCGTTCCCATCGCTTCTTACTTAATGGTTAGGTCTGATTTCTACAACGGAGCTCATAATGAAATTTTTTCTTGAGCCAATTTTCTTAGTCTTTATTGGCTCGAAGCTCTTATTTTTTTTTTTGTTCTATGAACGGATTCGTTTTCTTTTTTATGAATCCATATTGATTGATGCTTTATTACATTGCTTTTTTATGAGATGACTCATAAACCTTACATATTAGATGGAATTTTATATCGTTGTTTTTTTTTTTTTCTCCCCTTCTTTCACCCTTCCGTTTATCCACATATTTCTTCTTCGCTTCACAATTTAGAATCAGATTTATTTTTCTTTTGTTTTTATGCAAAAAAGATTTCAGTTGCTACAGTTATATGACCAATATATCATATCTTGACTGGTTTTTTGGATCCAGATAATGTGAAGTGATGAGTTGGTTATTAGTTCTATAGTTATTTGTTTATACAAAAAAAGGCTGGTCTTTTTTTATTAATCCTGCCCTAACG
>Tetrataenium_candicans06 ribosomal protein L16 (rpl16) gene, intron voucher06
GGTTCTTTGGGGTTATAGTTGATGGTTGGTTCTGAATTCCATCTCTACTACAGAACTGGACATGAGAGTTTCTTCTCATCCAGCTCCTCGCGAATAATAAAATTTTAAAAATGTCTATTATTCATTTGTATATCTTGCTTTTTTAGCTAACTAAGCATATTAATATTTCTATTTTATATTTTTAAATATCATATTCTTTTTTTATGTTCTAACGAATATTTGTTTTGTTTTTCTTTTGATCCTATTGGATTGAGCAAAAATTATCAATCCAAGAAGATAAAGTTTTCACGGGCGAATATTGACTCTTTTCGTCGCTATTTTAATTGTAGGGTTAACTCATGACTTTTATTTTCCCAATAGATGAAGGAATTAGTCTCTGGTTTGTTTCGCCATCCCGATCAATGAGTCTGTTTTCAATAGATTTGGATTCACAGGTTCCATCGTTCCCATCGCTTCTTACTTAATGGTTAGGTCTGATTTCTACAACGGAGCTCATAATGAAATTTTTTCTTGAGCCAATTTTCTTAGTCTTTATTGGCTCGAAGCTCTTATTTTTTTTTTTGTTCTATGAACGGATTCGTTTTCTTTTTTATGAATCCATATTGATTGATGCTTTATTACATTGCTTTTTTATGAGATGACTCATAAACCTTACATATTAGATGGAATTTTATATCGTTGTTTTTTTTTTTTTCTCCCCTTCTTTCACCCTTCCGTTTATCCACATATTTCTTCTTCGCTTCACAATTTAGAATCAGATTTATTTTTCTTTTGTTTTTATGCAAAAAAGATTTCAGTTGCTACAGTTATATGACCAATATATCATATCTTGACTGGTTTTTTGGATCCAGATAATGTGAAGTGATGAGTTGGTTATTAGTTCTATAGTTATTTGTTTATACAAAAAAAGGCTGGTCTTTTTTTTATTAATCCTAGCCGAA
>Tetrataenium_candicans07 ribosomal protein L16 (rpl16) gene, intron voucher07
CTGGGATCTTTGGGGTTATAGTTGATGGTTGGTTCTGAATTCCATCTCTACTACAGAACTGGACATGAGAGTTTCTTCTCATCCAGCTCCTCGCGAATAATAAAATTTTAAAAATGTCTATTATTCATTTGTATATCTTGCTTTTTTAGCTAACTAAGCATATTAATATTTCTATTTTATATTTTTAAATATCATATTCTTTTTTTATGTTCTAACGAATATTTGTTTTGTTTTTCTTTTTATCCTATTGGATTGAGCAAAAATTATCAATCCAAGAAGATAAAGTTTTCACGGGCGAATATTGACTCTTTTCGTCGCTATTTTAATTGTAGGGTTAACTCATGACTTTTATTTTCCCAATAGATGAAGGAATTAGTCTCTGGTTTGTTTCGCCATCCCGATCAATGAGTCTGTTTTCAATAGATTTGGATTCACAGGTTCCATCGTTCCCATCGCTTCTTACTTAATGGTTAGGTCTGATTTCTACAACGGAGCTCATAATGAAATTTTTTCTTGAGCCAATTTTCTTAGTCTTTATTGGCTCGAAGCTCTTATTTTTTTTTGTTCTATGAACGGATTCGTTTTCTTTTTTATGAATCCATATTGATTGATGCTTTATTACATTGCTTTTTTATGAGATGACTCATAAACCTTACATATTGGATGGAATTTTATATCGTTGTTTTTTTTTTTCTCCCCTTCTTTCACCCTTCCGTTTATCCACATATTTCTTCTTCGCTTCACAATTTAGAATCAGATTTATTTTTCTTTTGTTTTTATGCAAAAAAGATTTCAGTTGCTACAGTTATATGACCAATATATCATATCTTGACTGGTTTTTTGGATCCAGATAATGTGAAGTGATGAGTTGGTTATTAGTTCTATAGTTATTTGTTTATACAAAAAAAGGCTGGTCTTTTTTTATTATCCT
>Tetrataenium_candicans08 ribosomal protein L16 (rpl16) gene, intron voucher08
GGTCTTTTGGGGTTATAGTTGATGGTTGGTTCTGAATTCCATCTCTACTACAGAACTGGACATGAGAGTTTCTTCTCATCCAGCTCCTCGCGAATAATAAAATTTTAAAAATGTCTATTATTCATTTGTATATCTTGCTTTTTTAGCTAACTAAGCATATTAATATTTCTATTTTATATTTTTAAATATCATATTCTTTTTTTATGTTCTAACGAATATTTGTTTTGTTTTTCTTTTTATCCTATTGGATTGAGCAAAAATTATCAATCCAAGAAGATAAAGTTTTCACGGGCGAATATTGACTCTTTTCGTCGCTATTTTAATTGTAGGGTTAACTCATGACTTTTATTTTCCCAATAGATGAAGGAATTAGTCTCTGGTTTGTTTCGCCATCCCGATCAATGAGTCTGTTTTCAATAGATTTGGATTCACAGGTTCCATCGTTCCCATCGCTTCTTACTTAATGGTTAGGTCTGATTTCTACAACGGAGCTCATAATGAAATTTTTTCTTGAGCCAATTTTCTTAGTCTTTATTGGCTCGAAGCTCTTATTTTTTTTTGTTCTATGAACGGATTCGTTTTCTTTTTTATGAATCCATATTGATTGATGCTTTATTACATTGCTTTTTTATGAGATGACTCATAAACCTTACATATTGGATGGAATTTTATATCGTTGTTTTTTTTTTTCTCCCCTTCTTTCACCCTTCCGTTTATCCACATATTTCTTCTTCGCTTCACAATTTAGAATCAGATTTATTTTTCTTTTGTTTTTATGCAAAAAAGATTTCAGTTGCTACAGTTATATGACCAATATATCATATCTTGACTGGTTTTTTGGATCCAGATAATGTGAAGTGATGAGTTGGTTATTAGTTCTATAGTTATTTGTTTATACAAAAAAAGGCTGGTCTTTTTTTTATTAATCCTTGCCCTA
>Tetrataenium_candicans09 ribosomal protein L16 (rpl16) gene, intron voucher09
GATCTTTTGGGGTATAGTTGATGGTTGGTTCTGAATTCCATCTCTACTACAGAACTGGACATGAGAGTTTCTTCTCATCCAGCTCCTCGCGAATAATAAAATTTTAAAAATGTCTATTATTCATTTGTATATCTTGCTTTTTTAGCTAACTAAGCATATTAATATTTCTATTTTATATTTTTAAATATCATATTCTTTTTTTATGTTCTAACGAATATTTGTTTTGTTTTTCTTTTTATCCTATTGGATTGAGCAAAAATTATCAATCCAAGAAGATAAAGTTTTCACGGGCGAATATTGACTCTTTTCGTCGCTATTTTAATTGTAGGGTTAACTCATGACTTTTATTTTCCCAATAGATGAAGGAATTAGTCTCTGGTTTGTTTCGCCATCCCGATCAATGAGTCTGTTTTCAATAGATTTGGATTCACAGGTTCCATCGTTCCCATCGCTTCTTACTTAATGGTTAGGTCTGATTTCTACAACGGAGCTCATAATGAAATTTTTTCTTGAGCCAATTTTCTTAGTCTTTATTGGCTCGAAGCTCTTATTTTTTTTTGTTCTATGAACGGATTCGTTTTCTTTTTTATGAATCCATATTGATTGATGCTTTATTACATTGCTTTTTTATGAGATGACTCATAAACCTTACATATTGGATGGAATTTTATATCGTTGTTTTTTTTTTTCTCCCCTTCTTTCACCCTTCCGTTTATCCACATATTTCTTCTTCGCTTCACAATTTAGAATCAGATTTATTTTTCTTTTGTTTTTATGCAAAAAAGATTTCAGTTGCTACAGTTATATGACCAATATATCATATCTTGACTGGTTTTTTGGATCCAGATAATGTGAAGTGATGAGTTGGTTATTAGTTCTATAGTTATTTGTTTATACAAAAAAAGGCTGGTCTTTTTTTTATTAATCCTTAGCCCT
>Tetrataenium_candicans10 ribosomal protein L16 (rpl16) gene, intron voucher10
GCTCTTTTGGGGTTATAGTTGATGGTTGGTTCTGAATTCCATCTCTACTACAGAACTGGACATGAGAGTTTCTTCTCATCCAGCTCCTCGCGAATAATAAAATTTTAAAAATGTCTATTATTCATTTGTATATCTTGCTTTTTTAGCTAACTAAGCATATTAATATTTCTATTTTATATTTTTAAATATCATATTCTTTTTTTATGTTCTAACGAATATTTGTTTTGTTTTTCTTTTTATCCTATTGGATTGAGCAAAAATTATCAATCCAAGAAGATAAAGTTTTCACGGGCGAATATTGACTCTTTTCGTCGCTATTTTAATTGTAGGGTTAACTCGTGACTTTTATTTTCCCAATAGATGAAGGAATTAGTCTCTGGTTTGTTTCGCCATCCCGATCAATGAGTCTGTTTTCAATAGATTTGGATTCACAGGTTCCATCGTTCCCATCGCTTCTTACTTAATGGTTAGGTCTGATTTCTACAACGGAGCTCATAATGAAATTTTTTCTTGAGCCAATTTTCTTAGTCTTTATTGGCTCGAAGCTCTTATTTTTTTTTGTTCTATGAACGGATTCGTTTTCTTTTTTATGAATCCATATTGATTGATGCTTTATTACATTGCTTTTTTATGAGATGACTCATAAACCTTACATATTGGATGGAATTTTATATCGTTGTTTTTTTTTTCTCCCCTTCTTTCACCCTTCCGTTTATCCACATATTTCTTCTTCGCTTCACAATTTAGAATCAGATTTATTTTTCTTTTGTTTTTATGCAAAAAAGATTTCAGTTGCTACAGTTATATGACCAATATATCATATCTTGACTGGTTTTTTGGATCCAGATAATGTGAAGTGATGAGTTGGTTATTAGTTCTATAGTTATTTGTTTATACAAAAAAAGGCTGGTCTTTTTTTATTAATCCTGCCGTAAGC
