# Supplementary material for: Sequencing and analyses on chloroplast genomes of Tetrataenium candicans and two allies give new insights on structural variants, DNA barcoding and phylogeny in Apiaceae subfamily Apioideae
Source: PeerJ. 2019 Nov 21;7:e8063. doi: 10.7717/peerj.8063 (PMC6875388; doi:10.7717/peerj.8063)
Supplement: Supplemental Information 2 — Sequences from different idividuals were aligned and incorporated into a single fasta file with names of respective DNA segments [file peerj-07-8063-s008.zip › peerj-38210-rpl32-trnL.fasta]

>Tetrataenium_candicans2 rpl32-trnL intergenic spacer voucher2
TCCTAGCGGCTTGTTCGATTCATAATAGCCTATTCATAGTCAATCGTCGAGATTTAAGGAGTCAACTAAATGAAATCTTTTTAGTCAAAATGAAAATGGATGAATAAAACTTTGTTCAAATACAAATTCGAAGGTTCATTATTAGGGGGTATGGGTTTTATTTACCTTAGTGATTTGGTGTAGTTTATGCTCTTCTATAATTCAATAGAATCGAACTATTGAAACTATAAACTTCAACCCTCTAGTTATTGATAGAACTATAAAAGATTTCTTTGCTTTTTTTTTCATAAAAGATTTATCATTTATATTATTTCCTAAAAGTGAAAAAATGTATTTTACCAATGAACAAAAAATAAGACCCCCTTTTATTACTCAAAACTTGCACATTAATTCGGACAAAAAATTCCAGGCTTTTGTCGGTTGGGTTGAAAGAGACATATATGGGAAATTTATATATTCTAATAGATTAATTCAGAGAAATTCAGATAAATAAGAAGTCAGAAAGTTACACAAAAAATTTTCAAAATAAATGAATAAATTAATTTCAACGATGTATTAATTTTAACTAAAGATCTCTTTTTTACCCTTCTTCAATATATATATATATTTATAGATATATAGAAAAACGTCGATTATTGTAATTGTGACAAATAGGTTGATGGGGAAAAAAGATTCCCCCATCTCCAAAACAAGAAAATATACTAACAATATACTAACAATATACTAACAATATACTAACAATATACTAACACAGGCTCAAGTTTTGTATCTTGTCTTTATTCTTTTTTCAAAAGCTTTTTATAATTTACTAACCCCCAAACCGAAGAATTATTATTATACATATCCTAAGTTCTAGTTCATATTGATTAGCCACAAACAATAGCTTTGTTGATTTCCTATTAAGAATGAAATGGGCCTATTTTTATATTCGGATTATTCCAATGTTTTATTTTATGACTTTTTTTGTCGCACAAAAAAACTTTTTGAGTTTCCGGTAGAAAGAGATTTACCTAATGACAACGCTTTTAAGGCTGCCCAATATCCCTTCCCTTTCCAAATATTTTTACG
>Tetrataenium_candicans6 rpl32-trnL intergenic spacer voucher6
ATTCATAGCGGCTTGTTCGATTCATAATAGCCTATTCATAGTCAATCGTCGAGATTTAAGGAGTCAACTAAATGAAATCTTTTTAGTCAAAATGAAAATGGATGAATAAAACTTTGTTCAAATACAAATTTGAAGGTTCATTATTAGGGGGTATGGGTTTTATTTACCTTAGTGATTTGGTGTAGTTTATGCTCTTCTATAATTCAATAGAATCGAACTATTGAAACTATAAACTTCAACCCTCTAGTTATTGATAGAACTATAAAAGATTTCTTTGCTTTTTTTTTTCATAAAAGATTTATCATTTATATTATTTCCTAAAAGTGAAAAAATGTATTTTACCAATGAACAAAAAATAAGACCCCCTTTTATTACTCAAAACTTGCACATTAATTCGGACAAAAAATTCCAGGCTTTTGTCGGTTGGGTTGAAAGAGACATATATGGGAAATTTATATATTCTAATAGATTAATTCAGAGAAATTCAGATAAATAAGAAGTCAGAAAGTTACACAAAAAATTTTCAAAATAAATGAATAAATTAATTTCAACGATGTATTAATTTTAACTAAAGATCTCTTTTTTACCCTTCTTCAATATATATATATATTTATAGATATATAGAAAAACGTCGATTATTGTAATTGTGACAAATAGGTTGATGGGGAAAAAAGATTCCCCCATCTCCAAAACAAGAAAATATACTAACAATATACTAACAATATACTAACAATATACTAACACAGGCTCAAGTTTTGTATCTTGTCTTTATTCTTTTTTCAAAAGCTTTTTATAATTTACTAACCCCCAAACCGAAGAATTATTATTATACATATCCTAAGTTCTAGTTCATATTGATTAGCCACAAACAATAGCTTTGTTGATTTCCTATTAAGAATGAAATGGGCCTATTTTTATATTCGGATTATTCCAATGTTTTATTTTATGACTTTTTTTGTCGCACAAAAAAACTTTTTGAGTTTCCGGTAGAAAGAGATTTACCTAATGACAACGCTTTTAAGGCTGCCCAATATCCCTTCCCTTTCCAAATATTTTACGAATA
>Tetrataenium_candicans8 rpl32-trnL intergenic spacer voucher8
TCATAGCGGCTTGTTCGATTCATAATAGCCTATTCATAGTCAATCGTCGAGATTTAAGGAGTCAACTAAATGAAATCTTTTTAGTCAAAATGAAAATGGATGAATAAAACTTTGTTCAAATACAAATTCGAAGGTTCATTATTAGGGGGTATGGGTTTTATTTACCTTAGTGATTTGGTGTAGTTTATGCTCTTCTATAATTCAATAGAATCGAACTATTGAAACTATAAACTTCAACCCTCTAGTTATTGATAGAACTATAAAGGATTTCTTTGCTTTTTTTTTCATAAAAGATTTATCATTTATATTATTTCCTAAAAGTGAAAAAATGTATTTTACCAATGAACAAAAAATAAGACCCCCTTTTATTACTCAAAACTTGCACATTAATTCGGACAAAAAATTCCAGGCTTTTGTCGGTTGGGTTGAAAGAGACATATATGGGAAATTTATATATTCTAATAGATTAATTCAGAGAAATTCAGATAAATAAGAAGTCAGAAAGTTACACAAAAAATTTTCAAAATAAATGAATAAATTAATTTCAACGATGTATTAATTTTAACTAAAGATCTCTTTTTTACCCTTCTTCAATATATATATATATATATATTTATAGATATATAGAAAAACGTCGATTATTGTAATTGTGACAAATAGGTTGATGGGGAAAAAAGATTCCCCCATCTCCAAAACAAGAAAATATACTAACAATATACTAACAATGTACTAACACAGGCTCAAGTTTTGTATCTTGTCTTTATTCTTTTTTCAAAAGCTTTTTATAATTTACTAACCCCCAAACCGAAGAATTATTATTATACATATCCTAAGTTCTAGTTCATATTGATTAGCCACAAACAATAGCTTTGTTGATTTCCTATTAAGAATGAAATGGGCCTATTTTTATATTCGGATTATTCCAATGTTTTATTTTATGACTTTTTTTGTCGCACAAAAAAACTTTTTGAGTTTCCGGTAGAAAGAGATTTACCTAATGACAACGCTTTTAAGGCTGCCCAATATCCCTTCCCTTTCCAAATATTTTTACGAA
>Tetrataenium_candicans12 rpl32-trnL intergenic spacer voucher12
TCAATAGGCGGCTTGTTCGATTCATAATAGCCTATTCATAGTCAATCGTCGAGATTTAAGGAGTCAACTAAATGAAATCTTTTTAGTCAAAATGAAAATGGATGAATAAAACTTTGTTCAAATACAAATTTGAAGGTTCATTATTAGGGGGTATGGGTTTTATTTACCTTAGTGATTTGGTGTAGTTTATGCTCTTCTATAATTCAATAGAATCGAACTATTGAAACTATAAACTTCAACCCTCTAGTTATTGATAGAACTATAAAAGATTTCTTTGCTTTTTTTTTCATAAAAGATTTATCATTTATATTATTTCCTAAAAGTGAAAAAATGTATTTTACCAATGAACAAAAAATAAGACCCCCTTTTATTACTCAAAACTTGCACATTAATTCGGACAAAAAATTCCAGGCTTTTGTCGGTTGGGTTGAAAGAGACATATATGGGAAATTTATATATTCTAATAGATTAATTCAAAGAAATTCAGATAAATAAGAAGTCAGAAAGTTACACAAAAAATTTTCAAAATAAATGAATAAATTAATTTCAACGATGTATTAATTTTAACTAAAGATCTCTTTTTTACCCTTCTTCAATATATATATATATTTATAGATATATAGAAAAACGTCGATTATTGTAATTGTGACAAATAGGTTGATGGGGAAAAAAGATTCCCCCATCTCCAAAACAAGAAAATATACTAACAATATACTAACAATATACTAACAATATACTAACACAGGCTCAAGTTTTGTATCTTGTCTTTATTCTTTTTTCAAAAGCTTTTTATAATTTACTAACCCCTAAACCGAAGAATTATTATTATACATATCCTAAGTTCTAGTTCATATTGATTAGCCACAAACAATAGCTTTGTTGATTTCCTATTAAGAATGAAATGGGCCTATTTTTATATTCGGATTATTCCAATGTTTTATTTTATGACTTTTTTTGTCGCACAAAAAAACTTTTTGAGTTTCCGGTAGAAAGAGATTTACCTAATGACAACGCTTTTAAGGCTGCCCAATATCCCTTCCCTTCCAAATATTTACGAAT
>Tetrataenium_candicans16 rpl32-trnL intergenic spacer voucher16
TATTCATAGCGGCTTGTTCGATTCATAATAGCCTATTCATAGTCAATCGTCGAGATTTAAGGAGTCAACTAAATGAAATCTTTTTAGTCAAAATGAAAATGGATGAATAAAACTTTGTTCAAATACAAATTCGAAGGTTCATTATTAGGGGGTATGGGTTTTATTTACCTTAGTGATTTGGTGTAGTTTATGCTCTTCTATAATTCAATAGAATCGAACTATTGAAACTATAAACTTCAACCCTCTAGTTATTGATAGAACTATAAAAGATTTCTTTGCTTTTTTTTCATAAAAGATTTATCATTTATATTATTTCCTAAAAGTGAAAAAATGTATTTTACCAATGAACAAAAAATAAGACCCCCTTTTATTACTCAAAACTTGCACATTAATTCGGACAAAAAATTCCAGGCTTTTGTCGGTTGGGTTGAAAGAGACATATATGGGAAATTTATATATTCTAATAGATTAATTCAGAGAAATTCAGATAAATAAGAAGTCAGAAAGTTACACAAAAAATTTTCAAAATAAATGAATAAATTAATTTCAACGATGTATTAATTTTAACTAAAGATCTCTTTTTTACCCTTCTTCAATATATATATATATTTATAGATATATAGAAAAACGTCGATTATTGTAATTGTGACAAATAGGTTGATGGGGAAAAAAGATTCCCCCATCTCCAAAACAAGAAAATATACTAACAATATACTAACAATATACTAACAATATACTAACACAGGCTCAAGTTTTGTATCTTGTCTTTATTCTTTTTTCAAAAGCTTTTTATAATTTACTAACCCCCAAACCGAAGAATTATTATTATACATATCCTAAGTTCTAGTTCATATTGATTAGCCACAAACAATAGCTTTGTTGATTTCCTATTAAGAATGAAATGGGCCTATTTTTATATTCGGATTATTCCAATGTTTTATTTTATGACTTTTTTTGTCGCACAAAAAAACTTTTTGAGTTTCCGGTAGAAAGAGATTTACCTAATGACAACGCTTTTAAGGCTGCCCAATATCCCTTCCCTTCCAAATATTTACGAATACGG
>Tetrataenium_candicans65 rpl32-trnL intergenic spacer voucher65
TAATTCCATAGCGGCTTGTTCGATTCATAATAGCCTATTCATAGTCAATCGTCGAGATTTAAGGAGTCAACTAAATGAAATCTTTTTAGTCAAAATGAAAATGGATGAATAAAACTTTGTTCAAATACAAATTCGAAGGTTCATTATTAGGGGGTATGGGTTTTATTTACCTTAGTGATTTGGTGTAGTTTATGCTCTTCTATAATTCAATAGAATCGAACTATTGAAACTATAAACTTCAACCCTCTAGTTATTGATAGAACTATAAAAGATTTCTTTGCTTTTTTTTTCATAAAAGATTTATCATTTATATTATTTCCTAAAAGTGAAAAAATGTATTTTACCAATGAACAAAAAATAAGACCCCCTTTTATTACTCAAAACTTGCACATTAATTCGGACAAAAAATTCCAGGCTTTTGTCGGTTGGGTTGAAAGAGACATATATGGGAAATTTATATATTCTAATAGATTAATTCAGAGAAATTCAGATAAATAAGAAGTCAGAAAGTTACACAAAAAATTTTCAAAATAAATGAATAAATTAATTTCAACGATGTATTAATTTTAACTAAAGATCTCTTTTTTACCCTTCTTCAATATATATATATATTTATAGATATTTAGAAAAACGTCGATTATTGTAATTGTGACAAATAGGTTGATGGGGAAAAAAGATTCCCCCATCTCCAAAACAAGAAAATATACTAACAATATACTAACACAGGCTCAAGTTTTGTATCTTGTCTTTATTCTTTTTTTCAAAAGCTTTTTATAATTTACTAACCCCCAAACCGAAGAATTATTATTATACATATCCTAAGTTCTAGTTCATATTGATTAGCCACAAACAATAGCTTTGTTGATTTCCTATTAAGAATGAAATGGGCCTATTTTTATATTCGGATTATTCCAATGTTTTATTTTATGACTTTTTTTGTCGCACAAAAAAACTTTTTGAGTTTCCGGTAGAAAGAGATTTACCTAATGACAACGCTTTTAAGGCTGCCCAATATCCCTTCCCTTTCCAAATATTTTTAACGAA
>Tetrataenium_candicans68 rpl32-trnL intergenic spacer voucher68
CGTATTCATAGCGGCTTGTTCGATTCATAATAGCCTATTCATAGTCAATCGTCGAGATTTAAGGAGTCAACTAAATGAAATCTTTTTAGTCAAAATGAAAATGGATGAATAAAACTTTGTTCAAATACAAATTCGAAGGTTCATTATTAGGGGGTATGGGTTTTATTTACCTTAGTGATTTGGTGTAGTTTATGCTCTTCTATAATTCAATAGAATCGAACTATTGAAACTATAAACTTCAACCCTCTAGTTATTGATAGAACTATAAAAGATTTCTTTGCTTTTTTTTTCATAAAAGATTTATCATTTATATTATTTCCTAAAAGTGAAAAAATGTATTTTACCAATGAACAAAAAATAAGACCCCCTTTTATTACTCAAAACTTGCACATTAATTCGGACAAAAAATTCCAGGCTTTTGTCGGTTGGGTTGAAAGAGACATATATGGGAAATTTATATATTCTAATAGATTAATTCAGAGAAATTCAGATAAATAAGAAGTCAGAAAGTTACACAAAAAATTTTCAAAATAAATGAATAAATTAATTTCAACGATGTATTAATTTTAACTAAAGATCTCTTTTTTACCCTTCTTCAATATATATATATATTTATAGATATATAGAAAAACGTCGATTATTGTAATTGTGACAAATAGGTTGATGGGGAAAAAAGATTCCCCCATCTCCAAAACAAGAAAATATACTAACAATATACTAACACAGGCTCAAGTTTTGTATCTTGTCTTTATTCTTTTTTCAAAAGCTTTTTATAATTTACTAACCCCCAAACCGAAGAATTATTATTATACATATCCTAAGTTCTAGTTCATATTGATTAGCCACAAACAATAGCTTTGTTGATTTCCTATTAAGAATGAAATGGGCCTATTTTTATATTCGGATTATTCCAATGTTTTATTTTATGACTTTTTTTGTCGCACAAAAAAACTTTTTGAGTTTCCGGTAGAAAGAGATTTACCTAATGACAACGCTTTTAAGGCTGCCCAATATCCCTTCCCTTTCCAAATATTTTTACCGAAT
>Tetrataenium_candicans70 rpl32-trnL intergenic spacer voucher70
TAGCGGGCTTGTTCGATTCATAATAGCCTATTCATAGTCAATCGTCGAGATTTAAGGAGTCAACTAAATGAAATCTTTTTAGTCAAAATGAAAATGGATGAATAAAACTTTGTTCAAATACAAATTCGAAGGTTCATTATTAGGGGGTATGGGTTTTATTTACCTTAGTGATTTGGTGTAGTTTATGCTCTTCTATAATTCAATAGAATCGAACTATTGAAACTATAAACTTCAACCCTCTAGTTATTGATAGAACTATAAAAGATTTCTTTGCTTTTTTTTTCATAAAAGATTTATCATTTATATTATTTCCTAAAAGTGAAAAAATGTATTTTACCAATGAACAAAAAATAAGACCCCCTTTTATTACTCAAAACTTGCACATTAATTCGGACAAAAAATTCCAGGCTTTTGTCGGTTGGGTTGAAAGAGACATATATGGGAAATTTATATATTCTAATAGATTAATTCAGAGAAATTCAGATAAATAAGAAGTCAGAAAGTTACACAAAAAATTTTCAAAATAAATGAATAAATTAATTTCAACGATGTATTAATTTTAACTAAAGATCTCTTTTTTACCCTTCTTCAATATATATATATATTTATAGATATATAGAAAAACGTCGATTATTGTAATTGTGACAAATAGGTTGATGGGGAAAAAAGATTCCCCCATCTCCAAAACAAGAAAATATACTAACAATATACTAACAATATACTAACACAGGCTCAAGTTTTGTATCTTGTCTTTATTCTTTTTTCAAAAGCTTTTTATAATTTACTAACCCCCAAACCGAAGAATTATTATTATACATATCCTAAGTTCTAGTTCATATTGATTAGCCACAAACAATAGCTTTGTTGATTTCCTATTAAGAATGAAATGGGCCTATTTTTATATTCGGATTATTCCAATGTTTTATTTTATGACTTTTTTTGTCGCACAAAAAAACTTTTTGAGTTTCCGGTAGAAAGAGATTTACCTAATGACAACGCTTTTAAGGCTGCCCAATATCCCTTCCCTTCCAAATATTTACGAATACCGGCCT
>Tetrataenium_candicans74 rpl32-trnL intergenic spacer voucher74
GAGCCCTTTTAATAGCGGCTTTGTTCGATTCTAATAGCCTATTCATAGTCAATCGTCGAGATTTAAGGAGTCAACTAAATGAAATCTTTTTAGTCAAAATGAAAATGGATGAATAAAACTTTGTTCAAATACAAATTCGAAGGTTCATTATTAGGGGGTATGGGTTTTATTTACCTTAGTGATTTGGTGTAGTTTATGCTCTTCTATAATTCAATAGAATCGAACTATTGAAACTATAAACTTCAACCCTCTAGTTATTGATAGAACTATAAAAGATTTCTTTGCTTTTTTTTTCATAAAAGATTTATCATTTATATTATTTCCTAAAAGTGAAAAAATGTATTTTACCAATGAACAAAAAATAAGACCCCCTTTTATTACTCAAAACTTGCACATTAATTCGGACAAAAAATTCCAGGCTTTTGTCGGTTGGGTTGAAAGAGACATATATGGGAAATTTATATATTCTAATAGATTAATTCAGAGAAATTCAGATAAATAAGAAGTCAGAAAGTTACACAAAAAATTTTCAAAATAAATGAATAAATTAATTTCAACGATGTATTAATTTTAACTAAAGATCTCTTTTTTACCCTTCTTCAATATATATATATATATATTTATAGATATATAGAAAAACGTCGATTATTGTAATTGTGACAAATAGGTTGATGGGGAAAAAAGATTCCCCCATCTCCAAAACAAGAAAATATACTAACAATATACTAACACAGGCTCAAGTTTTGTATCTTGTCTTTATTCTTTTTTCAAAAGCTTTTTATAATTTACTAACCCCCAAACCGAAGAATTATTATTATACATATCCTAAGTTCTAGTTCATATTGATTAGCCACAAACAATAGCTTTGTTGATTTCCTATTAAGAATGAAATGGGCCTATTTTTATATTCGGATTATTCCAATGTTTTATTTTATGACTTTTTTTGTCGCACAAAAAAACTTTTTGAGTTTCCGGTAGAAAGAGATTTACCTAATGACAACGCTTTTAAGGCTGCCCAATATCCCTTCCCTTTCCAAATATTTACGAATACGCTGATTA
>Tetrataenium_candicans94 rpl32-trnL intergenic spacer voucher94
ATTCATAGCGGCTTGTTCGATTCATAATAGCCTATTCATAGTCAATCGTCGAGATTTAAGGAGTCAACTAAATGAAATCTTTTTAGTCAAAATGAAAATGGATGAATAAAACTTTGTTCAAATACAAATTTGAAGGTTCATTATTAGGGGGTATGGGTTTTATTTACCTTAGTGATTTGGTGTAGTTTATGCTCTTCTATAATTCAATAGAATCGAACTATTGAAACTATAAACTTCAACCCTCTAGTTATTGATAGAACTATAAAAGATTTCTTTGCTTTTTTTTTCATAAAAGATTTATCATTTATATTATTTCCTAAAAGTGAAAAAATGTATTTTACCAATGAACAAAAAATAAGACCCCCTTTTATTACTCAAAACTTGCACATTAATTCGGACAAAAAATTCCAGGCTTTTGTCGGTTGGGTTGAAAGAGACATATATGGGAAATTTATATATTCTAATAGATTAATTCAGAGAAATTCAGATAAATAAGAAGTCAGAAAGTTACACAAAAAATTTTCAAAATAAATGAATAAATTAATTTCAACGATGTATTAATTTTAACTAAAGATCTCTTTTTTACCCTTCTTCAATATATATATATATTTATAGATATATAGAAAAACGTCGATTATTGTAATTGTGACAAATAGGTTGATGGGGAAAAAAGATTCCCCCATCTCCAAAACAAGAAAATATACTAACAATATACTAACAATATACTAACAATATACTAACACAGGCTCAAGTTTTGTATCTTGTCTTTATTCTTTTTTCAAAAGCTTTTTATAATTTACTAACCCCCAAACCGAAGAATTATTATTATACATATCCTAAGTTCTAGTTCATATTGATTAGCCACAAACAATAGCTTTGTTGATTTCCTATTAAGAATGAAATGGGCCTATTTTTATATTCGGATTATTCCAATGTTTTATTTTATGACTTTTTTTGTCGCACAAAAAAACTTTTTGAGTTTCCGGTAGAAAGAGATTTACCTAATGACAACGCTTTTAAGGCTGCCCAATATCCCTTCCCTTCCAAATATTTTTACG
>Tetrataenium_candicans99 rpl32-trnL intergenic spacer voucher99
TTCATAGCGGGCTTGTTCGATTCATAATAGCCTATTCATAGTCAATCGTCGAGATTTAAGGAGTCAACTAAATGAAATCTTTTTAGTCAAAATGAAAATGGATGAATAAAACTTTGTTCAAATACAAATTTGAAGGTTCATTATTAGGGGGTATGGGTTTTATTTACCTTAGTGATTTGGTGTAGTTTATGCTCTTCTATAATTCAATAGAATCGAACTATTGAAACTATAAACTTCAACCCTCTAGTTATTGATAGAACTATAAAAGATTTCTTTGCTTTTTTTTTTCATAAAAGATTTATCATTTATATTATTTCCTAAAAGTGAAAAAATGTATTTTACCAATGAACAAAAAATAAGACCCCCTTTTATTACTCAAAACTTGCACATTAATTCGGACAAAAAATTCCAGGCTTTTGTCGGTTGGGTTGAAAGAGACATATATGGGAAATTTATATATTCTAATAGATTAATTCAGATAAATTCAGATAAATAAGAAGTCAGAAAGTTACACAAAAAATTTTCAAAATAAATGAATAAATTAATTTCAACGATGTATTAATTTTAACTAAAGATCTCTTTTTTACCCTTCTTCAATATATATATATTTATAGATATATAGAAAAACGTCGATTATTGTAATTGTGACAAATAGGTTGATGGGGAAAAAAGATTCCCCCATCTCCAAAACAAGAAAATATACTAACAATATACTAACAATATACTAACACAGGCTCAAGTTTTGTATCTTGTCTTTATTCTTTTTTCAAAAGCTTTTTATAATTTACTAACCCCCAAACCGAAGAATTATTATTATACATATCCTAAGTTCTAGTTCATATTGATTAGCCACAAACAATAGCTTTGTTGATTTCCTATTAAGAATGAAATGGGCCTATTTTTATATTCGGATTATTCCAATGTTTTATTTTATGACTTTTTTTGTCGCACAAAAAAACTTTTTGAGTTTCCGGTAGAAAGAGATTTACCTAATGACAACGCTTTTAAGGCTGCCCAATATCCCTTCCCTTCCAAATATTTTACGAATA
>Tetrataenium_candicans101 rpl32-trnL intergenic spacer voucher101
GAATCATAGCGGCTTGTTCGATTCATAATAGCCTATTCATAGTCAATCGTCGAGATTTAAGGAGTCAACTAAATGAAATCTTTTTAGTCAAAATGAAAATGGATGAATAAAACTTTGTTCAAATACAAATTCGAAGGTTCATTATTAGGGGGTATGGGTTTTATTTACCTTAGTGATTTGGTGTAGTTTATGCTCTTCTATAATTCAATAGAATCGAACTATTGAAACTATAAACTTCAACCCTCTAGTTATTGATAGAACTATAAAAGATTTCTTTGCTTTTTTTTTCATAAAAGATTTATCATTTATATTATTTCCTAAAAGTGAAAAAATGTATTTTACCAATGAACAAAAAATAAGACCCCCTTTTATTACTCAAAACTTGCACATTAATTCGGACAAAAAATTCCAGGCTTTTGTCGGTTGGGTTGAAAGAGACATATATGGGAAATTTATATATTCTAATAGATTAATTCAGAGAAATTCAGATAAATAAGAAGTCAGAAAGTTACACAAAAAATTTTCAAAATAAATGAATAAATTAATTTCAACGATGTATTAATTTTAACTAAAGATCTCTTTTTTACCCTTCTTCAATATATATATATATTTATAGATATATAGAAAAACGTCGATTATTGTAATTGTGACAAATAGGTTGATGGGGAAAAAAGATTCCCCCATCTCCAAAACAAGAAAATATACTAACAATATACTAACAATATACTAACACAGGCTCAAGTTTTGTATCTTGTCTTTATTCTTTTTTCAAAAGCTTTTTATAATTTACTAACCCCCAAACCGAAGAATTATTATTATACATATCCTAAGTTCTAGTTCATATTGATTAGCCACAAACAATAGCTTTGTTGATTTCCTATTAAGAATGAAATGGGCCTATTTTTATATTCGGATTATTCCAATGTTTTATTTTATGACTTTTTTTGTCGCACAAAAAAACTTTTTGAGTTTCCGGTAGAAAGAGATTTACCTAATGACAACGCTTTTAAGGCTGCCCAATATCCCTCCCCTTTCCAAATATTTTACGAATA
>Tetrataenium_candicans109 rpl32-trnL intergenic spacer voucher109
ATTCATAGCGGCTTGTTCGATTCATAATAGCCTATTCATAGTCAATCGTCGAGATTTAAGGAGTCAACTAAATGAAATCTTTTTAGTCAAAATGAAAATGGATGAATAAAACTTTGTTCAAATACAAATTCGAAGGTTCATTATTAGGGGGTATGGGTTTTATTTACCTTAGTGATTTGGTGTAGTTTATGCTCTTCTATAATTAAATAGAATCGAACTATTGAAACTATAAACTTCAACCCTCTAGTTATTGATAGAACTATAAAAGATTTCTTTGCTTTTTTTTCATAAAAGATTTATCATTTATATTATTTCCTAAAAGTGAAAAAATGTATTTTACCAATGAACAAAAAATAAGACCCCCTTTTATTACTCAAAACTTGCACATTAATTCGGACAAAAAATTCCAGGCTTTTGTCGGTTGGGTTGAAAGAGACATATATGGGAAATTTATATATTCTAATAGATTAATTCAGAGAAATTCAGATAAATAAGAAGTCAGAAAGTTACACAAAAAATTTTCAAAATAAATGAATAAATTAATTTCAACGATGTATTAATTTTAACTAAAGATCTCTTTTTTACCCTTCTTCAATATATATATATATTTATAGATATATAGAAAAACGTCGATTATTGTAATTGTGACAAATAGGTTGATGGGGAAAAAAGATTCCCCCATCTCCAAAACAAGAAAATATACTAACAATATACTAACAATATACTAACACAGGCTCAAGTTTTGTATCTTGTCTTTATTCTTTTTTCAAAAGCTTTTTATAATTTACTAACCCCCAAACCGAAGAATTATTATTATACATATCCTAAGTTCTAGTTCATATTGATTAGCCACAAACAATAGCTTTGTTGATTTCCTATTAAGAATGAAATGGGCCTATTTTTATATTCGGATTATTCCAATGTTTTATTTTATGACTTTTTTTGTCGCACAAAAAAACTTTTTGAGTTTCCGGTAGAAAGAGATTTACCTAATGACAACGCTTTTAAGGCTGCCCAATATCCCTTCCCTTCCAAATATTTTTACGAATACGCTT
>Tetrataenium_candicans113 rpl32-trnL intergenic spacer voucher113
TAGCGGCTTGTTCGAATTCATAATAGCCTATTCATAGTCAATCGTCGAGATTTAAGGAGTCAACTAAATGAAATCTTTTTAGTCAAAATGAAAATGGATGAATAAAACTTTGTTCAAATACAAATTCGAAGGTTCATTATTAGGGGGTATGGGTTTTATTTACCTTAGTGATTTGGTGTAGTTTATGCTCTTCTATAATTCAATAGAATCGAACTATTGAAACTATAAACTTCAACCCTCTAGTTATTGATAGAACTATAAAAGATTTCTTTGCTTTTTTTTTCATAAAAGATTTATCATTTATATTATTTCCTAAAAGTGAAAAAATGTATTTTACCAATGAACAAAAAATAAGACCCCCTTTTATTACTCAAAACTTGCACATTAATTCGGACAAAAAATTCCAGGCTTTTGTCGGTTGGGTTGAAAGAGACATATATGGGAAATTTATATATTCTAATAGATTAATTCAGAGAAATTCAGATAAATAAGAAGTCAGAAAGTTACACAAAAAATTTTCAAAATAAATGAATAAATTAATTTCAACGATGTATTAATTTTAACTAAAGATCTCTTTTTTACCCTTCTTCAATATATATATATATATATTTATAGATATATAGAAAAACGTCGATTATTGTAATTGTGACAAATAGGTTGATGGGGAAAAAAGATTCCCCCATCTCCAAAACAAGAAAATATACTAACAATATACTAACACAGGCTCAAGTTTTGTATCTTGTCTTTATTCTTTTTTCAAAAGCTTTTTATAATTTACTAACCCCCAAACCGAAGAATTATTATTATACATATCCTAAGTTCTAGTTCATATTGATTAGCCACAAACAATAGCTTTGTTGATTTCCTATTAAGAATGAAATGGGCCTATTTTTATATTCGGATTATTCCAATGTTTTATTTTATGACTTTTTTTGTCGCACAAAAAAACTTTTTGAGTTTCCGGTAGAAAGAGATTTACCTAATGACAACGCTTTTAAGGCTGCCCAATATCCCTTCCCTTTCCAAATATTTTACGAATAACCGCTT
>Tetrataenium_candicans127 rpl32-trnL intergenic spacer voucher127
AATAAGCGGGCTTGTTCGATTCATAATAGCCTATTCATAGTCAATCGTCGAGATTTAAGGAGTCAACTAAATGAAATCTTTTTAGTCAAAATGAAAATGGATGAATAAAACTTTGTTCAAATACAAATTCGAAGGTTCATTATTAGGGGGTATGGGTTTTATTTACCTTAGTGATTTGGTGTAGTTTATGCTCTTCTATAATTCAATAGAATCGAACTATTGAAACTATAAACTTCAACCCTCTAGTTATTGATAGAACTATAAAAGATTTCTTTGCTTTTTTTTTCATAAAAGATTTATCATTTATATTATTTCCTAAAAGTGAAAAAATGTATTTTACCAATGAACAAAAAATAAGACCCCCTTTTATTACTCAAAACTTGCACATTAATTCGGACAAAAAATTCCAGGCTTTTGTCGGTTGGGTTGAAAGAGACATATATGGGAAATTTATATATTCTAATAGATTAATTCAGAGAAATTCAGATAAATAAGAAGTCAGAAAGTTACACAAAAAATTTTCAAAATAAATGAATAAATTAATTTCAACGATGTATTAATTTTAACTAAAGATCTCTTTTTTACCCTTCTTCAATATATATATATATTTATAGATATATAGAAAAACGTCGATTATTGTAATTGTGACAAATAGGTTGATGGGGAAAAAAGATTCCCCCATCTCCAAAACAAGAAAATATACTAACAATATACTAACAATATACTAACACAGGCTCAAGTTTTGTATCTTGTCTTTATTCTTTTTTCAAAAGCTTTTTATAATTTACTAACCCCCAAACCGAAGAATTATTATTATACATATCCTAAGTTCTAGTTCATATTGATTAGCCACAAACAATAGCTTTGTTGATTTCCTATTAAGAATGAAATGGGCCTATTTTTATATTCGGATTATTCCAATGTTTTATTTTATGACTTTTTTTGTCGCACAAAAAAACTTTTTGAGTTTCCGGTAGAAAGAGATTTACCTAATGACAACGCTTTTAAGGCTGCCCAATACCCCTTCCCTTTCCAAATATTTTACGAATACGCTTTA
>Tetrataenium_candicans140 rpl32-trnL intergenic spacer voucher140
CATAGCGGCTTGTTCGATTCATAATAGCCTATTCATAGTCAATCGTCGAGATTTAAGGAGTCAACTAAATGAAATCTTTTTAGTCAAAATGAAAATGGATGAATAAAACTTTGTTCAAATACAAATTCGAAGGTTCATTATTAGGGGGTATGGGTTTTATTTACCTTAGTGATTTGGTGTAGTTTATGCTCTTCTATAATTCAATAGAATCGAACTATTGAAACTATAAACTTCAACCCTCTAGTTATTGATAGAACTATAAAAGATTTCTTTGCTTTTTTTTTCATAAAAGATTTATCATTTATATTATTTCCTAAAAGTGAAAAAATGTATTTTACCAATGAACAAAAAATAAGACCCCCTTTTATTACTCAAAACTTGCACATTAATTCGGACAAAAAATTCCAGGCTTTTGTCGGTTGGGTTGAAAGAGACATATATGGGAAATTTATATATTCTAATAGATTAATTCAGAGAAATTCAGATAAATAAGAAGTCAGAAAGTTACACAAAAAATTTTCAAAATAAATGAATAAATTAATTTCAACGATGTATTAATTTTAACTAAAGATCTCTTTTTTACCCTTCTTCAATATATATATATATTTATAGATATATAGAAAAACGTCGATTATTGTAATTGTGACAAATAGGTTGATGGGGAAAAAAGATTCCCCCATCTCCAAAACAAGAAAATATACTAACAATATACTAACAATATACTAACACAGGCTCAAGTTTTGTATCTTGTCTTTATTCTTTTTTCAAAAGCTTTTTATAATTTACTAACCCCCAAACCGAAGAATTATTATTATACATATCCTAAGTTCTAGTTCATATTGATTAGCCACAAACAATAGCTTTGTTGATTTCCTATTAAGAATGAAATGGGCCTATTTTTATATTCGGATTATTCCAATGTTTTATTTTATGACTTTTTTTGTCGCACAAAAAAACTTTTTGAGTTTCCGGTAGAAAGAGATTTACCTAATGACAACGCTTTTAAGGCTGCCCAATATCCCTTCCCTTCCAAATATTTTACGAATACGCTTTA
>Tetrataenium_candicans144 rpl32-trnL intergenic spacer voucher144
TCATAGCGGCTTGTTCGATTCATAATAGCCTATTCATAGCCAATCGTCGAGATTTAAGGAGTCAACTAAATGAAATCTTTTTAGTCAAAATGAAAATGGATGAATAAAACTTTGTTCAAATACAAATTTGAAGGTTCATTATTAGGGGGTATGGGTTTTATTTACCTTAGTGATTTGGTGTAGTTTATGCTCTTCTATAATTCAATAGAATCGAACTATTGAAACTATAAACTTCAACCCTCTAGTTATTGATAGAACTATAAAAGATTTCTTTGCTTTTTTTTTCATAAAAGATTTATCATTTATATTATTTCCTAAAAGTGAAAAAATGTATTTTACCAATGAACAAAAAATAAGACCCCCTTTTATTACTCAAAACTTGCACATTAATTCGGACAAAAAATTCCAGGCTTTTGTCGGTTGGGTTGAAAGAGACATATATGGGAAATTTATATATTCTAATAGATTAATTCAGAGAAATTCAGATAAATAAGAAGTCAGAAAGTTACACAAAAAATTTTCAAAATAAATGAATAAATTAATTTCAACGATGTATTAATTTTAACTAAAGATCTCTTTTTTACCCTTCTTCAATATATATATATATTTATAGATATATAGAAAAACGTCGATTATTGTAATTGTGACAAATAGGTTGATGGGGAAAAAAGATTCCCCCATCTCCAAAACAAGAAAATATACTAACAATATACTAACAATATACTAACACAGGCTCAAGTTTTGTATCTTGTCTTTATTCTTTTTTCAAAAGCTTTTTATAATTTACTAACCCCCAAACCGAAGAATTATTATTATACATATCCTAAGTTCTAGTTCATATTGATTAGCCACAAACAATAGCTTTGTTGATTTCCTATTAAGAAAAATGGGCCTATTTTTATATTCGGATTATTCCAATGTTTTATTTTATGACTTTTTTTGTCGCACAAAAAAACTTTTTGAGTTTCCGGTAGAAAGAGATTTACCTAATGACAACGCTTTTAAGGCTGCCCAATATCCCTTCCCTTTCCAAATATTTTACGAATACGCC
>Tetrataenium_candicans153 rpl32-trnL intergenic spacer voucher153
TCATAGCGGCTTGTTCGATTCATAATAGCCTATTCATAGTCAATCGTCGAGATTTAAGGAGTCAACTAAATGAAATCTTTTTAGTCAAAATGAAAATGGATGAATAAAACTTTGTTCAAATACAAATTCGAAGGTTCATTATTAGGGGGTATGGGTTTTATTTACCTTAGTGATTTGGTGTAGTTTATGCTCTTCTATAATTCAATAGAATCGAACTATTGAAACTATAAACTTCAACCCTCTAGTTATTGATAGAACTATAAAAGATTTCTTTGCTTTTTTTTTCATAAAAGATTTATCATTTATATTATTTCCTAAAAGTGAAAAAATGTATTTTACCAATGAACAAAAAATAAGACCCCCTTTTATTACTCAAAACTTGCACATTAATTCGGACAAAAAATTCCAGGCTTTTGTCGGTTGGGTTGAAAGAGACATATATGGGAAATTTATATATTCTAATAGATTAATTCAGAGAAATTCAGATAAATAAGAAGTCAGAAAGTTACACAAAAAATTTTCAAAATAAATGAATAAATTAATTTCAACGATGTATTAATTTTAACTAAAGATCTCTTTTTTACCCTTCTTCAATATATATATATATTTATAGATATATAGAAAAACGTCGATTATTGTAATTGTGACAAATAGGTTGATGGGGAAAAAAGATTCCCCCATCTCCAAAACAAGAAAATATACTAACAATATACTAACACAGGCTCAAGTTTTGTATCTTGTCTTTATTCTTTTTTCAAAAGCTTTTTATAATTTACTAACCCCCAAACCGAAGAATTATTATTATACATATCCTAAGTTCTAGTTCATATTGATTAGCCACAAACAATAGCTTTGTTGATTTCCTATTAAGAATGAAATGGGCCTATTTTTATATTCGGATTATTCCAATGTTTTATTTTATGACTTTTTTTGTCGCACAAAAAAACTTTTTGAGTTTCCGGTAGAAAGAGATTTACCTAATGACAACGCTTTTAAGGCTGCCCAATATCCCTTCCCTTTCCAAATATTTTACGAATA
>Tetrataenium_candicans162 rpl32-trnL intergenic spacer voucher162
ATAGCGGCTTGTTCGATTCATAATAGCCTATTCATAGTCAATCGTCGAGATTTAAGGAGTCAACTAAATGAAATCTTTTTAGTCAAAATGAAAATGGATGAATAAAACTTTGTTCAAATACAAATTTGAAGGTTCATTATTATGGGGTATGGGTTTTATTTACCTTAGTGATTTGGTGTAGTTTATGCTCTTCTATAATTCAATAGAATCGAACTATTGAAACTATAAACTTCAACCCTCTAGTTATTGATAGAACTATAAAAGATTTCTTTGCTTTTTTTTTTTCATAAAAGATTTATCATTTATATTATTTCCTAAAAGTGAAAAAATGTATTTTACCAATGAACAAAAAATAAGACCCCCTTTTATTACTCAAAACTTGCACATTAATTCGGACAAAAAATTCCAGGCTTTTGTCGGTTGGGTTGAAAGAGACATATATGGGAAATTTATATATTCTAATAGATTAATTCAGAGAAATTCAGATAAATAAGAAGTCAGAAAGTTACACAAAAAATTTTCAAAATAAATGAATAAATTAATTTCAACGATGTATTAATTTTAACTAAAGATCTCTTTTTTACCCTTCTTCAATATATATATATATTTATAGATATATAGAAAAACGTCGATTATTGTAATTGTGACAAATAGGTTGATGGGGAAAAAAGATTCCCCCATCTCCAAAATATACTAACAATATACTAACAATATACTAACAATATACTAACACAGGCTCAAGTTTTGTATCTTGTCTTTATTCTTTTTTCAAAAGATTTTTATAATTTACTAACCCCCAAACCGAAGAATTATTATTATACATATCCTAAGTTCTAGTTCATATTGATTAGCCACAAACAATAGCTTTGTTGATTTCCTATTAAGAATGAAATGGGCCTATTTTTATATTCGGATTATTCCAATGTTTTATTTTATGACTTTTTTTGTCGCACAAAAAAACTTTTTGAGTTTCCGGTAGAAAGAGATTTACCTAATGACAACGCTTTTAAGGCTGCCCAATATCCCTTCCCTTCCAAATATTTTACGAA
>Tetrataenium_candicans170 rpl32-trnL intergenic spacer voucher170
TTTCCCTAGCGGCTTGTTCGATTCATAATAGCCTATTCATAGTCAATCGTCGAGATTTAAGGAGTCAACTAAATGAAATCTTTTTAGTCAAAATGAAAATGGATGAATAAAACTTTGTTCAAATACAAATTCGAAGGTTCATTATTCGGGGGTATGGGTTTTATTTACCTTAGTGATTTGGTGTAGTTTATGCTCTTCTATAATTCAATAGAATCGAACTATTGAAACTATAAACTTCAACCCTCTAGTTATTGATAGAACTATAAAAGATTTCTTTGCTTTTTTTTTCATAAAAGATTTATCATTTATATTATTTCCTAAAAGTGAAAAAATGTATTTTACCAATGAACAAAAAATAAGACCCCCTTTTATTACTCAAAACTTGCACATTAATTCGGACAAAAAATTCCAGGCTTTTGTCGGTTGGGTTGAAAGAGACATATATGGGAAATTTATATATTCTAATAGATTAATTCAGAGAAATTCAGATAAATAAGAAGTCAGAAAGTTACACAAAAAATTTTCAAAATAAATGAATAAATTAATTTCAACGATGTATTAATTTTAACTAAAGATCTCTTTTTTACCCTTCTTCAATATATATATATATATATTTATAGATATATAGAAAAACGTCGATTATTGTAATTGTGACAAATAGGTTGATGGGGAAAAAAGATTCCCCCATCTCCAAAACAAGAAAATATACTAACAATATACTAACACAGGCTCAAGTTTTGTATCTTGTCTTTATTCTTTTTTCAAAAGCTTTTTATAATTTACTAACCCCCAAACCGAAGAATTATTATTATACATATCCTAAGTTCTAGTTCATATTGATTAGCCACAAACAATAGCTTTGTTGATTTCCTATTAAGAATGAAATGGGCCTATTTTTATATTCGGATTATTCCAATGTTTTATTTTATGACTTTTTTTGTCGCACAAAAAAACTTTTTGAGTTTCCGGTAGAAAGAGATTTACCTAATGACAACGCTTTTAAGGCTGCCCAATATCCCTTCCCTTTCCAAATATTTTTACGAAAA
>Tetrataenium_candicans173 rpl32-trnL intergenic spacer voucher173
TTCATTAGCGGCTTGTTCGATTCATAATAGCCTATTCATAGTCAATCGTCGAGATTTAAGGAGTCAACTAAATGAAATCTTTTTAGTCAAAATGAAAATGGATGAATAAAACTTTGTTCAAATACAAATTTGAAGGTTCATTATTAGGGGGTATGGGTTTTATTTACCTTAGTGATTTGGTGTAGTTTATGCTCTTCTATAATTCAATAGAATCGAACTATTGAAACTATAAACTTCAACCCTCTAGTTATTGATAGAACTATAAAAGATTTCTTTGCTTTTTTTTTTTCATAAAAGATTTATCATTTATATTATTTCCTAAAAGTGAAAAAATGTATTTTACCAATGAACAAAAAATAAGACCCCCTTTTATTACTCAAAACTTGCACATTAATTCGGACAAAAAATTCCAGGCTTTTGTCGGTTGGGTTGAAAGAGACATATATGGGAAATTTATATATTCTAATAGATTAATTCAGAGAAATTCAGATAAATAAGAAGTCAGAAAGTTACACAAAAAATTTTCAAAATAAATGAATAAATTAATTTCAACGATGTATTAATTTTAACTAAAGATCTCTTTTTTACCCTTCTTCAATATATATATATATTTATAGATATATAGAAAAACGTCGATTATTGTAATTGTGACAAATAGGTTGATGGGGAAAAAGATTCCCCCATCTCCAAAACAAGAAAATATACTAACAATATACTAACAATATACTAACAATATACTAACACAGGCTCAAGTTTTGTATCTTGTCTTTATTCTTTTTTCAAAAGCTTTTTATAATTTTTATAATTTACTAACCCCCAAACCGAAGAATTATTATTATACATATCCTAAGTTCTAGTTCATATTGATTAGCCACAAACAATAGCTTTGTTGATTTCCTATTAAGAATGAAATGGGCCTATTTTTATATTCGGATTATTCCAATGTTTTATTTTATGACTTTTTTTGTCGCACAAAAAAACTTTTTGAGTTTCCGGTAGAAAGAGATTTACCTAATGACAACGCTTTTAAGGCTGCCCAATATCCCTTCCCTTTCCAAATATTTTTA
>Tetrataenium_candicans183 rpl32-trnL intergenic spacer voucher183
ATCATAGCGGCTTGTTCGATTCATAATAGCCTATTCATAGTCAATCGTCGAGATTTAAGGAGTCAACTAAATGAAATCTTTTTAGTCAAAATGAAAATGGATGAATAAAACTTTGTTCAAATACAAATTTGAAGGTTCATTATTAGGGGGTATGGGTTTTATTTACCTTAGTGATTTGGTGTAGTTTATGCTCTTCTATAATTCAATAGAATCGAACTATTGAAACTATAAACTTCAACCCTCTAGTTATTGATAGAACTATAAAATATTTCTTTGCTTTTTTTTTTCATAAAAGATTTATCATTTATATTATTTCCTAAAAGTGAAAAAATGTATTTTACCAATGAACAAAAAATAAGACCCCCTTTTATTACTCAAAACTTGCACATTAATTCGGACAAAAAATTCCAGGCTTTTGTCGGTTGGGTTGAAAGAGACATATATGGGAAATTTATATATTCTAATAGATTAATTCAGAGAAATTCAGATAAATAAGAAGTCAGAAAGTTACACAAAAAATTTTCAAAATAAATGAATAAATTAATTTCAACGATGTATTAATTTTAACTAAAGATCTCTTTTTTACCCTTCTTCAATATATATATATATTTATAGATATATAGAAAAACGTCGATTATTGTAATTGTGACAAATAGGTTGATGGGGAAAAAAGATTCCCCCATCTCCAAAACAAGAAAATATACTAACAATATACTAACAATATACTAACAATATACTAACACAGGCTCAAGTTTTGTATCTTGTCTTTATTCTTTTTTCAAAAGCTTTTTATAATTTACTAACCCCCAAACCGAAGAATTATTATTATACATATCCTAAGTTCTAGTTCATATTGATTAGCCACAAACAATAGCTTTGTTGATTTCCTATTAAGAATGAAATGGGCCTATTTTTATATTCGGATTATTCCAATGTTTTATTTTATGACTTTTTTTGTCGCACAAAAAAACTTTTTGAGTTTCCGGTAGAAAGAGATTTACCTAATGACAACGCTTTTAAGGCTGCCCAATATCCCTTCCCTTTCCAAATATTTTACG
>Tetrataenium_candicans220 rpl32-trnL intergenic spacer voucher220
TCTACCGATTCACCATAGCGGCTTGTTCGATTCATAATAGCCTATTCATAGTCAATCGTCGAGATTTAAGGAGTCAACTAAATGAAATCTTTTTAGTCAAAATGAAAATGGATGAATAAAACTTTGTTCAAATACAAATTCGAAGGTTCATTATTAGGGGGTATGGGTTTTATTTACCTTAGTGATTTGGTGTAGTTTATGCTCTTCTATAATTCAATAGAATCGAACTATTGAAACTATAAACTTCAACCCTCTAGTTATTGATAGAACTATAAAAGATTTCTTTGCTTTTTTTTTCATAAAAGATTTATCATTTATATTATTTCCTAAAAGTGAAAAAATGTATTTTACCAATGAACAAAAAATAAGACCCCCTTTTATTACTCAAAACTTGCACATTAATTCGGACAAAAAATTCCAGGCTTTTGTCGGTTGGGTTGAAAGAGACATATATGTGAAATTTATATATTCTAATAGATTAATTCAGAGAAATTCAGATAAATAAGAAGTCAGAAAGTTACACAAAAAATTTTCAAAATAAATGAATAAATTAATTTCAACGATGTATTAATTTTAACTAAAGATCTCTTTTTTACCCTTCTTCAATATATATATATATTTATAGATATATAGAAAAACGTCGATTATTGTAATTGTGACAAATAGGTTGATGGGGAAAAAAGATTCCCCCATCTCCAAAACAAGAAAATATACTAACAATATACTAACAATATACTAACACAGGCTCAAGTTTTGTATCTTGTCTTTATTCTTTTTTCAAAAGCTTTTTATAATTTACTAACCCCCAAACCGAAGAATTATTATTATACATATCCTAAGTTCTAGTTCATATTGATTAGCCACAAACAATAGCTTTGTTGATTTCCTATTAAGAATGAAATGGGCCTATTTTTATATTCGGATTATTCCAATGTTTTATTTTATGACTTTTTTTGTCGCACAAAAAAACTTTTTGAGTTTCCGGTAGAAAGAGATTTACCTAATGACAACGCTTTTAAGGCTGCCCAATATCCCTTCCCTTTCCAAATATTTTTACGAATACGCTTTA
>Tetrataenium_candicans227 rpl32-trnL intergenic spacer voucher227
TATTCATAGCGGCTTGTTCGATTCATAATAGCCTATTCATAGCCAATCGTCGAGATTTAAGGAGTCAACTAAATGAAATCTTTTTAGTCAAAATGAAAATGGATGAATAAAACTTTGTTCAAATACAAATTTGAAGGTTCATTATTAGGGGGTATGGGTTTTATTTACCTTAGTGATTTGGTGTAGTTTATGCTCTTCTATAATTCAATAGAATCGAACTATTGAAACTATAAACTTCAACCCTCTAGTTATTGATAGAACTATAAAAGATTTCTTTGCTTTTTTTTTCATAAAAGATTTATCATTTATATTATTTCCTAAAAGTGAAAAAATGTATTTTACCAATGAACAAAAAATAAGACCCCCTTTTATTACTCAAAACTTGCACATTAATTCGGACAAAAAATTCCAGGCTTTTGTCGGTTGGGTTGAAAGAGACATATATGGGAAATTTATATATTCTAATAGATTAATTCAGAGAAATTCAGATAAATAAGAAGTCAGAAAGTTACACAAAAAATTTTCAAAATAAATGAATAAATTAATTTCAACGATGTATTAATTTTAACTAAAGATCTCTTTTTTACCCTTCTTCAATATATATATATATTTATAGATATATAGAAAAACGTCGATTATTGTAATTGTGACAAATAGGTTGATGGGGAAAAAAGATTCCCCCATCTCCAAAACAAGAAAATATACTAACAATATACTAACAATATACTAACACAGGCTCAAGTTTTGTATCTTGTCTTTATTCTTTTTTCAAAAGCTTTTTATAATTTACTAACCCCCAAACCGAAGAATTATTATTATACATATCCTAAGTTCTAGTTCATATTGATTAGCCACAAACAATAGCTTTGTTGATTTCCTATTAAGAAAAATGGGCCTATTTTTATATTCGGATTATTCCAATGTTTTATTTTATGACTTTTTTTGTCGCACAAAAAAACTTTTTGAGTTTCCGGTAGAAAGAGATTTACCTAATGACAACGCTTTTAAGGCTGCCCAATATCCCTTCCCTTTCCAAATATTTTACGAATACG
>Tetrataenium_candicans240 rpl32-trnL intergenic spacer voucher240
TTCCATAGCGGGCTTGTTCGATTCATAATAGCCTATTCATAGTCAATCGTCGAGATTTAAGGAGTCAACTAAATGAAATCTTTTTAGTCAAAATGAAAATGGATGAATAAAACTTTGTTCAAATACAAATTCGAAGGTTCATTATTAGGGGGTATGGGTTTTATTTACCTTAGTGATTTGGTGTAGTTTATGCTCTTCTATAATTCAATAGAATCGAACTATTGAAACTATAAACTTCAACCCTCTAGTTATTGATAGAACTATAAAAGATTTCTTTGCTTTTTTTTTCATAAAAGATTTATCATTTATATTATTTCCTAAAAGTGAAAAAATGTATTTTACCAATGAACAAAAAATAAGACCCCCTTTTATTACTCAAAACTTGCACATTAATTCGGACAAAAAATTCCAGGCTTTTGTCGGTTGGGTTGAAAGAGACATATATGGGAAATTTATATATTCTAATAGATTAATTCAGAGAAATTCAGATAAATAAGAAGTCAGAAAGTTACACAAAAAATTTTCAAAATAAATGAATAAATTAATTTCAACGATGTATTAATTTTAACTAAAGATCTCTTTTTTACCCTTCTTCAATATATATATATATTTATAGATATATAGAAAAACGTCGATTATTGTAATTGTGACAAATAGGTTGATGGGGAAAAAAGATTCCCCCATCTCCAAAACAAGAAAATATACTAACAATATACTAACAATATACTAACAATATACTAACACAGGCTCAAGTTTTGTATCTTGTCTTTATTCTTTTTTCAAAAGCTTTTTATAATTTACTAACCCCCAAACCGAAGAATTATTATTATACATATCCTAAGTTCTAGTTCATATTGATTAGCCACAAACAATAGCTTTGTTGATTTCCTATTAAGAATGAAATGGGCCTATTTTTATATTCGGATTATTCCAATGTTTTATTTTATGACTTTTTTTGTCGCACAAAAAAACTTTTTGAGTTTCCGGTAGAAAGAGATTTACCTAATGACAACGCTTTTAAGGCTGCCCAATATCCCTTCCCTTTCCAAATATTTTTACGAATACCGCTTTTT
>Tetrataenium_candicans249 rpl32-trnL intergenic spacer voucher249
TCCATAGCGGCTTGTTCGATTCATAATAGCCTATTCATAGTCAATCGTCGAGATTTAAGGAGTCAACTAAATGAAATCTTTTTAGTCAAAATGAAAATGGATGAATAAAACTTTGTTCAAATACAAATTCGAAGGTTCATTATTAGGGGGTATGGGTTTTATTTACCTTAGTGATTTGGTGTAGTTTATGCTCTTCTATAATTCAATAGAATCGAACTATTGAAACTATAAACTTCAACCCTCTAGTTATTGATAGAACTATAAAAGATTTCTTTGCTTTTTTTTCATAAAAGATTTATCATTTATATTATTTCCTAAAAGTGAAAAAATGTATTTTACCAATGAACAAAAAATAAGACCCCCTTTTATTACTCAAAACTTGCACATTAATTCGGACAAAAAATTCCAGGCTTTTGTCGGTTGGGTTGAAAGAGACATATATGGGAAATTTATATATTCTAATAGATTAATTCGGAGAAATTCAGATAAATAAGAAGTCAGAAAGTTACACAAAAAATTTTCAAAATAAATGAATAAATTAATTTCAACGATGTATTAATTTTAACTAAAGATCTCTTTTTTACCCTTCTTCAATATATATATATATTTATAGATATATAGAAAAACGTCGATTATTGTAATTGTGACAAATAGGTTGATGGGGAAAAAAGATTCCCCCATCTCCAAAACAAGAAAATATACTAACAATATACTAACAATATACTAACAATATACTAACACAGGCTCAAGTTTTGTATCTTGTCTTTATTCTTTTTTCAAAAGCTTTTTATAATTTACTAACCCCCAAACCGAAGAATTATTATTATACATATCCTAAGTTCTAGTTCATATTGATTAGCCACAAACAATAGCTTTGTTGATTTCCTATTAAGAATGAAATGGGCCTATTTTTATATTCGGATTATTCCAATGTTTTATTTTATGACTTTTTTTGTCGCACAAAAAAACTTTTTGAGTTTCCGGTAGAAAGAGATTTACCTAATGACAACGCTTTTAAGGCTGCCCAATATCCCTTCCCCTTCCAAATATTTTACGAATACGCTTTT
>Tetrataenium_candicans253 rpl32-trnL intergenic spacer voucher253
CATTAGCGGCTTGTTCGAATTCATAATAGCCTATTCATAGTCAATCGTCGAGATTTAAGGAGTCAACTAAATGAAATCTTTTTAGTCAAAATGAAAATGGATGAATAAAACTTTGTTCAAATACAAATTCGAAGGTTCATTATTAGGGGGTATGGGTTTTATTTACCTTAGTGATTTGGTGTAGTTTATGCTCTTCTATAATTCAATAGAATCGAACTATTGAAACTATAAACTTCAACCCTCTAGTTATTGATAGAACTATAAAAGATTTCTTTGCTTTTTTTTTCATAAAAGATTTATCATTTATATTATTTCCTAAAAGTGAAAAAATGTATTTTACCAATGAACAAAAAATAAGACCCCCTTTTATTACTCAAAACTTGCACATTAATTCGGACAAAAAATTCCAGGCTTTTGTCGGTTGGGTTGAAAGAGACATATATGGGAAATTTATATATTCTAATAGATTAATTCAGAGAAATTCAGATAAATAAGAAGTCAGAAAGTTACACAAAAAATTTTCAAAATAAATGAATAAATTAATTTCAACGATGTATTAATTTTAACTAAAGATCTCTTTTTTACCCTTCTTCAATATATATATATATTTATAGATATATAGAAAAACGTCGATTATTGTAATTGTGACAAATAGGTTGATGGGGAAAAAAGATTCCCCCATCTCCAAAACAAGAAAATATACTAACAATATACTAACAATATACTAACACAGGCTCAAGTTTTGTATCTTGTCTTTATTCTTTTTTCAAAAGCTTTTTATAATTTACTAACCCCCAAACCGAAGAATTATTATTATACATATCCTAAGTTCTAGTTCATATTGATTAGCCACAAACAATAGCTTTGTTGATTTCCTATTAAGAATGAAATGGGCCTATTTTTATATTCGGATTATTCCAATGTTTTATTTTATGACTTTTTTTGTCGCACAAAAAAACTTTTTGAGTTTCCGGTAGAAAGAGATTTACCTAATGACAACGCTTTTAAGGCTGCCCAATACCCCTTCCCTTTCCAAATATTTTACGAAATTACGGCT
>Tetrataenium_candicans257 rpl32-trnL intergenic spacer voucher257
CATAGCGGCTTGTTCGATTCATAATAGCCTATTCATAGTCAATCGTCGAGATTTAAGGAGTCAACTAAATGAAATCTTTTTAGTCAAAATGAAAATGGATGAATAAAACTTTGTTCAAATACAAATTCGAAGGTTCATTATTAGGGGGTATGGGTTTTATTTACCTTAGTGATTTGGTGTAGTTTATGCTCTTCTATAATTCAATAGAATCGAACTATTGAAACTATAAACTTCAACCCTCTAGTTATTGATAGAACTATAAAAGATTTCTTTGCTTTTTTTTTCATAAAAGATTTATCATTTATATTATTTCCTAAAAGTGAAAAAATGTATTTTACCAATGAACAAAAAATAAGACCCCCTTTTATTACTCAAAACTTGCACATTAATTCGGACAAAAAATTCCAGGCTTTTGTCGGTTGGGTTGAAAGAGACATATATGGGAAATTTATATATTCTAATAGATTAATTCAGAGAAATTCAGATAAATAAGAAGTCAGAAAGTTACACAAAAAATTTTCAAAATAAATGAATAAATTAATTTCAACGATGTATTAATTTTAACTAAAGATCTCTTTTTTACCCTTCTTCAATATATATATATATTTATAGATATATAGAAAAACGTCGATTATTGTAATTGTGACAAATAGGTTGATGGGGAAAAAAGATTCCCCCATCTCCAAAACAAGAAAATATACTAACAATATACTAACAATATACTAACACAGGCTCAAGTTTTGTATCTTGTCTTTATTCTTTTTTCAAAAGCTTTTTATAATTTACTAACCCCCAAACCGAAGAATTATTATTATACATATCCTAAGTTCTAGTTCATATTGATTAGCCACAAACAATAGCTTTGTTGATTTCCTATTAAGAATGAAATGGGCCTATTTTTATATTCGGATTATTCCAATGTTTTATTTTATGACTTTTTTTGTCGCACAAAAAAACTTTTTGAGTTTCCGGTAGAAAGAGATTTACCTAATGACAACGCTTTTAAGGCTGCCCAATACCCCTTCCCTTTCCAAATATTTTTA
>Tetrataenium_candicans278 rpl32-trnL intergenic spacer voucher278
TAGCGGGCTTGTTCGAATTCATAATAGCCTATTCATAGTCAATCGTCGAGATTTAAGGAGTCAACTAAATGAAATCTTTTTAGTCAAAATGAAAATGGATGAATAAAACTTTGTTCAAATACAAATTCGAAGGTTCATTATTAGGGGGTATGGGTTTTATTTACCTTAGTGATTTGGTGTAGTTTATGCTCTTCTATAATTCAATAGAATCGAACTATTGAAACTATAAACTTCAACCCTCTAGTTATTGATAGAACTATAAAAGATTTCTTTGCTTTTTTTTTTCATAAAAGATTTATCATTTATATTATTTCCTAAAAGTGAAAAAATGTATTTTACCAATGAACAAAAAATAAGACCCCCTTTTATTACTCAAAACTTGCACATTAATTCGGACAAAAAATTCCAGGCTTTTGTCGGTTGGGTTGAAAGAGACATATATGGGAAATTTATATATTCTAATAGATTAATTCAGAGAAATTCAGATAAATAAGAAGTCAGAAAGTTACACAAAAAATTTTCAAAATAAATGAATAAATTAATTTCAACGATGTATTAATTTTAACTAAAGATCTCTTTTTTACCCTTCTTCAATATATATATATATTTATAGATATATAGAAAAACGTCGATTATTGTAATTGTGACAAATAGGTTGATGGGGAAAAAAGATTCCCCCATCTCCAAAACAAGAAAATATACTAACAATATACTAACAATATACTAACACAGGCTCAAGTTTTGTATCTTGTCTTTATTCTTTTTTCAAAAGCTTTTTATAATTTACTAACCCCCAAACCGAAGAATTATTATTATACATATCCTAAGTTCTAGTTCATATTGATTAGCCACAAACAATAGCTTTGTTGATTTCCTATTAAGAATGAAATGGGCCTATTTTTATATTCGGATTATTCCAATGTTTTATTTTATGACTTTTTTTGTCGCACAAAAAAACTTTTTGAGTTTCCGGTAGAAAGAGATTTACCTAATGACAACGCTTTTAAGGCTGCCCAATATCCCTTCCCTTCCAAATATTTTTACGAAA
>Tetrataenium_candicans282 rpl32-trnL intergenic spacer voucher282
TAGCGGCTTGTTCGATTCATAATAGCCTATTCATAGTCAATCGTCGAGATTTAAGGAGTCAACTAAATGAAATCTTTTTAGTCAAAATGAAAATGGATGAATAAAACTTTGTTCAAATACAAATTCGAAGGTTCATTATTAGGGGGTATGGGTTTTATTTACCTTAGTGATTTGGTGTAGTTTATGCTCTTCTATAATTCAATAGAATCGAACTATTGAAACTATAAACTTCAACCCTCTAGTTATTGATAGAACTATAAAAGATTTCTTTGCTTTTTTTTTCATAAAAGATTTATCATTTATATTATTTCCTAAAAGTGAAAAAATGTATTTTACCAATGAACAAAAAATAAGACCCCCTTTTATTACTCAAAACTTGCACATTAATTCGGACAAAAAATTCCAGGCTTTTGTCGGTTGGGTTGAAAGAGACATATATGGGAAATTTATATATTCTAATAGATTAATTCAGAGAAATTCAGATAAATAAGAAGTCAGAAAGTTACACAAAAAATTTTCAAAATAAATGAATAAATTAATTTCAACGATGTATTAATTTTAACTAAAGATCTCTTTTTTACCCTTCTTCAATATATATATATATTTATAGATATATAGAAAAACGTCGATTATTGTAATTGTGACAAATAGGTTGATGGGGAAAAAAGATTCCCCCATCTCCAAAACAAGAAAATATACTAACAATATACTAACAATATACTAACACAGGCTCAAGTTTTGTATCTTGTCTTTATTCTTTTTTCAAAAGCTTTTTATAATTTACTAACCCCCAAACCGAAGAATTATTATTATACATATCCTAAGTTCTAGTTCATATTGATTAGCCACAAACAATAGCTTTGTTGATTTCCTATTAAGAATGAAATGGGCCTATTTTTATATTCGGATTATTCCAATGTTTTATTTTATGACTTTTTTTGTCGCACAAAAAAACTTTTTGAGTTTCCGGTAGAAAGAGATTTACCTAATGACAACGCTTTTAAGGCTGCCCAATATCCCTTCCCTTTCCAAATATTTACGAATACGCTTTA
>Tetrataenium_candicans285 rpl32-trnL intergenic spacer voucher285
AATCCATAGCGGCTTGTTCGATTCATAATAGCCTATTCATAGTCAATCGTCGAGATTTAAGGAGTCAACTAAATGAAATCTTTTTAGTCAAAATGAAAATGGATGAATAAAACTTTGTTCAAATACAAATTCGAAGGTTCATTATTAGGGGGTATGGGTTTTATTTACCTTAGTGATTTGGTGTAGTTTATGCTCTTCTATAATTCAATAGAATCGAACTATTGAAACTATAAACTTCAACCCTCTAGTTATTGATAGAACTATAAAAGATTTCTTTGCTTTTTTTTTCATAAAAGATTTATCATTTATATTATTTCCTAAAAGTGAAAAAATGTATTTTACCAATGAACAAAAAATAAGACCCCCTTTTATTACTCAAAACTTGCACATTAATTCGGACAAAAAATTCCAGGCTTTTGTCGGTTGGGTTGAAAGAGACATATATGGGAAATTTATATATTCTAATAGATTAATTCAGAGAAATTCAGATAAATAAGAAGTCAGAAAGTTACACAAAAAATTTTCAAAATAAATGAATAAATTAATTTCAACGATGTATTAATTTTAACTAAAGATCTCTTTTTTACCCTTCTTCAATATATATATATATTTATAGATATATAGAAAAACGTCGATTATTGTAATTGTGACAAATAGGTTGATGGGGAAAAAAGATTCCCCCATCTCCAAAACAAGAAAATATACTAACAATATACTAACAATATACTAACACAGGCTCAAGTTTTGTATCTTGTCTTTATTCTTTTTTCAAAAGCTTTTTATAATTTACTAACCCCCAAACCGAAGAATTATTATTATACATATCCTAAGTTCTAGTTCATATTGATTAGCCACAAACAATAGCTTTGTTGATTTCCTATTAAGAATGAAATGGGCCTATTTTTATATTCGGATTATTCCAATGTTTTATTTTATGACTTTTTTTGTCGCACAAAAAAACTTTTTGAGTTTCCGGTAGAAAGAGATTTACCTAATGACAACGCTTTTAAGGCTGCCCAATATCCCTTCCCTTTCCAAATATTTTACGAATACCGCCTTT
>Tetrataenium_candicans299 rpl32-trnL intergenic spacer voucher299
ATTCATAGCGGCTTGTTCGATTCATAATAGCCTATTCATAGTCAATCGTCGAGATTTAAGGAGTCAACTAAATGAAATCTTTTTAGTCAAAATGAAAATGGATGAATAAAACTTTGTTCAAATACAAATTCGAAGGTTCATTATTAGGGGGTATGGGTTTTATTTACCTTAGTGATTTGGTGTAGTTTATGCTCTTCTATAATTCAATAGAATCGAACTATTGAAACTATAAACTTCAACCCTCTAGTTATTGATAGAACTATAAAAGATTTCTTTGCTTTTTTTTTCATAAAAGATTTATCATTTATATTATTTCCTAAAAGTGAAAAAATGTATTTTACCAATGAACAAAAAATAAGACCCCCTTTTATTACTCAAAACTTGCACATTAATTCGGACAAAAAATTCCAGGCTTTTGTCGGTTGGGTTGAAAGAGACATATATGGGAAATTTATATATTCTAATAGATTAATTCAGAGAAATTCAGATAAATAAGAAGTCAGAAAGTTACACAAAAAATTTTCAAAATAAATGAATAAATTAATTTCAACGATGTATTAATTTTAACTAAAGATCTCTTTTTTACCCTTCTTCAATATATATATATATTTATAGATATATAGAAAAACGTCGATTATTGTAATTGTGACAAATAGGTTGATGGGGAAAAAAGATTCCCCCATCTCCAAAACAAGAAAATATACTAACAATATACTAACAATATACTAACACAGGCTCAAGTTTTGTATCTTGTCTTTATTCTTTTTTCAAAAGCTTTTTATAATTTACTAACCCCCAAACCGAAGAATTATTATTATACATATCCTAAGTTCTAGTTCATATTGATTAGCCACAAACAATAGCTTTGTTGATTTCCTATTAAGAATGAAATGGGCCTATTTTTATATTCGGATTATTCCAATGTTTTATTTTATGACTTTTTTTGTCGCACAAAAAAACTTTTTGAGTTTCCGGTAGAAAGAGATTTACCTAATGACAACGCTTTTAAGGCTGCCCAATACCCCTTCCCTTTCCAAATATTTTTAACG
>Tetrataenium_candicans305 rpl32-trnL intergenic spacer voucher305
TAGCGGCTTGTTCGATTCATAATAGCCTATTCATAGTCAATCGTCGAGATTTAAGGAGTCAACTAAATGAAATCTTTTTAGTCAAAATGAAAATGGATGAATAAAACTTTGTTCAAATACAAATTCGAAGGTTCATTATTAGGGGGTATGGGTTTTATTTACCTTAGTGATTTGGTGTAGTTTATGCTCTTCTATAATTCAATAGAATCGAACTATTGAAACTATAAACTTCAACCCTCTAGTTATTGATAGAACTATAAAAGATTTCTTTGCTTTTTTTTTCATAAAAGATTTATCATTTATATTATTTCCTAAAAGTGAAAAAATGTATTTTACCAATGAACAAAAAATAAGACCCCCTTTTATTACTCAAAACTTGCACATTAATTCGGACAAAAAATTCCAGGCTTTTGTCGGTTGGGTTGAAAGAGACATATATGGGAAATTTATATATTCTAATAGATTAATTCAGAGAAATTCAGATAAATAAGAAGTCAGAAAGTTACACAAAAAATTTTCAAAATAAATGAATAAATTAATTTCAACGATGTATTAATTTTAACTAAAGATCTCTTTTTTACCCTTCTTCAATATATATATATTTATAGATATATAGAAAAACGTCGATTATTGTAATTGTGACAAATAGGTTGATGGGGAAAAAAGATTCCCCCATCTCCAAAACAAGAAAATATACTAACAATATACTAACACAGGCTCAAGTTTTGTATCTTGTCTTTATTCTTTTTTCAAAAGCTTTTTATAATTTACTAACCCCCAAACCGAAGAATTATTATTATACATATCCTAAGTTCTAGTTCATATTGATTAGCCACAAACAATAGCTTTGTTGATTTCCTATTAAGAATGAAATGGGCCTATTTTTATATTCGGATTATTCCAATGTTTTATTTTATGACTTTTTTTGTCGCACAAAAAAACTTTTTGAGTTTCCGGTAGAAAGAGATTTACCTAATGACAACGCTTTTAAGGCTGCCCAATATCCCTTCCCTTTCCAAATATTTTTACGAATAACGGCTTTT
>Tetrataenium_candicans318 rpl32-trnL intergenic spacer voucher318
AATATTTTTGGAAAGGGAAGGGATATTGGGCAGCCTTAAAAGCGTTGTCATTAGGTAAATCTCTTTCTACCGGAAACTCAAAAAGTTTTTTTGTGCGACAAAAAAAGTCATAAAATAAAACATTGGAATAATCCGAATATAAAAATAGGCCCATTTCATTCTTAATAGGAAATCAACAAAGCTATTGTTTGTGGCTAATCAATATGAACTAGAACTTAGGATATGTATAATAATAATTCTTCGGTTTGGGGGTTAGTAAATTATAAAAAGCTTTTGAAAAAAGAATAAAGACAAGATACAAAACTTGAGCCTGTGTTAGTATATTGTTAGTATATTTTCTTGTTTTGGAGATGGGGGAATCTTTTTTCCCCATCAACCTATTTGTCACAATTACAATAATCGACGTTTTTCTATATATCTATAAATATATATATATATATATTGAAGAAGGGTAAAAAAGAGATCTTTAGTTAAAATTAATACATCGTTGAAATTAATTTATTCATTTATTTTGAAAATTTTTTGTGTAACTTTCTGACTTCTTATTTATCTGAATTTCTCTGAATTAATCTATTAGAATATATAAATTTCCCATATATGTCTCTTTCAACCCAACCGACAAAAGCCTGGAATTTTTTGTCCGAATTAATGTGCAAGTTTTGAGTAATAAAAGGGGGTCTTATTTTTTGTTCATTGGTAAAATACATTTTTTCACTTTTAGGAAATAATATAAATGATAAATCTTTTATGAAAAAAAAAGCAAAGAAATCTTTTATAGTTCTATCAATAACTAGAGGGTTGAAGTTTATAGTTTCAATAGTTCGATTCTATTGAATTATAGAAGAGCATAAACTACACCAAATCACTAAGGTAAATAAAACCCATACCCCCTAATAATGAACCTTCGAATTTGTATTTGAACAAAGTTTTATTCATCCATTTTCATTTTGACTAAAAAGATTTCATTTAGTTGACTCCTTAAATCTCGACGATTGACTATGAATAGGCTATTATGAATCGAACAAGCCGCTATGGAA
>Tetrataenium_candicans331 rpl32-trnL intergenic spacer voucher331
GTATCATAGCGGCTTGTTCGATTCATAATAGCCTATTCATAGTCAATCGTCGAGATTTAAGGAGTCAACTAAATGAAATCTTTTTAGTCAAAATGAAAATGGATGAATAAAACTTTGTTCAAATACAAATTCGAAGGTTCATTATTAGGGGGTATGGGTTTTATTTACCTTAGTGATTTGGTGTAGTTTATGCTCTTCTATAATTCAATAGAATCGAACTATTGAAACTATAAACTTCAACCCTCTAGTTATTGATAGAACTATAAAAGATTTCTTTGCTTTTTTTTTCATAAAAGATTTATCATTTATATTATTTCCTAAAAGTGAAAAAATGTATTTTACCAATGAACAAAAAATAAGACCCCCTTTTATTACTCAAAACTTGCACATTAATTCGGACAAAAAATTCCAGGCTTTTGTCGGTTGGGTTGAAAGAGACATATATGGGAAATTTATATATTCTAATAGATTAATTCAGAGAAATTCAGATAAATAAGAAGTCAGAAAGTTACACAAAAAATTTTCAAAATAAATGAATAAATTAATTTCAACGATGTATTAATTTTAACTAAAGATCTCTTTTTTACCCTTCTTCAATATATATATATTTATAGATATATAGAAAAACGTCGATTATTGTAATTGTGACAAATAGGTTGATGGGGAAAAAAGATTCCCCCATCTCCAAAACAAGAAAATATACTAACAATATACTAACACAGGCTCAAGTTTTGTATCTTGTCTTTATTCTTTTTTCAAAAGCTTTTTATAATTTACTAACCCCCAAACCGAAGAATTATTATTATACATATCCTAAGTTCTAGTTCATATTGATTAGCCACAAACAATAGCTTTGTTGATTTCCTATTAAGAATGAAATGGGCCTATTTTTATATTCGGATTATTCCAATGTTTTATTTTATGACTTTTTTTGTCGCACAAAAAAACTTTTTGAGTTTCCGGTAGAAAGAGATTTACCTAATGACAACGCTTTTAAGGCTGCCCAATATCCCTTCCCTTTCCAAATATTTTACGAA
>Tetrataenium_candicans343 rpl32-trnL intergenic spacer voucher343
ATTCATAGCGGCTTGTTCGATTCATAATAGCCTATTCATAGTCAATCGTCGAGATTTAAGGAGTCAACTAAATGAAATCTTTTTAGTCAAAATGAAAATGGATGAATAAAACTTTGTTCAAATACAAATTTGAAGGTTCATTATTAGGGGGTATGGGTTTTATTTACCTTAGTGATTTGGTGTAGTTTATGCTCTTCTATAATTCAATAGAATCGAACTATTGAAACTATAAACTTCAACCCTCTAGTTATTGATAGAACTATAAAAGATTTCTTTGCTTTTTTTTTTCATAAAAGATTTATCATTTATATTATTTCCTAAAAGTGAAAAAATGTATTTTACCAATGAACAAAAAATAAGACCCCCTTTTATTACTCAAAACTTGCACATTAATTCGGACAAAAAATTCCAGGCTTTTGTCGGTTGGGTTGAAAGAGACATATATGGGAAATTTATATATTCTAATAGATTAATTCAGAGAAATTCAGATAAATAAGAAGTCAGAAAGTTACACAAAAAATTTTCAAAATAAATGAATAAATTAATTTCAACGATGTATTAATTTTAACTAAAGATCTCTTTTTTACCCTTCTTCAATATATATATATATTTATAGATATATAGAAAAACGTCGATTATTGTAATTGTGACAAATAGGTTGATGGGGAAAAAAGATTCCCCCATCTCCAAAACAAGAAAATATACTAACAATATACTAACAATATACTAACACAGGCTCAAGTTTTGTATCTTGTCTTTATTCTTTTTTCAAAAGCTTTTTATAATTTACTAACCCCCAAACCGAAGAATTATTATTATACATATCCTAAGTTCTAGTTCATATTGATTAGCCACAAACAATAGCTTTGTTGATTTCCTATTAAGAATGAAATGGGCCTATTTTTATATTCGGATTATTCCAATGTTTTATTTTATGACTTTTTTTGTCGCACAAAAAAACTTTTTGAGTTTCCGGTAGAAAGAGATTTACCTAATGACAACGCTTTTAAGGCTGCCCAATATCCCTTCCCTTTCCAAATATTTTACGA
>Tetrataenium_candicans355 rpl32-trnL intergenic spacer voucher355
TAGCGGCTTGTTCGATTCATAATAGCCTATTCATAGTCAATCGTCGAGATTTAAGGAGTCAACTAAATGAAATCTTTTTAGTCAAAATGAAAATGGATGAATAAAACTTTGTTCAAATACAAATTTGAAGGTTCATTATTAGGGGGTATGGGTTTTATTTACCTTAGTGATTTGGTGTAGTTTATGCTCTTCTATAATTCAATAGAATCGAACTATTGAAACTATAAACTTCAACCCTCTAGTTATTGATAGAACTATAAAAGATTTCTTTGCTTTTTTTTTCATAAAAGATTTATCATTTATATTATTTCCTAAAAGTGAAAAAATGTATTTTACCAATGAACAAAAAATAAGACCCCCTTTTATTACTCAAAACTTGCACATTAATTCGGACAAAAAATTCCAGGCTTTTGTCGGTTGGGTTGAAAGAGACATATATGGGAAATTTATATATTCTAATAGATTAATTCAGAGAAATTCAGATAAATAAGAAGTCAGAAAGTTACACAAAAAATTTTCAAAATAAATGAATAAATTAATTTCAACGATGTATTAATTTTAACTAAAGATCTCTTTTTTACCCTTCTTCAATATATATATATATTTATAGATATATAGAAAAACGTCGATTATTGTAATTGTGACAAATAGGTTGATGGGGAAAAAAGATTCCCCCATCTCCAAAACAAGAAAATATACTAACAATATACTAACAATATACTAACAATATACTAACACAGGCTCAAGTTTTGTATCTTGTCTTTATTCTTTTTTCAAAAGCTTTTTATAATTTACTAACCCCCAAACCGAAGAATTATTATTATACATATCCTAAGTTCTAGTTCATATTGATTAGCCACAAACAATAGCTTTGTTGATTTCCTATTAAGAATGAAATGGGCCTATTTTTATATTCGGATTATTCCAATGTTTTATTTTATGACTTTTTTTGTCGCACAAAAAAACTTTTTGAGTTTCCGGTAGAAAGAGATTTACCTAATGACAACGCTTTTAAGGCTGCCCAATATCCCTTCCCTTTCCAAATATTTTACGAATACGCTTTTTGATTAGA
>Tetrataenium_candicans380 rpl32-trnL intergenic spacer voucher380
CCATAGCGGCTTGTTCGATTCATAATAGCCTATTCATAGTCAATCGTCGAGATTTAAGGAGTCAACTAAATGAAATCTTTTTAGTCAAAATGAAAATGGATGAATAAAACTTTGTTCAAATACAAATTCGAAGGTTCATTATTAGGGGGTATGGGTTTTATTTACCTTAGTGATTTGGTGTAGTTTATGCTCTTCTATAATTCAATAGAATCGAACTATTGAAACTATAAACTTCAACCCTCTAGTTATTGATAGAACTATAAAAGATTTCTTTGCTTTTTTTTCATAAAAGATTTATCATTTATATTATTTCCTAAAAGTGAAAAAATGTATTTTACCAATGAACAAAAAATAAGACCCCCTTTTATTACTCAAAACTTGCACATTAATTCGGACAAAAAATTCCAGGCTTTTGTCGGTTGGGTTGAAAGAGACATATATGGGAAATTTATATATTCTAATAGATTAATTCAGAGAAATTCAGATAAATAAGAAGTCAGAAAGTTACACAAAAAATTTTCAAAATAAATGAATAAATTAATTTCAACGATGTATTAATTTTAACTAAAGATCTCTTTTTTACCCTTCTTCAATATATATATATATTTATAGATATATAGAAAAACGTCGATTATTGTAATTGTGACAAATAGGTTGATGGGGAAAAAAGATTCCCCCATCTCCAAAACAAGAAAATATACTAACAATATACTAACAATATACTAACAATATACTAACACAGGCTCAAGTTTTGTATCTTGTCTTTATTCTTTTTTCAAAAGCTTTTTATAATTTACTAACCCCCAAACCGAAGAATTATTATTATACATATCCTAAGTTCTAGTTCATATTGATTAGCCACAAACAATAGCTTTGTTGATTTCCTATTAAGAATGAAATGGGCCTATTTTTATATTCGGATTATTCCAATGTTTTATTTTATGACTTTTTTTGTCGCACAAAAAAACTTTTTGAGTTTCCGGTAGAAAGAGATTTACCTAATGACAACGCTTTTAAGGCTGCCCAATATCCCTTCCCTTTCCAAATATTTTACGAATACGCCT
>Tetrataenium_candicans388 rpl32-trnL intergenic spacer voucher388
ATACATAGCGGCTTGTTCGATTCATAATAGCCTATTCATAGTCAATCGTCGAGATTTAAGGAGTCAACTAAATGAAATCTTTTTAGTCAAAATGAAAATGGATGAATAAAACTTTGTTCAAATACAAATTCGAAGGTTCATTATTAGGGGGTATGGGTTTTATTTACCTTAGTGATTTGGTGTAGTTTATGCTCTTCTATAATTCAATAGAATCGAACTATTGAAACTATAAACTTCAACCCTCTAGTTATTGATAGAACTATAAAAGATTTCTTTGCTTTTTTTTTCATAAAAGATTTATCATTTATATTATTTCCTAAAAGTGAAAAAATGTATTTTACCAATGAACAAAAAATAAGACCCCCTTTTATTACTCAAAACTTGCACATTAATTCGGACAAAAAATTCCAGGCTTTTGTCGGTTGGGTTGAAAGAGACATATATGGGAAATTTATATATTCTAATAGATTAATTCAGAGAAATTCAGATAAATAAGAAGTCAGAAAGTTACACAAAAAATTTTCAAAATAAATGAATAAATTAATTTCAACGATGTATTAATTTTAACTAAAGATCTCTTTTTTACCCTTCTTCAATATATATATATATTTATAGATATATAGAAAAACGTCGATTATTGTAATTGTGACAAATAGGTTGATGGGGAAAAAAGATTCCCCCATCTCCAAAACAAGAAAATATACTAACAATATACTAACACAGGCTCAAGTTTTGTATCTTGTCTTTATTCTTTTTTCAAAAGCTTTTTATAATTTACTAACCCCCAAACCGAAGAATTATTATTATACATATCCTAAGTTCTAGTTCATATTGATTAGCCACAAACAATAGCTTTGTTGATTTCCTATTAAGAATGAAATGGGCCTATTTTTATATTCGGATTATTCCAATGTTTTATTTTATGACTTTTTTTGTCGCACAAAAAAACTTTTTGAGTTTCCGGTAGAAAGAGATTTACCTAATGACAACGCTTTTAAGGCTGCCCAATATCCCTTCCCTTCCAAATATTTTACGAATACGCTTTA
