# Supplementary material for: Sequencing and analyses on chloroplast genomes of Tetrataenium candicans and two allies give new insights on structural variants, DNA barcoding and phylogeny in Apiaceae subfamily Apioideae
Source: PeerJ. 2019 Nov 21;7:e8063. doi: 10.7717/peerj.8063 (PMC6875388; doi:10.7717/peerj.8063)
Supplement: Supplemental Information 2 — Sequences from different idividuals were aligned and incorporated into a single fasta file with names of respective DNA segments [file peerj-07-8063-s008.zip › peerj-38210-rps16-trnk.fasta]

>Tetrataenium_candicans33 rps16-trnK intergenic spacer voucher33
TTAGCAACCCGAATAGAAAAAGTTTATGTAAATACAATCAAAAAAAAAGATAGATAAATGTCAAAATTTATAGACCACCTCTTCGTTCTTATGTTATCGACTTTTAAATAAAAACCCCTATTCTTATTATATCAAAGAGAATTCAAGGAATCCCACCATTTGAATAATATAAGGTAAAAATCAAACCGCTCGGACAAAAAGAAATTTATCTACTTATCACGATGAATTATATTTGTTCGATACACTGTTGTCAATATAAATGTTGAGAAAATAATACAATGGAAAAACAAAAAAAAAATGGAATTTATTTCAATACTATTAAAAAAGGGCTTGTGTTAGATTGGCACTACATAGCTGAAAAAAGTTTAGATAGAGGAATAAAAAAAGACCAAGTAGAAAAAAATATCAGATTGAATCAATAATAAGTAACTAGAATAAAAAAGTATATATATAAATATAAAAATTTATATAAGAATTACTATCCCTTTCTATTTCTTTATTTCCTTAATTAAATTTTGTTTGATTAGGACCAAGTTACTTAAAAACCTCTGCCTTTTTTAAAAGATCCCGAACAGTTCCTGTGGGCTGAGCGCCCTTTTTCAAGGAAAGAA
>Tetrataenium_candicans65 rps16-trnK intergenic spacer voucher65
TAGCAACCCGAATAGAAAAAGTTTATGTAAATACAATCAAAAAAAAAAGATAGATAAATGTCAAAATTTATAGACCACCTCTTCGTTCTTATGTTATCGACTTTTAAATAAAAACCCCTATTCTTATTATATCAAAGAGAATTCAAGGAATCCCACCATTTGAATAATATAAGGTAAAAATCAAACCGCTCGGACAAAAAGAAATTTATCTACTTATCACGATGAATTATATTTGTTCGATACACTGTTGTCAATATAAATGTTGAGAAAATAATACAATGGAAAAACAAAAAAAAAATGGAATTTATTTCAATACTATTAAAAAAGGGCTTGTGTTAGATTGGCACTACATAGCTGAAAAAAGTTTAGATAGAGGAATAAAAAAAGACCAAGTAGAAAAAAATATCAGATTGAATCAATAATAAGTAACTAGAATAAAAAAGTATATATATAAATATAAAAATTTATATAAGAATTACTATCCCTTTCTATTTCTTTATTTCCTTAATTAAATTTTGTTTGATTAGGACCAAGTTACTTAAAAACCTCTGCCTTTTTTAAAAGATCCCAAACAGTTCCGGTGGGCTGAGCGCCCTTTTTCAAG
>Tetrataenium_candicans68 rps16-trnK intergenic spacer voucher68
AGCAACCCGAATAGAAAAAGTTTATGTAAATACAATCAAAAAAAAAGATAGATAAATGTCAAAATTTATAGACCACCTCTTCGTTCTTATGTTATCGACTTTTAAATAAAAACCCCTATTCTTATTATATCAAAGAGAATTCAAGGAATCCCACCATTTGAATAATATAAGGTAAAAATCAAACCGCTCGGACAAAAAGAAATTTATCTACTTATCACGATGAATTATATTTGTTCGATACACTGTTGTCAATATAAATGTTGAGAAAATAATACAATGGAAAAACAAAAAAAAAAATGGAATTTATTTCAATACTATTAAAAAAGGGCTTGTGTTAGATTGGCACTACATAGCTGAAAAAAGTTTAGATAGAGGAATAAAAAAAGACCAAGTAGAAAAAAATATCAGATTGAATCAATAATAAGTAACTAGAATAAAAAAGTATATATATAAATATAAAAATTTATATAAGAATTACTATCCCTTTCTATTTCTTTATTTCCTTAATTAAATTTTGTTTGATTAGGACCAAGTTACTTAAAAACCTCTGCCTTTAAAAGT
>Tetrataenium_candicans70 rps16-trnK intergenic spacer voucher70
CTACCCGTTGAGTTAGCAACCCGAATAGAAAAAGTTTATGTAAATACAATCAAAAAAAAAGATAGATAAATGTCAAAATTTATAGACCACCTCTTCGTTCTTATGTTATCGACTTTTAAATAAAAACCCCTATTCTTATTATATCAAAGAGAATTCAAGGAATCCCACCATTTGAATAATATAAGGTAAAAATCAAACCGCTCGGACAAAAAGAAATTTATCTACTTATCACGATGAATTATATTTGTTCGATACACTGTTGTCAATATAAATGTTGAGAAAATAATACAATGGAAAAACAAAAAAAAAATGGAATTTATTTCAATACTATTAAAAAAGGGCTTGTGTTAGATTGGCACTACATAGCTGAAAAAAGTTTAGATAGAGGAATAAAAAAAGACCAAGTAGAAAAAAATATCAGATTGAATCAATAATAAGTAACTAGAATAAAAAAGTATATATATAAATATAAAAATTTATATAAGAATTACTATCCCTTTCTATTTCTTTATTTCCTTAATTAAATTTTGTTTGATTAGGACCAAGTTACTTAAAAACCTCTGCCTTTTTTAAAAGATCCCGAACAGTTCCTGTGGGCTGAGCGC
>Tetrataenium_candicans79 rps16-trnK intergenic spacer voucher79
TAGTTATGTAATACAATCAAAAAAAAAGATAGATAAATGTCAAAATTTATAGACCACCTCTTCGTTCTTATGTTATCGACTTTTAAATAAAAACCCCTATTCTTATTATATCAAAGAGAATTCAAGGAATCCCACCATTTGAATAATATAAGGTAAAAATCAAACCGCTCGGACAAAAAGAAATTTATCTACTTATCACGATGAATTATATTTGTTCGATACACTGTTGTCAATATAAATGTTGAGAAAATAATACAATGGAAAAACAAAAAAAAAAAAAAATGGAATTTATTTCAATACTATTAAAAAAGGGCTTGTGTTAGATTGGCACTACATAGCTGAAAAAAGTTTAGATAGAGGAATAAAAAAAGACCAAGTAGAAAAAAATATCAGATTGAATCAATAATAAGTAACTAGAATAAAAAAGTATATATATAAATATAAAAATTTATATAAGAATTACTATCCCTTTCTATTTCTTTATTTCCTTAATTAAATTTTGTTTGATTAGGACCAAGTTACTTAAAAACCTCTGCCTTTTAAAAGTCCGACTCTTG
>Tetrataenium_candicans82 rps16-trnK intergenic spacer voucher82
CCCGTGAGTTAGCAACCCGAATAAAAAAAGTTTATGTAAATACAATCAAAAAAAAAGATAGATAAATGTCAAAATTTATAGACCACCTCTTCGTTCTTATGTTATCGACTTTTAAATAAAAACCCCTATTCTTATTATATCAAAGAGAATTCAAGGAATCCCACCATTTGAATAATATAAGGTAAAAATCAAACCGCTCGGACAAAAAGAAATTTATCTACTTATCACGATGAATTATATTTGTTCGATACACTGTTGTCAATATAAATGTTGAGAAAATAATACAATGGAAAAACAAAAAAAAAATGGAATTTATTTCAATACTATTAAAAAAGGGCTTGTGTTAGATTGGCACTACATAGCTGAAAAAAGTTTAGATAGAGGAATAAAAAAAGACCAAGTAGAAAAAAATATCAGATTGAATCAATAATAAGTAACTAGAATAAAAAAGTATATATATAAATATAAAAATTTATATAAGAATTACTATCCCTTTCTATTTCTTTATTTCCTTAATTAAATTTTGTTTGATTAGGACCAAGTTACTTAAAAACCTCTGCCTTTTTTAAAAGATCCCGAACAGTTCCTGTGGGCTGAGCGCCCTTTTCAAGGGAAA
>Tetrataenium_candicans91 rps16-trnK intergenic spacer voucher91
TCAGTCATGTAATACAATCAAAAAAAAAGATAGATAAATGTCAAAATTTATAGACCACCTCTTCGTTCTTATGTTATCGACTTTTAAATAAAAACCCCTATTCTTATTATATCAAAGAGAATTCAAGGAATCCCACCATTTGAATAATATAAGGTAAAAATCAAACCGCTCGGACAAAAAGAAATTTATCTACTTATCACGATGAATTATATTTGTTCGATACACTGTTGTCAATATAAATGTTGAGAAAATAATACAATGGAAAAACAAAAAAAAAAAAATGGAATTTATTTCAATACTATTAAAAAAGGGCTTGTGTTAGATTGGCACTACATAGCTGAAAAAAGTTTAGATAGAGGAATAAAAAAAGACCAAGTAGAAAAAAATATCAGATTGAATCAATAATAAGTAACTAGAATAAAAAAGTATATATATAAATATAAAAATTTATATAAGAATTACTATCCCTTTCTATTTCTTTATTTCCTTAATTAAATTTTGTTTGATTAGGACCAAGTTACTTAAAAACCTCTGCCTTTTTTAAAAAATCCCAAACAGTTCCTGTGGGCGAAG
>Tetrataenium_candicans95 rps16-trnK intergenic spacer voucher95
CTACCCTTGAGTTAGCAACCCGAATAGAAAAAGTTTATGTAAATACAATCAAAAAAAAAGATAGATAAATGTCAAAATTTATAGACCACCTCTTCGTTCTTATGTTATCGACTTTTAAATAAAAACCCCTATTCTTATTATATCAAAGAGAATTCAAGGAATCCCACCATTTGAATAATATAAGGTAAAAATCAAACCGCTCGGACAAAAAGAAATTTATCTACTTATCACGATGAATTATATTTGTTCGATACACTGTTGTCAATATAAATGTTGAGAAAATAATACAATGGAAAAACAAAAAAAAATGGAATTTATTTCAATACTATTAAAAAAGGGCTTGTGTTAGATTGGCACTACATAGCTGAAAAAAGTTTAGATAGAGGAATAAAAAAAGACCAAGTAGAAAAAAATATCAGATTGAATCAATAATAAGTAACTAGAATAAAAAAGTATATATATAAATATAAAAATTTATATAAGAATTACTATCCCTTTCTATTTCTTTATTTCCTTAATTAAATTTTGTTTGATTAGGACCAAGTTACTTAAAAACCTCTGCCTTTTTTAAAAGATCCCGAACAGTTCCTGTGGGCTGAGCGCCCTTTTTCAAGGAAAGA
>Tetrataenium_candicans99 rps16-trnK intergenic spacer voucher99
TTCCACCCGTTGAGTTAGCAACCCGAATAGAAAAAGTTTATGTAAATACAATCAAAAAAAAAGATAGATAAATGTCAAAATTTATAGACCACCTCTTCGTTCTTATGTTATCGACTTTTAAATAAAAACCCCTATTCTTATTATATCAAAGAGAATTCAAGGAATCCCACCATTTGAATAATATAAGGTAAAAATCAAACCGCTCGGACAAAAAGAAATTTATCTACTTATCACGATGAATTATATTTGTTCGATACACTGTTGTCAATATAAATGTTGAGAAAATAATACAATGGAAAAACAAAAAAAAATGGAATTTATTTCAATACTATTAAAAAAGGGCTTGTGTTAGATTGGCACTACATAGCTGAAAAAAGTTTAGATAGAGGAATAAAAAAAGACCAAGTAGAAAAAAATATCAGATTGAATCAATAATAAGTAACTAGAATAAAAAAGTATATATATAAATATAAAAATTTATATAAGAATTACTATCCCTTTCTATTTCTTTATTTCCTTAATTAAATTTTGTTTGATTAGGACCAAGTTACTTAAAAACCTCTGCCTTTTTTAAAAGATCCCGAACAGTTCCTGTGGGCGGAGCGCCCTTTTTCAAGG
>Tetrataenium_candicans105 rps16-trnK intergenic spacer voucher105
TTTCTCTACCCGTTGAGTTAGCAACCCGAATAGAAAAAGTTTATGTAAATACAATCAAAAAAAAAAGATAGATAAATGTCAAAATTTATAGACCACCTCTTCGTTCTTATGTTATCGACTTTTAAATAAAAACCCCTATTCTTATTATATCAAAGAGAATTCAAGGAATCCCACCATTTGAATAATATAAGGTAAAAATCAAACCGCTCGGACAAAAAGAAATTTATCTACTTATCACGATGAATTATATTTGTTCGATACACTGTTGTCAATATAAATGTTGAGAAAATAATACAATGGAAAAACAAAAAAAAAATGGAATTTATTTCAATACTATTAAAAAAGGGCTTGTGTTAGATTGGCACTACATAGCTGAAAAAAGTTTAGATAGAGGAATAAAAAAAGACCAAGTAGAAAAAAATATCAGATTGAATCAATAATAAGTAACTAGAATAAAAAAGTATATATATAAATATAAAAATTTATATAAGAATTACTATCCCTTTCTATTTCTTTATTTCCTTAATTAAATTTTGTTTGATTAGGACCAAGTTACTTAAAAACCTCTGCCTTTTAAAAGATCCCGAACAGTTCCTGTGGGCTGAGCGCCCTTTTTCAAGGAAA
>Tetrataenium_candicans109 rps16-trnK intergenic spacer voucher109
CCGGAGTTAGCAACCCGAATAGAAAAAGTTTATGTAAATACAATCAAAAAAAAAAGATAGATAAATGTCAAAATTTATAGACCACCTCTTCGTTCTTATGTTATCGACTTTTAAATAAAAACCCCTATTCTTATTATATCAAAGAGAATTCAAGGAATCCCACCATTTGAATAATATAAGGTAAAAATCAAACCGCTCGGACAAAAAGAAATTTATCTACTTATCACGATGAATTATATTTGTTCGATACACTGTTGTCAATATAAATGTTGAGAAAATAATACAATGGAAAAACAAAAAAAAAATGGAATTTATTTCAATACTATTAAAAAAGGGCTTGTGTTARATTGGCACTACATAGCTGAAAAAAGTTTAGATAGAGGAATAAAAAAAGACCAAGTAGAAAAAAATATCARATTGAATCAATAATAAGTAACTAGAATAAAAAAGTATATATATAAATATAAAAATTTATATAARAATTACTATCCCTTTCTATTTCTTTATTTCCTTAATTAAATTTTGTTTGATTAGGACCAAGTTACTTAAAAACCTCTGCCTTTTTTAAAAGATCCCGAACAGTTCCTGTGGGCTGAGCGCCCTTTTCAAGGAAATAG
>Tetrataenium_candicans110 rps16-trnK intergenic spacer voucher110
CCCCTGAGTTAGCAACCCGAATAGAAAAAGTTTATGTAAATACAATCAAAAAAAAAAGATAGATAAATGTCAAAATTTATAGACCACCTCTTCGTTCTTATGTTATCGACTTTTAAATAAAAACCCCTATTCTTATTATATCAAAGAGAATTCAAGGAATCCCACCATTTGAATAATATAAGGTAAAAATCAAACCGCTCGGACAAAAAGAAATTTATCTACTTATCACGATGAATTATATTTGTTCGATACACTGTTGTCAATATAAATGTTGAGAAAATAATACAATGGAAAAACAAAAAAAAAATGGAATTTATTTCAATACTATTAAAAAAGGGCTTGTGTTAGATTGGCACTACATAGCTGAAAAAAGTTTAGATAGAGGAATAAAAAAAGACCAAGTAGAAAAAAATATCAGATTGAATCAATAATAAGTAACTAGAATAAAAAAGTATATATATAAATATAAAAATTTATATAAGAATTACTATCCCTTTCTATTTCTTTATTTCCTTAATTAAATTTTGTTTGATTAGGACCAAGTTACTTAAAAACCTCTGCCTTTTTTAAAAGATCCCGAACAGTACCTGTGGGCTGAGCGCCCTTTTCAAGGGAAACGA
>Tetrataenium_candicans111 rps16-trnK intergenic spacer voucher111
CTCTACCCGTTGAGTTAGCAACCCGAATAGAAAAAGTTTATGTAAATACAATCAAAAAAAAAGATAGATAAATGTCAAAATTTATAGACCACCTCTTCGTTCTTATGTTATCGACTTTTAAATAAAAACCCCTATTCTTATTATATCAAAGAGAATTCAAGGAATCCCACCATTTGAATAATATAAGGTAAAAATCAAACCGCTCGGACAAAAAGAAATTTATCTACTTATCACGATGAATTATATTTGTTCGATACACTGTTGTCAATATAAATGTTGAGAAAATAATACAATGGAAAAACAAAAAAAAAATGGAATTTATTTCAATACTATTAAAAAAGGGCTTGTGTTAGATTGGCACTACATAGCTGAAAAAAGTTTAGATAGAGGAATAAAAAAAGACCAAGTAGAAAAAAATATCAGATTGAATCAATAATAAGTAACTAGAATAAAAAAGTATATATATAAATATAAAAATTTATATAAGAATTACTATCCCTTTCTATTTCTTTATTTCCTTAATTAAATTTTGTTTGATTAGGACCAAGTTACTTAAAAACCTCTGCCTTTTTTAAAAGATCCCGAACAGTTCCTGTGGGCTGAGCGCCCTTTTTCAAGGAAAGA
>Tetrataenium_candicans127 rps16-trnK intergenic spacer voucher127
AGTTAGCAACCCGAATAGAAAAAGTTTATGTAAATACAATCAAAAAAAAAGATAGATAAATGTCAAAATTTATAGACCACCTCTTCGTTCTTATGTTATCGACTTTTAAATAAAAACCCCTATTCTTATTATATCAAAGAGAATTCAAGGAATCCCACCATTTGAATAATATAAGGTAAAAATCAAACCGCTCGGACAAAAAGAAATTTATCTACTTATCACGATGAATTATATTTGTTCGATACACTGTTGTCAATATAAATGTTGAGAAAATAATACAATGGAAAAACAAAAAAAAAATGGAATTTATTTCAAAATTTATTTCAATACTATTAAAAAAGGGCTTGTGTTAGATTGGCACTACATAGCTGAAAAAAGTTTAGATAGAGGAATAAAAAAAGACCAAGTAGAAAAAAATATCAGATTGAATCAATAATAAGTAACTAGAATAAAAAAGTATATATATAAATATAAAAATTTATATAAGAATTACTATCCCTTTCTATTTCTTTATTTCCTTAATTAAATTTTGTTTGATTAGGACCAAGTTACTTAAAAACCTCTGCCTTTTTTAAAAGT
>Tetrataenium_candicans134 rps16-trnK intergenic spacer voucher134
GAGAAGTTATGTAATACAATCAAAAAAAAAGATAGATAAATGTCAAAATTTATAGACCACCTCTTCGTTCTTATGTTATCGACTTTTAAATAAAAACCCCTATTCTTATTATATCAAAGAGAATTCAAGGAATCCCACCATTTGAATAATATAAGGTAAAAATCAAACCGCTCGGACAAAAAGAAATTTATCTACTTATCACGATGAATTATATTTGTTCGATACACTGTTGTCAATATAAATGTTGAGAAAATAATACAATGGAAAAACAAAAAAAAAAAATGGAATTTATTTCAATACTATTAAAAAAGGGCTTGTGTTAGATTGGCACTACATAGCTGAAAAAAGTTTAGATAGAGGAATAAAAAAAGACCAAGTAGAAAAAAATATCAGATTGAATCAATAATAAGTAACTAGAATAAAAAAGTATATATATAAATATAAAAATTTATATAAGAATTACTATCCCTTTCTATTTCTTTATTTCCTTAATTAAATTTTGTTTGATTAGGACCAAGTTACTTAAAAACCTCTGCCTTTTTTAAAAGATCCCGAACAGTTCCGGTGGGCTGAGCGCCTTTTTTCAA
>Tetrataenium_candicans153 rps16-trnK intergenic spacer voucher153
CCCGGAGTTAGCAACCCGAATAGAAAAAGTTTATGTAAATACAATCAAAAAAAAAGATAGATAAATGTCAAAATTTATAGACCACCTCTTCGTTCTTATGTTATCGACTTTTAAATAAAAACCCCTATTCTTATTATATCAAAGAGAATTCAAGGAATCCCACCATTTGAATAATATAAGGTAAAAATCAAACCGCTCGGACAAAAAGAAATTTATCTACTTATCACGATGAATTATATTTGTTCGATACACTGTTGTCAATATAAATGTTGAGAAAATAATACAATGGAAAAACAAAAAAAAAATGGAATTTATTTCAATACTATTAAAAAAGGGCTTGTGTTAGATTGGCACTACATAGCTGAAAAAAGTTTAGATAGAGGAATAAAAAAAGACCAAGTAGAAAAAAATATCAGATTGAATCAATAATAAGTAACTAGAATAAAAAAGTATATATATAAATATAAAAATTTATATAAGAATTACTATCCCTTTCTATTTCTTTATTTCCTTAATTAAATTTTGTTTGATTAGGACCAAGTTACTTAAAAACCTCTGCCTTTTTTAAAAGATSCCGAACAGTTCCTGTGGGCTGAGCGCCCTTTTCAAGGAAA
>Tetrataenium_candicans154 rps16-trnK intergenic spacer voucher154
GAGTTAGCAACCCGAATAGAAAAAGTTTATGTAAATACAATCAAAAAAAAAGATAGATAAATGTCAAAATTTATAGACCACCTCTTCGTTCTTATGTTATCGACTTTTAAATAAAAACCCCTATTCTTATTATATCAAAGAGAATTCAAGGAATCCCACCATTTGAATAATATAAGGTAAAAATCAAACCGCTCGGACAAAAAGAAATTTATCTACTTATCACGATGAATTATATTTGTTCGATACACTGTTGTCAATATAAATGTTGAGAAAATAATACAATGGAAAAACAAAAAAAAAATGGAATTTATTTCAATACTATTAAAAAAGGGCTTGTGTTAGATTGGCACTACATAGCTGAAAAAAGTTTAGATAGAGGAATAAAAAAAGACCAAGTAGAAAAAAATATCAGATTGAATCAATAATAAGTAACTAGAATAAAAAAGTATATATATAAATATAAAAATTTATATAAGAATTACTATCCCTTTCTATTTCTTTATTTCCTTAATTAAATTTTGTTTGATTAGGACCAAGTTACTTAAAAACCTCTGCCTTTTTTAAAAGATCCCGAACAGTTCCTGTGGGCTGAGCGCCCTTTTCAAGGAAAAAAA
>Tetrataenium_candicans160 rps16-trnK intergenic spacer voucher160
GTGAGTTAGCAACCCGAATAGAAAAAGTTTATGTAAATACAATCAAAAAAAAAAGATAGATAAATGTCAAAATTTATAGACCACCTTTTCGTTCTTATGTTATCGACTTTTAAATAAAAACCCCTATTCTTATTATATCAAAGAGAATTCAAGGAATCCCACCATTTGAATAATATAAGGTAAAAATCAAACCGCTCGGACAAAAAGAAATTTATCTACTTATCACGATGAATTATATTTGTTCGATACACTGTTGTCAATATAAATGTTGAGAAAATAATACAATGGAAAAACAAAAAAAAAAATGGAATTTATTTCAATACTATTAAAAAAGGGCTTGTGTTAGATTGGCACTACATAGCTGAAAAAAGTTTAGATAGAGGAATAAAAAAAGACCAAGTAGAAAAAAATATCAAATTGAATCAATAATAAGTAACTAGAATAAAAAAGTATATATATAAATATAAAAATTTATATAAAAATTACTATCCCTTTCTATTTCTTTATTTCCTTAATTAAATTTTGTTTGATTAGGACCAAGTTACTTAAAAACCTCTGCCTTTTTTAAAAGATCCCGAACAGTTCCTGTGGGCTGAGCGCCCTTTTTCAAGGAAA
>Tetrataenium_candicans161 rps16-trnK intergenic spacer voucher161
CCGTGAGTTAGCAACCCGAATAGAAAAAGTTTATGTAAATACAATCAAAAAAAAAAGATAGATAAATGTCAAAATTTATAGACCACCTTTTCGTTCTTATGTTATCGACTTTTAAATAAAAACCCCTATTCTTATTATATCAAAGAGAATTCAAGGAATCCCACCATTTGAATAATATAAGGTAAAAATCAAACCGCTCGGACAAAAAGAAATTTATCTACTTATCACGATGAATTATATTTGTTCGATACACTGTTGTCAATATAAATGTTGAGAAAATAATACAATGGAAAAACAAAAAAAAAAATGGAATTTATTTCAATACTATTAAAAAAGGGCTTGTGTTAAATTGGCACTACATAGCTGAAAAAAGTTTAAATAGAGGAATAAAAAAAGACCAAGTAGAAAAAAATATCAAATTGAATCAATAATAAGTAACTAGAATAAAAAAGTATATATATAAATATAAAAATTTATATAAAAATTACTATCCCTTTCTATTTCTTTATTTCCTTAATTAAATTTTGTTTGATTAGGACCAAGTTACTTAAAAACCTCTGCCTTTTTTAAAAGATCCCGAACAGTTCCTGTGGGCTGAGCGCCCTTTTCAAGGGAAAAAAA
>Tetrataenium_candicans163 rps16-trnK intergenic spacer voucher163
CCCGAATAGAAAAAGTTTATGTAAATACAATCAAAAAAAAAAGATAGATAAATGGTCAAAATTTATAGACCACCTCTTCGTTCTTATGTTATCGACTTTTAAATAAAAACCCCTATTCTTATTATATCAAAGAGAATTCAAGGAATCCCACCATTTGAATAATATAAGGTAAAAATCAAACCGCTCGGACAAAAAGAAATTTATCTACTTATCACGATGAATTATATTTGTTCGATACACTGTTGTCAATATAAATGTTGAGAAAATAATACAATGGAAAAACAAAAAAAAAAATGGAATTTATTTCAATACTATTAAAAAAGGGCTTGTGTTAGATTGGCACTACATAGCTGAAAAAAGTTTAGATAGAGGAATAAAAAAAGACCAAGTAGAAAAAAATATCAGATTGAATCAATAATAAGTAACTAGAATAAAAAAGTATATATATAAATATAAAAATTTATATAAGAATTACTATCCCTTTCTATTTCTTTATTTCCTTAATTAAATTTTGTTTGATTAGGACCAAGTTACTTAAAAACCTCTGCCTTTTTTAAAAGATCCCAAACAGTTCCGGTGGGCTGAGCGCCCTTTTTT
>Tetrataenium_candicans165 rps16-trnK intergenic spacer voucher165
TTTCTTTACCGTTGAGTTAGCAACCCGAATAGAAAAAGTTTATGTAAATACAATCAAAAAAAAAGATAGATAAATGTCAAAATTTATAGACCACCTCTTCGTTCTTATGTTATCGACTTTTAAATAAAAACCCCTATTCTTATTATATCAAAGAGAATTCAAGGAATCCCCCCATTTGAATAATATAAGGTAAAAATCAAACCGCTCGGACAAAAAGAAATTTATCTACTTATCACGATGAATTATATTTGTTCGATACACTGTTGTCAATATAAATGTTGAGAAAATAATACAATGGAAAAACAAAAAAAAAAATGGAATTTATTTCAATACTATTAAAAAAGGGCTTGTGTTAGATTGGCACTACATAGCTGAAAAAAGTTTAGATAGAGGAATAAAAAAAGACCAAGTAGAAAAAAATATCAGATTGAATCAATAATAAGTAACTAGAATAAAAAAGTATATATATAAATATAAAAATTTATATAAGAATTACTATCCCTTTCTATTTCTTTATTTCCTTAATTAAATTTTGTTTGATTAGGACCAAGTTACTTAAAAACCTCTGCCTTTTTTAAAAGATCCCCGAACAGTTCCTGTGGGCGGAGCGCCCTTTTCAGGGAAAAA
>Tetrataenium_candicans169 rps16-trnK intergenic spacer voucher169
CCCGGAGTTAGCAACCCGAATAGAAAAAGTTTATGTAAATACAATCAAAAAAAAAGATAGATAAATGTCAAAATTTATAGACCACCTTTTCGTTCTTATGTTATCGACTTTTAAATAAAAACCCCTATTCTTATTATATCAAAGAGAATTCAAGGAATCCCACCATTTGAATAATATAAGGTAAAAATCAAACCGCTCGGACAAAAAGAAATTTATCTACTTATCACGATGAATTATATTTGTTCGATACACTGTTGTCAATATAAATGTTGAGAAAATAATACAATGGAAAAACAAAAAAAAAAATGGAATTTATTTCAATACTATTAAAAAAGGGCTTGTGTTAAATTGGCACTACATAGCTGAAAAAAGTTTAGATAGAGGAATAAAAAAAGACCAAGTAGAAAAAAATATCAAATTGAATCAATAATAAGTAACTAGAATAAAAAAGTATATATATAAATATAAAAATTTATATAAGAATTACTATCCCTTTCTATTTCTTTATTTCCTTAATTAAATTTTGTTTGATTAGGACCAAGTTACTTAAAAACCTCTGCCTTTTTTAAAAGATCCCGAATCAGTTCCTGTGGGCTGAGCGCCCTTTTCAAGGGAAA
>Tetrataenium_candicans175 rps16-trnK intergenic spacer voucher175
GTGAGTTAGCAACCCGAATAGAAAAAGTTTATGTAAATACAATCAAAAAAAAAGATAGATAAATGTCAAAATTTATAGACCACCTCTTCGTTCTTATGTTATCGACTTTTAAATAAAAACCCCTATTCTTATTATATCAAAGAGAATTCAAGGAATCCCACCATTTGAATAATATAAGGTAAAAATCAAACCGCTCGGACAAAAAGAAATTTATCTACTTATCACGATGAATTATATTTGTTCGATACACTGTTGTCAATATAAATGTTGAGAAAATAATACAATGGAAAAACAAAAAAAAAAATGGAATTTATTTCAATACTATTAAAAAAGGGCTTGTGTTAGATTGGCACTACATAGCTGAAAAAAGTTTAGATAGAGGAATAAAAAAAGACCAAGTAGAAAAAAATATCAGATTGAATCAATAATAAGTAACTAGAATAAAAAAGTATATATATAAATATAAAAATTTATATAAGAATTACTATCCCTTTCTATTTCTTTATTTCCTTAATTAAATTTTGTTTGATTAGGACCAAGTTACTTAAAAACCTCTGCCTTTTTTAAAAGATCCCGAACAGTTCCGGTGGGCTGAGCGCCCTTTTTCAG
>Tetrataenium_candicans194 rps16-trnK intergenic spacer voucher194
TTACTCTACCCTTGAGTTAGCAACCCGAATAGAAAAAGTTTATGTAAATACAATCAAAAAAAAAGATAGATAAATGTCAAAATTTATAGACCACCTCTTCGTTCTTATGTTATCGACTTTTAAATAAAAACCCCTATTCTTATTATATCAAAGAGAATTCAAGGAATCCCACCATTTGAATAATATAAGGTAAAAATCAAACCGCTCGGACAAAAAGAAATTTATCTACTTATCACGATGAATTATATTTGTTCGATACACTGTTGTCAATATAAATGTTGAGAAAATAATACAATGGAAAAACAAAAAAAAAATGGAATTTATTTCAATACTATTAAAAAAGGGCTTGTGTTAGATTGGCACTACATAGCTGAAAAAAGTTTAGATAGAGGAATAAAAAAAGACCAAGTAGAAAAAAATATCAGATTGAATCAATAATAAGTAACTAGAATAAAAAAGTATATATATAAATATAAAAATTTATATAAGAATTACTATCCCTTTCTATTTCTTTATTTCCTTAATTAAATTTTGTTTGATTAGGACCAAGTTACTTAAAAACCTCTGCCTTTTTTAAAAGTCCCGAACAGTTCCTGTGGGCTGAGCGCCCTTTTTCAAGGAAATCT
>Tetrataenium_candicans197 rps16-trnK intergenic spacer voucher197
CCGTGAGTTAGCAACCCGAATAGAAAAAGTTTATGTAAATACAATCAAAAAAAAAAGATAGATAAATGTCAAAATTTATAGACCACCTCTTCGTTCTTATGTTATCGACTTTTAAATAAAAACCCCTATTCTTATTATATCAAAGAGAATTCAAGGAATCCCACCATTTGAATAATATAAGGTAAAAATCAAACCGCTCGGACAAAAAGAAATTTATCTACTTATCACGATGAATTATATTTGTTCGATACACTGTTGTCAATATAAATGTTGAGAAAATAATACAATGGAAAAACAAAAAAAAAATGGAATTTATTTCAATACTATTAAAAAAGGGCTTGTGTTAGATTGGCACTACATAGCTGAAAAAAGTTTAGATAGAGGAATAAAAAAAGACCAAGTAGAAAAAAATATCAGATTGAATCAATAATAAGTAACTAGAATAAAAAAGTATATATATAAATATAAAAATTTATATAAAAATTACTATCCCTTTCTATTTCTTTATTTCCTTAATTAAATTTTGTTTGATTAGGACCAAGTTACTTAAAAACCTCTGCCTTTTTTAAAAGATCCCGAACAGTTCCTGTGGGCTGAGCGCCCTTTTCAAGGGAAA
>Tetrataenium_candicans201 rps16-trnK intergenic spacer voucher201
CCCCTGAGTTAGCAACCCGAATAGAAAAAGTTTATGTAAATACAATCAAAAAAAAAGATAGATAAATGTCAAAATTTATAGACCACCTCTTCGTTCTTATGTTATCGACTTTTAAATAAAAACCCCTATTCTTATTATATCAAAGAGAATTCAAGGAATCCCACCATTTGAATAATATAAGGTAAAAATCAAACCGCTCGGACAAAAAGAAATTTATCTACTTATCACGATGAATTATATTTGTTCGATACACTGTTGTCAATATAAATGTTGAGAAAATAATACAATGGAAAAACAAAAAAAAAATGGAATTTATTTCAATACTATTAAAAAAGGGCTTGTGTTAGATTGGCACTACATAGCTGAAAAAAGTTTAGATAGAGGAATAAAAAAAGACCAAGTAGAAAAAAATATCAAATTGAATCAATAATAAGTAACTAGAATAAAAAAGTATATATATAAATATAAAAATTTATATAAGAATTACTATCCCTTTCTATTTCTTTATTTCCTTAATTAAATTTTGTTTGATTAGGACCAAGTTACTTAAAAACCTCTGCCTTTTTTAAAAGATCCCGAACAGTTCCTGTGGGCTGAGCGCCCTTTTCAAGGGAAA
>Tetrataenium_candicans211 rps16-trnK intergenic spacer voucher211
AATAGAAAAAGTTTTTGTAAATACAATCAAAAAAAAAAGATAGATAAATGTCAAAATTTATAGACCACCTCTTCGTTCTTATGTTATCGACTTTTAAATAAAAACCCCTATTCTTATTATATCAAAGAGAATTCAAGGAATCCCACCATTTGAATAATATAAGGTAAAAATCAAACCGCTCGGACAAAAAGAAATTTATCTACTTATCACGATGAATTATATTTGTTCGATACACTGTTGTCAATATAAATGTTGAGAAAATAATACAATGGAAAAACAAAAAAAAAAAAAKGGAATTTATTTCAATACTATTAAAAAAGGGCTTGTGTTAGATTGGCACTACATAGCTGAAAAAAGTTTAGATAGAGGAATAAAAAAAGACCAAGTAGAAAAAAATATCAGATTGAATCAATAATAAGTAACTAGAATAAAAAAGTATATATATAAATATAAAAATTTATATAAGAATTACTATCCCTTTCTATTTCTTTATTTCCTTAATTAAATTTTGTTTGATTAGGACCAAGTTACTTAAAAACCTCTGCCTTTTTTAAAAGATCCCAAACAGTTCCG
>Tetrataenium_candicans217 rps16-trnK intergenic spacer voucher217
GGAGTTAGCAACCCGAATAGAAAAAGTTTATGTAAATACAATCAAAAAAAAAAGATAGATAAATGTCAAAATTTATAGACCACCTCTTCGTTCTTATGTTATCGACTTTTAAATAAAAACCCCTATTCTTATTATATCAAAGAGAATTCAAGGAATCCCACCATTTGAATAATATAAGGTAAAAATCAAACCGCTCGGACAAAAAGAAATTTATCTACTTATCACGATGAATTATATTTGTTCGATACACTGTTGTCAATATAAATGTTGAGAAAATAATACAATGGAAAAACAAAAAAAAAATGGAATTTATTTCAATACTATTAAAAAAGGGCTTGTGTTAGATTGGCACTACATAGCTGAAAAAAGTTTAGATAGAGGAATAAAAAAAGACCAAGTAGAAAAAAATATCAGATTGAATCAATAATAAGTAACTAGAATAAAAAAGTATATATATAAATATAAAAATTTATATAAGAATTACTATCCCTTTCTATTTCTTTATTTCCTTAATTAAATTTTGTTTGATTAGGACCAAGTTACTTAAAAACCTCTGCCTTTTTTAAAAGATCCCGAACAGTTCCGGTGGGCTGAGCGCCT
>Tetrataenium_candicans221 rps16-trnK intergenic spacer voucher221
TTATCTCTACCCGTGAGTTAGCAACCCGAATAGAAAAAGTTTATGTAAATACAATCAAAAAAAAAGATAGATAAATGTCAAAATTTATAGACCACCTCTTCGTTCTTATGTTATCGACTTTTAAATAAAAACCCCTATTCTTATTATATCAAAGAGAATTCAAGGAATCCCACCATTTGAATAATATAAGGTAAAAATCAAACCGCTCGGACAAAAAGAAATTTATCTACTTATCACGATGAATTATATTTGTTCGATACACTGTTGTCAATATAAATGTTGAGAAAATAATACAATGGAAAAACAAAAAAAAATGGAATTTATTTCAATACTATTAAAAAAGGGCTTGTGTTAGATTGGCACTACATAGCTGAAAAAAGTTTAGATAGAGGAATAAAAAAAGACCAAGTAGAAAAAAATATCAGATTGAATCAATAATAAGTAACTAGAATAAAAAAGTATATATATAAATATAAAAATTTATATAAGAATTACTATCCCTTTCTATTTCTTTATTTCCTTAATTAAATTTTGTTTGATTAGGACCAAGTTACTTAAAAACCTCTGCCTTTTTTAAAAGATCCCGAACAGTTCCTGTGGGCTGAGCGCCCTTTTTCAAGGAAAGTCA
>Tetrataenium_candicans227 rps16-trnK intergenic spacer voucher227
CCGTGAGTTAGCAACCCGAATAGAAAAAGTTTATGTAAATACAATCAAAAAAAAAGATAGATAAATGTCAAAATTTATAGACCACCTCTTCGTTCTTATGTTATCGACTTTTAAATAAAAACCCCTATTCTTATTATATCAAAGAGAATTCAAGGAATCCCACCATTTGAATAATATAAGGTAAAAATCAAACCGCTCGGACAAAAAGAAATTTATCTACTTATCACGATGAATTATATTTGTTCGATACACTGTTGTCAATATAAATGTTGAGAAAATAATACAATGGAAAAACAAAAAAAAATGGAATTTATTTCAATACTATTAAAAAAGGGCTTGTGTTAGATTGGCACTACATAGCTGAAAAAAGTTTAGATAGAGGAATAAAAAAAGACCAAGTAGAAAAAAATATCAGATTGAATCAATAATAAGTAACTAGAATAAAAAAGTATATATATAAATATAAAAATTTATATAAGAATTACTATCCCTTTCTATTTCTTTATTTCCTTAATTAAATTTTGTTTGATTAGGACCAAGTTACTTAAAAACCTCTGCCTTTAAAAGTCCGA
>Tetrataenium_candicans233 rps16-trnK intergenic spacer voucher233
CGGAGTTAGCAACCCGAATAGAAAAAGTTTATGTAAATACAATCAAAAAAAAAAGATAGATAAATGTCAAAATTTATAGACCACCTTTTCGTTCTTATGTTATCGACTTTTAAATAAAAACCCCTATTCTTATTATATCAAAGAGAATTCAAGGAATCCCACCATTTGAATAATATAAGGTAAAAATCAAACCGCTCGGACAAAAAGAAATTTATCTACTTATCACGATGAATTATATTTGTTCGATACACTGTTGTCAATATAAATGTTGAGAAAATAATACAATGGAAAAACAAAAAAAAAAATGGAATTTATTTCAATACTATTAAAAAAGGGCTTGTGTTARATTGGCACTACATAGCTGAAAAAAGTTTAGATAGAGGAATAAAAAAAGACCAAGTAGAAAAAAATATCAAATTGAATCAATAATAAGTAACTAGAATAAAAAAGTATATATATAAATATAAAAATTTATATAAAAATTACTATCCCTTTCTATTTCTTTATTTCCTTAATTAAATTTTGTTTGATTAGGACCAAGTTACTTAAAAACCTCTGCCTTTTTTAAAAGATCCCGAACAGTTCCTGTGGGCTGAGCGCCCTTTTCCAGGGAAA
>Tetrataenium_candicans234 rps16-trnK intergenic spacer voucher234
TTTACTCTACCCGTGAGTTAGCAACCCGAATAGAAAAAGTTTATGTAAATACAATCAAAAAAAAAAAGATAGATAAATGTCAAAATTTATAGACCACCTTTTCGTTCTTATGTTATCGACTTTTAAATAAAAACCCCTATTCTTATTATATCAAAGAGAATTCAAGGAATCCCACCATTTGAATAATATAAGGTAAAAATCAAACCGCTCGGACAAAAAGAAATTTATCTACTTATCACGATGAATTATATTTGTTCGATACACTGTTGTCAATATAAATGTTGAGAAAATAATACAATGGAAAAACAAAAAAAAAAATGGAATTTATTTCAATACTATTAAAAAAGGGCTTGTGTTAAATTGGCACTACATAGCTGAAAAAAGTTTAGATAGAGGAATAAAAAAAGACCAAGTAGAAAAAAATATCAAATTGAATCAATAATAAGTAACTAGAATAAAAAAGTATATATATAAATATAAAAATTTATATAAAAATTACTATCCCTTTCTATTTCTTTATTTCCTTAATTAAATTTTGTTTGATTAGGACCAAGTTACTTAAAAACCTCTGCCTTTTTTAAAAGATCCCGAACAGTTCCTGTGGGCTGAGCGCCTTTTTCAAGGGAAA
>Tetrataenium_candicans244 rps16-trnK intergenic spacer voucher244
GAAAAAGTTATGTATACAATCAAAAAAAAAAGATAGATAAATGTCAAAATTTATAGACCACCTCTTCGTTCTTATGTTATCGACTTTTAAATAAAAACCCCTATTCTTATTATATCAAAGAGAATTCAAGGAATCCCACCATTTGAATAATATAAGGTAAAAATCAAACCGCTCGGACAAAAAGAAATTTATCTACTTATCACGATGAATTATATTTGTTCGATACACTGTTGTCAATATAAATGTTGAGAAAATAATACAATGGAAAAACAAAAAAAAAATGGAATTTATTTCAATACTATTAAAAAAGGGCTTGTGTTAGATTGGCACTACATAGCTGAAAAAAGTTTAGATAGAGGAATAAAAAAAGACCAAGTAGAAAAAAATATCAGATTGAATCAATAATAAGTAACTAGAATAAAAAAGTATATATATAAATATAAAAATTTATATAAGAATTACTATCCCTTTCTATTTCTTTATTTCCTTAATTAAATTTTGTTTGATTAGGACCAAGTTACTTAAAAACCTCTGCCTTTTTTAAAAGATCCCGAACAGTTCCGGTGGGCTGAGCGCCCTTTTTCAG
>Tetrataenium_candicans253 rps16-trnK intergenic spacer voucher253
TAGCAACCCGAATAGAAAAAGTTTATGTAAATACAATCAAAAAAAAAGATAGATAAATGTCAAAATTTATAGACCACCTCTTCGTTCTTATGTTATCGACTTTTAAATAAAAACCCCTATTCTTATTATATCAAAGAGAATTCAAGGAATCCCACCATTTGAATAATATAAGGTAAAAATCAAACCGCTCGGACAAAAAGAAATTTATCTACTTATCACGATGAATTATATTTGTTCGATACACTGTTGTCAATATAAATGTTGAGAAAATAATACAATGGAAAAACAAAAAAAAAATGGAATTTATTTCAATACTATTAAAAAAGGGCTTGTGTTAGATTGGCACTACATAGCTGAAAAAAGTTTAGATAGAGGAATAAAAAAAGACCAAGTAGAAAAAAATATCAGATTGAATCAATAATAAGTAACTAGAATAAAAAAGTATATATATAAATATAAAAATTTATATAAGAATTACTATCCCTTTCTATTTCTTTATTTCCTTAATTAAATTTTGTTTGATTAGGACCAAGTTACTTAAAAACCTCTGCCTTTTTTAAAAGATCCCGAACAGTTCCGGTGGGCTGAGCGCC
>Tetrataenium_candicans260 rps16-trnK intergenic spacer voucher260
CCCTGAGTTAGCAACCCGAATAGAAAAAGTTTATGTAAATACAATCAAAAAAAAAGATAGATAAATGTCAAAATTTATAGACCACCTCTTCGTTCTTATGTTATCGACTTTTAAATAAAAACCCCTATTCTTATTATATCAAAGAGAATTCAAGGAATCCCACCATTTGAATAATATAAGGTAAAAATCAAACCGCTCGGACAAAAAGAAATTTATCTACTTATCACGATGAATTATATTTGTTCGATACACTGTTGTCAATATAAATGTTGAGAAAATAATACAATGGAAAAACAAAAAAAAATGGAATTTATTTCAATACTATTAAAAAAGGGCTTGTGTTAGATTGGCACTACATAGCTGAAAAAAGTTTAGATAGAGGAATAAAAAAAGACCAAGTAGAAAAAAATATCAGATTGAATCAATAATAAGTAACTAGAATAAAAAAGTATATATATAAATATAAAAATTTATATAAGAATTACTATCCCTTTCTATTTCTTTATTTCCTTAATTAAATTTTGTTTGATTAGGACCAAGTTACTTAAAAACCTCTGCCTTTTTTAAAAGATCCCGAACAGTTCCTGTGGGCTGAGCGCCCTTTTTCAAGGAAA
>Tetrataenium_candicans264 rps16-trnK intergenic spacer voucher264
CGTGAGTTAGCAACCCGAATAGAAAAAGTTTATGTAAATACAATCAAAAAAAAAGATAGATAAATGTCAAAATTTATAGACCACCTCTTCGTTCTTATGTTATCGACTTTTAAATAAAAACCCCTATTCTTATTATATCAAAGAGAATTCAAGGAATCCCACCATTTGAATAATATAAGGTAAAAATCAAACCGCTCGGACAAAAAGAAATTTATCTACTTATCACGATGAATTATATTTGTTCGATACACTGTTGTCAATATAAATGTTGAGAAAATAATACAATGGAAAAACAAAAAAAAAATGGAATTTATTTCAATACTATTAAAAAAGGGCTTGTGTTAGATTGGCACTACATAGCTGAAAAAAGTTTAGATAGAGGAATAAAAAAAGACCAAGTAGAAAAAAATATCAGATTGAATCAATAATAAGTAACTAGAATAAAAAAGTATATATATAAATATAAAAATTTATATAAGAATTACTATCCCTTTCTATTTCTTTATTTCCTTAATTAAATTTTGTTTGATTAGGACCAAGTTACTTAAAAACCTCTGCCTTTTTTAAAAGATCCCGAACAGTTCCTGTGGGCTGAGCGCCCTTTTTCAAGGAAA
>Tetrataenium_candicans277 rps16-trnK intergenic spacer voucher277
AACCCGAATAGAAAAAGTTTATGTAAATACAATCAAAAAAAAGATAGATAAATGTCAAAATTTATAGACCACCTCTTCGTTCTTATGTTATCGACTTTTAAATAAAAACCCCTATTCTTATTATATCAAAGAGAATTCAAGGAATCCCACCATTTGAATAATATAAGGTAAAAATCAAACCGCTCGGACAAAAAGAAATTTATCTACTTATCACGATGAATTATATTTGTTCGATACACTGTTGTCAATATAAATGTTGAGAAAATAATACAATGGAAAAACAAAAAAAAAAATGGAATTTATTTCAATACTATTAAAAAAGGGCTTGTGTTAGATTGGCACTACATAGCTGAAAAAAGTTTAGATAGAGGAATAAAAAAAGACCAAGTAGAAAAAAATATCAGATTGAATCAATAATAAGTAACTAGAATAAAAAAGTATATATATAAATATAAAAATTTATATAAGAATTACTATCCCTTTCTATTTCTTTATTTCCTTAATTAAATTTTGTTTGATTAGGACCAAGTTACTTAAAAACCTCTGCCTTTTTTAAAAGATCCCGAACAGTTCCGGTGGGCTGAGCGCCCTTTTTCAGG
>Tetrataenium_candicans279 rps16-trnK intergenic spacer voucher279
TTTTTTTTCCCCGTGAGTTAGCAACCCGAATAGAAAAAGTTTATGTAAATACAATCAAAAAAAAAAAGATAGATAAATGTCAAAATTTATAGACCACCTCTTCGTTCTTATGTTATCGACTTTTAAATAAAAACCCCTATTCTTATTATATCAAAGAGAATTCAAGGAATCCCACCATTTGAATAATATAAGGTAAAAATCAAACCGCTCGGACAAAAAGAAATTTATCTACTTATCACGATGAATTATATTTGTTCGATACACTGTTGTCAATATAAATGTTGAGAAAATAATACAATGGAAAAACAAAAAAAAAAATGGAATTTATTTCAATACTATTAAAAAAGGGCTTGTGTTAAATTGGCACTACATAGCTGAAAAAAGTTTAAATAGAGGAATAAAAAAAGACCAAGTAGAAAAAAATATCAAATTGAATCAATAATAAGTAACTAGAATAAAAAAGTATATATATAAATATAAAAATTTATATAAAAATTACTATCCCTTTCTATTTCTTTATTTCCTTAATTAAATTTTGTTTGATTAGGACCAAGTTACTTAAAAACCTCTGCCTTTTTTAAAAGATCCCGAACAGTTCCTTGGGGCTGAGCGCCCTTTTTCAAGGAAA
>Tetrataenium_candicans280 rps16-trnK intergenic spacer voucher280
GTGAGTTAGCAACCCGAATAGAAAAAGTTTATGTAAATACAATCAAAAAAAAAAAGATAGATAAATGTCAAAATTTATAGACCACCTTTTCGTTCTTATGTTATCGACTTTTAAATAAAAACCCCTATTCTTATTATATCAAAGAGAATTCAAGGAATCCCACCATTTGAATAATATAAGGTAAAAATCAAACCGCTCGGACAAAAAGAAATTTATCTACTTATCACGATGAATTATATTTGTTCGATACACTGTTGTCAATATAAATGTTGAGAAAATAATACAATGGAAAAACAAAAAAAAAAATGGAATTTATTTCAATACTATTAAAAAAGGGCTTGGGTTAAATTGGCACTACATAGCTGAAAAAAGTTTAAATAGAGGAATAAAAAAAGACCAAGTAAAAAAAAATATCAAATTGAATCAATAATAAGTAACTAGAATAAAAAAGTATATATATAAATATAAAAATTTATATAAAAATTACTATCCCTTTCTATTTCTTTATTTCCTTAATTAAATTTTGTTTGATTAGGACCAAGTTACTTAAAAACCTCTGCCTTTTTTAAAAGATCCCGAACAGTTCCTGTGGGCTGAGCGCCCTTTTTCAGGGAAAAA
>Tetrataenium_candicans286 rps16-trnK intergenic spacer voucher286
CCTGAGTTAGCAACCCGAATAGAAAAAGTTTATGTAAATACAATCAAAAAAAAAAGATAGATAAATGTCAAAATTTATAGACCACCTCTTCGTTCTTATGTTATCGACTTTTAAATAAAAACCCCTATTCTTATTATATCAAAGAGAATTCAAGGAATCCCACCATTTGAATAATATAAGGTAAAAATCAAACCGCTCGGACAAAAAGAAATTTATCTACTTATCACGATGAATTATATTTGTTCGATACACTGTTGTCAATATAAATGTTGAGAAAATAATACAATGGAAAAACAAAAAAAAAATGGAATTTATTTCAATACTATTAAAAAAGGGCTTGTGTTAGATTGGCACTACATAGCTTAAAAAAGTTTAGATAGAGGAATAAAAAAAGACCAAGTAGAAAAAAATATCAAATTGAATCAATAATAAGTAACTAGAATAAAAAAGTATATATATAAATATAAAAATTTATATAAGAATTACTATCCCTTTCTATTTCTTTATTTCCTTAATTAAATTTTGTTTGATTAGGACCAAGTTACTTAAAAACCTCTGCCTTTTTTAAAAGATCCCGAACAGTTCCTGTGGGCTGAGCGCCTTTTT
>Tetrataenium_candicans291 rps16-trnK intergenic spacer voucher291
CCCGGAGTTAGCAACCCGAATAGAAAAAGTTTATGTAAATACAATCAAAAAAAAAGATAGATAAATGTCAAAATTTATAGACCACCTCTTCGTTCTTATGTTATCGACTTTTAAATAAAAACCCCTATTCTTATTATATCAAAGAGAATTCAAGGAATCCCACCATTTGAATAATATAAGGTAAAAATCAAACCGCTCGGACAAAAAGAAATTTATCTACTTATCACGATGAATTATATTTGTTCGATACACTGTTGTCAATATAAATGTTGAGAAAATAATACAATGGAAAAACAAAAAAAAAAATGGAATTTATTTCAATACTATTAAAAAAGGGCTTGTGTTAGATTGGCACTACATAGCTGAAAAAAGTTTAGATAGAGGAATAAAAAAAGACCAAGTAGAAAAAAATATCAAATTGAATCAATAATAAGTAACTAGAATAAAAAAGTATATATATAAATAGAAAAATTTATATAAGAATTACTATCCCTTTCTATTTCTTTATTTCCTTAATTAAATTTTGTTTGATTAGGACCAAGTTACTTAAAAACCTCTGCCTTTTTTAAAAGATCCCGAACAGTTCCTGTGGGCTGAGCGCCTTTTT
>Tetrataenium_candicans298 rps16-trnK intergenic spacer voucher298
CGTGAGTTAGCAACCCGAATAGAAAAAGTTTATGTAAATACAATCAAAAAAAAAGATAGATAAATGTCAAAATTTATAGACCACCTCTTCGTTCTTATGTTATCGACTTTTAAATAAAAACCCCTATTCTTATTATATCAAAGAGAATTCAAGGAATCCCACCATTTGAATAATATAAGGTAAAAATCAAACCGCTCGGACAAAAAGAAATTTATCTACTTATCACGATGAATTATATTTGTTCGATACACTGTTGTCAATATAAATGTTGAGAAAATAATACAATGGAAAAACAAAAAAAAAATGGAATTTATTTCAATACTATTAAAAAAGGGCTTGTGTTAGATTGGCACTACATAGCTGAAAAAAGTTTAGATAGAGGAATAAAAAAAGACCAAGTAGAAAAAAATATCAGATTGAATCAATAATAAGTAACTAGAATAAAAAAGTATATATATAAATATAAAAATTTATATAAGAATTACTATCCCTTTCTATTTCTTTATTTCCTTAATTAAATTTTGTTTGATTAGGACCAAGTTACTTAAAAACCTCTGCCTTTTTTAAAAGATCCCGAACAGTTCCGGTGGGCTGAGCGCCCTTTTTCAAGGGAA
>Tetrataenium_candicans308 rps16-trnK intergenic spacer voucher308
TTTCTCTACCGTTGAGTTAGCAACCCGAATAGAAAAAGTTTATGTAAATACAATCAAAAAAAAAGATAGATAAATGTCAAAATTTATAGACCACCTCTTCGTTCTTATGTTATCGACTTTTAAATAAAAACCCCTATTCTTATTATATCAAAGAGAATTCAAGGAATCCCACCATTTGAATAATATAAGGTAAAAATCAAACCGCTCGGACAAAAAGAAATTTATCTACTTATCACGATGAATTATATTTGTTCGATACACTGTTGTCAATATAAATGTTGAGAAAATAATACAATGGAAAAACAAAAAAAAAAATGGAATTTATTTCAATACTATTAAAAAAGGGCTTGTGTTAGATTGGCACTACATAGCTGAAAAAAGTTTAGATAGAGGAATAAAAAAAGACCAAGTAGAAAAAAATATCAGATTGAATCAATAATAAGTAACTAGAATAAAAAAGTATATATATAAATATAAAAATTTATATAAGAATTACTATCCCTTTCTATTTCTTTATTTCCTTAATTAAATTTTGTTTGATTAGGACCAAGTTACTTAAAAACCTCTGCCTTTTTTAAAAGT
>Tetrataenium_candicans317 rps16-trnK intergenic spacer voucher317
GAATAGAAAAAGTTTATGTAAATACAATCAAAAAAAAAAGATAGATAAATGTCAAAATTTATAGACCACCTCTTCGTTCTTATGTTATCGACTTTTAAATAAAAACCCCTATTCTTATTATATCAAAGAGAATTCAAGGAATCCCACCATTTGAATAATATAAGGTAAAAATCAAACCGCTCGGACAAAAAGAAATTTATCTACTTATCACGATGAATTATATTTGTTCGATACACTGTTGTCAATATAAATGTTGAGAAAATAATACAATGGAAAAACAAAAAAAAAAATGGAATTTATTTCAATACTATTAAAAAAGGGCTTGTGTTAGATTGGCACTACATAGCTGAAAAAAGTTTAGATAGAGGAATAAAAAAAGACCAAGTAGAAAAAAATATCAGATTGAATCAATAATAAGTAACTAGAATAAAAAAGTATATATATAAATATAAAAATTTATATAAGAATTACTATCCCTTTCTATTTCTTTATTTCCTTAATTAAATTTTGTTTGATTAGGACCAAGTTACTTAAAAACCTCTGCCTTTTTTAAAAGATCC
>Tetrataenium_candicans331 rps16-trnK intergenic spacer voucher331
CAACCCGAATAGAAAAAGTTTATGTAAATACAATCAAAAAAAAAGATAGATAAATGTCAAAATTTATAGACCACCTCTTCGTTCTTATGTTATCGACTTTTAAATAAAAACCCCTATTCTTATTATATCAAAGAGAATTCAAGGAATCCCACCATTTGAATAATATAAGGTAAAAATCAAACCGCTCGGACAAAAAGAAATTTATCTACTTATCACGATGAATTATATTTGTTCGATACACTGTTGTCAATATAAATGTTGAGAAAATAATACAATGGAAAAACAAAAAAAAAAAATGGAATTTATTTCAATACTATTAAAAAAGGGCTTGTGTTAGATTGGCACTACATAGCTGAAAAAAGTTTAGATAGAGGAATAAAAAAAGACCAAGTAGAAAAAAATATCAGATTGAATCAATAATAAGTAACTAGAATAAAAAAGTATATATATAAATATAAAAATTTATATAAGAATTACTATCCCTTTCTATTTCTTTATTTCCTTAATTAAATTTTGTTTGATTAGGACCAAGTTACTTAAAAACCTCTGCCTTTAAAAGTCCCGA
>Tetrataenium_candicans343 rps16-trnK intergenic spacer voucher343
TTTTTTTTTACCCGTGAGTTAGCAACCCGAATAGAAAAAGTTTATGTAAATACAATCAAAAAAAAAGATAGATAAATGTCAAAATTTATAGACCACCTCTTCGTTCTTATGTTATCGACTTTTAAATAAAAACCCCTATTCTTATTATATCAAAGAGAATTCAAGGAATCCCACCATTTGAATAATATAAGGTAAAAATCAAACCGCTCGGACAAAAAGAAATTTATCTACTTATCACGATGAATTATATTTGTTCGATACACTGTTGTCAATATAAATGTTGAGAAAATAATACAATGGAAAAACAAAAAAAAAATGGAATTTATTTCAATACTATTAAAAAAGGGCTTGTGTTAGATTGGCACTACATAGCTGAAAAAAGTTTAGATAGAGGAATAAAAAAAGACCAAGTAGAAAAAAATATCAGATTGAATCAATAATAAGTAACTAGAATAAAAAAGTATATATATAAATATAAAAATTTATATAAGAATTACTATCCCTTTCTATTTCTTTATTTCCTTAATTAAATTTTGTTTGATTAGGACCAAGTTACTTAAAAACCTCTGCCTTTTTTAAAAGATCCCGAACAGTTCCTGTGGGCTGAGCGCCCTTTTTCAAGGGAAA
>Tetrataenium_candicans348 rps16-trnK intergenic spacer voucher348
TTACTCTACCCGTGAGTTAGCAACCCGAATAGAAAAAGTTTATGTAAATACAATCAAAAAAAAAGATAGATAAATGTCAAAATTTATAGACCACCTCTTCGTTCTTATGTTATCGACTTTTAAATAAAAACCCCTATTCTTATTATATCAAAGAGAATTCAAGGAATCCCACCATTTGAATAATATAAGGTAAAAATCAAACCGCTCGGACAAAAAGAAATTTATCTACTTATCACGATGAATTATATTTGTTCGATACACTGTTGTCAATATAAATGTTGAGAAAATAATACAATGGAAAAACAAAAAAAAAATGGAATTTATTTCAATACTATTAAAAAAGGGCTTGTGTTAGATTGGCACTACATAGCTGAAAAAAGTTTAGATAGAGGAATAAAAAAAGACCAAGTAGAAAAAAATATCAAATTGAATCAATAATAAGTAACTAGAATAAAAAAGTATATATATAAATATAAAAATTTATATAAGAATTACTATCCCTTTCTATTTCTTTATTTCCTTAATTAAATTTTGTTTGATTAGGACCAAGTTACTTAAAAACCTCTGCCTTTTTTAAAAGATCCCGAACAGTTCCTGTGGGCTGAGCGCCCTTTTTCAAGGGAAA
>Tetrataenium_candicans352 rps16-trnK intergenic spacer voucher352
CGTGAGTTAGCAACCCGAATAGAAAAAGTTTATGTAAATACAATCAAAAAAAAAGATAGATAAATGTCAAAATTTATAGACCACCTCTTCGTTCTTATGTTATCGACTTTTAAATAAAAACCCCTATTCTTATTATATCAAAGAGAATTCAAGGAATCCCACCATTTGAATAATATAAGGTAAAAATCAAACCGCTCGGACAAAAAGAAATTTATCTACTTATCACGATGAATTATATTTGTTCGATACACTGTTGTCAATATAAATGTTGAGAAAATAATACAATGGAAAAACAAAAAAAAAATGGAATTTATTTCAATACTATTAAAAAAGGGCTTGTGTTAGATTGGCACTACATAGCTGAAAAAAGTTTAGATAGAGGAATAAAAAAAGACCAAGTAGAAAAAAATATCAGATTGAATCAATAATAAGTAACTAGAATAAAAAAGTATATATATAAATATAAAAATTTATATAAGAATTACTATCCCTTTCTATTTCTTTATTTCCTTAATTAAATTTTGTTTGATTAGGACCAAGTTACTTAAAAACCTCTGCCTTTTTTAAAAGATCCCGAACAGTTCCTGTGGGCTGAGCGCCCTTTTTCAAGGAAA
>Tetrataenium_candicans355 rps16-trnK intergenic spacer voucher355
AGTATGTAATACAATCAAAAAAAAAGATAGATAAATGTCAAAATTTATAGACCACCTCTTCGTTCTTATGTTATCGACTTTTAAATAAAAACCCCTATTCTTATTATATCAAAGAGAATTCAAGGAATCCCACCATTTGAATAATATAAGGTAAAAATCAAACCGCTCGGACAAAAAGAAATTTATCTACTTATCACGATGAATTATATTTGTTCGATACACTGTTGTCAATATAAATGTTGAGAAAATAATACAATGGAAAAACAAAAAAAAAAAATGGAATTTATTTCAATACTATTAAAAAAGGGCTTGTGTTAGATTGGCACTACATAGCTGAAAAAAGTTTAGATAGAGGAATAAAAAAAGACCAAGTAGAAAAAAATATCAGATTGAATCAATAATAAGTAACTAGAATAAAAAAGTATATATATAAATATAAAATATAAAAATTTATATAAGAATTACTATCCCTTTCTATTTCTTTATTTCCTTAATTAAATTTTGTTTGATTAGGACCAAGTTACTTAAAAACCTCTGCCTTTTTTAAAAGACC
>Tetrataenium_candicans375 rps16-trnK intergenic spacer voucher375
ATAAGTTTATGTAATCAATCAAAAAAAAAAGATAGATAAATGTCAAAATTTATAGACCACCTCTTCGTTCTTATGTTATCGACTTTTAAATAAAAACCCCTATTCTTATTATATCAAAGAGAATTCAAGGAATCCCACCATTTGAATAATATAAGGTAAAAATCAAACCGCTCGGACAAAAAGAAATTTATCTACTTATCACGATGAATTATATTTGTTCGATACACTGTTGTCAATATAAATGTTGAGAAAATAATACAATGGAAAAACAAAAAAAAAAAAATGGAATTTATTTCAATACTATTAAAAAAGGGCTTGTGTTAGATTGGCACTACATAGCTGAAAAAAGTTTAGATAGAGGAATAAAAAAAGACCAAGTAGAAAAAAATATCAGATTGAATCAATAATAAGTAACTAGAATAAAAAAGTATATATATAAATATAAAAATTTATATAAGAATTACTATCCCTTTCTATTTCTTTATTTCCTTAATTAAATTTTGTTTGATTAGGACCAAGTTACTTAAAAACCTCTGCCTTTTTTAAAAAACCCCAAACAGTTCCTGGGGGCTGAGCGCCCTTTTCAGGGA
>Tetrataenium_candicans383 rps16-trnK intergenic spacer voucher383
TCAAGTTTATGTAATACAATCAAAAAAAAAAGATAGATAAATGTCAAAATTTATAGACCACCTCTTCGTTCTTATGTTATCGACTTTTAAATAAAAACCCCTATTCTTATTATATCAAAGAGAATTCAAGGAATCCCACCATTTGAATAATATAAGGTAAAAATCAAACCGCTCGGACAAAAAGAAATTTATCTACTTATCACGATGAATTATATTTGTTCGATACACTGTTGTCAATATAAATGTTGAGAAAATAATACAATGGAAAAACAAAAAAAAAATGGAATTTATTTCAATACTATTAAAAAAGGGCTTGTGTTAGATTGGCACTACATAGCTGAAAAAAGTTTAGATAGAGGAATAAAAAAAGACCAAGTAGAAAAAAATATCAGATTGAATCAATAATAAGTAACTAGAATAAAAAAGTATATATATAAATATAAAAATTTATATAAGAATTACTATCCCTTTCTATTTCTTTATTTCCTTAATTAAATTTTGTTTGATTAGGACCAAGTTACTTAAAAACCTCTGCCTTTTTTAAAAGA
>Tetrataenium_candicans388 rps16-trnK intergenic spacer voucher388
GCAACCCGAATAGAAAAAGTTTATGTAAAAACAATCAAAAAAAAAGATAGATAAATGTCAAAATTTATAGACCACCTCTTCGTTCTTATGTTATCGACTTTTAAATAAAAACCCCTATTCTTATTATATCAAAGAGAATTCAAGGAATCCCACCATTTGAATAATATAAGGTAAAAATCAAACCGCTCGGACAAAAAGAAATTTATCTACTTATCACGATGAATTATATTTGTTCGATACACTGTTGTCAATATAAATGTTGAGAAAATAATACAATGGAAAAACAAAAAAAAAATGGAATTTATTTCAATACTATTAAAAAAGGGCTTGTGTTAGATTGGCACTACATAGCTGAAAAAAGTTTAGATAGAGGAATAAAAAAAGACCAAGTAGAAAAAAATATCAGATTGAATCAATAATAAGTAACTAGAATAAAAAAGTATATATATAAATATAAAAATTTATATAAGAATTACTATCCCTTTCTATTTCTTTATTTCCTTAATTAAATTTTGTTTGATTAGGACCAAGTTACTTAAAAACCTCTGCCTTTTAAAAGTCCCGA
