# Supplementary material for: Sequencing and analyses on chloroplast genomes of Tetrataenium candicans and two allies give new insights on structural variants, DNA barcoding and phylogeny in Apiaceae subfamily Apioideae
Source: PeerJ. 2019 Nov 21;7:e8063. doi: 10.7717/peerj.8063 (PMC6875388; doi:10.7717/peerj.8063)
Supplement: Supplemental Information 2 — Sequences from different idividuals were aligned and incorporated into a single fasta file with names of respective DNA segments [file peerj-07-8063-s008.zip › peerj-38210-rps16.fasta]

>Tetrataenium_candicans6 ribosomal protein S16 (rps16) gene, intron voucher6
TCCGCCATCTTTTCTATGAATGAAGGTGCTCTTGACCCGACATCTGTTCTGTTTTCACTAGAATCCTTTTTTTGTTAGGTTGTAATGAATATAGTACATGATGGAGCTCGGGTAGAAAGTATGGATTCATCTTTCAGGGGGCAAGAATCTAGGGTTAATACCAATCAATAAATTGGAACAACTTTGTAAGTATATCAATATAGAAATTGAAAGGATCCGATTCAGTCAAGTTTTTAATTCAAAAGTAAAATTTGTTGAAATTGAGAAAAATCTTTCGATTCAAAGTGTATCACGCGGGAATCGAGCGTTTATATGATTCTTTGATTTGATAGAAAGAAATCACAAAAGGGGTATGTTGCTGCCATTTTGTAAGGATTAAGAAGCACCGAAGTAATGTCTAAACCCACTGATTTAAAACAAAAAAAAAAAGGATCCCAGAACAAGGAAACACCGTTTTTTCAATTGTCTCAATAACTGGATAATAATAAATATTAAATGAGACAAGCAAGAGGGGGTTAAAGACCATTCAAAAAATTAAATAAATTGCCTAAAGATTTTTTTTCTTTTAAGCTCTTTGAGAATTATCCAACTTGAGTTATGGGTACAAATGATTTTTATTTTTTCAGGAAGGAGGAAGAAAAAATGAGTTAAATCCCATTCTAATTTATTTTATCAACTCCTTTGCCAGAAATTAGAATTCTATACGTAGACAAAACTCCAAATTATTTTTTCTCGAGCCGTACGAGGAGAAAACTTCCTATACGTTCTAGGGGGTC
>Tetrataenium_candicans8 ribosomal protein S16 (rps16) gene, intron voucher8
TCCGCCATCTTTTCTATGAATGAAGGTGCTCTTGACCCGACATCTGTTCTGTTTTCACTAGAATCCTTTTTTGTTAGGTTGTAATGAATATAGTACATGATGGAGCTCGGGTAGAAAGTATGGATTCATCTTTCAGGGGGCAAGAATCTAGGGTTAATACCAATCAATAAATTGGAACAACTTTGTAAGTATATCAATATAGAAATTGAAAGGATCCGATTCAGTCAAGTTTTTAATTCAAAAGTAAAATTTGTTGAAATTGAGAAAAATCTTTCGATTCAAAGTGTATCACGCGGGAATCGAGCGTTTATATGATTCTTTGATTTGATAGAAAGAAATCACAAAAGGGGTATGTTGCTGCCATTTTGTAAGGATTAAGAAGCACCGAAGTAATGTCTAAACCCACTGATTTAAAACAAAAAAAAAAGGATCCCAGAACAAGGAAACACCGTTTTTTCAATTGTCTCAATAACTGGATAATAATAAATATTAAATGAGACAAGCAAGAGGGGGTTAAAGACCATTCAAAAAATTAAATAAATTGCCTAAAGATTTTTTTTCTTTTAAGCTCTTTGAGAATTATCCAACTTGAGTTATGGGTACAAATGATTTTTATTTTTTCAGGAAGGAGGAAGAAAAAAATGAGTTAAATCCCATTCTAATTTATTTTATCAACTCCTTTGCCAGAAATTAGAATTCTATACGTAGACAAAACTCCAAATTATTTTTTCTCGAGCCGTACGAGGAGAAAACTTCCTATACGTTCTAGGGGGGGTCGTAC
>Tetrataenium_candicans13 ribosomal protein S16 (rps16) gene, intron voucher13
TCCGCCATCTTTTCTATGAATGAAGGTGCTCTTGACCCGACATCTGTTCTGTTTTCACTAGAATCCTTTTTTTGTTAGGTTGTAATGAATATAGTACATGATGGAGCTCGGGTAGAAAGTATGGATTCATCTTTCAGGGGGCAAGAATCTAGGGTTAATACCAATCAATAAATTGGAACAACTTTGTAAGTATATCAATATAGAAATTGAAAGGATCCGATTCAGTCAAGTTTTTAATTCAAAAGTAAAATTTGTTGAAATTGAGAAAAATCTTTCGATTCAAAGTGTATCACGCGGGAATCGAGCGTTTATATGATTCTTTGATTTGATAGAAAGAAATCACAAAAGGGGTATGTTGCTGCCATTTTGTAAGGATTAAGAAGCACCGAAGTAATGTCTAAACCCACTGATTTAAAACAAAAAAAAAAGGATCCCAGAACAAGGAAACACCGTTTTTTCAATTGTCTCAATAACTGGATAATAATAAATATTAAATGAGACAAGCAAGAGGGGGTTAAAGACCATTCAAAAAATTAAATAAATTGCCTAAAGATTTTTTTTCTTTTAAGCTCTTTGAGAATTATCCAACTTGAGTTATGGGTACAAATGATTTTTATTTTTTCAGGAAGGAGGAAGAAAAAAATGAGTTAAATCCCATTCTAATTTATTTTATCAACTCCTTTGCCAGAAATTAGAATTCTATACGTAGACAAAACTCCAAATTATTTTTTCTCGAGCCGTACGAGGAGAAAACTTCCTATACGTTCTAGGGGGTCTT
>Tetrataenium_candicans16 ribosomal protein S16 (rps16) gene, intron voucher16
CATTATCTTAATCCGCCATCTTTTCTATGAATGAAGGTGCTCTTGACCCGACATCTGTTCTGTTTTCACTAGAATCCTTTTTTTGTTAGGTTGTAATGAATATAGTACATGATGGAGCTCGGGTAGAAAGTATGGATTCATCTTTCAGGGGGCAAGAATCTAGGGTTAATACCAATCAATAAATTGGAACAACTTTGTAAGTATATCAATATAGAAATTGAAAGGATCCGATTCAGTCAAGTTTTTAATTCAAAAGTAAAATTTGTTGAAATTGAGAAAAATCTTTCGATTCAAAGTGTATCACGCGGGAATCGAGCGTTTATATGATTCTTTGATTTGATAGAAAGAAATCACAAAAGGGGTATGTTGCTGCCATTTTGTAAGGATTAAGAAGCACCGAAGTAATGTCTAAACCCACTGATTTAAAACAAAAAAAAAAGGATCCCAGAACAAGGAAACACCGTTTTTTCAATTGTCTCAATAACTGGATAATAATAAATATTAAATGAGACAAGCAAGAGGGGGTTAAAGACCATTCAAAAAATTAAATAAATTGCCTAAAGATTTTTTTTTCTTTTAAGCTCTTTGAGAATTATCCAACTTGAGTTATGGGTACAAATGATTTTTATTTTTTCAGGAAGGAGGAAGAAAAAAATGAGTTAAATCCCATTCTAATTTATTTTATCAACTCCTTTGCCAGAAATTAGAATTCTATACGTAGACAAAACTCCAAATTATTTTTTCTCGAGCCGTACGAGGAGAAAACTTCCTATACGTTCTAGGGGGGTC
>Tetrataenium_candicans68 ribosomal protein S16 (rps16) gene, intron voucher68
TCCGCCATCTTTTCTATGAATGAAGGTGCTCTTGACCCGACATCTGTTCTGTTTTCACTAGAATCCTTTTTTTGTTAGGTTGTAATGAATATAGTACATGATGGAGCTCGGGTAGAAAGTATGGATTCATCTTTCAGGGGGCAAGAATCTAGGGTTAATACCAATCAATAAATTGGAACAACTTTGTAAGTATATCAATATAGAAATTGAAAGGATCCGATTCAGTCAAGTTTTTAATTCAAAAGTAAAATTTGTTGAAATTGAGAAAAATCTTTCGATTCAAAGTGTATCACGCGGGAATCGAGCGTTTATATGATTCTTTGATTTGATAGAAAGAAATCACAAAAGGGGTATGTTGCTGCCATTTTGTAAGGATTAAGAAGCACCGAAGTAATGTCTAAACCCACTGATTTAAAACAAAAAAAAAGGATCCCAGAACAAGGAAACACCGTTTTTTCAATTGTCTCAATAACTGGATAATAATAAATATTAAATGAGACAAGCAAGAGGGGGTTAAAGACCATTCAAAAAATTAAATAAATTGCCTAAAGATTTTTTTTTCTTTTAAGCTCTTTGAGAATTATCCAACTTGAGTTATGGGTACAAATGATTTTTATTTTTTCAGGAAGGAGGAAGAAAAAAATGAGTTAAATCCCATTCTAATTTATTTTATCAACTCCTTTGCCAGAAATTAGAATTCTATACGTAGACAAAACTCCAAATTATTTTTTCTCGAGCCGTACGAGGAGAAAACTTCCTATACGTTCTAGGGGG
>Tetrataenium_candicans74 ribosomal protein S16 (rps16) gene, intron voucher74
TCCGCCATCTTTTCTATGAATGAAGGTGCTCCTTGACCCGACATCTGTTCTGTTTTCACTAGAATCCTTTTTTTGTTAGGTTGTAATGAATATAGTACATGATGGAGCTCGGGTAGAAAGTATGGATTCATCTTTCAGGGGGCAAGAATCTAGGGTTAATACCAATCAATAAATTGGAACAACTTTGTAAGTATATCAATATAGAAATTGAAAGGATCCGATTCAGTCAAGTTTTTAATTCAAAAGTAAAATTTGTTGAAATTGAGAAAAATCTTTCGATTCAAAGTGTATCACGCGGGAATCGAGCGTTTATATGATTCTTTGATTTGATAGAAAGAAATCACAAAAGGGGTATGTTGCTGCCATTTTGTAAGGATTAAGAAGCACCGAAGTAATGTCTAAACCCACTGATTTAAAACAAAAAAAAAAGGATCCCAGAACAAGGAAACACCGTTTTTTCAATTGTCTCAATAACTGGATAATAATAAATATTAAATGAGACAAGCAAGAGGGGGTTAAAGACCATTCAAAAAATTAAATAAATTGCCTAAAGATTTTTTTTTCTTTTAAGCTCTTTGAGAATTATCCAACTTGAGTTATGGGTACAAATGATTTTTATTTTTTCAGGAAGGAGGAAGAAAAAAATGAGTTAAATCCCATTCTAATTTATTTTATCAACTCCTTTGCCAGAAATTAGAATTCTATACGTAGACAAAACTCCAAATTATTTTTTCTCGAGCCGTACGAGGAGAAAACTTCCTATACGTTCTAGGGGGGTC
>Tetrataenium_candicans94 ribosomal protein S16 (rps16) gene, intron voucher94
TCCGCCATCTTTTCTATGAATGAAGGTGCTCTTGACCCGACATCTGTTCTGTTTTCACTAGAATCCTTTTTTTGTTAGGTTGTAATGAATATAGTACATGATGGAGCTCGGGTAGAAAGTATGGATTCATCTTTCAGGGGGCAAGAATCTAGGGTTAATACCAATCAATAAATTGGAACAACTTTGTAAGTATATCAATATAGAAATTGAAAGGATCCGATTCAGTCAAGTTTTTAATTCAAAAGTAAAATTTGTTGAAATTGAGAAAAATCTTTCGATTCAAAGTGTATCACGCGGGAATCGAGCGTTTATATGATTCTTTGATTTGATAGAAAGAAATCACAAAAGGGGTATGTTGCTGCCATTTTGTAAGGATTAAGAAGCACCGAAGTAATGTCTAAACCCACTGATTTAAAACAAAAAAAAAAGGATCCCAGAACAAGGAAACACCGTTTTTTCAATTGTCTCAATAACTGGATAATAATAAATATTAAATGAGACAAGCAAGAGGGGGTTAAAGACCATTCAAAAAATTAAATAAATTGCCTAAAGATTTTTTTTCTTTTAAGCTCTTTGAGAATTATCCAACTTGAGTTATGGGTACAAATGATTTTTATTTTTTCAGGAAGGAGGAAGAAAAAAATGAGTTAAATCCCATTCTAATTTATTTTATCAACTCCTTTGCCAGAAATTAGAATTCTATACGTAGACAAAACTCCAAATTATTTTTTCTCGAGCCGTACGAGGAGAAAACTTCCTATACGTTCTAGGGGGGT
>Tetrataenium_candicans99 ribosomal protein S16 (rps16) gene, intron voucher99
TCCGCCATCTTTTCTATGAATGAAGGTGCTCTTGACCCGACATCTGTTCTGTTTTCACTAGAATCCTTTTTTTGTTAGGTTGTAATGAATATAGTACATGATGGAGCTCGGGTAGAAAGTATGGATTCATCTTTCAGGGGGCAAGAATCTAGGGTTAATACCAATCAATAAATTGGAACAACTTTGTAAGTATATCAATATAGAAATTGAAAGGATCCGATTCAGTCAAGTTTTTAATTCAAAAGTAAAATTTGTTGAAATTGAGAAAAATCTTTCGATTCAAAGTGTATCACGCGGGAATCGAGCGTTTATATGATTCTTTGATTTGATAGAAAGAAATCACAAAAGGGGTATGTTGCTGCCATTTTGTAAGGATTAAGAAGCACCGAAGTAATGTCTAAACCCACTGATTTAAAACAAAAAAAAAGGATCCCAGAACAAGGAAACACCGTTTTTTCAATTGTCTCAATAACTGGATAATAATAAATATTAAATGAGACAAGCAAGAGGGGGTTAAAGACCATTCAAAAAATTAAATAAATTGCCTAAAGATTTTTTTTCTTTTAAGCTCTTTGAGAATTATCCAACTTGAGTTATGGGTACAAATGATTTTTATTTTTTCAGGAAGGAGGAAGAAAAAAATGAGTTAAATCCCATTCTAATTTATTTTATCAACTCCTTTGCCAGAAATTAGAATTCTATACGTAGACAAAACTCCAAATTATTTTTTCTCGAGCCGTACGAGGAGAAAACTTCCTATACGTTCTAGGGGGGTCTT
>Tetrataenium_candicans101 ribosomal protein S16 (rps16) gene, intron voucher101
TAATCCGCCATCTTTTCTATGAATGAAGGTGCTCTTGACCCGACATCTGTTCTGTTTTCACTAGAATCCTTTTTTTGTTAGGTTGTAATGAATATAGTACATGATGGAGCTCGGGTAGAAAGTATGGATTCATCTTTCAGGGGGCAAGAATCTAGGGTTAATACCAATCAATAAATTGGAACAACTTTGTAAGTATATCAATATAGAAATTGAAAGGATCCGATTCAGTCAAGTTTTTAATTCAAAAGTAAAATTTGTTGAAATTGAGAAAAATCTTTCGATTCAAAGTGTATCACGCGGGAATCGAGCGTTTATATGATTCTTTGATTTGATAGAAAGAAATCACAAAAGGGGTATGTTGCTGCCATTTTGTAAGGATTAAGAAGCACCGAAGTAATGTCTAAACCCACTGATTTAAAACAAAAAAAAAAAGGATCCCAGAACAAGGAAACACCGTTTTTTCAATTGTCTCAATAACTGGATAATAATAAATATTAAATGAGACAAGCAAGAGGGGGTTAAAGACCATTCAAAAAATTAAATAAATTGCCTAAAGATTTTTTTTCTTTTAAGCTCTTTGAGAATTATCCAACTTGAGTTATGGGTACAAATGATTTTTATTTTTTCAGGAAGGAGGAAGAAAAAATGAGTTAAATCCCATTCTAATTTATTTTATCAACTCCTTTGCCAGAAATTAGAATTCTATACGTAGACAAAACTCCAAATTATTTTTTCTCGAGCCGTACGAGGAGAAAACTTCCTATACGTTCTAGGGG
>Tetrataenium_candicans110 ribosomal protein S16 (rps16) gene, intron voucher110
TTTAGACACGATCCGGTGTGGATTTTTATTCTTACATCCGCCATCTTTTCTATGAATGAAGGTGCTCTTGACCCGACATCTGTTCTGTTTTCACTAGAATCCTTTTTTTGTTAGGTTGTAATGAATATAGTACATGATGGAGCTCGGGTAGAAAGTATGGATTCATCTTTCAGGGGGCAAGAATCTAGGGTTAATACCAATCAATAAATTGGAACAACTTTGTAAGTATATCAATATAGAAATTGAAAGGATCCGATTCAGTCAAGTTTTTAATTCAAAAGTAAAATTTGTTGAAATTGAGAAAAATCTTTCGATTCAAAGTGTATCACGCGGGAATCGAGCGTTTATATGATTCTTTGATTTGATATAAAGAAATCACAAAAGGGGTATGTTGCTGCCATTTTGTAAGGATTAAGAAGCACCGAAGTAATGTCTAAACCCACTGATTTAAAACAAAAAAAAAAGGATCCCAGAACAAGGAAACACCGTTTTTTCAATTGTCTCAATAACTGGATAATAATAAATATTAAATGAGACAAGCAAGAGGGGGTTAAAGACCATTCAAAAAATTAAATAAATTGCCTAAAGATTTTTTTTCTTTTAAGCTCTTTGAGAATTATCCAACTTGAGTTATGGGTACAAATGATTTTTATTTTTTCAGGAAGGAGGAAGAAAAAAATGAGTTAAATCCCATTCTAATTTATTTTATCAACTCCTTTGCCAGAAATTAGAATTCTATACGTAGACAAAACTCCAAATTATTTTTTCTCGAGCCGTACGAGGAGAAAACTTCCTATACGTTTCTAGGGGGGKCGTCTTGTTCATTTACTTAGATCTATCCCATAGCCCCGTCTATATAGAAACCCCCATGGGACCCGGCCTATTTTCCTTTCAAGATCGCACAGGGA
>Tetrataenium_candicans113 ribosomal protein S16 (rps16) gene, intron voucher113
TTAATCCGCCATCTTTTCTATGAATGAAGGTGCTCTTGACCCGACATCTGTTCTGTTTTCACTAGAATCCTTTTTTTGTTAGGTTGTAATGAATATAGTACATGATGGAGCTCGGGTAGAAAGTATGGATTCATCTTTCAGGGGGCAAGAATCTAGGGTTAATACCAATCAATAAATTGGAACAACTTTGTAAGTATATCAATATAGAAATTGAAAGGATCCGATTCAGTCAAGTTTTTAATTCAAAAGTAAAATTTGTTGAAATTGAGAAAAATCTTTCGATTCAAAGTGTATCACGCGGGAATCGAGCGTTTATATGATTCTTTGATTTGATAGAAAGAAATCACAAAAGGGGTATGTTGCTGCCATTTTGTAAGGATTAAGAAGCACCGAAGTAATGTCTAAACCCACTGATTTAAAACAAAAAAAAAAAGGATCCCAGAACAAGGAAACACCGTTTTTTCAATTGTCTCAATAACTGGATAATAATAAATATTAAATGAGACAAGCAAGAGGGGGTTAAAGACCATTCAAAAAATTAAATAAATTGCCTAAAGATTTTTTTTTCTTTTAAGCTCTTTGAGAATTATCCAACTTGAGTTATGGGTACAAATGATTTTTATTTTTTCAGGAAGGAGGAAGAAAAAAATGAGTTAAATCCCATTCTAATTTATTTTATCAACTCCTTTGCCAGAAATTAGAATTCTATACGTAGACAAAACTCCAAATTATTTTTTCTCGAGCCGTACGAGGAGAAAACTTCCTATACGTTCTAGGGGGGTCTG
>Tetrataenium_candicans127 ribosomal protein S16 (rps16) gene, intron voucher127
TCCGCCATCTTTTCTATGAATGAAGGTGCTCTTGACCCGACATCTGTTCTGTTTTCACTAGAATCCTTTTTTTGTTAGGTTGTAATGAATATAGTACATGATGGAGCTCGGGTAGAAAGTATGGATTCATCTTTCAGGGGGCAAGAATCTAGGGTTAATACCAATCAATAAATTGGAACAACTTTGTAAGTATATCAATATAGAAATTGAAAGGATCCGATTCAGTCAAGTTTTTAATTCAAAAGTAAAATTTGTTGAAATTGAGAAAAATCTTTCGATTCAAAGTGTATCACGCGGGAATCGAGCGTTTATATGATTCTTTGATTTGATAGAAAGAAATCACAAAAGGGGTATGTTGCTGCCATTTTGTAAGGATTAAGAAGCACCGAAGTAATGTCTAAACCCACTGATTTAAAACAAAAAAAAAAGGATCCCAGAACAAGGAAACACCGTTTTTTCAATTGTCTCAATAACTGGATAATAATAAATATTAAATGAGACAAGCAAGAGGGGGTTAAAGACCATTCAAAAAATTAAATAAATTGCCTAAAGATTTTTTTTCTTTTAAGCTCTTTGAGAATTATCCAACTTGAGTTATGGGTACAAATGATTTTTATTTTTTCAGGAAGGAGGAAGAAAAAAATGAGTTAAATCCCATTCTAATTTATTTTATCAACTCCTTTGCCAGAAATTAGAATTCTATACGTAGACAAAACTCCAAATTATTTTTTCTCGAGCCGTACGAGGAGAAAACTTCCTATACGTTCTAGGGGGGTCTG
>Tetrataenium_candicans140 ribosomal protein S16 (rps16) gene, intron voucher140
GTTCGACCCCCCTAGAACGTATAGGAAGTTTTCTCCTCGTACGGCTCGAGAAAAAATAATTTGGAGTTTTGTCTACGTATAGAATTCTAATTTCTGGCAAAGGAGTTGATAAAATAAATTAGAATGGGATTTAACTCATTTTTTTCTTCCTCCTTCCTGAAAAAATAAAAATCATTTGTACCCATAACTCAAGTTGGATAATTCTCAAAGAGCTTAAAAGAAAAAAAAATCTTTAGGCAATTTATTTAATTTTTTGAATGGTCTTTAACCCCCTCTTGCTTGTCTCATTTAATATTTATTATTATCCAGTTATTGAGACAATTGAAAAAACGGTGTTTCCTTGTTCTGGGATCCTTTTTTTTTGTTTTAAATCAGTGGGTTTAGACATTACTTCGGTGCTTCTTAATCCTTACAAAATGGCAGCAACATACCCCTTTTGTGATTTCTTTCTATCAAATCAAAGAATCATATAAACGCTCGATTCCCGCGTGATACACTTTTAATCGAAAGATTTTTCTCAATTTCAACAAATTTTACTTTTGAATTAAAAACTTGACTGAATCGGATCCTTTCAATTTCTATATTGATATACTTACAAAGTTGTTCCAATTTATTGATTGGTATTAACCCTAGATTCTTGCCCCCTGAAAGATGAATCCATACTTTCTACCCGAGCTCCATCATGTACTATATTCATTACAACCTAACAAAAAAAGGATTCTAGTGAAAACAGAACAGATGTCGGGTCAAGAGCACCTTCATTCATAGAAAAGATGGCGGA
>Tetrataenium_candicans144 ribosomal protein S16 (rps16) gene, intron voucher144
GAAGACCCCCTAGAACGTATAGGAAGTTTTCTCCTCGTACGGCTCGAGAAAAAATAATTTGGAGTTTTGTCTACGTATAGAATTCTAATTTCTGGCAAAGGAGTTGATAAAATAAATTAGAATGGGATTTAACTCATTTTTTTCTTCCTCCTTCCTGAAAAAATAAAAATCATTTGTACCCATAACTCAAGTTGGATAATTCTCAAAGAGCTTAAAAGAAAAAAAAATCTTTAGGCAATTTATTTAATTTTTTGAATGGTCTTTAACCCCCTCTTGCTTGTCTCATTTAATATTTATTATTATCCAGTTATTGAGACAATTGAAAAAACGGTGTTTCCTTGTTCTGGGATCCTTTTTTTTTGTTTTAAATCAGTGGGTTTAGACATTACTTCGGTGCTTCTTAATCCTTACAAAATGGCAGCAACATACCCCTTTTGTGATTTCTTTCTATCAAATCAAAGAATCATATAAACGCTCGATTCCCGCGTGATACACTTTGAATCGAAAGATTTTTCTCAATTTCAACAAATTTTACTTTTGAATTAAAAACTTGACTGAATCGGATCCTTTCAATTTCTATATTGATATACTTACAAAGTTGTTCCAATTTATTGATTGGTATTAACCCTAGATTCTTGCCCCCTGAAAGATGAATCCATACTTTCTACCCGAGCTCCATCATGTACTATATTCATTACAACCTAACAAAAAAAGGATTCTAGTGAAAACAGAACAGATGTCGGGTCAAGAGCACCTTCATTCATAGAAAAGATGGCGGAGTAAGA
>Tetrataenium_candicans153 ribosomal protein S16 (rps16) gene, intron voucher153
GATCATCTTACTCCGCCATCTTTTCTATGAATGAAGGTGCTCTTGACCCGACATCTGTTCTGTTTTCACTAGAATCCTTTTTTTGTTAGGTTGTAATGAATATAGTACATGATGGAGCTCGGGTAGAAAGTATGGATTCATCTTTCAGGGGGCAAGAATCTAGGGTTAATACCAATCAATAAATTGGAACAACTTTGTAAGTATATCAATATAGAAATTGAAAGGATCCGATTCAGTCAAGTTTTTAATTCAAAAGTAAAATTTGTTGAAATTGAGAAAAATCTTTCGATTCAAAGTGTATCACGCGGGAATCGAGCGTTTATATGATTCTTTGATTTGATAGAAAGAAATCACAAAAGGGGTATGTTGCTGCCATTTTGTAAGGATTAAGAAGCACCGAAGTAATGTCTAAACCCACTGATTTAAAACAAAAAAAAAAAAAAGGATCCCAGAACAAGGAAACACCGTTTTTTCAATTGTCTCAATAACTGGATAATAATAAATATTAAATGAGACAAGCAAGAGGGGGTTAAAGACCATTCAAAAAATTAAATAAATTGCCTAAAGATTTTTTTTCTTTTAAGCTCTTTGAGAATTATCCAACTTGAGTTATGGGTACAAATGATTTTTATTTTTTCAGGAAGGAGGAAGAAAAAAATGAGTTAAATCCCATTCTAATTTATTTTATCAACTCCTTTGCCAGAAATTAGAATTCTATACGTAGACAAAACTCCAAATTATTTTTTCTCGAGCCGTACGAGGAGAAAACTTCCTATACGTTCTAGGGGGGTC
>Tetrataenium_candicans161 ribosomal protein S16 (rps16) gene, intron voucher161
CTTATTCGTGCGACTTGAGGGACACGATCCGGTGTGGATTGATTATTCTCACATCCGCCATCTTTTCTATGAATGAAGGTGCTCCTGACCCGACATCTGTTCTGTTTTCACTAGAATCCTTTTTTTGTTAGGTTGTAATGAATATAGTACATGATGGAGCTCGGGTAGAAAGTATGGATTCATTTTTCAGGGGGCAAGAATTTAGGGTTAATACCAATCAATAAATTGGAACAACTTTGTAAGTATATCAATATAGAAATTGAAAGGATCCGATTCAGTCAAGTTTTTAATTCAAAAGTAAAATTTGTTGAAATTGAGAAAAATCTTTAGATTCAAAGTGTATCACGCGGGAATCGAGCGTTTATATGATTTTTTGATTTGATAGAAAGAAATCCCAAAAGGGGTATGTTGCTGCCCTTTTGTAAGGATTAAGAAGCCCCGAAGTAATGTTTAAACCCCCTGATTTAAAACAAAAAAAAAAAAGGATCCCAGAACAAGGAAACACCGTTTTTTCAATTGTCTCAATAACTGGATAATAATAAATATTAAATGAAACAAGCAAGAGGGGGTTAAAGACCATTCAAAAAATTAAATAAATTGCCTAAAGATTTTTTTTCTTTTAAGCTCTTTGAAAATTATCCAACTTGAGTTATGGGTACAAATGATTTTTATTTTTTCAGGAAGGAGGAAAAAAAAAATGAGTTAAATCCCATTCTAATTTATTTTATCAACTCCTTTGCCAGAAATTAGAATTCTATACGTAGACAAAACTCCAAATTATTTTTTCTCGAGCCGTACGAGGAGAAAACTTCCTATACGTTTCTAGGGGGGGGTCTTGTTCATTTACTTAGATCTATCCCATAACCCCGTCTAAAA
>Tetrataenium_candicans169 ribosomal protein S16 (rps16) gene, intron voucher169
TTTAGACACGATCCGGTGTGGATTTTTATTCTTACATCCGCCACCTTTTCTATGAATGAAGGTGCTCTTGACCCGACATCTGTTCTGTTTTCACTAGAATCCTTTTTTTGTTAGGTTGTAATGAATATAGTACATGATGGAGCTCGGGTAGAAAGTATGGATTCATCTTTCAGGGGGCAAGAATCTAGGGTTAATACCAATCAATAAATTGGAACAACTTTGTAAGTATATCAATATAGAAATTGAAAGGATCCGATTCAGTCAAGTTTTTAATTCAAAAGTAAAATTTGTTGAAATTGAGAAAAATCTTTCGATTCAAAGTGTATCACGCGGGAATCGAGCGTTTATATGATTCTTTGATTTGATAGAAAGAAATCACAAAAGGGGTATGTTGCTGCCATTTTGTAAGGATTAAGAAGCACCGAAGTAATGTCTAAACCCACTGATTTAAAACAAAAAAAAAGGATCCCAGAACAAGGAAACACCGTTTTTTCAATTGTCTCAATAACTGGATAATAATAAATATTAAATGAGACAAGCAAGAGGGGGTTAAAGACCATTCAAAAAATTAAATAAATTGCCTAAAGATTTTTTTTTCTTTTAAGCTCTTTGAGAATTATCCAACTTGAGTTATGGGTACAAATGATTTTTATTTTTTCAGGAAGGAGGAAGAAAAAAATGAGTTAAATCCCATTCTAATTTATTTTATCAACTCCTTTGCCAGAAATTAGAATTCTATACGTAGACAAAACTCCAAATTATTTTTTCTCGAGCCGTACGAGGAGAAAACTTCCTATACGTTTCTAGGGGGGGTCTTGTTCATTTACTTAGATCTATCCCATAGCCCCGTCTATTAGCCGAAAACCCATTAAAGCGGCTATTTTCCCTTAAAATTCGCACGGA
>Tetrataenium_candicans183 ribosomal protein S16 (rps16) gene, intron voucher183
TCCGCCATCTTTTCTATGAATGAAGGTGCTCTTGACCCGACATCTGTTCTGTTTTCACTAGAATCCTTTTTTTGTTAGGTTGTAATGAATATAGTACATGATGGAGCTCGGGTAGAAAGTATGGATTCATCTTTCAGGGGGCAAGAATCTAGGGTTAATACCAATCAATAAATTGGAACAACTTTGTAAGTATATCAATATAGAAATTGAAAGGATCCGATTCAGTCAAGTTTTTAATTCAAAAGTAAAATTTGTTGAAATTGAGAAAAATCTTTCGATTCAAAGTGTATCACGCGGGAATCGAGCGTTTATATGATTCTTTGATTTGATAGAAAGAAATCACAAAAGGGGTATGTTGCTGCCATTTTGTAAGGATTAAGAAGCACCGAAGTAATGTCTAAACCCACTGATTTAAAACAAAAAAAAAAGGATCCCAGAACAAGGAAACACCGTTTTTTCAATTGTCTCAATAACTGGATAATAATAAATATTAAATGAGACAAGCAAGAGGGGGTTAAAGACCATTCAAAAAATTAAATAAATTGCCTAAAGATTTTTTTTCTTTTAAGCTCTTTGAGAATTATCCAACTTGAGTTATGGGTACAAATGATTTTTATTTTTTCAGGAAGGAGGAAGAAAAAAATGAGTTAAATCCCATTCTAATTTATTTTATCAACTCCTTTGCCAGAAATTAGAATTCTATACGTAGACAAAACTCCAAATTATTTTTTCTCGAGCCGTACGAGGAGAAAACTTCCTATACGTTCTAGGGGGTCGTACTTAGG
>Tetrataenium_candicans197 ribosomal protein S16 (rps16) gene, intron voucher197
TTTAGGACACGATCCGGTGTGGATTTTTATTCTTACATCCGCCATCTTTTCTATGAATGAAGGTGCTCTTGACCCGACATCTGTTCTGTTTTCACTAGAATCCTTTTTTTGTTAGGTTGTAATGAATATAGTACATGATGGAGCTCGGGTAGAAAGTATGGATTCATCTTTCAGGGGGCAAGAATCTAGGGTTAATACCAATCAATAAATTGGAACAACTTTGTAAGTATATCAATATAGAAATTGAAAGGATCCGATTCAGTCAAGTTTTTAATTCAAAAGTAAAATTTGTTGAAATTGAGAAAAATCTTTCGATTCAAAGTGTATCACGCGGGAATCGAGCGTTTATATGATTCTTTGATTTGATAGAAAGAAATCACAAAAGGGGTATGTTGCTGCCATTTTGTAAGGATTAAGAAGCACCGAAGTAATGTCTAAACCCACTGATTTAAAACAAAAAAAAAAGGATCCCAGAACAAGGAAACACCGTTTTTTCAATTGTCTCAATAACTGGATAATAATAAATATTAAATGAGACAAGCAAGAGGGGGTTAAAGACCATTCAAAAAATTAAATAAATTGCCTAAAGATTTTTTTTCTTTTAAGCTCTTTGAGAATTATCCAACTTGAGTTATGGGTACAAATGATTTTTATTTTTTCAGGAAGGAGGAAGAAAAAAATGAGTTAAATCCCATTCTAATTTATTTTATCAACTCCTTTGCCAGAAATTAGAATTCTATACGTAGACAAAACTCCAAATTATTTTTTCTCGAGCCGTACGAGGAGAAAACTTCCTATACGTTTCTAGGGGGGGTCTTGTTCATTTACTTAGATCTATCCATATCCCCGTCTTTTAAATATACCCATTGGGGCCGGCTTATTTTCCTTAAAATTCGCACAGGG
>Tetrataenium_candicans201 ribosomal protein S16 (rps16) gene, intron voucher201
TGAGACACGATCCGGTGTGGATTTTTATTCTTACATCCGCCATCTTTTCTATGAATGAAGGTGCTCTTGACCCGACATCTGTTCTGTTTTCACTAGAATCCTTTTTTTGTTAGGTTGTAATGAATATAGTACATGATGGAGCTCGGGTAGAAAGTATGGATTCATCTTTCAGGGGGCAAGAATCTAGGGTTAATACCAATCAATAAATTGGAACAACTTTGTAAGTATATCAATATAGAAATTGAAAGGATCCGATTCAGTCAAGTTTTTAATTCAAAAGTAAAATTTGTTGAAATTGAGAAAAGTCTTTCGATTCAAAGTGTATCACGCGGGAATCGAGCGTTTATATGATTCTTTGATTTGATAGAAAGAAATCACAAAAGGGGTATGTTGCTGCCATTTTGTAAGGATTAAGAAGCACCGAAGTAATGTCTAAACCCACTGATTTAAAACAAAAAAAAAAGGATCCCAGAACAAGGAAACACCGTTTTTTCAATTGTCTCAATAACTGGATAATAATAAAGATTAAATGAGACAAGCAAGAGGGGGTTAAAGACCATTCAAAAAATTAAATAAATTGCCTAAAGATTTTTTTTCTTTTAAGCTCTTTGAGAATTATCCAACTTGAGTTATGGGTACAAATGATTTTTATTTTTTCAGGAAGGAGGAAGAAAAAAATGAGTTAAATCCCATTCTAATTTATTTTATCAACTCCTTTGCCAGAAATTAGAATTCTATACGTAGACAAAACTCCAAATTATTTTTTCTCGAGCCGTACGAGGAGAAAACTTCCTATACGTTTCTAGGGGGGGTCTTGTTCATTTACTTAGATCTATCCCATGGCCCCCGTCCTTTAGGGTAACCCCTCGAGGCCCTCTTATTTTCCTTCAAAGGTCCACAGGG
>Tetrataenium_candicans220 ribosomal protein S16 (rps16) gene, intron voucher220
TACAGACCCCCTAGAACGTATAGGAAGTTTTCTCCTCGTACGGCTCGAGAAAAAATAATTTGGAGTTTTGTCTACGTATAGAATTCTAATTTCTGGCAAAGGAGTTGATAAAATAAATTAGAATGGGATTTAACTCATTTTTTTCTTCCTCCTTCCTGAAAAAATAAAAATCATTTGTACCCATAACTCAAGTTGGATAATTCTCAAAGAGCTTAAAAGAAAAAAAAATCTTTAGGCAATTTATTTAATTTTTTGAATGGTCTTTAACCCCCTCTTGCTTGTCTCATTTAATATTTATTATTATCCAGTTATTGAGACAATTGAAAAAACGGTGTTTCCTTGTTCTGGGATCCTTTTTTTTTGTTTTAAATCAGTGGGTTTAGACATTACTTCGGTGCTTCTTAATCCTTACAAAATGGCAGCAACATACCCCTTTTGTGATTTCTTTCTATCAAATCAAAGAATCATATAAACGCTCGATTCCCGCGTGATACACTTTGAATCGAAAGATTTTTCTCAATTTCAACAAATTTTACTTTTGAATTAAAAACTTGACTGAATCGGATCCTTTCAATTTCTATATTGATATACTTACAAAGTTGTTCCAATTTATTGATTGGTATTAACCCTAGATTCTTGCCCCCTGAAAGATGAATCCATACTTTCTACCCGAGCTCCATCATGTACTATATTCATTACAACCTAACAAAAAAAGGATTCTAGTGAAAACAGAACAGATGTCGGGTCAAGAGCACCTTCATTCATAGAAAAGATGGCGGA
>Tetrataenium_candicans227 ribosomal protein S16 (rps16) gene, intron voucher227
CATTCTTACTCCGCCATCTTTTCTATGAATGAAGGTGCTCTTGACCCGACATCTGTTCTGTTTTCACTAGAATCCTTTTTTTGTTAGGTTGTAATGAATATAGTACATGATGGAGCTCGGGTAGAAAGTATGGATTCATCTTTCAGGGGGCAAGAATCTAGGGTTAATACCAATCAATAAATTGGAACAACTTTGTAAGTATATCAATATAGAAATTGAAAGGATCCGATTCAGTCAAGTTTTTAATTCAAAAGTAAAATTTGTTGAAATTGAGAAAAATCTTTCGATTCAAAGTGTATCACGCGGGAATCGAGCGTTTATATGATTCTTTGATTTGATAGAAAGAAATCACAAAAGGGGTATGTTGCTGCCATTTTGTAAGGATTAAGAAGCACCGAAGTAATGTCTAAACCCACTGATTTAAAACAAAAAAAAAGGATCCCAGAACAAGGAAACACCGTTTTTTCAATTGTCTCAATAACTGGATAATAATAAATATTAAATGAGACAAGCAAGAGGGGGTTAAAGACCATTCAAAAAATTAAATAAATTGCCTAAAGATTTTTTTTTCTTTTAAGCTCTTTGAGAATTATCCAACTTGAGTTATGGGTACAAATGATTTTTATTTTTTCAGGAAGGAGGAAGAAAAAAATGAGTTAAATCCCATTCTAATTTATTTTATCAACTCCTTTGCCAGAAATTAGAATTCTATACGTAGACAAAACTCCAAATTATTTTTTCTCGAGCCGTACGAGGAGAAAACTTCCTATACGTTCTAGGGGGGTCGTACATGC
>Tetrataenium_candicans233 ribosomal protein S16 (rps16) gene, intron voucher233
TTCCGGGCGAACTTTGAGGACACGATCCGGTGTGGATTTTTATTCTTACATCCGCCATCTTTTCTATGAATGAAGGTGCTCTTGACCCGACATCTGTTCTGTTTTCACTAGAATCCTTTTTTTGTTAGGTTGTAATGAATATAGTACATGATGGAGCTCGGGTAGAAAGTATGGATTCATCTTTCAGGGGGCAAGAATCTAGGGTTAATACCAATCAATAAATTGGAACAACTTTGTAAGTATATCAATATAGAAATTGAAAGGATCCGATTCAGTCAAGTTTTTAATTCAAAAGTAAAATTTGTTGAAATTGAGAAAAATCTTTCGATTCAAAGTGTATCACGCGGGAATCGAGCGTTTATATGATTCTTTGATTTGATAGAAAGAAATCACAAAAGGGGTATGTTGCTGCCATTTTGTAAGGATTAAGAAGCACCGAAGTAATGTCTAAACCCACTGATTTAAAACAAAAAAAAAGGATCCCAGAACAAGGAAACACCGTTTTTTCAATTGTCTCAATAACTGGATAATAATAAATATTAAATGAGACAAGCAAGAGGGGGTTAAAGACCATTCAAAAAATTAAATAAATTGCCTAAAGATTTTTTTTTCTTTTAAGCTCTTTGAGAATTATCCAACTTGAGTTATGGGTACAAATGATTTTTATTTTTTCAGGAAGGAGGAAGAAAAAAATGAGTTAAATCCCATTCTAATTTATTTTATCAACTCCTTTGCCAGAAATTAGAATTCTATACGTAGACAAAACTCCAAATTATTTTTTCTCGAGCCGTACGAGGAGAAAACTTCCTATACGTTTCTAGGGGGGGTCTTGTTCATTTACTTAGATCTATCCCAATGAGCCCGTCTATA
>Tetrataenium_candicans249 ribosomal protein S16 (rps16) gene, intron voucher249
TCCGCCATCTTTTCTATGAATGAAGGTGCTCTTGACCCGACATCTGTTCTGTTTTCACTAGAATCCTTTTTTTGTTAGGTTGTAATGAATATAGTACATGATGGAGCTCGGGTAGAAAGTATGGATTCATCTTTCAGGGGGCAAGAATCTAGGGTTAATACCAATCAATAAATTGGAACAACTTTGTAAGTATATCAATATAGAAATTGAAAGGATCCGATTCAGTCAAGTTTTTAATTCAAAAGTAAAATTTGTTGAAATTGAGAAAAATCTTTCGATTCAAAGTGTATCACGCGGGAATCGAGCGTTTATATGATTCTTTGATTTGATAGAAAGAAATCACAAAAGGGGTATGTTGCTGCCATTTTGTAAGGATTAAGAAGCACCGAAGTAATGTCTAAACCCACTGATTTAAAACAAAAAAAAAAGGATCCCAGAACAAGGAAACACCGTTTTTTCAATTGTCTCAATAACTGGATAATAATAAATATTAAATGAGACAAGCAAGAGGGGGTTAAAGACCCTTCAAAAAATTAAATAAATTGCCTAAAAATTTTTTTTTTCTTTTAAGCTCTTTGAGAATTATCCAACTTGAGTTATGGGTACAAATGATTTTTATTTTTTCAGGAAGGAGGAAGAAAAAAATGAGTTAAATCCCATTCTAATTTATTTTATCAACTCCTTTGCCAGAAATTAGAATTCTATACGTAGACAAAACTCCAAATTATTTTTTCTCGAGCCGTACGAGGAGAAAACTTCCTATACGTTCTAGGGGGGTCT
>Tetrataenium_candicans253 ribosomal protein S16 (rps16) gene, intron voucher253
CATTCTTAATCCGCCATCTTTTCTATGAATGAAGGTGCTCTTGACCCGACATCTGTTCTGTTTTCACTAGAATCCTTTTTTTGTTAGGTTGTAATGAATATAGTACATGATGGAGCTCGGGTAGAAAGTATGGATTCATCTTTCAGGGGGCAAGAATCTAGGGTTAATACCAATCAATAAATTGGAACAACTTTGTAAGTATATCAATATAGAAATTGAAAGGATCCGATTCAGTCAAGTTTTTAATTCAAAAGTAAAATTTGTTGAAATTGAGAAAAATATTTCGATTCAAAGTGTATCACGCGGGAATCGAGCGTTTATATGATTCTTTGATTTGATAGAAAGAAATCACAAAAGGGGTATGTTGCTGCCATTTTGTAAGGATTAAGAAGCACCGAAGTAATGTCTAAACCCACTGATTTAAAACAAAAAAAAAGGATCCCAGAACAAGGAAACACCGTTTTTTCAATTGTCTCAATAACTGGATAATAATAAATATTAAATGAGACAAGCAAGAGGGGGTTAAAGACCATTCAAAAAATTAAATAAATTGCCTAAAGATTTTTTTTCTTTTAAGCTCTTTGAGAATTATCCAACTTGAGTTATGGGTACAAATGATTTTTATTTTTTCAGGAAGGAGGAAGAAAAAAATGAGTTAAATCCCATTCTAATTTATTTTATCAACTCCTTTGCCAGAAATTAGAATTCTATACGTAGACAAAACTCCAAATTATTTTTTCTCGAGCCGTACGAGGAGAAAACTTCCTATACGTTCTAGTGGGTTCT
>Tetrataenium_candicans264 ribosomal protein S16 (rps16) gene, intron voucher264
TCCGCCATCTTTTCTATGAATGAAGGTGCTCTTGACCCGACATCTGTTCTGTTTTCACTAGAATCCTTTTTTTGTTAGGTTGTAATGAATATAGTACATGATGGAGCTCGGGTAGAAAGTATGGATTCATCTTTCAGGGGGCAAGAATCTAGGGTTAATACCAATCAATAAATTGGAACAACTTTGTAAGTATATCAATATAGAAATTGAAAGGATCCGATTCAGTCAAGTTTTTAATTCAAAAGTAAAATTTGTTGAAATTGAGAAAAATCTTTCGATTCAAAGTGTATCACGCGGGAATCGAGCGTTTATATGATTCTTTGATTTGATAGAAAGAAATCACAAAAGGGGTATGTTGCTGCCATTTTGTAAGGATTAAGAAGCACCGAAGTAATGTCTAAACCCACTGATTTAAAACAAAAAAAAAAAGGATCCCAGAACAAGGAAACACCGTTTTTTCAATTGTCTCAATAACTGGATAATAATAAATATTAAATGAGACAAGCAAGAGGGGGTTAAAGACCATTCAAAAAATTAAATAAATTGCCTAAAGATTTTTTTTCTTTTAAGCTCTTTGAGAATTATCCAACTTGAGTTATGGGTACAAATGATTTTTATTTTTTCAGGAAGGAGGAAGAAAAAAATGAGTTAAATCCCATTCTAATTTATTTTATCAACTCCTTTGCCAGAAATTAGAATTCTATACGTAGACAAAACTCCAAATTATTTTTTCTCGAGCCGTACGAGGAGAAAACTTCCTATACGTTCTAGGGGGGTCTT
>Tetrataenium_candicans278 ribosomal protein S16 (rps16) gene, intron voucher278
TCCGCCATCTTTTCTATGAATGAAGGTGCTCCTTGACCCGACATCTGTTCTGTTTTCACTAGAATCCTTTTTTTGTTAGGTTGTAATGAATATAGTACATGATGGAGCTCGGGTAGAAAGTATGGATTCATCTTTCAGGGGGCAAGAATCTAGGGTTAATACCAATCAATAAATTGGAACAACTTTGTAAGTATATCAATATAGAAATTGAAAGGATCCGATTCAGTCAAGTTTTTAATTCAAAAGTAAAATTTGTTGAAATTGAGAAAAATCTTTCGATTCAAAGTGTATCACGCGGGAATCGAGCGTTTATATGATTCTTTGATTTGATAGAAAGAAATCACAAAAGGGGTATGTTGCTGCCATTTTGTAAGGATTAAGAAGCACCGAAGTAATGTCTAAACCCACTGATTTAAAACAAAAAAAAAAGGATCCCAGAACAAGGAAACACCGTTTTTTCAATTGTCTCAATAACTGGATAATAATAAATATTAAATGAGACAAGCAAGAGGGGGTTAAAGACCATTCAAAAAATTAAATAAATTGCCTAAAGATTTTTTTTTCTTTTAAGCTCTTTGAGAATTATCCAACTTGAGTTATGGGTACAAATGATTTTTATTTTTTCAGGAAGGAGGAAGAAAAAAATGAGTTAAATCCCATTCTAATTTATTTTATCAACTCCTTTGCCAGAAATTAGAATTCTATACGTAGACAAAACTCCAAATTATTTTTTCTCGAGCCGTACGAGGAGAAAACTTCCTATACGTTCTAGGGGGGTC
>Tetrataenium_candicans280 ribosomal protein S16 (rps16) gene, intron voucher280
TCCGCCATCTTTTCTATGAATGAAGGTGCTCTTGACCCGACATCTGTTCTGTTTTCACTAGAATCCTTTTTTTGTTAGGTTGTAATGAATATAGTACATGATGGAGCTCGGGTAGAAAGTATGGATTCATCTTTCAGGGGGCAAGAATCTAGGGTTAATACCAATCAATAAATTGGAACAACTTTGTAAGTATATCAATATATAAATTGAAAGGATCCGATTCAGTCAAGTTTTTAATTCAAAAGTAAAATTTGTTGAAATTGAGAAAAATCTTTCGATTCAAAGTGTATCACGCGGGAATCGAGCGTTTATATGATTCTTTGATTTGATAGAAAGAAATCACAAAAGGGGTATGTTGCTGCCATTTTGTAAGGATTAAGAAGCACCGAAGTAATGTCTAAACCCACTGATTTAAAACAAAAAAAAAAGGATCCCAGAACAAGGAAACACCGTTTTTTCAATTGTCTCAATAACTGGATAATAATAAATATTAAATGAGACAAGCAAGAGGGGGTTAAAGACCATTCAAAAAATTAAATAAATTGCCTAAAGATTTTTTTTTCTTTTAAGCTCTTTGAGAATTATCCAACTTGAGTTATGGGTACAAATGATTTTTATTTTTTCAGGAAGGAGGAAGAAAAAAATGAGTTAAATCCCATTCTAATTTATTTTATCAACTCCTTTGCCAGAAATTAGAATTCTATACGTAGACAAAACTCCAAATTATTTTTTCTCGAGCCGTACGAGGAGAAAACTTCCTATACGTTCTAGGGGGTCTT
>Tetrataenium_candicans291 ribosomal protein S16 (rps16) gene, intron voucher291
GAGACACGATCCGGTGTGGATTTTTATTCTTACATCCGCCATCTTTTCTATGAATGAAGGTGCTCTTGACCCGACATCTGTTCTGTTTTCACTAGAATCCTTTTTTTGTTAGGTTGTAATGAATATAGTACATGATGGAGCTCGGGTAGAAAGTATGGATTCATCTTTCAGGGGGCAAGAATCTAGGGTTAATACCAATCAATAAATTGGAACAACTTTGTAAGTATATCAATATAGAAATTGAAAGGATCCGATTCAGTCAAGTTTTTAATTCAAAAGTAAAATTTGTTGAAATTGAGAAAAATCTTTCGATTCAAAGTGTATCACGCGGGAATCGAGCGTTTATATGATTCTTTGATTTGATAGAAAGAAATCACAAAAGGGGTATGTTGCTGCCATTTTGTAAGGATTAAGAAGCACCGAAGTAATGTCTAAACCCACTGATTTAAAACAAAAAAAAAGGATCCCAGAACAAGGAAACACCGTTTTTTCAATTGTCTCAATAACTGGATAATAATAAATATTAAATGAGACAAGCAAGAGGGGGTTAAAGACCATTCAAAAAATTAAATAAATTGCCTAAAGATTTTTTTTCTTTTAAGCTCTTTGAGAATTATCCAACTTGAGTTATGGGTACAAATGATTTTTATTTTTTCAGGAAGGAGGAAGAAAAAAATGAGTTAAATCCCATTCTAATTTATTTTATCAACTCCTTTGCCAGAAATTAGAATTCTATACGTAGACAAAACTCCAAATTATTTTTTCTCGAGCCGTACGAGGAGAAAACTTCCTATACGTTTCTAGGGGGGGTCTTGTTCATTTACTTAGATCTATCCCATACCGCCCGTTCTTATACGAAAAACCCCTTGGACCCGTTTTATTTCCTTTCAAAGCTCGCAGCAGA
>Tetrataenium_candicans299 ribosomal protein S16 (rps16) gene, intron voucher299
TCCGCCATCTTTTCTATGAATGAAGGTGCTCTTGACCCGACATCTGTTCTGTTTTCACTAGAATCCTTTTTTTGTTAGGTTGTAATGAATATAGTACATGATGGAGCTCGGGTAGAAAGTATGGATTCATCTTTCAGGGGGCAAGAATCTAGGGTTAATACCAATCAATAAATTGGAACAACTTTGTAAGTATATCAATATAGAAATTGAAAGGATCCGATTCAGTCAAGTTTTTAATTCAAAAGTAAAATTTGTTGAAATTGAGAAAAATCTTTCGATTCAAAGTGTATCACGCGGGAATCGAGCGTTTATATGATTCTTTGATTTGATAGAAAGAAATCACAAAAGGGGTATGTTGCTGCCATTTTGTAAGGATTAAGAAGCACCGAAGTAATGTCTAAACCCACTGATTTAAAACAAAAAAAAAAGGATCCCAGAACAAGGAAACACCGTTTTTTCAATTGTCTCAATAACTGGATAATAATAAATATTAAATGAGACAAGCAAGAGGGGGTTAAAGACCATTCAAAAAATTAAATAAATTGCCTAAAGATTTTTTTTCTTTTAAGCTCTTTGAGAATTATCCAACTTGAGTTATGGGTACAAATGATTTTTATTTTTTCAGGAAGGAGGAAGAAAAAAATGAGTTAAATCCCATTCTAATTTATTTTATCAACTCCTTTGCCAGAAATTAGAATTCTATACGTAGACAAAACTCCAAATTATTTTTTCTCGAGCCGTACGAGGAGAAAACTTCCTATACGTTCTAGGGGGTCTAACATGG
>Tetrataenium_candicans305 ribosomal protein S16 (rps16) gene, intron voucher305
GTGATTTATTTATTCTTAATCCGCCATCTTTTCTATGAATGAAGGTGCTCTTGACCCGACATCTGTTCTGTTTTCACTAGAATCCTTTTTTTGTTAGGTTGTAATGAATATAGTACATGATGGAGCTCGGGTAGAAAGTATGGATTCATCTTTCAGGGGGCAAGAATCTAGGGTTAATACCAATCAATAAATTGGAACAACTTTGTAAGTATATCAATATAGAAATTGAAAGGATCCGATTCAGTCAAGTTTTTAATTCAAAAGTAAAATTTGTTGAAATTGAGAAAAATCTTTCGATTCAAAGTGTATCACGCGGGAATCGAGCGTTTATATGATTCTTTGATTTGATATAAAGAAATCACAAAAGGGGTATGTTGCTGCCATTTTGTAAGGATTAAGAAGCACCGAAGTAATGTCTAAACCCACTGATTTAAAACAAAAAAAAAAGGATCCCAGAACAAGGAAACACCGTTTTTTCAATTGTCTCAATAACTGGATAATAATAAATATTAAATGAGACAAGCAAGAGGGGGTTAAAGACCATTCAAAAAATTAAATAAATTGCCTAAAGATTTTTTTTTTCTTTTAAGCTCTTTGAGAATTATCCAACTTGAGTTATGGGTACAAATGATTTTTATTTTTTCAGGAAGGAGGAAGAAAAAAATGAGTTAAATCCCATTCTAATTTATTTTATCAACTCCTTTGCCAGAAATTAGAATTCTATACGTAAACAAAACTCCAAATTATTTTTTCTCGAGCCGTACGAGGAGAAAACTTCCTATACTTTTCTAGGGGGGGTCTTGGTTCATTTACTTAGATCTATCCCAATGAGCCGGTCTATTAA
>Tetrataenium_candicans318 ribosomal protein S16 (rps16) gene, intron voucher318
TCCGCCATCTTTTCTATGAATGAAGGTGCTCTTGACCCGACATCTGTTCTGTTTTCACTAGAATCCTTTTTTTGTTAGGTTGTAATGAATATAGTACATGATGGAGCTCGGGTAGAAAGTATGGATTCATCTTTCAGGGGGCAAGAATCTAGGGTTAATACCAATCAATAAATTGGAACAACTTTGTAAGTATATCAATATAGAAATTGAAAGGATCCGATTCAGTCAAGTTTTTAATTCAAAAGTAAAATTTGTTGAAATTGAGAAAAATCTTTCGATTCAAAGTGTATCACGCGGGAATCGAGCGTTTATATGATTCTTTGATTTGATATAAAGAAATCACAAAAGGGGTATGTTGCTGCCATTTTGTAAGGATTAAGAAGCACCGAAGTAATGTCTAAACCCACTGATTTAAAACAAAAAAAAAAAAGGATCCCAGAACAAGGAAACACCGTTTTTTCAATTGTCTCAATAACTGGATAATAATAAATATTAAATGAGACAAGCAAGAGGGGGTTAAAGACCATTCAAAAAATTAAATAAATTGCCTAAAGATTTTTTTTTTCTTTTAAGCTCTTTGAGAATTATCCAACTTGAGTTATGGGTACAAATGATTTTTATTTTTTCAGGAAGGAGGAAGAAAAAAATGAGTTAAATCCCATTCTAATTTATTTTATCAACTCCTTTGCCAGAAATTAGAATTCTATACGTAGACAAAACTCCAAATTATTTTTTCTCGAGCCGTACGAGGAGAAAACTTCCTATACGTTCTAGG
>Tetrataenium_candicans331 ribosomal protein S16 (rps16) gene, intron voucher331
ACCCCCCTAGAACGTATAGGAAGTTTTCTCCTCGTACGGCTCGAGAAAAAATAATTTGGAGTTTTGTCTACGTATAGAATTCTAATTTCTGGCAAAGGAGTTGATAAAATAAATTAGAATGGGATTTAACTCATTTTTTTCTTCCTCCTTCCTGAAAAAATAAAAATCATTTGTACCCATAACTCAAGTTGGATAATTCTCAAAGAGCTTAAAAGAAAAAAAAAATCTTTAGGCAATTTATTTAATTTTTTGAATGGTCTTTAACCCCCTCTTGCTTGTCTCATTTAATATTTATTATTATCCAGTTATTGAGACAATTGAAAAAACGGTGTTTCCTTGTTCTGGGATCCTTTTTTTTTTGTTTTAAATCAGTGGGTTTAGACATTACTTCGGTGCTTCTTAATCCTTACAAAATGGCAGCAACATACCCCTTTTGTGATTTCTTTATATCAAATCAAAGAATCATATAAACGCTCGATTCCCGCGTGATACACTTTGAATCGAAAGATTTTTCTCAATTTCAACAAATTTTACTTTTGAATTAAAAACTTGACTGAATCGGATCCTTTCAATTTCTATATTGATATACTTACAAAGTTGTTCCAATTTATTGATTGGTATTAACCCTAGATTCTTGCCCCCTGAAAGATGAATCCATACTTTCTACCCGAGCTCCATCATGTACTATATTCATTACAACCTAACAAAAAAAGGATTCTAGTGAAAACAGAACAGATGTCGGGTCAAGAGCACCTTCATTCATAGAAAAGATGGCGGA
>Tetrataenium_candicans348 ribosomal protein S16 (rps16) gene, intron voucher348
TTTGAGACACGATCCGGTGTGGATTTTTATTCTTACATCCGCCATCTTTTCTATGAATGAAGGTGCTCTTGACCCGACATCTGTTCTGTTTTCACTAGAATCCTTTTTTTGTTAGGTTGTAATGAATATAGTACATGATGGAGCTCGGGTAGAAAGTATGGATTCATCTTTCAGGGGGCAAGAATCTAGGGTTAATACCAATCAATAAATTGGAACAACTTTGTAAGTATATCAATATAGAAATTGAAAGGATCCGATTCAGTCAAGTTTTTAATTCAAAAGTAAAATTTGTTGAAATTGAGAAAAATCTTTCGATTCAAAGTGTATCACGCGGGAATCGAGCGTTTATATGATTCTTTGATTTGATAGAAAGAAATCACAAAAGGGGTATGTTGCTGCCATTTTGTAAGGATTAAGAAGCACCGAAGTAATGTCTAAACCCACTGATTTAAAACAAAAAAAAAAGGATCCCAAAACAAGGAAACACCGTTTTTTCAATTGTCTCAATAACTGGATAATAATAAATATTAAATGAGACAAGCAAGAGGGGGTTAAAGACCATTCAAAAAATTAAATAAATTGCCTAAAGATTTTTTTTCTTTTAAGCTCTTTGAGAATTATCCAACTTGAGTTATGGGTACAAATGATTTTTATTTTTTCAGGAAGGAGGAAGAAAAAAATGAGTTAAATCCCATTCTAATTTATTTTATCAACTCCTTTGCCAGAAATTAGAATTCTATACGTAGACAAAACTCCAAATTATTTTTTCTCGAGCCGTACGAGGAGAAAACTTCCTATACGTTTCTAGGGGGGGTCTTGTTCATTTACTTAGATCTATCCCATAGCCCCGTCTTTTA
>Tetrataenium_candicans355 ribosomal protein S16 (rps16) gene, intron voucher355
TCCGCCATCTTTTCTATGAATGAAGGTGCTCTTGACCCGACATCTGTTCTGTTTTCACTAGAATCCTTTTTTTGTTAGGTTGTAATGAATATAGTACATGATGGAGCTCGGGTAGAAAGTATGGATTCATCTTTCAGGGGGCAAGAATCTAGGGTTAATACCAATCAATAAATTGGAACAACTTTGTAAGTATATCAATATAGAAATTGAAAGGATCCGATTCAGTCAAGTTTTTAATTCAAAAGTAAAATTTGTTGAAATTGAGAAAAATCTTTCGATTCAAAGTGTATCACGCGGGAATCGAGCGTTTATATGATTCTTTGATTTGATAGAAAGAAATCACAAAAGGGGTATGTTGCTGCCATTTTGTAAGGATTAAGAAGCACCGAAGTAATGTCTAAACCCACTGATTTAAAACAAAAAAAAAAAAGGATCCCAGAACAAGGAAACACCGTTTTTTCAATTGTCTCAATAACTGGATAATAATAAATATTAAATGAGACAAGCAAGAGGGGGTTAAAGACCATTCAAAAAATTAAATAAATTGCCTAAAGATTTTTTTTCTTTTAAGCTCTTTGAGAATTATCCAACTTGAGTTATGGGTACAAATGATTTTTATTTTTTCAGGAAGGAGGAAGAAAAAAATGAGTTAAATCCCATTCTAATTTATTTTATCAACTCCTTTGCCAGAAATTAGAATTCTATACGTAGACAAAACTCCAAATTATTTTTTCTCGAGCCGTACGAGGAGAAAACTTCCTATACGTTCTAGGGGGGTC
>Tetrataenium_candicans380 ribosomal protein S16 (rps16) gene, intron voucher380
TCCGCCATCTTTTCTATGAATGAAGGTGCTCTTGACCCGACATCTGTTCTGTTTTCACTAGAATCCTTTTTTTGTTAGGTTGTAATGAATATAGTACATGATGGAGCTCGGGTAGAAAGTATGGATTCATCTTTCAGGGGGCAAGAATCTAGGGTTAATACCAATCAATAAATTGGAACAACTTTGTAAGTATATCAATATAGAAATTGAAAGGATCCGATTCAGTCAAGTTTTTAATTCAAAAGTAAAATTTGTTGAAATTGAGAAAAATCTTTCGATTCAAAGTGTATCACGCGGGAATCGAGCGTTTATATGATTCTTTGATTTGATAGAAAGAAATCACAAAAGGGGTATGTTGCTGCCATTTTGTAAGGATTAAGAAGCACCGAAGTAATGTCTAAACCCACTGATTTAAAACAAAAAAAAAGGATCCCAGAACAAGGAAACACCGTTTTTTCAATTGTCTCAATAACTGGATAATAATAAATATTAAATGAGACAAGCAAGAGGGGGTTAAAGACCATTCAAAAAATTAAATAAATTGCCTAAAGATTTTTTTTCTTTTAAGCTCTTTTAGAATTATCCAACTTGAGTTATGGGTACAAATGATTTTTATTTTTTCAGGAAGGAGGAAGAAAAAAATGAGTTAAATCCCATTCTAATTTATTTTATCAACTCCTTTGCCAGAAATTAGAATTCTATACGTAGACAAAACTCCAAATTATTTTTTCTCGAGCCGTACGAGGAGAAAACTTCCTATACGTTCTAGGGGGTCTGTACTTCCC
>Tetrataenium_candicans388 ribosomal protein S16 (rps16) gene, intron voucher388
CCGCCATCTTTTCTATGAATGAAGGTGCTCTTGACCCGACATCTGTTCTGTTTTCACTAGAATCCTTTTTTTGTTAGGTTGTAATGAATATAGTACATGATGGAGCTCGGGTAGAAAGTATGGATTCATCTTTCAGGGGGCAAGAATCTAGGGTTAATACCAATCAATAAATTGGAACAACTTTGTAAGTATATCAATATAGAAATTGAAAGGATCCGATTCAGTCAAGTTTTTAATTCAAAAGTAAAATTTGTTGAAATTGAGAAAAATCTTTCGATTCAAAGTGTATCACGCGGGAATCGAGCGTTTATATGATTCTTTGATTTGATAGAAAGAAATCACAAAAGGGGTATGTTGCTGCCATTTTGTAAGGATTAAGAAGCACCGAAGTAATGTCTAAACCCACTGATTTAAAACAAAAAAAAAAAGGATCCCAGAACAAGGAAACACCGTTTTTTCAATTGTCTCAATAACTGGATAATAATAAATATTAAATGAGACAAGCAAGAGGGGGTTAAAGACCATTCAAAAAATTAAATAAATTGCCTAAAGATTTTTTTTTCTTTTAAGCTCTTTGAGAATTATCCAACTTGAGTTATGGGTACAAATGATTTTTATTTTTTCAGGAAGGAGGAAGAAAAAAATGAGTTAAATCCCATTCTAATTTATTTTATCAACTCCTTTGCCAGAAATTAGAATTCTATACGTAGACAAAACTCCAAATTATTTTTTCTCGAGCCGTACGAGGAGAAAACTTCCTATACGTTCTAGGGGGGT
