# Supplementary material for: Sequencing and analyses on chloroplast genomes of Tetrataenium candicans and two allies give new insights on structural variants, DNA barcoding and phylogeny in Apiaceae subfamily Apioideae
Source: PeerJ. 2019 Nov 21;7:e8063. doi: 10.7717/peerj.8063 (PMC6875388; doi:10.7717/peerj.8063)
Supplement: Supplemental Information 2 — Sequences from different idividuals were aligned and incorporated into a single fasta file with names of respective DNA segments [file peerj-07-8063-s008.zip › peerj-38210-trnL-trnF.fasta]

>Tetrataenium_candicans82 tRNA-Leu (trnL) gene and trnL-trnF intergenic spacer, voucher82
TTAATGAAAACGGGGCACGAGGATTTTCAGTCCTCTGCTCTACCAGCTGAGCTATCCCGACCATTCCCATTCCCGATACCGCATCCTCATTTTACTAGATAACTTAGGTCTATGTCAATTCAAAGGGTATTACAAAGTCTTATCCAGGTGCTAGAATTTCTTGGATCTTCAAAAAAGGAAGACTTTGTCAGCTTCAGTATGAATAATGATATCGACCATGACTCGTTCAAATGGGGAGTCTTTGGTCAAAGACGGTCATTTGTACATGTATCATATATCACAAGACTTGTCATAAGAGACAAATCTTTCTCTCGGATCCGTTTGTAAAAGAGTAGGGTGAATAAGAAAGATAACTAATTTGAACTACTAACGAAAAAAAGATAAGATAAATAGTTAATAGTTAAGGAGTCAAATGGGCTTTTTGGGGATAGAGGGACTTGAACCCTCACGATTTTTAAAGTCAACGGATTTTCCTCTTACTATAAATTTCATTGTTGCCGGTATTGACATGTAGAATGGGACTCTATCTTTATTCTCGTCCGATTAATTAGTTCTGCAAAAGAACTATCAGACTGTGTGGTGAATGCTTTGATCAATGAATATTCGATTCTTTCTTCAATATGGAATCGATTCACAACAATTTTTCCCTTTTTCATAGAAAAATATAGATTAAGGTCGTCATTAATCATTTGATAGAGTATTTTAGTACGTATACGTATGTATATACGTATATCCTTCATCTTTTCGGAAGTTTCAATGCAAGGATTCCTCTACCAATGCAACACAGTCAATTCCATTTGTTAGAACAGCTTCCATTGAGTCTCTGCACCTATCCTTTTTTCACCTTCTGGGCCTTTGTTTGTTTTTGGAAAATAGGATTTGGCTCAGGATTGCCCATTTTTATTAATTCCGGGGTTTCTCTGAATTTGAAAGTTCTCACTTAGTAGGTTCCATACCAAGGCTCAATCCAATTAAGTCCGTAGCGTCTAACCGATTTCGGA
>Tetrataenium_candicans109 tRNA-Leu (trnL) gene and trnL-trnF intergenic spacer, voucher109
GTCATATTTGAACTGGGTGACACGAGGATTTTCAGTCCTCTGCTCTACCAGCTGAGCTATCCCGACCATTCCCATTCCCGATACCGCATCCTCATTTTACTAGATAACTTAGGTCTATGTCAATTCAAAGGGTATTACAAAGTCTTATCCAGGTGCTATAATTTCTTGGATCTTCAAAAAAGGAAGACTTTGTCAGCTTCAGTATGAATAATGATATCGACCATGACTCGTTCAAATGGGGAGTCTTTGGTCAAAGACGGTCATTTGTACATGTATCATATATCACAAGACTTGTCATAAGAGACAAATCTTTCTCTCGGATCCGTTTGTAAAAGAGTAGGGTGAATAAGAAAGATAACTAATTTGAACTACTAACGAAAAAAAGATAAGATAAATAGTTAATAGTTAAGGAGTCAAATGGGCTTTTTGGGGATAGAGGGACTTGAACCCTCACGATTTTTAAAGTCAACGGATTTTCCTCTTACTATAAATTTCATTGTTGCCGGTATTGACATGTAGAATGGGACTCTATCTTTATTCTCGTCCGATTAATTAGTTCTGCAAAAGAACTATCAGACTGTGTGGTGAATGCTTTGATCAATGAATATTCGATTCTTTCTTCAATATGGAATCGATTCACAACAATTTTTCCCTTTTTCATAGAAAAATATAGATTAAGGTCGTCATTAATCATTTGATAGAGTATTTTAGTACGTATACGTATGTATATACGTATATCCTTCATCTTTTCGGAAGTTTCAATGCAAGGATTCCTCTACCAATGCAACACAGTCAATTCCATTTGTTAGAACAGCTTCCATTGAGTCTCTGCACCTATCCTTTTTTCACCTTCTGGGCCTTTGTTTGTTTTTGGAAAATAGGATTTGGCTCACGATTGCCCATTTTTATTAATTCCGGGGTTTCTCTGAATTTGAAAGTTCTCACTTAGTAGTTTCCATACCAAAGGCTCAATCCAATTAAGTCCGTAGCTCATCACCGACATCGCTCGGGA
>Tetrataenium_candicans110 tRNA-Leu (trnL) gene and trnL-trnF intergenic spacer, voucher110
ACATATTTGAACTTGTGACACGAGGATTTTCAGTCCTCTGCTCTACCAGCTGAGCTATCCCGACCATTCCCATTCCCGATACCGCATCCTCATTTTACTAGATAACTTAGGTCTATGTCAATTCAAAGGGTATTACAAAGTCTTATCCAGGTGCTATAATTTCTTGGATCTTCAAAAAAGGAAGACTTTGTCAGCTTCAGTATGAATAATGATATCGACCATGACTCGTTCAAATGGGGAGTCTTTGGTCAAAGACGGTCATTTGTACATGTATCATATATCACAAGACTTGTCATAAGAGACAAATCTTTCTCTCGGATCCGTTTGTAAAAGAGTAGGGTGAATAAGAAAGATAACTAATTTGAACTACTAACGAAAAAAAGATAAGATAAATAGTTAATAGTTAAGGAGTCAAATGGGCTTTTTGGGGATAGAGGGACTTGAACCCTCACGATTTTTAAAGTCAACGGATTTTCCTCTTACTATAAATTTCATTGTTGCCGGTATTGACATGTAGAATGGGACTCTATCTTTATTCTCGTCCGATTAATTAGTTCTGCAAAAGAACTATCAGACTGTGTGGTGAATGCTTTGATCAATGAATATTCGATTCTTTCTTCAATATGGAATCGATTCACAACAATTTTTCCCTTTTTCATAGAAAAATATAGATTAAGGTCGTCATTAATCATTTGATAGAGTATTTTAGTACGTATACGTATGTATATACGTATATCCTTCATCTTTTCGGAAGTTTCAATGCAAGGATTCCTCTACCAATGCAACACAGTCAATTCCATTTGTTAGAACAGCTTCCATTGAGTCTCTGCACCTATCCTTTTTTCACCTTCTGGGCCTTTGTTTGTTTTTGGAAAATAGGATTTGGCTCACGATTGCCCATTTTTATTAATTCCGGGGTTTCTCTGAATTTGAAAGTTCTCACTTAGTAGTTTCCATACCAAGGCTCAATCCAATTAAGTCCGTAGCGATAAACGACAGATCGCTGGA
>Tetrataenium_candicans153 tRNA-Leu (trnL) gene and trnL-trnF intergenic spacer, voucher153
TATTATGAAAACCGGGTCACGAGGATTTTCAGTCCTCTGCTCTACCAGCTGAGCTATCCCGACCATTCCCATTCCCGATACCGCATCCTCATTTTACTAGATAACTTAGGTCTATGTCAATTCAAAGGGTATTACAAAGTCTTATCCAGGTGCTATAATTTCTTGGATCTTCAAAAAAGGAAGACTTTGTCAGCTTCAGTATGAATAATGATATCGACCATGACTCGTTCAAATGGGGAGTCTTTGGTCAAAGACGGTCATTTGTACATGTATCATATATCACAAGACTTGTCATAAGAGACAAATCTTTCTCTCGGATCCGTTTGTAAAAGAGTAGGGTGAATAAGAAAGATAACTAATTTGAACTACTAACGAAAAAAAGATAAGATAAATAGTTAATAGTTAAGGAGTCAAATGGGCTTTTTGGGGATAGAGGGACTTGAACCCTCACGATTTTTAAAGTCAACGGATTTTCCTCTTACTATAAATTTCATTGTTGCCGGTATTGACATGTAGAATGGGACTCTATCTTTATTCTCGTCCGATTAATTAGTTCTGCAAAAGAACTATCAGACTGTGTGGTGAATGCTTTGATCAATGAATATTCGATTCTTTCTTCAATATGGAATCGATTCACAACAATTTTTCCCTTTTTCATAGAAAAATATAGATTAAGGTCGTCATTAATCATTTGATAGAGTATTTTAGTACGTATACGTATGTATATACGTATATCCTTCATCTTTTCGGAAGTTTCAATGCAAGGATTCCTCTACCAATGCAACACAGTCAATTCCATTTGTTAGAACAGCTTCCATTGAGTCTCTGCACCTATCCTTTTTTCACCTTCTGGGCCTTTGTTTGTTTTTGGAAAATAGGATTTGGCTCAGGATTGCCCATTTTTATTAATTCCGGGGTTTCTCTGAATTTGAAAGTTCTCACTTAGTAGTTTCCATACCAAGGCTCAATCCAATTAAGTCCGTAGCGCATCCCCGCAGTCGGGAGAA
>Tetrataenium_candicans154 tRNA-Leu (trnL) gene and trnL-trnF intergenic spacer, voucher154
ATTTATATAGAAAAGGTTAGCACGAGATTTTCAGTCCTCTGCTCTACCAGCTGAGCTATCCCGACCATTCCCATTCCCGATACCGCATCCTCATTTTACTAGATAACTTAGGTCTATGTCAATTCAAAGGGTATTACAAAGTCTTATCCAGGTGCTATAATTTCTTGGATCTTCAAAAAAGGAAGACTTTGTCAGCTTCAGTATGAATAATGATATCGACCATGACTCGTTCAAATGGGGAGTCTTTGGTCAAAGACGGTCATTTGTACATGTATCATATATCACAAGACTTGTCATAAGAGACAAATCTTTCTCTCGGATCCGTTTGTAAAAGAGTAGGGTGAATAAGAAAGATAACTAATTTGAACTACTAACGAAAAAAAGATAAGATAAATAGTTAATAGTTAAGGAGTCAAATGGGCTTTTTGGGGATAGAGGGACTTGAACCCTCACGATTTTTAAAGTCAACGGATTTTCCTCTTACTATAAATTTCATTGTTGCCGGTATTGACATGTAGAATGGGACTCTATCTTTATTCTCGTCCGATTAATTAGTTCTGCAAAAGAACTATCAGACTGTGTGGTGAATGCTTTGATCAATGAATATTCGATTCTTTCTTCAATATGGAATCGATTCACAACAATTTTTCCCTTTTTCATAGAAAAATATAGATTAAGGTCGTCATTAATCATTTGATAGAGTATTTTAGTACGTATACGTATGTATATACGTATATCCTTCATCTTTTCGGAAGTTTCAATGCAAGGATTCCTCTACCAATGCAACACAGTCAATTCCATTTGTTAGAACAGCTTCCATTGAGTCTCTGCACCTATCCTTTTTTCACCTTCTGGGCCTTTGTTTGTTTTTGGAAAATAGGATTTGGCTCACGATTGCCCATTTTTATTAATTCCGGGGTTTCTCTGAATTTGAAAGTTCTCACTTAGTAGTTTCCATACCAAAGGCTCAATCCAATTAAGTCCGTAGCGCAATCCGCGAGATCTGTCGA
>Tetrataenium_candicans160 tRNA-Leu (trnL) gene and trnL-trnF intergenic spacer, voucher160
TATTTGAACCTTGTGACACGAGGATTTTTCAGTCCTCTGCTCTACCAGCTGAGCTATCCCGACCATTCCCATTCCCGATACCGCATCCTCATTTTACTAGATAACTTAGGTCTATGTCAATTCAAAGGGTATTACAAAGTCTTATCCAGGTGCTATAATTTCTTGGATCTTCAAAAAAGGAAGACTTTGTCAGCTTCAGTATGAATAATGATATCGACCATGACTCGTTCAAATGGGGAGTCTTTGGTCAAAGACGGTCATTTGTACATGTATCATATATCACAAGACTTGTCATAAGAGACAAATCTTTCTCTCGGATCCGTTTGTAAAAGAGTAGGGTGAATAAGAAAGATAACTAATTTGAACTACTAACGAAAAAAAGATAAGATAAATAGTTAATAGTTAAGGAGTCAAATGGGCTTTTTGGGGATAGAGGGACTTGAACCCTCACGATTTTTAAAGTCAACGGATTTTCCTCTTACTATAAATTTCATTGTTGCCGGTATTGACATGTAGAATGGGACTCTATCTTTATTCTCGTCCGATTAATTAGTTCTGCAAAAGAACTATCAGACTGTGTGGTGAATGCTTTGATCAATGAATATTCGATTCTTTCTTCAATATGGAATCGATTCACAACAATTTTTCCCTTTTTCATAGAAAAATATAGATTAAGGTCGTCATTAATCATTTGATAGAGTATTTTAGTACGTATACGTATGTATATACGTATATCCTTCATCTTTTCGGAAGTTTCAATGCAAGGATTCCTCTACCAATGCAACACAGTCAATTCCATTTGTTAGAACAGCTTCCATTGAGTCTCTGCACCTATCCTTTTTTCACCTTCTGGGCCTTTGTTTGTTTTTGGAAAATAGGATTTGGCTCACGATTGCCCATTTTTATTAATTCCGGGGTTTCTCTGAATTTGAAAGTTCTCACTTAGTAGTTTCCATACCAAGGCTCAATCCAATTAAGTCCGTAGCGTCTACCGATTTCGAA
>Tetrataenium_candicans161 tRNA-Leu (trnL) gene and trnL-trnF intergenic spacer, voucher161
TTTATGAAACCGGGGCACGAGGATTTTCAGTCCTCTGCTCTACCAGCTGAGCTATCCCGACCATTCCCATTCCCGATACCGCATCCTCATTTTACTAGATAACTTAGGTCTATGTCAATTCAAAGGGTATTACAAAGTCTTATCCAGGTGCTATAATTTCTTGGATCTTCAAAAAAGGAAGACTTTGTCAGCTTCAGTATGAATAATGATATCGACCATGACTCGTTCAAATGGGGAGTCTTTGGTCAAAGACGGTCATTTGTACATGTATCATATATCACAAGACTTGTCATAAGAGACAAATCTTTCTCTCGGATCCGTTTGTAAAAGAGTAGGGTGAATAAGAAAGATAACTAATTTGAACTACTAACGAAAAAAAGATAAGATAAATAGTTAATAGTTAAGGAGTCAAATGGGCTTTTTGGGGATAGAGGGACTTGAACCCTCACGATTTTTAAAGTCAACGGATTTTCCTCTTACTATAAATTTCATTGTTGCCGGTATTGACATGTAGAATGGGACTCTATCTTTATTCTCGTCCGATTAATTAGTTCTGCAAAAGAACTATCAGACTGTGTGGTGAATGCTTTGATCAATGAATATTCGATTCTTTCTTCAATATGGAATCGATTCACAACAATTTTTCCCTTTTTCATAGAAAAATATAGATTAAGGTCGTCATTAATCATTTGATAGAGTATTTTAGTACGTATACGTATGTATATACGTATATCCTTCATCTTTTCGGAAGTTTCAATGCAAGGATTCCTCTACCAATGCAACACAGTCAATTCCATTTGTTAGAACAGCTTCCATTGAGTCTCTGCACCTATCCTTTTTTCACCTTCTGGGCCTTTGTTTGTTTTTGGAAAATAGGATTTGGCTCAGGATTGCCCATTTTTATTAATTCCGGGGTTTCTCTGAATTTGAAAGTTCTCACTTAGTATGTTTCCATACCAAGGCTCAATCCAATTAAGTCCGTAGCTATCATCCCGCAGTTCGACGA
>Tetrataenium_candicans165 tRNA-Leu (trnL) gene and trnL-trnF intergenic spacer, voucher165
GAGTATTTGAACCTGTGACACGAGGATTTTCAGTCCTTCTGCTCTACCAGCTGAGCTATCCCGACCATTCCCATTCCCGATACCGCATCCTCATTTTACTAGATAACTTAGGTCTATGTCAATTCAAAGGGTATTACAAAGTCTTATCCAGGTGCTATAATTTCTTGGATCTTCAAAAAAGGAAGACTTTGTCAGCTTCAGTATGAATAATGATATCGACCATGACTCGTTCAAATGGGGAGTCTTTGGTCAAAGACGGTCATTTGTACATGTATCATATATCACAAGACTTGTCATAAGAGACAAATCTTTCTCTCGGATCCGTTTGTAAAAGAGTAGGGTGAATAAGAAAGATAACTAATTTGAACTACTAACGAAAAAAAGATAAGATAAATAGTTAATAGTTAAGGAGTCAAATGGGCTTTTTGGGGATAGAGGGACTTGAACCCTCACGATTTTTAAAGTCAACGGATTTTCCTCTTACTATAAATTTCATTGTTGCCGGTATTGACATGTAGAATGGGACTCTATCTTTATTCTCGTCCGATTAATTAGTTCTGCAAAAGAACTATCAGACTGTGTGGTGAATGCTTTGATCAATGAATATTCGATTCTTTCTTCAATATGGAATCGATTCACAACAATTTTTCCCTTTTTCATAGAAAAATATAGATTAAGGTCGTCATTAATCATTTGATAGAGTATTTTAGTACGTATACGTATGTATATACGTATATCCTTCATCTTTTCGGAAGTTTCAATGCAAGGATTCCTCTACCAATGCAACACAGTCAATTCCATTTGTTAGAACAGCTTCCATTGAGTCTCTGCACCTATCCTTTTTTCACCTTCTGGGCCTTTGTTTGTTTTTGGAAAATAGGATTTGGCTCACGATTGCCCATTTTTATTAATTCCGGGTTTCTCTGAATTTGAAAGTTCTCACTTAGTAGTTTCCATACCAACGCTCAATCCAATAAGTCCGTAGCGTCTACCCGATTCTGGAAAAAAAAAAAAAAAA
>Tetrataenium_candicans169 tRNA-Leu (trnL) gene and trnL-trnF intergenic spacer, voucher169
TTTTTGAACTTGGGGCACGAGGATTTTCAGTCCTCTGCTCTACCAGCTGAGCTATCCCGACCATTCCCATTCCCGATACCGCATCCTCATTTTACTAGATAACTTAGGTCTATGTCAATTCAAAGGGTATTACAAAGTCTTATCCAGGTGCTATAATTTCTTGGATCTTCAAAAAAGGAAGACTTTGTCAGCTTCAGTATGAATAATGATATCGACCATGACTCGTTCAAATGGGGAGTCTTTGGTCAAAGACGGTCATTTGTACATGTATCATATATCACAAGACTTGTCATAAGAGACAAATCTTTCTCTCGGATCCGTTTGTAAAAGAGTAGGGTGAATAAGAAAGATAACTAATTTGAACTACTAACGAAAAAAAGATAAGATAAATAGTTAATAGTTAAGGAGTCAAATGGGCTTTTTGGGGATAGAGGGACTTGAACCCTCACGATTTTTAAAGTCAACGGATTTTCCTCTTACTATAAATTTCATTGTTGCCGGTATTGACATGTAGAATGGGACTCTATCTTTATTCTCGTCCGATTAATTAGTTCTGCAAAAGAACTATCAGACTGTGTGGTGAATGCTTTGATCAATGAATATTCGATTCTTTCTTCAATATGGAATCGATTCACAACAATTTTTCCCTTTTTCATAGAAAAATATAGATTAAGGTCGTCATTAATCATTTGATAGAGTATTTTAGTACGTATACGTATGTATATACGTATATCCTTCATCTTTTCGGAAGTTTCAATGCAAGGATTCCTCTACCAATGCAACACAGTCAATTCCATTTGTTAGAACAGCTTCCATTGAGTCTCTGCACCTATCCTTTTTTCACCTTCTGGGCCTTTGTTTGTTTTTGGAAAATAGGATTTGGCTCACGATTGCCCATTTTTATTAATTCCGGGGTTTCTCTGAATTTGAAAGTTCTCACTTAGTAGTTTCCATACCAAGGCTCAATCCAATTAAGTCCGTAGCGTCATACCGATTTCGAAAA
>Tetrataenium_candicans197 tRNA-Leu (trnL) gene and trnL-trnF intergenic spacer, voucher197
TATTTGAACTGGTGACACGAGGATTTTCAGTCCTCTGCTCTACCAGCTGAGCTATCCCGACCCATTCCCATTCCCGATACCGCATCCTCATTTTACTAGATAACTTAGGTCTATGTCAATTCAAAGGGTATTACAAAGTCTTATCCAGGTGCTATAATTTCTTGGATCTTCAAAAAAGGAAGACTTTGTCAGCTTCAGTATGAATAATGATATCGACCATGACTCGTTCAAATGGGGAGTCTTTGGTCAAAGACGGTCATTTGTACATGTATCATATATCACAAGACTTGTCATAAGAGACAAATCTTTCTCTCGGATCCGTTTGTAAAAGAGTAGGGTGAATAAGAAAGATAACTAATTTGAACTACTAACGAAAAAAAGATAAGATAAATAGTTAATAGTTAAGGAGTCAAATGGGCTTTTTGGGGATAGAGGGACTTGAACCCTCACGATTTTTAAAGTCAACGGATTTTCCTCTTACTATAAATTTCATTGTTGCCGGTATTGACATGTAGAATGGGACTCTATCTTTATTCTCGTCCGATTAATTAGTTCTGCAAAAGAACTATCAGACTGTGTGGTGAATGCTTTGATCAATGAATATTCGATTCTTTCTTCAATATGGAATCGATTCACAACAATTTTTCCCTTTTTCATAGAAAAATATAGATATAGATTAAGGTCGTCATTAATCATTTGATAGAGTATTTTAGTACGTATACGTATGTATATACGTATATCCTTCATCTTTTCGGAAGTTTCAATGCAAGGATTCCTCTACCAATGCAACACAGTCAATTCCATTTGTTAGAACAGCTTCCATTGAGTCTCTGCACCTATCCTTTTTTCACCTTCTGGGCCTTTGTTTGTTTTTGGAAAATAGGATTTGGCTCACGATTGCCCATTTTTATTAATTCCGGGGTTTCTCTGAATTTGAAAGTTCTCACTTAGTAGGTTTCCATACCAAGGCTCAATCCAATTAAGTCCGTAGCGTCTAACCGATTTCCGAAAAA
>Tetrataenium_candicans201 tRNA-Leu (trnL) gene and trnL-trnF intergenic spacer, voucher201
CATTATTTGAACTGGTGACACGAGGGATTTTCAGTCCTCTGCTCTACCAGCTGAGCTATCCCCGACCATTCCCATTCCCCGATACCGCATCCTCATTTTACTAGATAACTTAGGTCTATGTCAAATTCAAAGGGTATTACAAAGTCTTATCCAGGTGCTAGAATTTCTTGGATCTTCAAAAAAGGAAGACTTTGTCAGCTTCAGTATGAATAATGATATCGACCATGACTCGTTCAAATGGGGAGTCTTTGGTCAAAGACGGTCATTTGTACATGTATCATATATCACAAGACTTGTCATAAGAGACAAATCTTTCTCTCGGATCCGTTTGTAAAAGAGTAGGGTGAATAAGAAAGATAACTAATTTGAACTACTAACGAAAAAAAGATAAGATAAATAGTTAATAGTTAAGGAGTCAAATGGGCTTTTTGGGGATAGAGGGACTTGAACCCTCACGATTTTTAAAGTCAACGGATTTTCCTCTTACTATAAATTTCATTGTTGCCGGTATTGACATGTAGAATGGGACTCTATCTTTATTCTCGTCCGATTAATTAGTTCTGCAAAAGAACTATCAGACTGTGTGGTGAATGCTTTGATCAATGAATATTCGATTCTTTCTTCAATATGGAATCGATTCACAACAATTTTTCCCTTTTTCATAGAAAAATATAGATTAAGGTCGTCATTAATCATTTGATAGAGTATTTTAGTACGTATACGTATGTATATACGTATATCCTTCATCTTTTCGGAAGTTTCAATGCAAGGATTCCTCTACCAATGCAACACAGTCAATTCCATTTGTTAGAACAGCTTCCATTGAGTCTCTGCACCTATCCTTTTTTCACCTTCTGGGCCTTTGTTTGTTTTTGGAAAATAGGATTTGGCTCAGGATTGCCCATTTTTATTAATTCCGGGGTTTCTCTGAATTTGAAAGTTCTCACTTAGTAGTTTCCATACCAAGGCTCAATCCAATTAAGTCCGTAGCGCATACCCCGATCGCGAA
>Tetrataenium_candicans233 tRNA-Leu (trnL) gene and trnL-trnF intergenic spacer, voucher233
CCTATTTGAACCTGGTGACACGAGGATTTTCATTCCTCTGCTCTACCAGCTGAGCTATCCCGACCATTCCCATTCCCGATACCGCATCCTCATTTTACTAGATAACTTAGGTCTATGTCAATTCAAAGGGTATTACAAAGTCTTATCCAGGTGCTATAATTTCTTGGATCTTCAAAAAAGGAAGACTTTGTCAGCTTCAGTATGAATAATGATATCGACCATGACTCGTTCAAATGGGGAGTCTTTGGTCAAAGACGGTCATTTGTACATGTATCATATATCACAAGACTTGTCATAAGAGACAAATCTTTCTCTCGGATCCGTTTGTAAAAGAGTAGGGTGAATAAGAAAGATAACTAATTTGAACTACTAACGAAAAAAAGATAAGATAAATAGTTAATAGTTAAGGAGTCAAATGGGCTTTTTGGGGATAGAGGGACTTGAACCCTCACGATTTTTAAAGTCAACGGATTTTCCTCTTACTATAAATTTCATTGTTGCCGGTATTGACATGTAGAATGGGACTCTATCTTTATTCTCGTCCGATTAATTAGTTCTGCAAAAGAACTATCAGACTGTGTGGTGAATGCTTTGATCAATGAATATTCGATTCTTTCTTCAATATGTAATCGATTCACAACAATTTTTCCCTTTTTCATAGAAAAATATAGATTAAGGTCGTCATTAATCATTTGATAGAGTATTTTAGTACGTATACGTATGTATATACGTATATCCTTCATCTTTTCGGAAGTTTCAATGCAAGGATTCCTCTACCAATGCAACACAGTCAATTCCATTTGTTAGAACAGCTTCCATTGAGTCTCTGCACCTATCCTTTTTTCACCTTCTGGGCCTTTGTTTGTTTTTGGAAAATAGGATTTGGCTCAGGATTGCCCATTTTTATTAATTCCGGGGTTTCTCTGAATTTGAAAGTTCTCACTTAGTAGTTTCCATACCAACGCTCAATCCAATTAAGTCCGTACTCTCCCCGCAATCGTCGGAGAGAAAAACAGAATTGTATCCCTCTACAAAATAAAAAATGCACTTTTTTTCTACGTATTCTCTTTATATTGTATGG
>Tetrataenium_candicans234 tRNA-Leu (trnL) gene and trnL-trnF intergenic spacer, voucher234
TGTATTTGAACTTGTGACACGAGGATTTTCAGTCCTCTGCTCTACCCAGCTGAGCTATCCCGACCATTCCCATTCCCGATACCGCATCCTCATTTTACTAGATAACTTAGGTCTATGTCAATTCAAAGGGTATTACAAAGTCTTATCCAGGTGCTATAATTTCTTGGATCTTCAAAAAAGGAAGACTTTGTCAGCTTCAGTATGAATAATGATATCGACCATGACTCGTTCAAATGGGGAGTCTTTGGTCAAAGACGGTCATTTGTACATGTATCATATATCACAAGACTTGTCATAAGAGACAAATCTTTCTCTCGGATCCGTTTGTAAAAGAGTAGGGTGAATAAGAAAGATAACTAATTTGAACTACTAACGAAAAAAAGATAAGATAAATAGTTAATAGTTAAGGAGTCAAATGGGCTTTTTGGGGATAGAGGGACTTGAACCCTCACGATTTTTAAAGTCAACGGATTTTCCTCTTACTATAAATTTCATTGTTGCCGGTATTGACATGTAGAATGGGACTCTATCTTTATTCTCGTCCGATTAATTAGTTCTGCAAAAGAACTATCAGACTGTGTGGTGAATGCTTTGATCAATGAATATTCGATTCTTTCTTCAATATGTAATCGATTCACAACAATTTTTCCCTTTTTCATAGAAAAATATAGATTAAGGTCGTCATTAATCATTTGATAGAGTATTTTAGTACGTATACGTATGTATATACGTATATCCTTCATCTTTTCGGAAGTTTCAATGCAAGGATTCCTCTACCAATGCAACACAGTCAATTCCATTTGTTAGAACAGCTTCCATTGAGTCTCTGCACCTATCCTTTTTTCACCTTCTGGGCCTTTGTTTGTTTTTGGAAAATAGGATTTGGCTCAGGATTGCCCATTTTTATTAATTCCGGGGTTTCTCTGAATTTGAAAGTTCTCACTTAGTAGTTTCCATACCAAGGCTCAATCCAATTAAGTCCGTAGCGTCTACCGATTCCGA
>Tetrataenium_candicans260 tRNA-Leu (trnL) gene and trnL-trnF intergenic spacer, voucher260
TTATTTGAAACTTGGTGACACGAGGATTTTCAGTCCTCTGCTCTACCAGCTGAGCTATCCCGACCATTCCCATTCCCGATACCGCATCCTCATTTTACTAGATAACTTAGGTCTATGTCAATTCAAAGGGTATTACAAAGTCTTATCCAGGTGCTATAATTTCTTGGATCTTCAAAAAAGGAAGACTTTGTCAGCTTCAGTATGAATAATGATATCGACCATGACTCGTTCAAATGGGGAGTCTTTGGTCAAAGACGGTCATTTGTACATGTATCATATATCACAAGACTTGTCATAAGAGACAAATCTTTCTCTCGGATCCGTTTGTAAAAGAGTAGGGTGAATAAGAAAGATAACTAATTTGAACTACTAACGAAAAAAAGATAAGATAAATAGTTAATAGTTAAGGAGTCAAATGGGCTTTTTGGGGATAGAGGGACTTGAACCCTCACGATTTTTAAAGTCAACGGATTTTCCTCTTACTATAAATTTCATTGTTGCCGGTATTGACATGTAGAATGGGACTCTATCTTTATTCTCGTCCGATTAATTAGTTCTGCAAAAGAACTATCAGACTGTGTGGTGAATGCTTTGATCAATGAATATTCGATTCTTTCTTCAATATGGAATCGATTCACAACAATTTTTCCCTTTTTCATAGAAAAATATAGATTAAGGTCGTCATTAATCATTTGATAGAGTATTTTAGTACGTATACGTATGTATATACATATATCCTTCATCTTTTCGGAAGTTTCAATGCAAGGATTCCTCTACCAATGCAACACAGTCAATTCCATTTGTTAGAACAGCTTCCATTGAGTCTCTGCACCTATCCTTTTTTCACCTTCTGGGCCTTTGTTTGTTTTTGGAAAATAGGATTTGGCTCAGATTGCCCATTTTTATTAATTCCGGGGTTTCTCTGAATTTGAAAGTTCTCACTTAGTAGTTTCCATACCAAGGCTCAATCCAATTAAGTCCGTAGCGCACTACCGGATCTGCAA
>Tetrataenium_candicans279 tRNA-Leu (trnL) gene and trnL-trnF intergenic spacer, voucher279
CTTGTTGAACCTTGGGACACGAGGATTTTCAGTCCTCTGCTCTACCAGCTGAGCTATCCCGACCATTCCCATTCCCATTCCCGATACCGCATCCTCATTTTACTAGATAACTTAGGTCTATGTCAATTCAAAGGGTATTACAAAGTCTTATCCAGGTGCTATAATTTCTTGGATCTTCAAAAAAGGAAGACTTTGTCAGCTTCAGTATGAATAATGATATCGACCATGACTCGTTCAAATGGGGAGTCTTTGGTCAAAGACGGTCATTTGTACATGTATCATATATCACAAGACTTGTCATAAGAGACAAATCTTTCTCTCGGATCCGTTTGTAAAAGAGTAGGGTGAATAAGAAAGATAACTAATTTGAACTACTAACGAAAAAAAGATAAGATAAATAGTTAATAGTTAAGGAGTCAAATGGGCTTTTTGGGGATAGAGGGACTTGAACCCTCACGATTTTTAAAGTCAACGGATTTTCCTCTTACTATAAATTTCATTGTTGCCGGTATTGACATGTAGAATGGGACTCTATCTTTATTCTCGTCCGATTAATTAGTTCTGCAAAAGAACTATCAGACTGTGTGGTGAATGCTTTGATCAATGAATATTCGATTCTTTCTTCAATATGGAATCGATTCACAACAATTTTTCCCTTTTTCATAGAAAAATATAGATTAAGGTCGTCATTAATCATTTGATAGAGTATTTTAGTACGTATACGTATGTATATACGTATATCCTTCATCTTTTCGGAAGTTTCAATGCAAGGATTCCTCTACCAATGCAACACAGTCAATTCCATTTGTTAGAACAGCTTCCATTGAGTCTCTGCACCTATCCTTTTTTCACCTTCTGGGCCTTTGTTTGTTTTTGGAAAATAGGATTTGGCTCACGATTGCCCATTTTTATTAATTCCGGGGTTTCTCTGAATTTGAAAGTTCTCACTTAGTAGTTTCCATACCAAAGGCTCAATCCAATTAAGTCCGTAGCGTCTTACCCGATTCCGGA
>Tetrataenium_candicans286 tRNA-Leu (trnL) gene and trnL-trnF intergenic spacer, voucher286
CCTTTTTGAACCTTGGGACACGAGGATTTTCAGTCCTCTGCTCTACCAGCTGAGCTATCCCGACCATTCCCATTCCCGATACCGCATCCTCATTTTACTAGATAACTTAGGTCTATGTCAATTCAAAGGGTATTACAAAGTCTTATCCAGGTGCTATAATTTCTTGGATCTTCAAAAAAGGAAGACTTTGTCAGCTTCAGTATGAATAATGATATCGACCATGACTCGTTCAAATGGGGAGTCTTTGGTCAAAGACGGTCATTTGTACATGTATCATATATCACAAGACTTGTCATAAGAGACAAATCTTTCTCTCGGATCCGTTTGTAAAAGAGTAGGGTGAATAAGAAAGATAACTAATTTGAACTACTAACGAAAAAAAGATAAGATAAATAGTTAATAGTTAAGGAGTCAAATGGGCTTTTTGGGGATAGAGGGACTTGAACCCTCACGATTTTTAAAGTCAACGGATTTTCCTCTTACTATAAATTTCATTGTTGCCGGTATTGACATGTAGAATGGGACTCTATCTTTATTCTCGTCCGATTAATTAGTTCTGCAAAAGAACTATCAGACTGTGTGGTGAATGCTTTGATCAATGAATATTCGATTCTTTCTTCAATATGGAATCGATTCACAACAATTTTTCCCTTTTTCATAGAAAAATATAGATTAAGGTCGTCATTAATCATTTGATAGAGTATTTTAGTACGTATACGTATGTATATACGTATATCCTTCATCTTTTCGGAAGTTTCAATGCAAGGATTCCTCTACCAATGCAACACAGTCAATTCCATTTGTTAGAACAGCTTCCATTGAGTCTCTGCACCTATCCTTTTTTCACCTTCTGGGCCTTTGTTTGTTTTTGGAAAATAGGATTTGGCTCAGGATTGCCCATTTTTATTAATTCCGGGGTTTCTCTGAATTTGAAAGTTCTCACTTAGTAGTTTCCATACCAAGCTCAATCCAATTAAGTCCGTAGCGCTACACCGGATCTCGA
>Tetrataenium_candicans291 tRNA-Leu (trnL) gene and trnL-trnF intergenic spacer, voucher291
TATTATGGAAACGGTGGCACGAGGATTTTCAGTCCTCTGCTCTACCAGCTGAGCTATCCCGACCATTCCCATTCCCGATACCGCATCCTCATTTTACTAGATAACTTAGGTCTATGTCAATTCAAAGGGTATTACAAAGTCTTATCCAGGTGCTATAATTTCTTGGATCTTCAAAAAAGGAAGACTTTGTCAGCTTCAGTATGAATAATGATATCGACCATGACTCGTTCAAATGGGGAGTCTTTGGTCAAAGACGGTCATTTGTACATGTATCATATATCACAAGACTTGTCATAAGAGACAAATCTTTCTCTCGGATCCGTTTGTAAAAGAGTAGGGTGAATAAGAAAGATAACTAATTTGAACTACTAACGAAAAAAAGATAAGATAAATAGTTAATAGTTAAGGAGTCAAATGGGCTTTTTGGGGATAGAGGGACTTGAACCCTCACGATTTTTAAAGTCAACGGATTTTCCTCTTACTATAAATTTCATTGTTGCCGGTATTGACATGTAGAATGGGACTCTATCTTTATTCTCGTCCGATTAATTAGTTCTGCAAAAGAACTATCAGACTGTGTGGTGAATGCTTTGATCAATGAATATTCGATTCTTTCTTCAATATGGAATCGATTCACAACAATTTTTCCCTTTTTCATAGAAAAATATAGATTAAGGTCGTCATTAATCATTTGATAGAGTATTTTAGTACGTATACGTATGTATATACGTATATCCTTCATCTTTTCGGAAGTTTCAATGCAAGGATTCCTCTACCAATGCAACACAGTCAATTCCATTTGTTAGAACAGCTTCCATTGAGTCTCTGCACCTATCCTTTTTTCACCTTCTGGGCCTTTGTTTGTTTTTGGAAAATAGGATTTGGCTCACGATTGCCCATTTTTATTAATTCCGGGGTTTCTCTGAATTTGAAAGTTCTCACTTAGTAGTTTCCATACCAAGGCTCAATCCAATTAAGTCCGTAGCGCACTACCGCGAGTCGTCAGAA
>Tetrataenium_candicans343 tRNA-Leu (trnL) gene and trnL-trnF intergenic spacer, voucher343
TATTGAACCTGGTGACACGAGGATTTTCAGTCCTCTGCTCTACCAGCTGAGCTATCCCGACCATTCCCATTCCCGATACCGCATCCTCATTTTACTAGATAACTTAGGTCTATGTCAATTCAAAGGGTATTACAAAGTCTTATCCAGGTGCTATAATTTCTTGGATCTTCAAAAAAGGAAGACTTTGTCAGCTTCAGTATGAATAATGATATCGACCATGACTCGTTCAAATGGGGAGTCTTTGGTCAAAGACGGTCATTTGTACATGTATCATATATCACAAGACTTGTCATAAGAGACAAATCTTTCTCTCGGATCCGTTTGTAAAAGAGTAGGGTGAATAAGAAAGATAACTAATTTGAACTACTAACGAAAAAAAGATAAGATAAATAGTTAATAGTTAAGGAGTCAAATGGGCTTTTTGGGGATAGAGGGACTTGAACCCTCACGATTTTTAAAGTCAACGGATTTTCCTCTTACTATAAATTTCATTGTTGCCGGTATTGACATGTAGAATGGGACTCTATCTTTATTCTCGTCCGATTAATTAGTTCTGCAAAAGAACTATCAGACTGTGTGGTGAATGCTTTGATCAATGAATATTCGATTCTTTCTTCAATATGGAATCGATTCACAACAATTTTTCCCTTTTTCATAGAAAAATATAGATTAAGGTCGTCATTAATCATTTGATAGAGTATTTTAGTACGTATACGTATGTATATACGTATATCCTTCATCTTTTCGGAAGTTTCAATGCAAGGATTCCTCTACCAATGCAACACAGTCAATTCCATTTGTTAGAACAGCTTCCATTGAGTCTCTGCACCTATCCTTTTTTCACCTTCTGGGCCTTTGTTTGTTTTTGGAAAATAGGATTTGGCTCAGATTGCCCATTTTTATTAATTCCGGGGTTTCTCTGAATTTGAAAGTTCTCACTTAGTAGGTTTCCATACCAAGGCTCAATCCAATTAAGTCCGTAGCGTTAACCGATTTCCGAA
>Tetrataenium_candicans352 tRNA-Leu (trnL) gene and trnL-trnF intergenic spacer, voucher352
CCATATTTGAACTTGGTGACACGAGGATTTTCAGTCCTCTGCTCTACCAGCTGAGCTATCCCGACCATTCCCATTCCCGATACCGCATCCTCATTTTACTAGATAACTTAGGTCTATGTCAATTCAAAGGGTATTACAAAGTCTTATCCAGGTGCTATAATTTCTTGGATCTTCAAAAAAGGAAGACTTTGTCAGCTTCAGTATGAATAATGATATCGACCATGACTCGTTCAAATGGGGAGTCTTTGGTCAAAGACGGTCATTTGTACATGTATCATATATCACAAGACTTGTCATAAGAGACAAATCTTTCTCTCGGATCCGTTTGTAAAAGAGTAGGGTGAATAAGAAAGATAACTAATTTGAACTACTAACGAAAAAAAGATAAGATAAATAGTTAATAGTTAAGGAGTCAAATGGGCTTTTTGGGGATAGAGGGACTTGAACCCTCACGATTTTTAAAGTCAACGGATTTTCCTCTTACTATAAATTTCATTGTTGCCGGTATTGACATGTAGAATGGGACTCTATCTTTATTCTCGTCCGATTAATTAGTTCTGCAAAAGAACTATCAGACTGTGTGGTGAATGCTTTGATCAATGAATATTCGATTCTTTCTTCAATATGGAATCGATTCACAACAATTTTTCCCTTTTTCATAGAAAAATATAGATTAAGGTCGTCATTAATCATTTGATAGAGTATTTTAGTACGTATACGTATGTATATACGTATATCCTTCATCTTTTCGGAAGTTTCAATGCAAGGATTCCTCTACCAATGCAACACAGTCAATTCCATTTGTTAGAACAGCTTCCATTGAGTCTCTGCACCTATCCTTTTTTCACCTTCTGGGCCTTTGTTTGTTTTTGGAAAATAGGATTTGGCTCAGGATTGCCCATTTTTATTAATTCCGGGGTTTCTCTGAATTTGAAAGTTCTCACTTAGTAGTTTCCATACCAAGGCTCAATCCAATTAAGTCCGTAGCGTCAACACCGATTTCGGAAAA
