# Supplementary material for: Sequencing and analyses on chloroplast genomes of Tetrataenium candicans and two allies give new insights on structural variants, DNA barcoding and phylogeny in Apiaceae subfamily Apioideae
Source: PeerJ. 2019 Nov 21;7:e8063. doi: 10.7717/peerj.8063 (PMC6875388; doi:10.7717/peerj.8063)
Supplement: Supplemental Information 2 — Sequences from different idividuals were aligned and incorporated into a single fasta file with names of respective DNA segments [file peerj-07-8063-s008.zip › peerj-38210-trnL-trnT.fasta]

>Tetrataenium_candicans5 trnL_trnT intergenic spacer voucher5
CATAAGATAAATTCTACCTGCATAGGGATTCAATAAACTATTGTTAGCTATTAATTAATATATTTGCATTCTTGGCGATTCCTATTAGCTAGTCATAATGAATATGACTATCGAAAAAATAGAATATAGAATTGAAAGGAAATATTCAATACTCATACTTATCATAGACCATAGAATATAATGATTAATCTATCAATATATAATTTTAGTTTTTTCTCACATCACAATTATATAGTACAATTCTATAGTATAGCATTTAATATTAAAAAATATTCGATTCGATCTATTTTTAGATTAAATTATTTTCGTTTTTGCTTTCAAATGATATTTGAAAGTCTTTTTATTACACTTCTATATTTTATTTCATATCATATATATATATATTTTTTTTATATTTTAAATAATTAGAAATTATTGCGCTTTGATTCGTAAAGATGGAAGCTCAGACGAAAAAAAGAATCGACCGTTCAAGTATTCCAAATTGCATGGGAAAAACGAGCAGAAGAGAGACATATATACGTGGTATATCTCCATCTATATTGAATTGCAGATACAGAAATGATAGAATCATTTCTGATTGGACCAAATGCGGGTGCGGGTTTCCTATAGAAGATGAAAGAAGATAGCCAAGAAATCAAAGAGGAGAAAAACTTTTTCGAGATAGGAATCAGTATTTAATGAATTCAACAGTTCCAGTAGAAATGAAATAAAAAAGAGAACGACATCTCAATAAAAATGAGATCCTAATCTCAAAACAAAAA
>Tetrataenium_candicans27 trnL_trnT intergenic spacer voucher27
ATAAGATAAATTCTACCTGCATAGGGATTCAATAAACTATTGTTAGCTATTAATTAATATATTTGCATTCTTGGCGATTCCTATTAGCTAGTCATAATGAATATGACTATCGAAAAAATAGAATATAGAATTGAAAGGAAATATTCAATACTCATACTTATCATAGACCATAGAATATAATGATTAATCTATCAATATATAATTTTAGTTTTTTCTCACATCACAATTATATAGTACAATTCTATAGTATAGCATTTAATATTAAAAAATATTCGATTCGATCTATTTTTAGATTAAATTATTTTCGTTTTTGCTTTCAAATGATATTTGAAAGTCTTTTTATTACACTTCTATATTTTATTTCATATCATATATATATATATTTTTTTTATATTTTAAATAATTAGAAATTATTGCGCTTTGATTCGTAAAGATGGAAGCTCAGACGAAAAAAAGAATCGACCGTTCAAGTATTCCAAATTGCATGGGAAAAACGAGCAGAAGAGAGACATATATACGTGGTATATCTCCATCTATATTGAATTGCAGATACAGAAATGATAGAATCATTTCTGATTGGACCAAATGCGGGTGCGGGTTTCCTATAGAAGATGAAAGAAGATAGCCAAGAAATCAAAGAGGAGAAAAACTTTTTCGAGATAGGAATCAGTATTTAATGAATTCAACAGTTCCAGTAGAAATGAAATAAAAAAGAGAACGACATCTCAATAAAAATGAGATCCTAATCTCAAAACAAAAA
>Tetrataenium_candicans167 trnL_trnT intergenic spacer voucher167
CATAAGATAAATTCTACCTGCATAGGGATTCAATAAACTATTGTTAGCTATTAATTAATATATTTGCATTCTTGGCGATTCCTATTAGCTAGTCATAATGAATATGACTATCGAAAAAATAGAATATAGAATTGAAAGGAAATATTCAATACTCATACTTATCATAGACCATAGAATATAATGATTAATCTATCAATATATAATTTTAGTTTTTTCTCACATCACAATTATATAGTACAATTCTATAGTATAGCATTTAATATTAAAAAATATTCGATTCGATCTATTTTTAGATTAAATTATTTTCGTTTTTGCTTTCAAATGATATTTGAAAGTCTTTTTATTACACTTCTATATTTTATTTCATATCATATATATATATATTTTTTTTATATTTTAAATAATTAGAAATTATTGCGCTTTGATTCGTAAAGATGGAAGCTCAGACGAAAAAAAGAATCGACCGTTCAAGTATTCCAAATTGCATGGGAAAAACGAGCAGAAGAGAGACATATATACGTGGTATATCTCCATCTATATTGAATTGCAGATACAGAAATGATAGAATCATTTCTGATTGGACCAAATGCGGGTGCGGGTTTCCTATAGAAGATGAAAGAAGATAGCCAAGAAATCAAAGAGGAGAAAAACTTTTTCGAGATAGGAATCAGTATTTAATGAATTCAACAGTTCCAGTAGAAATGAAATAAAAAAGAGAACGACATCTCAATAAAAATGAGATCCTAATCTCAAAACAAAAA
>Tetrataenium_candicans139 trnL_trnT intergenic spacer voucher139
CATAAGATAAATTCTACCTGCATAGGGATTCAATAAACTATTGTTAGCTATTAATTAATATATTTGCATTCTTGGCGATTCCTATTAGCTAGTCATAATGAATATGACTATCGAAAAAATAGAATATAGAATTGAAAGGAAATATTCAATACTCATACTTATCATAGACCATAGAATATAATGATTAATCTATCAATATATAATTTTAGTTTTTTCTCACATCACAATTATATAGTACAATTCTATAGTATAGCATTTAATATTAAAAAATATTCGATTCGATCTATTTTTAGATTAAATTATTTTCGTTTTTGCTTTCAAATGATATTTGAAAGTCTTTTTATTACACTTCTATATTTTATTTCATATCATATATATATATATTTTTTTTATATTTTAAATAATTAGAAATTATTGCGCTTTGATTCGTAAAGATGGAAGCTCAGACGAAAAAAAGAATCGACCGTTCAAGTATTCCAAATTGCATGGGAAAAACGAGCAGAAGAGAGACATATATACGTGGTATATCTCCATCTATATTGAATTGCAGATACAGAAATGATAGAATCATTTCTGATTGGACCAAATGCGGGTGCGGGTTTCCTATAGAAGATGAAAGAAGATAGCCAAGAAATCAAAGAGGAGAAAAACTTTTTCGAGATAGGAATCAGTATTTAATGAATTCAACAGTTCCAGTAGAAATGAAATAAAAAAGAGAACGACATCTCAATAAAAATGAGATCCTAATCTCAAAACAAAAA
>Tetrataenium_candicans8 trnL_trnT intergenic spacer voucher8
CATAAGATAAATTCTACCTGCATAGGGATTCAATAAACTATTGTTAGCTATTAATTAATATATTTGCATTCTTGGCGATTCCTATTAGCTAGTCATAATGAATATGACTATCGAAAAAATAGAATATAGAATTGAAAGGAAATATTCAATACTCATACTTATCATAGACCATAGAATATAATGATTAATCTATCAATATATAATTTTAGTTTTTTCTCACATCACAATTATATAGTACAATTCTATAGTATAGCATTTAATATTAAAAAATATTCGATTCGATCTATTTTTAGATTAAATTATTTTCGTTTTTGCTTTCAAATGATATTTGAAAGTATTTTTATTACACTTCTATATTTTATTTCATATCATATATATATATATTTTTTTTATATTTTAAATAATTAGAAATTATTGCGCTTTGATTCGTAAAGATGGAAGCTCAGACGAAAAAAAGAATCGACCGTTCAAGTATTCCAAATTGCATGGGAAAAACGAGCAGAAGAGAGACATATATACGTGGTATATCTCCATCTATATTGAATTGCAGATACAGAAATGATAGAATCATTTCTGATTGGACCAAATGCGGGTGCGGGTTTCCTATAGAAGATGAAAGAAGATAGCCAAGAAATCAAAGAGGAGAAAAACTTTTTCGAGATAGGAATCAGTATTTAATGAATTCAACAGTTCCAGTAGAAATGAAATAAAAAAGAGAACGACATCTCAATAAAAATGAGATCCTAATCTCAAAACAAAAA
>Tetrataenium_candicans346 trnL_trnT intergenic spacer voucher346
CATAAGATAAATTCTACCTGCATAGGGATTCAATAAACTATTGTTAGCTATTAATTAATATATTTGCATTCTTGGCGATTCCTATTAGCTAGTCATAATGAATATGACTATCGAAAAAATAGAATATAGAATTGAAAGGAAATATTCAATACTCATACTTATCATAGACCATAGAATATAATGATTAATCTATCAATATATAATTTTAGTTTTTTCTCACATCACAATTATATAGTACAATTCTATAGTATAGCATTTAATATTAAAAAATATTCGATTCGATCTATTTTTAGATTAAATTATTTTCGTTTTTGCTTTCAAATGATATTTGAAAGTCTTTTTATTACACTTCTATATTTTATTTCATATCATATATATATATATTTTTTTTATATTTTAAATAATTAGAAATTATTGCGCTTTGATTCGTAAAGATGGAAGCTCAGACGAAAAAAAGAATCGACCGTTCAAGTATTCCAAATTGCATGGGAAAAACGAGCAGAAGAGAGACATATATACGTGGTATATCTCCATCTATATTGAATTGCAGATACAGAAATGATAGAATCATTTCTGATTGGACCAAATGCGGGTGCGGGTTTCCTATAGAAGATGAAAGAAGATAGCCAAGAAATCAAAGAGGAGAAAAACTTTTTCGAGATAGGAATCAGTATTTAATGAATTCAACAGTTCCAGTAGAAATGAAATAAAAAAGAGAACGACATCTCAATAAAAATGAGATCCTAATCTCAAAACAAAAA
>Tetrataenium_candicans68 trnL_trnT intergenic spacer voucher68
CATAAGATAAATTCTACCTGCATAGGGATTCAATAAACTATTGTTAGCTATTAATTAATATATTTGCATTCTTGGCGATTCCTATTAGCTAGTCATAATGAATATGACTATCGAAAAAAATAGAATATAGAATTGAAAGGAAATATTCAATACTCATACTTATCATAGACCATAGAATATAATGATTAATCTATCAATATATAATTTTAGTTTTTTCTCACATCACAATTATATAGTACAATTCTATAGTATAGCATTTAATATTAAAAAATATTCGATTCGATCTATTTTTAGATTAAATTATTTTCGTTTTTGCTTTCAAATGATATTTGAAAGTCTTTTTATTACACTTCTATATTTTATTTCATATCATATATATATATATTTTTTTTATATTTTAAATAATTAGAAATTATTGCGCTTTGATTCGTAAAGATGGAAGCTCAGACGAAAAAAAGAATCGACCGTTCAAGTATTCCAAATTGCATGGGAAAAACGAGCAGAAGAGAGACATATATACGTGGTATATCTCCATCTATATTGAATTGCAGATACAGAAATGATAGAATCATTTCTGATTGGACCAAATGCGGGTGCGGGTTTCCTATAGAAGATGAAAGAAGATAGCCAAGAAATCAAAGAGGAGAAAAACTTTTTCGAGATAGGAATCAGTATTTAATGAATTCAACAGTTCCAGTAGAAATGAAATAAAAAAGAGAACGACATCTCAATAAAAATGAGATCCTAATCTCAAAACAAAAA
>Tetrataenium_candicans92 trnL_trnT intergenic spacer voucher92
CATAAGATAAATTCTACCTGCATAGGGATTCAATAAACTATTGTTAGCTATTAATTAATATATTTGCATTCTTGGCGATTCCTATTAGCTAGTCATAATGAATATGACTATCGAAAAAAATAGAATATAGAATTGAAAGGAAATATTCAATACTCATACTTATCATAGACCATAGAATATAATGATTAATCTATCAATATATAATTTTAGTTTTTTCTCACATCACAATTATATAGTACAATTCTATAGTATAGCATTTAATATTAAAAAATATTCGATTCGATCTATTTTTAGATTAAATTATTTTCGTTTTTGCTTTCAAATGATATTTGAAAGTCTTTTTATTACACTTCTATATTTTATTTCATATCATATATATATATATTTTTTTTATATTTTAAATAATTAGAAATTATTGCGCTTTGATTCGTAAAGATGGAAGCTCAGACGAAAAAAAGAATCGACCGTTCAAGTATTCCAAATTGCATGGGAAAAACGAGCAGAAGAGAGACATATATACGTGGTATATCTCCATCTATATTGAATTGCAGATACAGAAATGATAGAATCATTTCTGATTGGACCAAATGCGGGTGCGGGTTTCCTATAGAAGATGAAAGAAGATAGCCAAGAAATCAAAGAGGAGAAAAACTTTTTCGAGATAGGAATCAGTATTTAATGAATTCAACAGTTCCAGTAGAAATGAAATAAAAAAGAGAACGACATCTCAATAAAAATGAGATCCTAATCTCAAAACAAAAA
>Tetrataenium_candicans136 trnL_trnT intergenic spacer voucher136
CATAAGATAAATTCTACCTGCATAGGGATTCAATAAACTATTGTTAGCTATTAATTAATATATTTGCATTCTTGGCGATTCCTATTAGCTAGTCATAATGAATATGACTATCGAAAAAAATAGAATATAGAATTGAAAGGAAATATTCAATACTCATACTTATCATAGACCATAGAATATAATGATTAATCTATCAATATATAATTTTAGTTTTTTCTCACATCACAATTATATAGTACAATTCTATAGTATAGCATTTAATATTAAAAAATATTCGATTCGATCTATTTTTAGATTAAATTATTTTCGTTTTTGCTTTCAAATGATATTTGAAAGTCTTTTTATTACACTTCTATATTTTATTTCATATCATATATATATATATTTTTTTTATATTTTAAATAATTAGAAATTATTGCGCTTTGATTCGTAAAGATGGAAGCTCAGACGAAAAAAAGAATCGACCGTTCAAGTATTCCAAATTGCATGGGAAAAACGAGCAGAAGAGAGACATATATACGTGGTATATCTCCATCTATATTGAATTGCAGATACAGAAATGATAGAATCATTTCTGATTGGACCAAATGCGGGTGCGGGTTTCCTATAGAAGATGAAAGAAGATAGCCAAGAAATCAAAGAGGAGAAAAACTTTTTCGAGATAGGAATCAGTATTTAATGAATTCAACAGTTCCAGTAGAAATGAAATAAAAAAGAGAACGACATCTCAATAAAAATGAGATCCTAATCTCAAAACAAAAA
>Tetrataenium_candicans248 trnL_trnT intergenic spacer voucher248
CATAAGATAAATTCTACCTGCATAGGGATTCAATAAACTATTGTTAGCTATTAATTAATATATTTGCATTCTTGGCGATTCCTATTAGCTAGTCATAATGAATATGACTATCGAAAAAAATAGAATATAGAATTGAAAGGAAATATTCAATACTCATACTTATCATAGACCATAGAATATAATGATTAATCTATCAATATATAATTTTAGTTTTTTCTCACATCACAATTATATAGTACAATTCTATAGTATAGCATTTAATATTAAAAAATATTCGATTCGATCTATTTTTAGATTAAATTATTTTCGTTTTTGCTTTCAAATGATATTTGAAAGTCTTTTTATTACACTTCTATATTTTATTTCATATCATATATATATATATTTTTTTTATATTTTAAATAATTAGAAATTATTGCGCTTTGATTCGTAAAGATGGAAGCTCAGACGAAAAAAAGAATCGACCGTTCAAGTATTCCAAATTGCATGGGAAAAACGAGCAGAAGAGAGACATATATACGTGGTATATCTCCATCTATATTGAATTGCAGATACAGAAATGATAGAATCATTTCTGATTGGACCAAATGCGGGTGCGGGTTTCCTATAGAAGATGAAAGAAGATAGCCAAGAAATCAAAGAGGAGAAAAACTTTTTCGAGATAGGAATCAGTATTTAATGAATTCAACAGTTCCAGTAGAAATGAAATAAAAAAGAGAACGACATCTCAATAAAAATGAGATCCTAATCTCAAAACAAAAA
>Tetrataenium_candicans331 trnL_trnT intergenic spacer voucher331
CATAAGATAAATTCTACCTGCATAGGGATTCAATAAACTATTGTTAGCTATTAATTAATATATTTGCATTCTTGGCGATTCCTATTAGCTAGTCATAATGAATATGACTATCGAAAAAAATAGAATATAGAATTGAAAGGAAATATTCAATACTCATACTTATCATAGACCATAGAATATAATGATTAATCTATCAATATATAATTTTAGTTTTTTCTCACATCACAATTATATAGTACAATTCTATAGTATAGCATTTAATATTAAAAAATATTCGATTCGATCTATTTTTAGATTAAATTATTTTCGTTTTTGCTTTCAAATGATATTTGAAAGTCTTTTTATTACACTTCTATATTTTATTTCATATCATATATATATATATTTTTTTTATATTTTAAATAATTAGAAATTATTGCGCTTTGATTCGTAAAGATGGAAGCTCAGACGAAAAAAAGAATCGACCGTTCAAGTATTCCAAATTGCATGGGAAAAACGAGCAGAAGAGAGACATATATACGTGGTATATCTCCATCTATATTGAATTGCAGATACAGAAATGATAGAATCATTTCTGATTGGACCAAATGCGGGTGCGGGTTTCCTATAGAAGATGAAAGAAGATAGCCAAGAAATCAAAGAGGAGAAAAACTTTTTCGAGATAGGAATCAGTATTTAATGAATTCAACAGTTCCAGTAGAAATGAAATAAAAAAGAGAACGACATCTCAATAAAAATGAGATCCTAATCTCAAAACAAAAA
>Tetrataenium_candicans112 trnL_trnT intergenic spacer voucher112
CATAAGATAAATTCTACCTGCATAGGGATTCAATAAACTATTGTTAGCTATTAATTAATATATTTGCATTCTTGGCGATTCCTATTAGCTAGTCATAATGAATATGACTATCGAAAAAAATAGAATATAGAATTGAAAGGAAATATTCAATACTCATACTTATCATAGACCATAGAATATAATGATTAATCTATCAATATATAATTTTAGTTTTTTCTCACATCACAATTATATAGTACAATTCTATAGTATAGCATTTAATATTAAAAAATATTCGATTCGATCTATTTTTAGATTAAATTATTTTCGTTTTTGCTTTCAAATGATATTTGAAAGTCTTTTTATTACACTTCTATATTTTATTTCATATCATATATATATATATTTTTTTTATATTTTAAATAATTAGAAATTATTGCGCTTTGATTCGTAAAGATGGAAGCTCAGACGAAAAAAAGAATCGACCGTTCAAGTATTCCAAATTGCATGGGAAAAACGAGCAGAAGAGAGACATATATACGTGGTATATCTCCATCTATATTGAATTGCAGATACAGAAATGATAGAATCATTTCTGATTGGACCAAATGCGGGTGCGGGTTTCCTATAGAAGATGAAAGAAGATAGCCAAGAAATCAAAGAGGAGAAAAACTTTTTCGAGATAGGAATCAGTATTTAATGAATTCAACAGTTCCAGTAGAAATGAAATAAAAAAGAGAACGACATCTCAATAAAAATGAGATCCTAATCTCAAAACAAAAA
>Tetrataenium_candicans305 trnL_trnT intergenic spacer voucher305
CATAAGATAAATTCTACCTGCATAGGGATTCAATAAACTATTGTTAGCTATTAATTAATATATTTGCATTCTTGGCGATTCCTATTAGCTAGTCATAATGAATATGACTATCGAAAAAAATAGAATATAGAATTGAAAGGAAATATTCAATACTCATACTTATCATAGACCATAGAATATAATGATTAATCTATCAATATATAATTTTAGTTTTTTCTCACATCACAATTATATAGTACAATTCTATAGTATAGCATTTAATATTAAAAAATATTCGATTCGATCTATTTTTAGATTAAATTATTTTCGTTTTTGCTTTCAAATGATATTTGAAAGTCTTTTTATTACACTTCTATATTTTATTTCATATCATATATATATATATTTTTTTTATATTTTAAATAATTAGAAATTATTGCGCTTTGATTCGTAAAGATGGAAGCTCAGACGAAAAAAAGAATCGACCGTTCAAGTATTCCAAATTGCATGGGAAAAACGAGCAGAAGAGAGACATATATACGTGGTATATCTCCATCTATATTGAATTGCAGATACAGAAATGATAGAATCATTTCTGATTGGACCAAATGCGGGTGCGGGTTTCCTATAGAAGATGAAAGAAGATAGCCAAGAAATCAAAGAGGAGAAAAACTTTTTCGAGATAGGAATCAGTATTTAATGAATTCAACAGTTCCAGTAGAAATGAAATAAAAAAGAGAACGACATCTCAATAAAAATGAGATCCTAATCTCAAAACAAAAA
>Tetrataenium_candicans107 trnL_trnT intergenic spacer voucher107
CATAAGATAAATTCTACCTGCATAGGGATTCAATAAACTATTGTTAGCTATTAATTAATATATTTGCATTCTTGGCGATTCCTATTAGCTAGTCATAATGAATATGACTATCGAAAAAAATAGAATATAGAATTGAAAGGAAATATTCAATACTCATACTTATCATAGACCATAGAATATAATGATTAATCTATCAATATATAATTTTAGTTTTTTCTCACATCACAATTATATAGTACAATTCTATAGTATAGCATTTAATATTAAAAAATATTCGATTCGATCTATTTTTAGATTAAATTATTTTCGTTTTTGCTTTCAAATGATATTTGAAAGTCTTTTTATTACACTTCTATATTTTATTTCATATCATATATATATATATTTTTTTTATATTTTAAATAATTAGAAATTATTGCGCTTTGATTCGTAAAGATGGAAGCTCAGACGAAAAAAAGAATCGACCGTTCAAGTATTCCAAATTGCATGGGAAAAACGAGCAGAAGAGAGACATATATACGTGGTATATCTCCATCTATATTGAATTGCAGATACAGAAATGATAGAATCATTTCTGATTGGACCAAATGCGGGTGCGGGTTTCCTATAGAAGATGAAAGAAGATAGCCAAGAAATCAAAGAGGAGAAAAACTTTTTCGAGATAGGAATCAGTATTTAATGAATTCAACAGTTCCAGTAGAAATGAAATAAAAAAGAGAACGACATCTCAATAAAAATGAGATCCTAATCTCAAAACAAAAA
>Tetrataenium_candicans231 trnL_trnT intergenic spacer voucher231
CATAAGATAAATTCTACCTGCATAGGGATTCAATAAACTATTGTTAGCTATTAATTAATATATTTGCATTCTTGGCGATTCCTATTAGCTAGTCATAATGAATATGACTATCGAAAAAATAGAATATAGAATTAAAAGGAAATATTCAATACTCATACTTATCATAGACCATAGAATATAATGATTAATCTATCAATATATAATTTTAGTTTTTTCTCACATCACAATTATATAGTACAATTCTATAGTATAGCATTTAATATTAAAAAATATTCGATTCGATCTATTTTTAGATTAAATTATTTTCGTTTTTGCTTTCAAATGATATTTGAAAGTCTTTTTATTACACTTCTATATTTTATTTCATATCATATATATATATATATTTTTTATATTTTAAATAATTAGAAATTATTGCGCTTTGATTCGTAAAGATGGAAGCTCAGACGAAAAAAAGAATCGACCGTTCAAGTATTCCAAATTGCATGGGAAAAACGAGCAGAAGAGAGACATATATACGTGGTATATCTCCATCTATATTGAATTGCAGATACAGAAATGATATAATCATTTCTGATTGGACCAAATGCGGGTGCGGGTTTCCTATAGAAGATGAAAGAAGATAGCCAAGAAATCAAAGAGGAGAAAAACTTTTTCGAGATAGGAATCAGTATTTAATGAATTCAACAGTTCCAGTAGAAATGAAATAAAAAAGAGAACGACATCTCAATAAAAATGAGATCCTAATCTCAAAACAAAAA
>Tetrataenium_candicans55 trnL_trnT intergenic spacer voucher55
ATAAGATAAATTCTACCTGCATAGGGATTCAATAAACTATTGTTAGCTATTAATTAATATATTTGCATTCTTGGCGATTCCTATTAGCTAGTCATAATGAATATGACTATCGAAAAAATAGAATATAGAATTGAAAGGAAATATTCAATACTCATACTTATCATAGACCATAGAATATAATGATTAATCTATCAATATATAATTTTAGTTTTTTCTCACATCACAATTATATAGTACAATTCTATAGTATAGCATTTAATATTAAAAAATATTCGATTCGATCTATTTTTAGATTAAATTATTTTCGTTTTTGCTTTCAAATGATATTTGAAAGTCTTTTTATTACACTTCTATATTTTATTTCATATCATATATATATATATTTTTTTTTATATTTTAAATAATTAGAAATTATTGCGCTTTGATTCGTAAAGATGGAAGCTCAGACGAAAAAAAGAATCGACCGTTCAAGTATTCCAAATTGCATGGGAAAAACGAGCAGAAGAGAGACATATATACGTGGTATATCTCCATCTATATTGAATTGCAGATACAGAAATGATAGAATCATTTCTGATTGGACCAAATGCGGGTGCGGGTTTCCTATAGAAGATGAAAGAAGATAGCCAAGAAATCAAAGAGGAGAAAAACTTTTTCGAGATAGGAATCAGTATTTAATGAATTCAACAGTTCCAGTAGAAATGAAATAAAAAAGAGAACGACATCTCAATAAAAATGAGATCCTAATCTCAAAACAAAAA
>Tetrataenium_candicans287 trnL_trnT intergenic spacer voucher287
CATAAGATAAATTCTACCTGCATAGGGATTCAATAAACTATTGTTAGCTATTAATTAATATATTTGCATTCTTGGCGATTCCTATTAGCTAGTCATAATGAATATGACTATCGAAAAAATAGAATATAGAATTGAAAGGAAATATTCAATACTCATACTTATCATAGACCATAGAATATAATGATTAATCTATCAATATATAATTTTAGTTTTTTCTCACATCACAATTATATAGTACAATTCTATAGTATAGCATTTAATATTAAAAAATATTCGATTCGATCTATTTTTAGATTAAATTATTTTCGTTTTTGCTTTCAAATGATATTTGAAAGTCTTTTTATTACACTTCTATATTTTATTTCATATCATATATATATATATTTTTTTTTATATTTTAAATAATTAGAAATTATTGCGCTTTGATTCGTAAAGATGGAAGCTCAGACGAAAAAAAGAATCGACCGTTCAAGTATTCCAAATTGCATGGGAAAAACGAGCAGAAGAGAGACATATATACGTGGTATATCTCCATCTATATTGAATTGCAGATACAGAAATGATAGAATCATTTCTGATTGGACCAAATGCGGGTGCGGGTTTCCTATAGAAGATGAAAGAAGATAGCCAAGAAATCAAAGAGGAGAAAAACTTTTTCGAGATAGGAATCAGTATTTAATGAATTCAACAGTTCCAGTAGAAATGAAATAAAAAAGAGAACGACATCTCAATAAAAATGAGATCCTAATCTCAAAACAAAAA
>Tetrataenium_candicans380 trnL_trnT intergenic spacer voucher380
CATAAGATAAATTCTACCTGCATAGGGATTCAATAAACTATTGTTAGCTATTAATTAATATATTTGCATTCTTGGCGATTCCTATTAGCTAGTCATAATGAATATGACTATCGAAAAAATAGAATATAGAATTGAAAGGAAATATTCAATACTCATACTTATCATAGACCATAGAATATAATGATTAATCTATCAATATATAATTTTAGTTTTTTCTCACATCACAATTATATAGTACAATTCTATAGTATAGCATTTAATATTAAAAAATATTCGATTCGATCTATTTTTAGATTAAATTATTTTCGTTTTTGCTTTCAAATGATATTTGAAAGTCTTTTTATTACACTTCTATATTTTATTTCATATCATATATATATATATTTTTTTTTATATTTTAAATAATTAGAAATTATTGCGCTTTGATTCGTAAAGATGGAAGCTCAGACGAAAAAAAGAATCGACCGTTCAAGTATTCCAAATTGCATGGGAAAAACGAGCAGAAGAGAGACATATATACGTGGTATATCTCCATCTATATTGAATTGCAGATACAGAAATGATAGAATCATTTCTGATTGGACCAAATGCGGGTGCGGGTTTCCTATAGAAGATGAAAGAAGATAGCCAAGAAATCAAAGAGGAGAAAAACTTTTTCGAGATAGGAATCAGTATTTAATGAATTCAACAGTTCCAGTAGAAATGAAATAAAAAAGAGAACGACATCTCAATAAAAATGAGATCCTAATCTCAAAACAAAAA
>Tetrataenium_candicans268 trnL_trnT intergenic spacer voucher268
CATAAGATAAATTCTACCTGCATAGGGATTCCAATAAACTATTGTTAGCTATTAATTAATATATTTGCATTCTTGGCGATTCCTATTAGCTAGTCATAATGAATATGACTATCGAAAAAATAGAATATAGAATTGAAAGGAAATATTCAATACTCATACTTATCATAGACCATAGAATATAATGATTAATCTATCAATATATAATTTTAGTTTTTTCTCACATCACAATTATATAGTACAATTCTATAGTATAGCATTTAATATTAAAAAATATTCGATTCGATCTATTTTTAGATTAAATTATTTTCGTTTTTGCTTTCAAATGATATTTGAAAGTCTTTTTATTACACTTCTATATTTTATTTCATATCATATATATATATATTTTTTTTTATATTTTAAATAATTAGAAATTATTGCGCTTTGATTCGTAAAGATGGAAGCTCAGACGAAAAAAAGAATCGACCGTTCAAGTATTCCAAATTGCATGGGAAAAACGAGCAGAAGAGAGACATATATACGTGGTATATCTCCATCTATATTGAATTGCAGATACAGAAATGATAGAATCATTTCTGATTGGACCAAATGCGGGTGCGGGTTTCCTATAGAAGATGAAAGAAGATAGCCAAGAAATCAAAGAGGAGAAAAACTTTTTCGAGATAGGAATCAGTATTTAATGAATTCAACAGTTCCAGTAGAAATGAAATAAAAAAGAGAACGACATCTCAATAAAAATGAGATCCTAATCTCAAAACAAAAA
>Tetrataenium_candicans16 trnL_trnT intergenic spacer voucher16
CATAAGATAAATTCTACCTGCATAGGGATTCAATAAACTATTGTTAGCTATTAATTAATATATTTGCATTCTTGGCGATTCCTATTAGCTAGTCATAATGAATATGACTATCGAAAAAATAGAATATAGAATTGAAAGGAAATATTCAATACTCATACTTATCATAGACCATAGAATATAATGATTAATCTATCAATATATAATTTTAGTTTTTTCTCACATCACAATTATATAGTACAATTCTATAGTATAGCATTTAATATTAAAAAATATTCGATTCGATCTATTTTTAGATTAAATTATTTTCGTTTTTGCTTTCAAATGATATTTGAAAGTCTTTTTATTACACTTCTATATTTTATTTCATATCATATATATATATTTTTTTTTTATATTTTAAATAATTAGAAATTATTGCGCTTTGATTCGTAAAGATGGAAGCTCAGACGAAAAAAAGAATCGACCGTTCAAGTATTCCAAATTGCATGGGAAAAACGAGCAGAAGAGAGACATATATACGTGGTATATCTCCATCTATATTGAATTGCAGATACAGAAATGATAGAATCATTTCTGATTGGACCAAATGCGGGTGCGGGTTTCCTATAGAAGATGAAAGAAGATAGCCAAGAAATCAAAGAGGAGAAAAACTTTTTCGAGATAGGAATCAGTATTTAATGAATTCAACAGTTCCAGTAGAAATGAAATAAAAAAGAGAACGACATCTCAATAAAAATGAGATCCTAATCTCAAAACAAAAA
>Tetrataenium_candicans19 trnL_trnT intergenic spacer voucher19
CATAAGATAAATTCTACCTGCATAGGGATTCAATAAACTATTGTTAGCTATTAATTAATATATTTGCATTCTTGGCGATTCCTATTAGCTAGTCATAATGAATATGACTATCGAAAAAATAGAATATAGAATTGAAAGGAAATATTCAATACTCATACTTATCATAGACCATAGAATATAATGATTAATCTATCAATATATAATTTTAGTTTTTTCTCACATCACAATTATATAGTACAATTCTATAGTATAGCATTTAATATTAAAAAATATTCGATTCGATCTATTTTTAGATTAAATTATTTTCGTTTTTGCTTTCAAATGATATTTGAAAGTCTTTTTATTACACTTCTATATTTTATTTCATATCATATATATATATATTTTTTTTATATTTTAAATAATTAGAAATTATTGCGCTTTGATTCGTAAAGATGGAAGCTCAGACGAAAAAAAGAATCGACCGTTCAAGTATTCCAAATTGCATGGGAAAAACGAGCAGAAGAGAGACATATATACGTGGTATATCTCCATCTATATTGAATTGCAGATACAGAAATGATAGAATCATTTCTGATTGGACCAAATGCGGGTGCGGGTTTCCTATAGAAGATGAAAGAAGATAGCCAAGAAATCAAAGAGGAGAAAAACTTTTTCGAGATAGGAATCAGTATTTAATGAATTCAACAGTTCCAGTAGAAATGAAATAAAAAAGAGAACGACATCTCAATAAAAATGAGATCCTAATCTCAAAACAAAAA
>Tetrataenium_candicans144 trnL_trnT intergenic spacer voucher144
CATAAGATAAATTCTACCTGCATAGGGATTCAATAAACTATGTGTTAGCTATTAATTAATATATTTGCATTCTTGGCGATTCCTATTAGCTAGTCATAATGAATATGACTATCGAAAAAATAGAATATAGAATTGAAAGGAAATATTCAATACTCATACTTATCATAGACCATAGAATATAATGATTAATCTATCAATATATAATTTTAGTTTTTTCTCACATCACAATTATATAGTACAATTCTATAGTATAGCATTTAATATTAAAAAATATTCGATTCGATCTATTTTTAGATTAAATTATTTTCGTTTTTGCTTTCAAATGATATTTGAAAGTCTTTTTATTACACTTCTATATTTTATTTCATATCATATATATATATATTTTTTTTATATTTTAAATAATTAGAAATTATTGCGCTTTGATTCGTAAAGATGGAAGCTCAGACGAAAAAAAGAATCGACCGTTCAAGTATTCCAAATTGCATGGGAAAAACGAGCAGAAGAGAGACATATATACGTGGTATATCTCCATCTATATTGAATTGCAGATACAGAAATGATAGAATCATTTCTGATTGGACCAAATGCGGGTGCGGGTTTCCTATAGAAGATGAAAGAAGATAGCCAAGAAATCAAAGAGGAGAAAAACTTTTTCGAGATAGGAATCAGTATTTAATGAATTCAACAGTTCCAGTAGAAATGAAATAAAAAAGAGAACGACATCTCAATAAAAATGAGATCCTAATCTCAAAACAAAAA
>Tetrataenium_candicans152 trnL_trnT intergenic spacer voucher152
CATAAGATAAATTCTACCTGCATAGGGATTCAATAAACTATTGTTAGCTATTAATTAATATATTTGCATTCTTGGCGATTCCTATTAGCTAGTCATAATGAATATGACTATCGAAAAAATAGAATATAGAATTGAAAGGAAATATTCAATACTCATACTTATCATAGACCATAGAATATAATGATTAATCTATCAATATATAATTTTAGTTTTTTCTCACATCACAATTATATAGTACAATTCTATAGTATAGCATTTAATATTAAAAAATATTCGATTCGATCTATTTTTAGATTAAATTATTTTCGTTTTTGCTTTCAAATGATATTTGAAAGTCTTTTTATTACACTTCTATATTTTATTTCATATCATATATATATATATTTTTTTTTTATATTTTAAATAATTAGAAATTATTGCGCTTTGATTCGTAAAGATGGAAGCTCAGACGAAAAAAAGAATCGACCGTTCAAGTATTCCAAATTGCATGGGAAAAACGAGCAGAAGAGAGACATATATACGTGGTATATCTCCATCTATATTGAATTGCAGATACAGAAATGATAGAATCATTTCTGATTGGACCAAATGCGGGTGCGGGTTTCCTATAGAAGATGAAAGAAGATAGCCAAGAAATCAAAGAGGAGAAAAATTTTTTCGAGATAGGAATCAGTATTTAATGAATTCAACAGTTCCAGTAGAAATGAAATAAAAAAGAGAACGACATCTCAATAAAAATGAGATTCTAATCTCAAAACAAAAA
>Tetrataenium_candicans224 trnL_trnT intergenic spacer voucher224
CATAAGATAAATTCTACCTGCATAGGGATTCAATAAACTATTGTTAGCTATTAATTAATATATTTGCATTCTTGGCGATTCCTATTAGCTAGTCATAATGAATATGACTATCGAAAAAAATAGAATATAGAATTGAAAGGAAATATTCAATACTCATACTTATCATAGACCATAGAATATAATGATTAATCTATCAATATATAATTTTAGTTTTTTCTCACATCACAATTATATAGTACAATTCTATAGTATAGCATTTAATATTAAAAAATATTCGATTCGATCTATTTTTAGATTAAATTATTTTCGTTTTTGCTTTCAAATGATATTTGAAAGTCTTTTTATTACACTTCTATATTTTATTTCATATCATATATATATATATTTTTTTTTATATTTTAAATAATTAGAAATTATTGCGCTTTGATTCGTAAAGATGGAAGCTCAGACGAAAAAAAGAATCGACCGTTCAAGTATTCCAAATTGCATGGGAAAAACGAGCAGAAGAGAGACATATATACGTGGTATATCTCCATCTATATTGAATTGCAGATACAGAAATGATAGAATCATTTCTGATTGGACCAAATGCGGGTGCGGGTTTCCTATAGAAGATGAAAGAAGATAGCCAAGAAATCAAAGAGGAGAAAAACTTTTTCGAGATAGGAATCAGTATTTAATGAATTCAACAGTTCCAGTAGAAATGAAATAAAAAAGAGAACGACATCTCAATAAAAATGAGATCCTAATCTCAAAACAAAAA
>Tetrataenium_candicans2 trnL_trnT intergenic spacer voucher2
CATAAGATAAATTCTACCTGCATAGGGATTCAATAAACTATTGTTAGCTATTAATTAATATATTTGCATTCTTGGCGATTCCTATTAGCTAGTCATAATGAATATGACTATCGAAAAAATAGAATATAGAATTGAAAGGAAATATTCAATACTCATACTTATCATAGACCATAGAATATAATGATTAATCTATCAATATATAATTTTAGTTTTTTCTCACATCACAATTATATAGTACAATTCTATAGTATAGCATTTAATATTAAAAAATATTCGATTCGATCTATTTTTAGATTAAATTATTTTCGTTTTTGCTTTCAAATGATATTTGAAAGTCTTTTTATTACACTTCTATATTTTATTTCATATCATATATATATATATTTTTTTTTATATTTTAAATAATTAGAAATTATTGCGCTTTGATTCGTAAAGATGGAAGCTCAGACGAAAAAAAGAATCGACCGTTCAAGTATTCCAAATTGCATGGGAAAAACGAGCAGAAGAGAGACATATATACGTGGTATATCTCCATCTATATTGAATTGCAGATACAGAAATGATAGAATCATTTCTGATTGGACCAAATGCGGGTGCGGGTTTCCTATAGAAGATGAAAGAAGATAGCCAAGAAATCAAAGAGGAGAAAAACTTTTTCGAGATAGGAATCAGTATTTAATGAATTCAACAGTTCCAGTAGAAATGAAATAAAAAAGAGAACGACATCTCAATAAAAATGAGATCCTAATCTCAAAACAAAAAA
>Tetrataenium_candicans357 trnL_trnT intergenic spacer voucher357
CATAAGATAAATTCTACCTGCATAGGGATTCAATAAACTATTGTTAGCTATTAATTAATATATTTGCATTCTTGGCGATTCCTATTAGCTAGTCATAATGAATATGACTATCGAAAAAATAGAATATAGAATTGAAAGGAAATATTCAATACTCATACTTATCATAGACCATAGAATATAATGATTAATCTATCAATATATAATTTTAGTTTTTTCTCACATCACAATTATATAGTACAATTCTATAGTATAACATTTAATATTAAAAAATATTCGATTCGATCTATTTTTAGATTAAATTATTTTCGTTTTTGCTTTCAAATGATATTTGAAAGTCTTTTTATTACACTTCTATATTTTATTTCATATCATATATATATTTTTTTTTATATTTTAAATAATTAGAAATTATTGCGCTTTGATTCGTAAAGATGGAAGCTCAGACGAAAAAAAGAATCGACCGTTCAAGTATTCCAAATTGCATGGTAAAAACGAGCAGAAGAGAGACATATATACGTGGTATATCTCCATCTATATTGAATTGCAGATACAGAAATGATAGAATCATTTCTGATTGGACCAAATGCGGGTGCGGGTTTCCTATAGAAGATGAAAGAAGATAGCCAAGAAATCAAAGAGGAGAAAAACTTTTTCGAGATAGGAATCAGTATTTAATGAATTCAACAGTTCCAGTAGAAATGAAATAAAAAAGAGAACGACATCTCAATAAAAATGAGATCCTAATCTCAAAACAAAAAA
>Tetrataenium_candicans277 trnL_trnT intergenic spacer voucher277
CATAAGATAAATTCTACCTGCATAGGGATTCAATAAACTATTGTTAGCTATTAATTAATATATTTGCATTCTTGGCGATTCCTATTAGCTAGTCATAATGAATATGACTATCGAAAAAAATAGAATATAGAATTGAAAGGAAATATTCAATACTCATACTTATCATAGACCATAGAATATAATGATTAATCTATCAATATATAATTTTAGTTTTTTCTCACATCACAATTATATAGTACAATTCTATAGTATAGCATTTAATATTAAAAAATATTCGATTCGATCTATTTTTAGATTAAATTATTTTCGTTTTTGCTTTCAAATGATATTTGAAAGTCTTTTTATTACACTTCTATATTTTATTTCATATCATATATATATATATTTTTTTTTTTATATTTTAAATAATTAGAAATTATTGCGCTTTGATTCGTAAAGATGGAAGCTCAGACGAAAAAAAGAATCGACCGTTCAAGTATTCCAAATTGCATGGGAAAAACGAGCAGAAGAGAGACATATATACGTGGTATATCTCCATCTATATTGAATTGCAGATACAGAAATGATAGAATCATTTCTGATTGGACCAAATGCGGGTGCGGGTTTCCTATAGAAGATGAAAGAAGATAGCCAAGAAATCAAAGAGGAGAAAAACTTTTTCGAGATAGGAATCAGTATTTAATGAATTCAACAGTTCCAGTAGAAATGAAATAAAAAAGAGAACGACATCTCAATAAAAATGAGATCCTAATCTCAAAACAAAAA
>Tetrataenium_candicans317 trnL_trnT intergenic spacer voucher317
CATAAGATAAATTCTACCTGCATAGGGATTCAATAAACTATTGTTAGCTATTAATTAATATATTTGCATTCTTGGCGATTCCTATTAGCTAGTCATAATGAATATGACTATCGAAAAAAATAGAATATAGAATTGAAAGGAAATATTCAATACTCATACTTATCATAGACCATAGAATATAATGATTAATCTATCAATATATAATTTTAGTTTTTTCTCACATCACAATTATATAGTACAATTCTATAGTATAGCATTTAATATTAAAAAATATTCGATTCGATCTATTTTTAGATTAAATTATTTTCGTTTTTGCTTTCAAATGATATTTGAAAGTCTTTTTATTACACTTCTATATTTTATTTCATATCATATATATATATATTTTTTTTATATTTTAAATAATTAGAAATTATTGCGCTTTGATTCGTAAAGATGGAAGCTCAGACGAAAAAAAGAATCGACCGTTCAAGTATTCCAAATTGCATGGGAAAAACGAGCAGAAGAGAGACATATATACGTGGTATATCTCCATCTATATTGAATTGCAGATACAGAAATGATAGAATCATTTCTGATTGGACCAAATGCGGGTGCGGGTTTCCTATAGAAGATGAAAGAAGATAGCCAAGAAATCAAAGAGGAGAAAAACTTTTTCGAGATAGGAATCAGTATTTAATGAATTCAACAGTTCCAGTAGAAATGAAATAAAAAAGAGAACGACATCTCAATAAAAATGAGATCCTAATCTCAAAACAAAAA
>Tetrataenium_candicans281 trnL_trnT intergenic spacer voucher281
CATAAGATAAATTCTACCTGCATAGGGATTCAATAAACTATTGTTAGCTATTAATTAATATATTTGCATTCTTGGCGATTCCTATTAGCTAGTCATAATGAATATGACTATCGAAAAAATAGAATATAGAATTGAAAGGAAATATTCAATACTCATACTTATCATAGACCATAGAATATAATGATTAATCTATCAATATATAATTTTAGTTTTTTCTCACATCACAATTATATAGTACAATTCTATAGTATAGCATTTAATATTAAAAAATATTCGATTCGATCTATTTTTAGATTAAATTATTTTCGTTTTTGCTTTCAAATGATATTTGAAAGTCTTTTTATTACACTTCTATATTTTATTTCATATCATATATATATAATATATATATTTTTTTTATATTTTAAATAATTAGAAATTATTGCGCTTTGATTCGTAAAGATGGAAGCTCAGACGAAAAAAAGAATCGACCGTTCAAGTATTCCAAATTGCATGGGAAAAACGAGCAGAAGAGAGACATATATACGTGGTATATCTCCATCTATATTGAATTGCAGATACAGAAATGATAGAATCATTTCTGATTGGACCAAATGCGGGTGCGGGTTTCCTATAGAAGATGAAAGAAGATAGCCAAGAAATCAAAGAGGAGAAAAACTTTTTCGAGATAGGAATCAGTATTTAATGAATTCAACAGTTCCAGTAGAAATGAAATAAAAAAGAGAACGACATCTCAATAAAAATGAGATCCTAATCTCAAAACAAAAA
>Tetrataenium_candicans127 trnL_trnT intergenic spacer voucher127
TTAGCTATTAATTAATATATTTGCATTCTTGGCGATTCCTATTAGCTAGTCATAATGAATATGACTATCGAAAAAAATAGAATATAGAATTAAAAGGAAATATTCAATACTCATACTTATCATAGACCATAGAATATAATGATTAATCTATCAATATATAATTTTAGTTTTTTCTCACATCACAATTATATAGTACAATTCTATAGTATAGCATTTAATATTAAAAAATATTCGATTCGATCTATTTTTAGATTAAATTATTTTCGTTTTTGCTTTCAAATGATATTTGAAAGTCTTTTTATTACACTTCTATATTTCTATATTTTATTTCATATCATATATATATATATATTTTTTATATTTTAAATAATTAGAAATTATTGCGCTTTGATTCGTAAAGATGGAAGCTCAGACGAAAAAAAGAATCGACCGTTCAAGTATTCCAAATTGCATGGGAAAAACGAGCAGAAGAGAGACATATATACGTGGTATATCTCCATCTATATTGAATTGCAGATACAGAAATGATAGAATCATTTCTGATTGGACCAAATGCGGGTGCGGGTTTCCTATAGAAGATGAAAGAAGATAGCCAAGAAATCAAAGAGGAGAAAAACTTTTTCGAGATAGGAATCAGTATTTAATGAATTCAACAGTTCCAGTAGAAATGAAATAAAAAAGAGAACGACATCTCAATAAAAATGAGATCCTAATCTCAAAACAAAAA
>Tetrataenium_candicans261 trnL_trnT intergenic spacer voucher261
CATAAGATAAATTCTACCTGCATAGGGATTCAATAAACTATTGTTAGCTATTAATTAATATATTTGCATTCTTGGCGATTCCTATTAGCTAGTCATAATGAATATGACTATCGAAAAAATAGAATATAGAATTAAAAGGAAATATTCAATACTCATACTTATCATAGACCATAGAATATAATGATTAATCTATCAATATATAATTTTAGTTTTTTCTCACATCACAATTATATAGTACAATTCTATAGTATAGCATTTAATATTAAAAAATATTCGATTCGATCTATTTTTAGATTAAATTATTTTCGTTTTTGCTTTCAAATGATATTTGAAAGTCTTTTTATTACACTTCTATATTTCTATATTTTATTTCATATCATATATATATATATATTTTTTATATTTTAAATAATTAGAAATTATTGCGCTTTGATTCGTAAAGATGGAAGCTCAGACGAAAAAAAGAATCGACCGTTCAAGTATTCCAAATTGCATGGGAAAAACGAGCAGAAGAGAGACATATATACGTGGTATATCTCCATCTATATTGAATTGCAGATACAGAAATGATAGAATCATTTCTGATTGGACCAAATGCGGGTGCGGGTTTCCTATAGAAGATGAAAGAAGATAGCCAAGAAATCAAAGAGGAGAAAAACTTTTTCGAGATAGGAATCAGTATTTAATGAATTCAACAGTTCCAGTAGAAATGAAATAAAAAAGAGAACGACATCTCAATAAAAATGAGATCCTAATCTCAAAACAAAAA
>Tetrataenium_candicans297 trnL_trnT intergenic spacer voucher297
CATAAGATAAATTCTACCTGCATAGGGATTCAATAAACTATTGTTAGCTATTAATTAATATATTTGCATTCTTGGCGATTCCTATTAGCTAGTCATAATGAATATGACTATCGAAAAAATAGAATATAGAATTAAAAGGAAATATTCAATACTCATACTTATCATAGACCATAGAATATAATGATTAATCTATCAATATATAATTTTAGTTTTTTCTCACATCACAATTATATAGTACAATTCTATAGTATAGCATTTAATATTAAAAAATATTCGATTCGATCTATTTTTAGATTAAATTATTTTCGTTTTTGCTTTCAAATGATATTTGAAAGTCTTTTTATTACACTTCTATATTTCTATATTTTATTTCATATCATATATATATATATATTTTTTATATTTTAAATAATTAGAAATTATTGCGCTTTGATTCGTAAAGATGGAAGCTCAGACGAAAAAAAGAATCGACCGTTCAAGTATTCCAAATTGCATGGGAAAAACGAGCAGAAGAGAGACATATATACGTGGTATATCTCCATCTATATTGAATTGCAGATACAGAAATGATAGAATCATTTCTGATTGGACCAAATGCGGGTGCGGGTTTCCTATAGAAGATGAAAGAAGATAGCCAAGAAATCAAAGAGGAGAAAAACTTTTTCGAGATAGGAATCAGTATTTAATGAATTCAACAGTTCCAGTAGAAATGAAATAAAAAAGAGAACGACATCTCAATAAAAATGAGATCCTAATCTCAAAACAAAAA
>Tetrataenium_candicans388 trnL_trnT intergenic spacer voucher388
CATAAGATAAATTCTACCTGCATAGGGATTCAATAAACTATTGTTAGCTATTAATTAATATATTTGCATTCTTGGCGATTCCTATTAGCTAGTCATAATGAATATGACTATCGAAAAAAATAGAATATAGAATTGAAAGGAAATATTCAATACTCATACTTATCATAGACCATAGAATATAATGATTAATCTATCAATATATAATTTTAGTTTTTTCTCACATCACAATTATATAGTACAATTCTATAGTATAGCATTTAATATTAAAAAATATTCGATTCGATCTATTTTTAGATTAAATTATTTTCGTTTTTGCTTTCAAATGATATTTGAAAGTCTTTTTATTACACTTCTATATTTTATTTCATATCATTATATTTTATTTCATATCATATATATATATATTTTTTTTATATTTTAAATAATTAGAAATTATTGCGCTTTGATTCGTAAAGATGGAAGCTCAGACGAAAAAAAGAATCGACCGTTCAAGTATTCCAAATTGCATGGGAAAAACGAGCAGAAGAGAGACATATATACGTGGTATATCTCCATCTATATTGAATTGCAGATACAGAAATGATAGAATCATTTCTGATTGGACCAAATGCGGGTGCGGGTTTCCTATAGAAGATGAAAGAAGATAGCCAAGAAATCAAAGAGGAGAAAAACTTTTTCGAGATAGGAATCAGTATTTAATGAATTCAACAGTTCCAGTAGAAATGAAATAAAAAAGAGAACGACATCTCAATAAAAATGAGATCCTAATCTCAAAACAAAAA
>Tetrataenium_candicans161 trnL_trnT intergenic spacer voucher161
CATAAGATAAATTCTACCTGCATTAGGGATTCAATAAACTATTGTTAGCTATTAATTAATATATTTGCATTCTTAGGCGATTCCTATTAGCTAGTCATAATGAATATGACTATCGAAAAAATAGAATATAGAATTGAAAGGAAATATTCAATACTCATACTTATCATAGACCATAGAATATAATGATTAATCTATCAATATATAATTTTAGTTTTTTCTCACATCACAATTATATAGTACAATTCTATAGTATAGCATTTAATATTAAAAAATATTCGATTCGATCTATTTTTAGATTAAATTATTTTCGTTTTTGCTTTCAAATGATATTTGAAAGTCTTTTTATTACACTTCTATATTTTATTTCATATCATATATATATATATTTTTTTTATATTTTAAATAATTAGAAATTATTGCGCTTTGATTCGTAAAGATGGAAGCTCAGACGAAAAAAAGAATCGACCGTTCAAGTATTCCAAATTGCATGGGAAAAACGAGCAGAAGAGAGACATATATACGTGGTATATCTCCATCTATATTGAATTGCAGATACAGAAATGATAGAATCATTTCTGATTGGACCAAATGCGGGTGCGGGTTTCCTATAGAAGATGAAAGAAGATAGCCAAGAAATCAAAGAGGAGAAAAACTTTTTCGAGATAGGAATCAGTATTTAATGAATTCAACAGTTCCAGTAGAAATGAAATAAAAAAGAGAACGACATCTCAATAAAAATGAGATCCTAATCTCAAAACAAAAA
>Tetrataenium_candicans109 trnL_trnT intergenic spacer voucher109
CATAAGATAAATTCTACCTGCATAGGGATTCCAATAAACTATTGTTAGCTATTAATTAATATATTTGCATTCTTGGCGATTCCTATTAGCTAGTCATAATGAATATGACTATCGAAAAAATAGAATATAGAATTGAAAGGAAATATTCAATACTCATACTTATCATAGACCATAGAATATAATGATTAATCTATCAATATATAATTTTAGTTTTTTCTCACATCACAATTATATAGTACAATTCTATAGTATAGCATTTAATATTAAAAAATATTCGATTCGATCTATTTTTAGATTAAATTATTTTCGTTTTTGCTTTCAAATGATATTTGAAAGTCTTTTTATTACATATTACACTTCTATATTTTATTTCATATCATATATATATATATTTTTTTTATATTTTAAATAATTAGAAATTATTGCGCTTTGATTCGTAAAGATGGAAGCTCAGACGAAAAAAAGAATCGACCGTTCAAGTATTCCAAATTGCATGGGAAAAACGAGCAGAAGAGAGACATATATACGTGGTATATCTCCATCTATATTGAATTGCAGATACAGAAATGATAGAATCATTTCTGATTGGACCAAATGCGGGTGCGGGTTTCCTATAGAAGATGAAAGAAGATAGCCAAGAAATCAAAGAGGAGAAAAACTTTTTCGAGATAGGAATCAGTATTTAATGAATTCAACAGTTCCAGTAGAAATGAAATAAAAAAGAGAACGACATCTCAATAAAAATGAGATCCTAATCTCAAAACAAAAA
>Tetrataenium_candicans12 trnL_trnT intergenic spacer voucher12
CATAAGATAAATTCTACCTGCATAGGGATTCAATAAACTATTGTTAGCTATTAATTAATATATTTGCATTCTTGGCGATTCCTATTAGCTAGTCATAATGAATATGACTATCGAAAAAATAGAATATAGAATTGAAAGGAAATATTCAATACTCATACTTATCATAGACCATAGAATATAACGATTAATCTATCAATATATAATTTTAGTTTTTTTCTCACATCACTATTATATAGTACAATTCTATTGTATAGCATTTAATATTAAAAAATATTAGATTCGATCTATTTTTAGATTAAATTATTTTCGTTTTTGCTTTCAAATGATATTTGAAAGTCTTTTTATTACACTTCTATATTTTATTTCATATCATATATATATTTTTTTTATATTTTAAATAATTAGAAATTATTGCGCTTTGATTCGTAAAGATGGAAGCTCAGACGAAAAAAAGAATCGACCGTTCAAGTATTCCAAATTGCATGGGAAAAACGAGCAGAAGAGAGACATATATACGTGGTATATCTCCATCTATATTGAATTGCAGATACAGAAATGATAGAATCATTTCTGATTGGACCAAATGCGGGTGCGGGTTTCCTATAGAAGATGAAAGAAGATAGCCAAAAAATCAAAGAGGAGAAAAACTTTTTCGAGATAGGAATCAGTATTTAATGAATTCAACAGTTCCAGTAGAAATGAAATAAAAAAGAGAACGACATCTCAATAAAAATGAGATCCTAATCTCAAAACAAAAA
