# Supplementary material for: Sequencing and analyses on chloroplast genomes of Tetrataenium candicans and two allies give new insights on structural variants, DNA barcoding and phylogeny in Apiaceae subfamily Apioideae
Source: PeerJ. 2019 Nov 21;7:e8063. doi: 10.7717/peerj.8063 (PMC6875388; doi:10.7717/peerj.8063)
Supplement: Supplemental Information 2 — Sequences from different idividuals were aligned and incorporated into a single fasta file with names of respective DNA segments [file peerj-07-8063-s008.zip › peerj-38210-trnq-rps16.fasta]

>Tetrataenium_candicans6 trnQ-rps16 intergenic spacer voucher6
GGGTGATCATTGTATCAGAGTAAAAGTTTAAAAGTTTATTTTGAAAGTAACATTCTGTTTAAATGCCTAATATTGGATAGAATGTCATTCTTGTTTCTTTTATAATTTTGAATGATTCTTTTATGAATCATATCTTTGTTTTTCACAACATACAGATATTACTAAATATATTTGTTTGTCATCAAGATATGATGGGAACATAGGTCACACCCTAGTTGAATTCAACTAATTAAAAAATAAAGTATGGGCGTATTTTTCATCATATGTTCATTCCATTCATATTGAAGGGGTTTATAGCTACTTAATTTGAAGAAAAAACCTTACGTCTCATATCTTTTTAAATTTTCAACGATACATTTTATTTTAAATTACACTAAGAAAGAGCACTTCTTTCCTATATCCTATATCTTATTATTTATCCATTCAAGTTAAACTTAAAAAAATGGGGTAGCCAAATTATTAGGATCTCTTTATTCTAAACAAGAGGGGGGTTATTACATTCAATTAATGGGATTAAGTCTCTTAAGACAAGACTGGGTTTGGGTAAACTAAAAAATTAGGAGCAAGCGCCTAATCTGGACTTGTTTGTCTTTGTCCCTAGAGAGTATCCTTTCCCCAAAAGGTATCCTTTTTTATTTTTGTTCTGATTCAGCATTCCCAGAGAGTCATGGGATAGATAGTTCTTAATTAGTAAAGTAACAGTAACAGGAGGTCTTCATTTAAATATATGTATATCTGTGTATGTCCGAATCTCATTAATAACGAATCAAGTTACATATGTAACGGATCCATAATAAAGACTGTAGTTCAGTCTATCCCATAGGTACGAAAAACCACTAATTCGTTCATCTTATCTTATTAATAAAATTCGAATCGAAAGAACAAGTACTTAAATATTCTCTTCGATCGGTCTTTTTTATCTATCTCACACAAAAAAATAAAAATGGGGTTTTTTTCAATCCATTTATCTGCTTTAAATCGTTGATGGTTCAATTCGAAAAGAAACAGATATTTTAATTTTTTTAATAAAAAGTAAAGTTAAAGTGTTGCATTCATACAATAACATACAATAATAGGTGGGGTCTTGCTAAGATTGCTTAAAAAAAATTTTTGCCATCTTTGTATAGAAGAAAAAAGGGTATAGATTAATATGTTTATGTATCGACGGAACCAATGACTATTCATGATTCCATAATTGAATCAATTCCATATGGGTTCCAAATTAGAGGAATTTTTTGTTATGGTAAAACTTCGTTAAAACGCTT
>Tetrataenium_candicans8 trnQ-rps16 intergenic spacer voucher8
TTGTATCAGAGTAAAGTTTAAAAGTTTATTTTGAAAGTAACATTCTGTTTAAATGCCTAATATTGGATAGAATGTCATTCTTGTTTCTTTTATAATTTTGAATGATTCTTTTATGAATCATATCTTTGTTTTTCACAACATACAGATATTACTAAATATATTTGTTTGTCATCAAGATATGATGGGAACATAGGTCACACCCTAGTTGAATTCAACTAATTAAAAAATAAAGTATGGGCGTATTTTTCATCATATGTTCATTCCATTCATATTGAAGGGGTTTATAGCTACTTAATTTGAAGAAAAAACCTTACGTCTCATATCTTTTTAAATTTTCAACGATACATTTTATTTTAAATTACACTAAGAAAGAGCACTTCTTTCCTATATCCTATATCTTATTATTTATCCATTCAAGTTAAACTTAAAAAAATGGGGTAGCCAAATTATTAGGATCTCTTTATTCTAAACAAGAGGGGGGTTATTACATTCAATTAATGGGATTAAGTCTCTTAAGACAAGACTGGGTTTGGGTAAACTAAAAAATTAGGAGCAAGCGCCTAATCTGGACTTGTTTGTCTTTGTCCCTAGAGAGTATCCTTTCCCCAAAAGGTATCCTTTTTTATTTTTGTTCTGATTCAGCATTCCCAGAGAGTCATGGGATAGATAGTTCTTAATTAGTAAAGTAACAGTAACAGGAGGTCTTCATTTAAATATATGTATATCTGTGTATGTCCGAATCTCATTAATAACGAATCAAGTTACATATGTAACGGATCCATAATAAAGACTGTAGTTCAGTCTATCCCATAGGTACGAAAAACCACTAATTCGTTCATCTTATCTTATTAATAAAATTCGAATCGAAAGAACAAGTACTTAAATATTCTCTTCGATCGGTCTTTTTTATCTATCTCACACAAAAAAATAAAAATGGGGTTTTTTTCAATCCATTTATCTGCTTTAAATCGTTGATGGTTCAATTCGAAAAGAAACAGATATTTTAATTTTTTTAATAAAAAGTAAAGTTAAAGTGTTGCATTCATACAATAACATACAATAATAGGTGGGGTCTTGCTAAGATTGCTTAAAAAAAATTTTTGCCATCTTTGTATAGAAGAATTTGTATAGAAGAAAAAAGGGTATAGATTAATATGTTTATGTATCGACGGAACCAATGACTATTCATGATTCCATAATTGAATCAATTCCATATGGGTTCCAAATTAGAGGAATTTTTTGTTATGGTAAAACTTCGTTTTGAAACCGCC
>Tetrataenium_candicans16 trnQ-rps16 intergenic spacer voucher16
CATTGTATCAGAGTAAAAGTTTAAACGTTTATTTTGAAAGTAACATTCTGTTTAAATGCCTAATATTGGATAGAATGTCATTCTTGTTTCTTTTATAATTTTGAATGATTCTTTTATGAATCATATCTTTGTTTTTCACAACATACAGATATTACTAAATATATTTGTTTGTCATCAAGATATGATGGGAACATAGGTCACACCCTAGTTGAATTCAACTAATTAAAAAATAAAGTATGGGCGTATTTTTCATCATATGTTCATTCCATTCATATTGAAGGGGTTTATAGCTACTTAATTTGAAGAAAAAACCTTACGTCTCATATCTTTTTAAATTTTCAACGATACATTTTATTTTAAATTACACTAAGAAAGAGCACTTCTTTCCTATATCCTATATCTTATTATTTATCCATTCAAGTTAAACTTAAAAAAATGGGGTAGCCAAATTATTAGGATCTCTTTATTCTAAACAAGAGGGGGGTTATTACATTCAATTAATGGGATTAAGTCTCTTAAGACAAGACTGGGTTTGGGTAAACTAAAAAATTAGGAGCAAGCGCCTAATCTGGACTTGTTTGTCTTTGTCCCTAGAGAGTATCCTTTCCCCAAAAGGTATCCTTTTTTATTTTTGTTCTGATTCAGCATTCCCAGAGAGTCATGGGATAGATAGTTCTTAATTAGTAAAGTAACAGTAACAGGAGGTCTTCATTTAAATATATGTATATCTGTGTATGTCCGAATCTCATTAATAACGAATCAAGTTACATATGTAACGGATCCATAATAAAGACTGTAGTTCAGTCTATCCCATAGGTACGAAAAACCACTAATTCGTTCATCTTATTAATAAAATTCGAATCGAAAGAACAAGTACTTAAATATTCTCTTCGATCGGTCTTTTTTATCTATCTCACACAAAAAAATAAAAATGGGGGTTTTTTTTCAATCCATTTATCTGCTTTAAATCGTTGATGGTTCAATTCGAAAAGAAACAGATATTTTAATTTTTTTAATAAAAAGTAAAGTTAAAGTGTTGCATTCATACAATAACATACAATAATAGGTGGGGTCTTGCTAAGATTGCTTAAAAAAAATTTTTGCCATCTTTGTATAGAAGAAAAAAGGGTATAGATTAATATGTTTATGTATCGACGGAACCAATGACTATTCATGATTCCATAATTGAATCAATTCCATATGGGTTCCAAATTAGAGGAATTTTTTGTTATGGTAAAACTTCGTTTGAAAACGCCT
>Tetrataenium_candicans68 trnQ-rps16 intergenic spacer voucher68
TCTATGTGTCGTGATCATTTGTATCAGAAGTAAAGTTTAAAAGTTTATTTTGAAAGTAACATTCTGTTTAAATGCCTAATATTGGATAGAATGTCATTCTTGTTTCTTTTATAATTTTGAATGATTCTTTTATGAATCATATCTTTGTTTTTCACAACATACAGATATTACTAAATATATTTGTTTGTCATCAAGATATGATGGGAACATAGGTCACACCCTAGTTGAATTCAACTAATTAAAAAATAAAGTATGGGCGTATTTTTCATCATATGTTCATTCCATTCATATTGAAGGGGTTTATAGCTACTTAATTTGAAGAAAAAACCTTACGTCTCATATCTTTTTAAATTTTCAACGATACATTTTATTTTAAATTACACTAAGAAAGAGCACTTCTTTCCTATATCCTATATCTTATTATTTATCCATTCAAGTTAAACTTAAAAAAATGGGGTAGCCAAATTATTAGGATCTCTTTATTCTAAACAAGAGGGGGGTTATTACATTCAATTAATGGGATTAAGTCTCTTAAGACAAGACTGGGTTTGGGTAAACTAAAAAATTAGGAGCAAGCGCCTAATCTGGACTTGTTTGTCTTTGTCCCTAGAGAGTATCCTTTCCCCAAAAGGTATCCTTTTTTATTTTTGTTCTGATTCAGCATTCCCAGAGAGTCATGGGATAGATAGTTCTTAATTAGTAAAGTAACAGGAGGTCTTCATTTAAATATATGTATATCTGTGTATGTCCGAATCTCATTAATAACGAATCAAGTTACATATGTAACGGATCCATAATAAAGACTGTAGTTCAGTCTATCCCATAGGTACGAAAAACCACTAATTCGTTCATCTTATCTTATTAATAAAATTCGAATCGAAAGAACAAGTACTTAAATATTCTCTTCGATCGGTCTTTTTTATCTATCTCACACAAAAAAATAAAAATGGGGTTTTTTTTCAATCCATTTATCTGCTTTAAATCGTTGATGGTTCAATTCGAAAAGAAACAGATATTTTAATTTTTTTAATAAAAAGTAAAGTTAAAGTGTTGCATTCATACAATAACATACAATAATAGGTGGGGTCTTGCTAAGATTGCTTAAAAAAAATTTTTGCCATCTTTGTATAGAAGAAAAAAGGGTATAGATTAATATGTTTATGTATCGACGGAACCAATGACTATTCATGATTCCATAATTGAATCAATTCCATATGGGTTCCAAATTAGAGGAATTTTTTGTTATGTTAAAACTTCGTTGAAACGCTTTAACCGCC
>Tetrataenium_candicans74 trnQ-rps16 intergenic spacer voucher74
GTAGTAGATCATTGTATCAGAGTAAAGTTTAAAAGTTTATTTTGAAAGTAACATTCTGTTTAAATGCCTAATATTGGATAGAATGTCATTCTTGTTTCTTTTATAATTTTGAATGATTCTTTTATGAATCATATCTTTGTTTTTCACAACATACAGATATTACTAAATATATTTGTTTGTCATCAAGATATGATGGGAACATAGGTCACACCCTAGTTGAATTCAACTAATTAAAAAATAAAGTATGGGCGTATTTTTCATCATATGTTCATTCCATTCATATTGAAGGGGTTTATAGCTACTTAATTTGAAGAAAAAACCTTACGTCTCATATCTTTTTAAATTTTCAACGATACATTTTATTTTAAATTACACTAAGAAAGAGCACTTCTTTCCTATATCCTATATCTTATTATTTATCCATTCAAGTTAAACTTAAAAAAATGGGGTAGCCAAATTATTAGGATCTCTTTATTCTAAACAAGAGGGGGGTTATTACATTCAATTAATGGGATTAAGTCTCTTAAGACAAGACTGGGTTTGGGTAAACTAAAAAATTAGGAGCAAGCGCCTAATCTGGACTTGTTTGTCTTTGTCCCTAGAGAGTATCCTTTCCCCAAAAGGTATCCTTTTTTATTTTTGTTCTGATTCAGCATTCCCAGAGAGTCATGGGATAGATAGTTCTTAATTAGTAAAGTAACAGGAGGTCTTCATTTAAATATATGTATATCTGTGTATGTCCGAATCTCATTAATAACGAATCAAGTTACATATGTAACGGATCCATAATAAAGACTGTAGTTCAGTCTATCCCATAGGTACGAAAAACCACTAATTCGTTCATCTTATCTTATTAATAAAATTCGAATCGAAAGAACAAGTACTTAAATATTCTCTTCGATCGGTCTTTTTTATCTATCTCACACAAAAAAATAAAAATGGGGTTTTTTTTCAATCCATTTATCTGCTTTAAATCGTTGATGGTTCAATTCGAAAAGAAACAGATATTTTAATTTTTTTAATAAAAAGTAAAGTTAAAGTGTTGCATTCATACAATAACATACAATAATAGGTGGGGTCTTGCTAAGATTGCTTAAAAAAAATTTTTGCCATCTTTGTATAGAAGAAAAAAGGGTATAGATTAATATGTTTATGTATCGACGGAACCAATGACTATTCATGATTCCATAATTGAATCAATTCCATATGGGTTCCAAATTAGAGGAATTTTTTGTTATGGTAAAACTTCGTTGAAACGCTT
>Tetrataenium_candicans94 trnQ-rps16 intergenic spacer voucher94
CGGGTAGATCATTGTATCAGAGTAAAAGTTTAAAAGTTTATTTTGAAAGTAACATTCTGTTTAAATGCCTAATATTGGATAGAATGTCATTCTTGTTTCTTTTATAATTTTGAATGATTCTTTTATGAATCATATCTTTGTTTTTCACAACATACAGATATTACTAAATATATTTGTTTGTCATCAAGATATGATGGGAACATAGGTCACACCCTAGTTGAATTCAACTAATTAAAAAATAAAGTATGGGCGTATTTTTCATCATATGTTCATTCCATTCATATTGAAGGGGTTTATAGCTACTTAATTTGAAGAAAAAACCTTACGTCTCATATCTTTTTAAATTTTCAACGATACATTTTATTTTAAATTACACTAAGAAAGAGCACTTCTTTCCTATATCCTATATCTTATTATTTATCCATTCAAGTTAAACTTAAAAAAATGGGGTAGCCAAATTATTAGGATCTCTTTATTCTAAACAAGAGGGGGGTTATTACATTCAATTAATGGGATTAAGTCTCTTAAGACAAGACTGGGTTTGGGTAAACTAAAAAATTAGGAGCAAGCGCCTAATCTGGACTTGTTTGTCTTTGTCCCTAGAGAGTATCCTTTCCCCAAAAGGTATCCTTTTTTATTTTTGTTCTGATTCAGCATTCCCAGAGAGTCATGGGATAGATAGTTCTTAATTAGTAAAGTAACAGTAACAGGAGGTCTTCATTTAAATATATGTATATCTGTGTATGTCCGAATCTCATTAATAACGAATCAAGTTACATATGTAACGGATCCATAATAAAGACTGTAGTTCAGTCTATCCCATAGGTACGAAAAACCACTAATTCGTTCATCTTATCTTATTAATAAAATTCGAATTGAAAGAACAAGTACTTAAATATTCTCTTCGATCGGTCTTTTTTATCTATCTCACACAAAAAAATAAAAATGGGGTTTTTTTTCAATCCATTTATCTGCTTTAAATCGTTGATGGTTCAATTCGAAAAGAAACAGATATTTTAATTTTTTTAATAAAAAGTAAAGTTAAAGTGTTGCATTCATACAATAACATACAATAATAGGTGGGGTCTTGCTAAGATTGCTTAAAAAAAATTTTTGCCATCTTTGTATAGAAGAAAAAAGGGTATAGATTAATATGTTTATGTATCGACGGAACCAATGACTATTCATGATTCCATAATTGAATCAATTCCATATGGGTTCCAAATTAGAGGAATTTTTTGTTATGGTAAAACTTCGTTGAAAACGCTTATAA
>Tetrataenium_candicans99 trnQ-rps16 intergenic spacer voucher99
GGGGTAGATCATTGTATCAGAGTAAAGTTTAAAAGTTTATTTTGAAAGTAACATTCTGTTTAAATGCCTAATATTGGATAGAATGTCATTCTTGTTTCTTTTATAATTTTGAATGATTCTTTTATGAATCATATCTTTGTTTTTCACAACATACAGATATTACTAAATATATTTGTTTGTCATCAAGATATGATGGGAACATAGGTCACACCCTAGTTGAATTCAACTAATTAAAAAATAAAGTATGGGCGTATTTTTCATCATATGTTCATTCCATTCATATTGAAGGGGTTTATAGCTACTTAATTTGAAGAAAAAACCTTACGTCTCATATCTTTTTAAATTTTCAACGATACATTTTATTTTAAATTACACTAAGAAAGAGCACTTCTTTCCTATATCCTATATCTTATTATTTATCCATTCAAGTTAAACTTAAAAAAATGGGGTAGCCAAATTATTAGGATCTCTTTATTCTAAACAAGAGGGGGGTTATTACATTCAATTAATGGGATTAAGTCTCTTAAGACAAGACTGGGTTTGGGTAAACTAAAAAATTAGGAGCAAGCGCCTAATCTGGACTTGTTTGTCTTTGTCCCTAGAGAGTATCCTTTCCCCAAAAGGTATCCTTTTTTATTTTTGTTCTGATTCAGCATTCCCAGAGAGTCATGGGATAGATAGTTCTTAATTAGTAAAGTAACAGTAACAGGAGGTCTTCATTTAAATATATGTATATCTGTGTATGTCCGAATCTCATTAATAACGAATCAAGTTACATATGTAACGGATCCATAATAAAGACTGTAGTTCAGTCTATCCCATAGGTACGAAAAACCACTAATTCGTTCATCTTATCTTATTAATAAAATTCGAATCGAAAGAACAAGTACTTAAATATTCTCTTCGATCGGTCTTTTTTATCTATCTCACACAAAAAAATAAAAATGGGGTTTTTTTCAATCCATTTATCTGCTTTAAATCGTTGATGGTTCAATTCGAAAAGAAACAGATATTTTAATTTTTTTAATAAAAAGTAAAGTTAAAGTGTTGCATTCATACAATAACATACAATAATAGGTGGGGTCTTGCTAAGATTGCTTAAAAAAAATTTTTGCCATCTTTGTATAGAAGAAAAAAGGGTATAGATTAATATGTTTATGTATCGACGGAACCAATGACTATTCATGATTCCATAATTGAATCAATTCCATATGGGTTCCAAATTAGAGGAATTTTTTGTTATGGTAAAACTTCGTTTGAAACCGG
>Tetrataenium_candicans101 trnQ-rps16 intergenic spacer voucher101
TTGTATCAGAGTAAAGTTTAAAAGTTTATTTTGAAAGTAACATTCTGTTTAAATGCCTAATATTGGATAGAATGTCATTATTGTTTCTTTTATAATTTTGAATGATTCTTTTATGAATCATATCTTTGTTTTTCACAACATACAGATATTACTAAATATATTTGTTTGTCATCAAGATATGATGGGAACATAGGTCACACCCTAGTTGAATTCAACTAATTAAAAAATAAAGTATGGGCGTATTTTTCATCATATGTTCATTCCATTCATATTGAAGGGGTTTATAGCTACTTAATTTGAAGAAAAAACCTTACGTCTCATATCTTTTTAAATTTTCAACGATACATTTTATTTTAAATTACACTAAGAAAGAGCACTTCTTTCCTATATCCTATATCTTATTATTTATCCATTCAAGTTAAACTTAAAAAAATGGGGTAGCCAAATTATTAGGATCTCTTTATTCTAAACAAGAGGGGGGTTATTACATTCAATTAATGGGATTAAGTCTCTTAAGACAAGACTGGGTTTGGGTAAACTAAAAAATTAGGAGCAAGCGCCTAATCTGGACTTGTTTGTCTTTGTCCCTAGAGAGTATCCTTTCCCCAAAAGGTATCCTTTTTTATTTTTGTTCTGATTCAGCATTCCCAGAGAGTCATGGGATAGATAGTTCTTAATTAGTAAAGTAACAGTAACAGGAGGTCTTCATTTAAATATATGTATATCTGTGTATGTCCGAATCTCATTAATAACGAATCAAGTTACATATGTAACGGATCCATAATAAAGACTGTAGTTCAGTCTATCCCATAGGTACGAAAAACCACTAATTCGTTCATCTTATCTTATTAATAAAATTCGAATCGAAAGAACAAGTACTTAAATATTCTCTTCGATCGGTCTTTTTTATCTATCTCACACAAAAAAATAAAAATGGGGTTTTTTTTTCAATCCATTTATCTGCTTTAAATCGTTGATGGTTCAATTCGAAAAGAAACAGATATTTTAATTTTTTTAATAAAAAGTAAAGTTAAAGTGTTGCATTCATACAATAACATACAATAATAGGTGGGGTCTTGCTAAGATTGCTTAAAAAAAATTTTTGCCATCTTTGTATAGAAGAATTTGTATAGAAGAAAAAAGGGTATAGATTAATATGTTTATGTATCGACGGAACCAATGACTATTCATGATTCCATAATTGAATCAATTCCATATGGGTTCCAAATTAGAGGAATTTTTTGTTATGGTAAAACTTCGTTGAAACGCTTAGCGGCC
>Tetrataenium_candicans110 trnQ-rps16 intergenic spacer voucher110
GCGTTTCAACGAAGTTTTACCATAACAAAAAATTCCTCTAATTTGGAACCCATATGGAATTGATTCAATTATGGAATCATGAATAGTCATTGGTTCCGTCGATACATAAACATATTAATCTATACCCTTTTTTCTTCTATACAAATTCTTCTATACAAATTCTTCTATACAAAGATGGCAAAATTTTTTTTTTAAGCAATCTTAGCAAGACCCCACCTATTATTGTATGTTATTGTATGAATGCAACACTTTAACTTTACTTTTTATTAAAAAAATTAAAATATCTGTTTCTTTTCGAATTGAACCATCAACGATTTAAAGCAGATAAATGGATTGAAAAAAAAAACCCCATTTTTATTTTTTTGTGTGAGATAGATAAAAAAGACCGATCGAAGAGAATATTTAAGTACTTGTTCTTTCGATTCGAATTTTATTAATAAGATAAGATGAACGAATTAGTGGTTTTTCGTACCTATGGGATAGACTGAACTACAGTCTTTATTATGGATCCGTTACATATGTAACTTGATTCGTTATTAATGAGATTCGGACATACACAGATATACATATATTTAAATGAAGACCTCCTGTTACTGTTACTTTACTAATTAAGAACTATCTATCCCATGACTCTCTGGGAATGCTGAATCAGAACAAAAATAAAAAAGGATACCTTTTGGGGAAAGGATACTCTCTAGGGACAAAGACAAACAAGTCCAGATTAGGCGCTTGCTCCTAATTTTTTAGTTTACCCAAACCCAGTCTTGTCTTAAGAGACTTAATCCCATTAATTGAATGTAAGAACCCCCCTCTTGTTTAGAATAAAGAGATCCTAATAATTTGGCTACCCCATTTTTTTAAGTTTAACTTGAATGGATAAATAATAAGATATAGGATATAGGAAAGAAGTGCTCTTTCTTAGTGTAATTTAAAATAAAACGTATCGTTGAAAATTTAAAAAGATATGAGACGTAAGGTTTTTTCTTCAAATTAAGTAGCTATAAACCCCTTCAATATGAATGGAATGAACATATGATGAAAAATACGCCCATACTTTATTTTTTAATTAGTTGAATTCAACTAGGGTGTGACCTATGTTCCCATCATATCTTGATGACAAACAAATATATTTAGTAATATCTGTATGTTGTGAAAAACAAAGATATGATTCATAAAAGAATCATTCAAAATTATAAAAGAAACAAGAATGACATTCTATCCAATATTAGGCATTTAAACAGAATGTTACTTTCAAAATAAACTTTTAAACTTTTACTCTGATACAATGATCACCGCGAT
>Tetrataenium_candicans113 trnQ-rps16 intergenic spacer voucher113
GGGTAGATCATTGTATCAGAGTAAAAGTTTAAAAGTTTATTTTGAAAGTAACATTCTGTTTAAATGCCTAATATTGGATAGAATGTCATTCTTGTTTCTTTTATAATTTTGAATGATTCTTTTATGAATCATATCTTTGTTTTTCACAACATACAGATATTACTAAATATATTTGTTTGTCATCAAGATATGATGGGAACATAGGTCACACCCTAGTTGAATTCAACTAATTAAAAAATAAAGTATGGGCGTATTTTTCATCATATGTTCATTCCATTCATATTGAAGGGGTTTATAGCTACTTAATTTGAAGAAAAAACCTTACGTCTCATATCTTTTTAAATTTTCAACGATACATTTTATTTTAAATTACACTAAGAAAGAGCACTTCTTTCCTATATCCTATATCTTATTATTTATCCATTCAAGTTAAACTTAAAAAAATGGGGTAGCCAAATTATTAGGATCTCTTTATTCTAAACAAGAGGGGGGTTATTACATTCAATTAATGGGATTAAGTCTCTTAAGACAAGACTGGGTTTGGGTAAACTAAAAAATTAGGAGCAAGCGCCTAATCTGGACTTGTTTGTCTTTGTCCCTAGAGAGTATCCTTTCCCCAAAAGGTATCCTTTTTTATTTTTGTTCTGATTCAGCATTCCCAGAGAGTCATGGGATAGATAGTTCTTAATTAGTAAAGTAACAGGAGGTCTTCATTTAAATATATGTATATCTGTGTATGTCCGAATCTCATTAATAACGAATCAAGTTACATATGTAACGGATCCATAATAAAGACTGTAGTTCAGTCTATCCCATAGGTACGAAAAACCACTAATTCGTTCATCTTATCTTATTAATAAAATTCGAATCGAAAGAACAAGTACTTAAATATTCTCTTCGATCGGTCTTTTTTATCTATCTCACACAAAAAAATAAAAATGGGGTTTTTTTTCAATCCATTTATCTGCTTTAAATCGTTGATGGTTCAATTCGAAAAGAAACAGATATTTTAATTTTTTTAATAAAAAGTAAAGTTAAAGTGTTGCATTCATACAATAACATACAATAATAGGTGGGGTCTTGCTAAGATTGCTTAAAAAAAATTTTTGCCATCTTTGTATAGAAGAAAAAAGGGTATAGATTAATATGTTTATGTATCGACGGAACCAATGACTATTCATGATTCCATAATTGAATCAATTCCATATGGGTTCCAAATTAGAGGAATTTTTTGTTATGGTAAAACTTCGTTGAAACGCTT
>Tetrataenium_candicans127 trnQ-rps16 intergenic spacer voucher127
GGGTAGATCATTGTATCAGAGTAAAGTTTAAAAGTTTATTTTGAAAGTAATATTCTGTTTAAATGCCTAATATTGGATAGAATGTCATTCTTGTTTCTTTTATAATTTTGAATGATTCTTTTATGAATCATATCTTTGTTTTTCACAACATACAGATATTACTAAATATATTTGTTTGTCATCAAGATATGATGGGAACATAGGTCACACCCTAGTTGAATTCAACTAATTAAAAAATAAAGTATGGGCGTATTTTTCATCATATGTTCATTCCATTCATATTGAAGGGGTTTATAGCTACTTAATTTGAAGAAAAAACCTTACGTCTCATATCTTTTTAAATTTTCAACGATACATTTTATTTTAAATTACACTAAGAAAGAGCACTTCTTTCCTATATCCTATATCTTATTATTTATCCATTCAAGTTAAACTTAAAAAAATGGGGTAGCCAAATTATTAGGATCTCTTTATTCTAAACAAGAGGGGGGTTATTACATTCAATTAATGGGATTAAGTCTCTTAAGACAAGACTGGGTTTGGGTAAACTAAAAAATTAGGAGCAAGCGCCTAATCTGGACTTGTTTGTCTTTGTCCCTAGAGAGTATCCTTTCCCCAAAAGGTATCCTTTTTTATTTTTGTTCTGATTCAGCATTCCCAGAGAGTCATGGGATAGATAGTTCTTAATTAGTAAAGTAACAGTAACAGGAGGTCTTCATTTAAATATATGTATATCTGTGTATGTCCGAATCTCATTAATAACGAATCAAGTTACATATGTAACGGATCCATAATAAAGACTGTAGTTCAGTCTATCCCATAGGTACGAAAAACCACTAATTCGTTCATCTTATCTTATTAATAAAATTCGAATCGAAAGAACAAGTACTTAAATATTCCCTTCGATCGGTCTTTTTTATCTATCTCACACAAAAAAATAAAAATGGGGTTTTTTTTCAATCCATTTATCTGCTTTAAATCGTTGATGGTTCAATTCGAAAAGAAACAGATATTTTAATTTTTTTAATAAAAAGTAAAGTTAAAGTGTTGCATTCATACAATAACATACAATAATAGGTGGGGTCTTGCTAAGATTGCTTAAAAAAAATTTTTGCCATCTTTGTATAGAAGAATTTGTATAGAAGAAAAAAGGGTATAGATTAATATGTTTATGTATCGACGGAACCAATGACTATTCATGATTCCATAATTGAATCAATTCCATATGGGTTCCAAATTAGAGGAATTTTTTGTTATGGTAAAACTTCGTTGAAAACGCTTTGAA
>Tetrataenium_candicans140 trnQ-rps16 intergenic spacer voucher140
CCAGTAGATCATTGTATCAGAGTAAAGTTTAAAAGTTTATTTTGAAAGTAACATTCTTTTTAAATGCCTAATATTGGATAGAATGTCATTCTTGTTTCTTTTATAATTTTGAATGATTCTTTTATGAATCATATCTTTGTTTTTCACAACATACAGATATTACTAAATATATTTGTTTGTCATCAAGATATGATGGGAACATAGGTCACACCCTAGTTGAATTCAACTAATTAAAAAATAAAGTATGGGCGTATTTTTCATCATATGTTCATTCCATTCATATTGAAGGGGTTTATAGCTACTTAATTTGAATAAAAAACCTTACGTCTCATATCTTTTTAAATTTTCAACGATACATTTTATTTTAAATTACACTAAGAAAGAGCACTTCTTTCCTATATCCTATATCTTATTATTTATCCATTCAAGTTAAACTTAAAAAAATGGGGTAGCCAAATTATTAGGATCTCTTTATTCTAAACAAGAGGGGGGTTATTACATTCAATTAATGGGATTAAGTCTCTTAAGACAAGACTGGGTTTGGGTAAACTAAAAAATTAGGAGCAAGCGCCTAATCTGGACTTGTTTGTCTTTGTCCCTAGAGAGTATCCTTTCCCCAAAAGGTATCCTTTTTTATTTTTGTTCTGATTCAGCATTCCCAGAGAGTCATGGGATAGATAGTTCTTAATTAGTAAAGTAACAGTAACAGGAGGTCTTCATTTAAATATATGTATATCTGTGTATGTCCGAATCTCATTAATAACGAATCAAGTTACATATGTAACGGATCCATAATAAAGACTGTAGTTCAGTCTATCCCATAGGTACGAAAAACCACTAATTCGTTCATCTTATCTTATTAATAAAATTCGAATCGAAAGAACAAGTACTTAAATATTCTCTTCGATCGGTCTTTTTTATCTATCTCACACAAAAAAATAAAAATGGGGTTTTTTTTCAATCCATTTATCTGCTTTAAATCGTTGATGGTTCAATTCGAAAAGAAACAGATATTTTAATTTTTTTAATAAAAAGTAAAGTTAAAGTGTTGCATTCATACAATAACATACAATAATAGGTGGGGTCTTGCTAAGATTGCTTAAAAAAAATTTTTGCCATCTTTGTATAGAAGAAAAAAGGGTATAGATTAATATGTTTATGTATCGACGGAACCAATGACTATTCATGATTCCATAATTGAATCAATTCCATATGGGTTCCAAATTAGAGGAATTTTTTGTTATGGTAAAACTTCGTTGAAACGCCT
>Tetrataenium_candicans144 trnQ-rps16 intergenic spacer voucher144
CAAACTCGGGTAGATCATTGTATCAGAGTAAAAGTTTAAAAGTTTATTTTGAAAGTAACATTCTGTTTAAATGCCTAATATTGGATAGAATGTCATTCTTGTTTCTTTTATAATTTTGAATGATTCTTTTATGAATCATATCTTTGTTTTTCACAACATACAGATATTACTAAATATATTTGTTTGTCATCAAGATATGATGGGAACATAGGTCACACCCTAGTTGAATTCAACTAATTAAAAAATAAAGTATGGGCGTATTTTTCATCATATGTTCATTCCATTCATATTGAAGGGGTTTATAGCTACTTAATTTGAAGAAAAAACCTTACGTCTCATATCTTTTTAAATTTTCAACGATACATTTTATTTTAAATTACACTAAGAAAGAGCACTTCTTTCCTATATCCTATATCTTATTATTTATCCATTCAAGTTAAACTTAAAAAAATGGGGTAGCCAAATTATTAGGATCTCTTTATTCTAAACAAGAGGGGGGTTATTACATTCAATTAATGGGATTAAGTCTCTTAAGACAAGACTGGGTTTGGGTAAACTAAAAAATTAGGAGCAAGCGCCTAATCTGGACTTGTTTGTCTTTGTCCCTAGAGAGTATCCTTTCCCCAAAAGATATCCTTTTTTATTTTTGTTCTGATTCAGCATTCCCAGAGAGTCATGGGATAGATAGTTCTTAATTAGTAAAGTAACAGTAACAGGAGGTCTTCATTTAAATATATGTATATCTGTGTATGTCCGAATCTCATTAATAACGAATCAAGTTACATATGTAACGGATCCATAATAAAGACTGTAGTTCAGTCTATCCCATAGGTACGAAAAACCACTAATTCGTTCATCTTATCTTATTAATAAAATTCGAATCGAAAGAACAAGTACTTAAATATTCTCTTTGATCGGTCTTTTTTATCTATCTCACACAAAAAAATAAAAATGGGTTTTTTTTTTCAATCCATTTATCTGCTTTAAATCGTTGATGGTTCAATTCGAAAAGAAACAGATATTTTAATTTTTTTAATAAAAAGTAAAGTTAAAGTGTTGCATTCATACAATAACATACAATAATAGGTGGGGTCTTGCTAAGATTGCTTAAAAAAAATTTTTGCCATCTTTGTATAGAAGAAAAAAGGGTATAGATTAATATGTTTATGTATCGACGGAACCAATGACTATTCATGATTCCATAATTGAATCAATTCCATATGGGTTCCAAATTAGAGGAATTTTTTGTTATGGTAAAACTTCGTTGAAACGCC
>Tetrataenium_candicans153 trnQ-rps16 intergenic spacer voucher153
CTATTTAGCTGATCTTGTATCAGAGTAAAAGTTTAAAAGTTTATTTTGAAAGTAACATTCTGTTTAAATGCCTAATATTGGATAGAATGTCATTCTTGTTTCTTTTATAATTTTGAATGATTCTTTTATGAATCATATCTTTGTTTTTCACAACATACAGATATTACTAAATATATTTGTTTGTCATCAAGATATGATGGGAACATAGGTCACACCCTAGTTGAATTCAACTAATTAAAAAATAAAGTATGGGCGTATTTTTCATCATCATGTTCATTCCATTCATATTGAAGGGGTTTATAGCTACTTAATTTGAAGAAAAAACCTTACGTCTCATATCTTTTTAAATTTTCAACGATACATTTTATTTTAAATTACACTAAGAAAGAGCACTTCTTTCCTATATCCTATATCTTATTATTTATCCATTCAAGTTAAACTTAAAAAAATGGGGTAGCCAAATTATTAGGATCTCTTTATTCTAAACAAGAGGGGGGTTATTACATTCAATTAATGGGATTAAGTCTCTTAAGACAAGACTGGGTTTGGGTAAACTAAAAAATTAGGAGCAAGCGCCTAATCTGGACTTGTTTGTCTTTGTCCCTAGAGAGTATCCTTTCCCCAAAAGGTATCCTTTTTTATTTTTGTTCTGATTCAGCATTCCCAGAGAGTCATGGGATAGATAGTTCTTAATTAGTAAAGTAACAGTAACAGGAGGTCTTCATTTAAATATATGTATATCTGTGTATGTCCGAATCTCATTAATAACGAATCAAGTTACATATGTAACGGATCCATAATAAAGACTGTAGTTCAGTCTATCCCATAGGTACGAAAAACCACTAATTCGTTCATCTTATCTTATTAATTATTAATAAAATTCGAATCGAAAGAACAAGTACTTAAATATTCTCTTCGATCGGTCTTTTTTATCTATCTCACACAAAAAAATAAAAATGGGGTTTTTTTTCAATCCATTTATCTGCTTTAAATCGTTGATGGTTCAATTCGAAAAGAAACAGATATTTTAATTTTTTTAATAAAAAGTAAAGTTAAAGTGTTGCATTCATACAATAACATACAATAATAGGTGGGGTCTTGCTAAGATTGCTTAAAAAAAATTTTTGCCATCTTTGTATAGAAGAAAAAAGGGTATAGATTAATATGTTTATGTATCGACGGAACCAATGACTATTCATGATTCCATAATTGAATCAATTCCATATGGGTTCCAAATTAGAGGAATTTTTTGTTATGGTAAAACTTCGTGAAACGCTTATCCCGCCA
>Tetrataenium_candicans161 trnQ-rps16 intergenic spacer voucher161
TTCAGCGAATGAAATTGTATCAGAGTAAAGTTTATTTTGAAAGTAACATTCTGTTTAAATGCCTAATATTGGATAGAATGTCATTCTTGTTTCTTTTATAATTTTGAATGATTCTTTTATGAATCATATCTTTGTTTTTCACAACATACAGATATTACTAAATATATTTGTTTGTCATCAAGATATGATGGGAACATAGGTCACACCCTAGTTGAATTCAACTAATTAAAAAATAAAGTATGGGCGTATTTTTCATCATATGTTCATTCCATTCATATTGAAGGGGTTTATAGCTACTTAATTTGAAGAAAAAACCTTACGTCTCATATCTTTTTAAATTTTCAACGATACATTTTATTTTAAATTACACTAAGAAAGAGCACTTCTTTCCTATATCCTATATCTTATTATTTATCCATTCAAGTTAAACTTAAAAAAATGGGGTAGCCAAATTATTAGGATCTCTTTATTCTAAACAAGAGGGGGGTTATTACATTCAATTAATGGGATTAAGTCTCTTAAGACAAGACTGGGTTTGGGTAAACTAAAAAATTAGGAGCAAGCGCCTAATCTGGACTTGTTTGTCTTTGTCCCTAGAGAGTATCCTTTCCCCAAAAGGTATCCTTTTTTATTTTTGTTCTGATTCAGCATTCCCAGAGAGTCATGGGATAGATAGTTCTTAATTAGTAAAGTAACAGTAACAGGAGGTCTTCATTTAAATATATGTATATCTGTGTATGTCCGAATCTCATTAATAACGAATCAAGTTACATATGTAACGGATCCATAATAAAGACTGTAGTTCAGTCTATCCCATAGGTACGAAAAACCACTAATTCGTTCATCTTATCTTATTAATAAAATTCGAATCGAAAGAACAAGTACTTAAATATTCTCTTCGATCGGTCTTTTTTATCTATCTCACACAAAAAAATAAAAATGGGGTTTTTTTTCAATCCATTTATCTGCTTTAAATCGTTGATGGTTCAATTCGAAAAGAAACAGATATTTTAATTTTTTTAATAAAAAGTAAAGTTAAAGTGTTGCATTCATACAATAACATACAATAATAGGTGGGGTCTTGCTAAGATTGCTTAAAAAAAATTTTTGCCATCTTTGTATAGAAGAAAAAAGGGTATAGATTAATATGTTTATGTATCGACGGAACCAATGACTATTCATGATTCCATAATTGAATCAATTCCATATGGGTTCCAAATTAGAGGAATTTTTTGTTATGGTAAAACTCGTGAAACGCTGAAGCCC
>Tetrataenium_candicans169 trnQ-rps16 intergenic spacer voucher169
TGGCAGCGAGATGATCATTGTATCAGAGTAAAGTTTAAAAGTTTATTTTGAAAGTAACATTCTGTTTAAATGCCTAATATTGGATAGAATGTCATTCTTGTTTCTTTTATAATTTTGAATGATTCTTTTATGAATCATATCTTTGTTTTTCACAACATACAGATATTACTAAATATATTTGTTTGTCATCAAGATATGATGGGAACATAGGTCACACCCTAGTTGAATTCAACTAATTAAAAAATAAAGTATGGGCGTATTTTTTCATCATATGTTCATTCCATTCATATTGAAGGGGTTTATAGCTACTTAATTTGAAGAAAAAACCTTACGTCTCATATCTTTTTAAATTTTCAACGATACATTTTATTTTAAATTACACTAAGAAAGAGCACTTCTTTCCTATATCCTATATCTTATTATTTATCCATTCAAGTTAAACTTAAAAAAATGGGGTAGCCAAATTATTAGGATCTCTTTATTCTAAACAAGAGGGGGGTTATTACATTCAATTAATGGGATTAAGTCTCTTAAGACAAGACTGGGTTTGGGTAAACTAAAAAATTAGGAGCAAGCGCCTAATCTGGACTTGTTTGTCTTTGTCCCTAGAGAGTATCCTTTCCCCAAAAGGTATCCTTTTTTATTTTTGTTCTGATTCAGCATTCCCAGAGAGTCATGGGATAGATAGTTCTTAATTAGTAAAGTAACAGTAACAGGAGGTCTTCATTTAAATATATGTATATCTGTGTATGTCCGAATCTCATTAATAACGAATCAAGTTACATATGTAACGGATCCATAATAAAGACTGTAGTTCAGTCTATCCCATAGGTACGAAAAACCACTAATTCGTTCATCTTATCTTATTAATAAAATTCGAATCGAAAGAACAAGTACTTAAATATTCTCTTCGATCGGTCTTTTTTATCTATCTCACACAAAAAAATAAAAATGGGGTTTTTTTTCAATCCATTTATCTGCTTTAAATCGTTGATGGTTCAATTCGAAAAGAAACAGATATTTTAATTTTTTTAATAAAAAGTAAAGTTAAAGTGTTGCATTCATACAATAACATACAATAATAGGTGGGGTCTTGCTAAGATTGCTTAAAAAAAATTTTTGCCATCTTTGTATAGAAGAATTTGTATAGAAGAAAAAAGGGTATAGATTAATATGTTTATGTATCGACGGAACCAATGACTATTCATGATTCCATAATTGAATCAATTCCATATGGGTTCCAAATTAGAGGAATTTTTTGTTATGGTAAAACTTCGTTGAAACGCGGAAAGCC
>Tetrataenium_candicans173 trnQ-rps16 intergenic spacer voucher173
CGGTTTTTCCGGCGTTTAAACGAAGTTTTACCATAACAAAAAATTCCTCTAATTTGGAACCCATATGGAATTGATTCAATTATGGAATCATGAATAGTCATTGGTTCCGTCGATACATAAACATATTAATCTATACCCTTTTTTCTTCTATACAAAGATGGCAAAAATTTTTTTTAAGCAATCTTAGCAAGACCCCACCTATTATTGTATGTTATTGTATGAATGCAACACTTTAACTTTACTTTTTATTAAAAAAATTAAAATATCTGTTTCTTTTCGAATTGAACCATCAACGATTTAAAGCAGATAAATGGATTGAAAAAAAACCCCATTTTTATTTTTTTGTGTGAGATAGATAAAAAAGACCGATCGAAGAGAATATTTAAGTACTTGTTCTTTCGATTCGAATTTTATTAATAAGATAAGATGAACGAATTAGTGGTTTTTCGTACCTATGGGATAGACTGAACTACAGTCTTTATTATGGATCCGTTACATATGTAACTTGATTCGTTATTAATGAGATTCGGACATACACAGATATACATATATTTAAATGAAGACCTCCTGTTACTGTTACTTTACTAATTAAGAACTATCTATCCCATGACTCTCTGGGAATGCTGAATCAGAACAAAAATAAAAAAGGATACCTTTTGGGGAAAGGATACTCTCTAGGGACAAAGACAAACAAGTCCAGATTAGGCGCTTGCTCCTAATTTTTTAGTTTACCCAAACCCAGTCTTGTCTTAAGAGACTTAATCCCATTAATTGAATGTAATAACCCCCCTCTTGTTTAGAATAAAGAGATCCTAATAATTTGGCTACCCCATTTTTTTAAGTTTAACTTGAATGGATAAATAATAAGATATAGGATATAGGAAAGAAGTGCTCTTTCTTAGTGTAATTTAAAATAAAATGTATCGTTGAAAATTTAAAAAGATATGAGACGTAAGGTTTTTTCTTCAAATTAAGTAGCTATAAACCCCTTCAATATGAATGGAATGAACATATGATGAAAAATACGCCCATACTTTATTTTTTAATTAGTTGAATTCAACTAGGGTGTGACCTATGTTCCCATCATATCTTGATGACAAACAAATATATTTAGTAATATCTGTATGTTGTGAAAAACAAAGATATGATTCATAAAAGAATCATTCAAAATTATAAAAGAAACAAGAATGACATTCTATCCAATATTAGGCATTTAAACAGAATGTTACTTTCAAAATAAACTTTTAAACTTTTACTCTGATACAATGTTCTACC
>Tetrataenium_candicans183 trnQ-rps16 intergenic spacer voucher183
CAAGGCGTTTTCAACGAAGTTTTACCATAACAAAAAATTCCTCTAATTTGGAACCCATATGGAATTGATTCAATTATGGAATCATGAATAGTCATTGGTTCCGTCGATACATAAACATATTAATCTATACCCTTTTTTCTTCTATACAAAGATGGCAAAATTTTTTTTTAAGCAATCTTAGCAAGACCCCACCTATTATTGTATGTTATTGTATGAATGCAACACTTTAACTTTACTTTTTATTAAAAAAATTAAAATATCTGTTTCTTTTCGAATTGAACCATCAACGATTTAAAGCAGATAAATGGATTGAAAAAAAAAACCCATTTTTATTTTTTTGTGTGAGATAGATAAAAAAGACCGATCGAAGAGAATATTTAAGTACTTGTTCTTTCGATTCGAATTTTATTAATAAGATAAGATGAACGAATTAGTGGTTTTTCGTACCTATGGGATAGACTGAACTACAGTCTTTATTATGGATCCGTTACATATGTAACTTGATTCGTTATTAATGAGATTCGGACATACACAGATATACATATATTTAAATGAAGACCTCCTGTTACTGTTACTTTACTAATTAAGAACTATCTATCCCATGACTCTCTGGGAATGCTGAATCAGAACAAAAATAAAAAAGGATACCTTTTGGGGAAAGGATACTCTCTAGGGACAAAGACAAACAAGTCCAGATTAGGCGCTTGCTCCTAATTTTTTAGTTTACCCAAACCCAGTCTTGTCTTAAGAGACTTAATCCCATTAATTGAATGTAATAACCCCCCTCTTGTTTAGAATAAAGAGATCCTAATAATTTGGCTACCCCATTTTTTTAAGTTTAACTTGAATGGATAAATAATAAGATATAGGATATAGGAAAGAAGTGCTCTTTCTTAGTGTAATTTAAAATAAAATGTATCGTTGAAAATTTAAAAAGATATGAGACGTAAGGTTTTTTCTTCAAATTAAGTAGCTATAAACCCCTTCAATATGAATGGAATGAACATATGATGAAAAATACGCCCATACTTTATTTTTTAATTAGTTGAATTCAACTAGGGTGTGACCTATGTTCCCATCATATCTTGATGACAAACAAATATATTTAGTAATATCTGTATGTTGTGAAAAACAAAGATATGATTCATAAAAGAATCATTCAAAATTATAAAAGAAACAAGAATGACATTCTATCCAATATTAGGCATTTAAACAGAATGTTACTTTCAAAATAAACTTTTAAACTTTACTCTGATACAA
>Tetrataenium_candicans197 trnQ-rps16 intergenic spacer voucher197
GCAGCGCGATGATAATTGTATCAGAGTAAAGTTTAAAAGTTTATTTTGAAAGTAACATTCTGTTTAAATGCCTAATATTGGATAGAATGTCATTCTTGTTTCTTTTATAATTTTGAATGATTCTTTTATGAATCATATCTTTGTTTTTCACAACATACAGATATTACTAAATATATTTGTTTGTCATCAAGATATGATGGGAACATAGGTCACACCCTAGTTGAATTCAACTAATTAAAAAATAAAGTATGGGCGTATTTTTCATCATATGTTCATTCCATTCATATTGAAGGGGTTTATAGCTACTTAATTTGAAGAAAAAACCTTACGTCTCATATCTTTTTAAATTTTCAACGATACATTTTATTTTAAATTACACTAAGAAAGAGCACTTCTTTCCTATATCCTATATCTTATTATTTATCCATTCAAGTTAAACTTAAAAAAATGGGGTAGCCAAATTATTAGGATCTCTTTATTCTAAACAAGAGGGGGGTTATTACATTCAATTAATGGGATTAAGTCTCTTAAGACAAGACTGGGTTTGGGTAAACTAAAAAATTAGGAGCAAGCGCCTAATCTGGACTTGTTTGTCTTTGTCCCTAGAGAGTATCCTTTCCCCAAAAGGTATCCTTTTTTATTTTTGTTCTGATTCAGCATTCCCAGAGAGTCATGGGATAGATAGTTCTTAATTAGTAAAGTAACAGTAACAGGAGGTCTTCATTTAAATATATGTATATCTGTGTATGTCCGAATCTCATTAATAACGAATCAAGTTACATATGTAACGGATCCATAATAAAGACTGTAGTTCAGTCTATCCCATAGGTACGAAAAACCACTAATTCGTTCATCTTATCTTATTAATAAAATTCGAATCGAAAGAACAAGTACTTAAATATTCTCTTCGATCGGTCTTTTTTATATATCTCACACAAAAAAATAAAAATGGGGTTTTTTTCAATCCATTTATCTGCTTTAAATCGTTGATGGGTTCAATTCGAAAAGAAACAGATATTTTAATTTTTTTAATAAAAAGTAAAGTTAAAGTGTTGCATTCATACAATAACATACAATAATAGGTGGGGTCTTGCTAAGATTGCTTAAAAAAAATTTTTGCCATCTTTGTATAGAAGAATTTGTATAGAAGAAAAAAGGGTATAGATTAATATGTTTATGTATCGACGGAACCAATGACTATTCATGATTCCATAATTGAATCAATTCCATATGGGTTCCAAATTAGAGGAATTTTTTGTTATGGTAAAACTTCGTGAAACGCTGAAGCCCAC
>Tetrataenium_candicans201 trnQ-rps16 intergenic spacer voucher201
GCCCAATGGCGGTTGATCTTGTATCAGAGTAAAGTTTAAAAGTTTATTTTGAAAGTAACGTTCTGTTTAAATGCCTAATATTGGATAGAATGTCATTCTTGTTTCTTTTATAATTTTGAATGATTCTTTTATGAATCATATCTTTGTTTTTCACAACATACAGATATTACTAAATATATTTGTTTGTCATCAAGATATGATGGGAACATAGGTCACACCCTAGTTGAATTCAACTAATTAAAAAATAAAGTATGGGCGTATTTTTCATCATATGTTCATTCCATTCATATTGAAGGGGTTTATAGCTACTTAATTTGAAGAAAAAACCTTACGTCTCATATCTTTTTAAATTTTCAACGATACATTTTATTTTAAATTACACTAAGAAAGAGCACTTCTTTCCTATATCTTATTATTTATCCATTCAAGTTAAACTTAAAAAAATGGGGTAGCCCAATTATAATTATTAGGATCTCTTTATTCTAAACAAGAGGGGGGTTATTACATTCAATTAATGGGATTAAGTCTCTTAAGACAAGACTGGGTTTGGGTAAACTAAAAAATTAGGAGCAAGCGCCTAATCTGGACTTGTTTGTCTTTGTCCCTAGAGAGTATCCTTTCCCCAAAAGGTATCCTTTTTTATTTTTGTTCTGATTCAGCATTCCCAGAGAGTCATGGGATAGATAGTTCTTAATTAGTAAAGTAACAGTAACAGGAGGTCTTCATTTAAATATATGTATATCTGTGTATGTCCGAATCTCATTAATAACGAATCAAGTTACATATGTAACGGATCCATAATAAAGATAAAGACTGTAGTTCAGTCTATCCCATAGGTACGAAAAACCACTAATTCGTTCATCTTATCTTATTAATAAAATTCGAATCGAAAGAACAAGTACTTAAATATTCTCTTCGATCGGTCTTTTTTATCTATCTCACACAAAAAAATAAAAATGGGGTTTTTTTTTTCAATCCATTTATCTGCTTTAAATCGTTGATGGTTCAATTCGAAAAGAAACAGATATTTTAATTTTTTTAATAAAAAAGTAAAGTTAAAGTGTTGCATTCATACAATAACATACAATAATAGGTGGGGTCTTGCTAAGATTGCTTAAAAAAAATTTTTGCCATCTTTGTATAGAAGAATTTGTATATAAGAAAAAAGGGTATAGATTAATATGTTTATGTATCGACGGAACCAATGACTATTCATGATTCCATAATTGAATCAATTCCATATGGGTTCCAAATTAGAGGAATTTTTTGTTATGGTAAAACTTCGTTGAAACGCTTTGAACCGC
>Tetrataenium_candicans220 trnQ-rps16 intergenic spacer voucher220
TTGTATCAGAGTAAAGTTTAAAAGTTTATTTTGAAAGTAACATTCTGTTTAAATTGCCTAATATTGGATAGAATAGTCATTCTTAGTTTCTTTTATAATTTTGAATGATTCTTTTATGAATCATATCTTTGTTTTTCACAACATACAGATATTACTAAATATATTTGTTTGTCATCAAGATATGATGGGAACATAGGTCACACCCTAGTTGAATTCAACTAATTAAAAAATAAAGTATGGGCGTATTTTTCATCATATGTTCATTCCATTCATATTGAAGGGGTTTATAGCTACTTAATTTGAAGAAAAAACCTTACGTCTCATATCTTTTTAAATTTTCAACGATACATTTTATTTTAAATTACACTAAGAAAGAGCACTTCTTTCCTATATCCTATATCTTATTATTTATCCATTCAAGTTAAACTTAAAAAAATGGGGTAGCCAAATTATTAGGATCTCTTTATTCTAAACAAGAGGGGGGTTATTACATTCAATTAATGGGATTAAGTCTCTTAAGACAAGACTGGGTTTGGGTAAACTAAAAAATTAGGAGCAAGCGCCTAATCTGGACTTGTTTGTCTTTGTCCCTAGAGAGTATCCTTTCCCCAAAAGGTATCCTTTTTTATTTTTGTTCTGATTCAGCATTCCCAGAGAGTCATGGGATAGATAGTTCTTAATTAGTAAAGTAACAGGAGGTCTTCATTTAAATATATGTATATCTGTGTATGTCCGAATCTCATTAATAACGAATCAAGTTACATATGTAACGGATCCATAATAAAGACTGTAGTTCAGTCTATCCCATAGGTACGAAAAACCACTAATTCGTTCATCTTATCTTATTAATAAAATTCGAATCGAAAGAACAAGTACTTAAATATTCTCTTCGATCGGTCTTTTTTATCTATCTCACACAAAAAAATAAAAATGGGGTTTTTTTTCAATCCATTTATCTGCTTTAAATCGTTGATGGTTCAATTCGAAAAGAAACAGATATTTTAATTTTTTTAATAAAAAGTAAAGTTAAAGTGTTGCATTCATACAATAACATACAATAATAGGTGGGGTCTTGCTAAGATTGCTTAAAAAAAATTTTTGCCATCTTTGTATAGAAGAAAAAAGGGTATAGATTAATATGTTTATGTATCGACGGAACCAATGACTATTCATGATTCCATAATTGAATCAATTCCATATGGGTTCCAAATTAGAGGAATTTTTTGTTATGGTAAAACTTCGTGAAACGCTGTA
>Tetrataenium_candicans227 trnQ-rps16 intergenic spacer voucher227
TTGTATCAGAGTAAAGTTTAAAAGTTTATTTTGAAAGTAACATTCTGTTTAAATGCCTAATATTGGATAGAATGTCATTCTTGTTTCTTTTATAATTTTGAATGATTCTTTTATGAATCATATCTTTGTTTTTCACAACATACAGATATTACTAAATATATTTGTTTGTCATCAAGATATGATGGGAACATAGGTCACACCCTAGTTGAATTCAACTAATTAAAAAATAAAGTATGGGCGTATTTTTCATCATATGTTCATTCCATTCATATTGAAGGGGTTTATAGCTACTTAATTTGAAGAAAAAACCTTACGTCTCATATCTTTTTAAATTTTCAACGATACATTTTATTTTAAATTACACTAAGAAAGAGCACTTCTTTCCTATATCCTATATCTTATTATTTATCCATTCAAGTTAAACTTAAAAAAATGGGGTAGCCAAATTATTAGGATCTCTTTATTCTAAACAAGAGGGGGGTTATTACATTCAATTAATGGGATTAAGTCTCTTAAGACAAGACTGGGTTTGGGTAAACTAAAAAATTAGGAGCAAGCGCCTAATCTGGACTTGTTTGTCTTTGTCCCTAGAGAGTATCCTTTCCCCAAAAGATATCCTTTTTTATTTTTGTTCTGATTCAGCATTCCCAGAGAGTCATGGGATAGATAGTTCTTAATTAGTAAAGTAACAGTAACAGGAGGTCTTCATTTAAATATATGTATATCTGTGTATGTCCGAATCTCATTAATAACGAATCAAGTTACATATGTAACGGATCCATAATAAAGACTGTAGTTCAGTCTATCCCATAGGTACGAAAAACCACTAATTCGTTCATCTTATCTTATTAATAAAATTCGAATCGAAAGAACAAGTACTTAAATATTCTCTTTGATCGGTCTTTTTTATCTATCTCACACAAAAAAATAAAAATGGGGTTTTTTTTTCAATCCATTTATCTGCTTTAAATCGTTGATGGTTCAATTCGAAAAGAAACAGATATTTTAATTTTTTTAATAAAAAGTAAAGTTAAAGTGTTGCATTCATACAATAACATACAATAATAGGTGGGGTCTTGCTAAGATTGCTTAAAAAAAATTTTTGCCATCTTTGTATAGAAGAAAAAAGGGTATAGATTAATATGTTTATGTATCGACGGAACCAATGACTATTCATGATTCCATAATTGAATCAATTCCATATGGGTTCCAAATTAGAGGAATTTTTTGTTATGGTAAAACTTCGTTGAAACCGC
>Tetrataenium_candicans233 trnQ-rps16 intergenic spacer voucher233
GCGATCGCGTGAACATTGTATCAGAGTAAAGTTTAAAAGTTTATTTTGAAAGTAACATTCTGTTTAAATGCCTAATATTGGATAGAATGTCATTCTTGTTTCTTTTATAATTTTGAATGATTCTTTTATGAATCATATCTTTGTTTTTCACAACATACAGATATTACTAAATATATTTGTTTAAATATATTTGTTTGTCATCAAGATATGATGGGAACATAGGTCACACCCTAGTTGAATTCAACTAATTAAAAAATAAAGTATGGGCGTATTTTTCATCATATGTTCATTCCATTCATATTGAAGGGGTTTATAGCTACTTAATTTGAAGAAAAAACCTTACGTCTCATATCTTTTTAAATTTTCAACGATACATTTTATTTTAAATTACACTAAGAAAGAGCACTTCTTTCCTATATCCTATATCTTATTATTTATCCATTCAAGTTAAACTTAAAAAAATGGGGTAGCCAAATTATTAGGATCTCTTTATTCTAAACAAGAGGGGGGTTATTACATTCAATTAATGGGATTAAGTCTCTTAAGACAAGACTGGGTTTGGGTAAACTAAAAAATTAGGAGCAAGCGCCTAATCTGGACTTGTTTGTCTTTGTCCCTAGAGAGTATCCTTTCCCCAAAAGGTATCCTTTTTTATTTTTGTTCTGATTCAGCATTCCCAGAGAGTCATGGGATAGATAGTTCTTAATTAGTAAAGTAACAGTAACAGGAGGTCTTCATTTAAATATATGTATATCTGTGTATGTCCGAATCTCATTAATAACGAATCAAGTTACATATGTAACGGATCCATAATAAAGACTGTAGTTCAGTCTATCCCATAGGTACGAAAAACCACTAATTCGTTCATCTTATCTTATTAATAAAATTCGAATCGAAAGAACAAGTACTTAAATATTCTCTTCGATCGGTCTTTTTTATCTATCTCACACAAAAAAATAAAAATGGGGTTTTTTTTTCAATCCATTTTATCTGCTTTAAATCGTTGATGGTTCAATTCGAAAAGAAACAGATATTTTAATTTTTTTAATAAAAAGTAAAGTTAAAGTGTTGCATTCATACAATAACATACAATAATAGGTGGGGTCTTGCTAAGATTGCTTAAAAAAAATTTTTGCCATCTTTGTATAGAAGAATTTGTATAGAAGAAAAAAGGGTATAGATTAATATGTTTATGTATCGACGGAACCAATGACTATTCATGATTCCATAATTGAATCAATTCCATATGGGTTCCAAATTAGAGGAATTTTTTGTTATGGTAAAACTTCGTTGAAACGCGGGACGCGC
>Tetrataenium_candicans249 trnQ-rps16 intergenic spacer voucher249
GGAAGATCATTGTATCAGAGTAAAAGTTAAAAGTTTATTTTGAAAGTAACATTCTGTTTAAATGCCTAATATTGGATAGAATGTCATTCTTGTTTCTTTTATAATTTTGAATGATTCTTTTATGAATCATATCTTTGTTTTTCACAACATACAGATATTACTAAATATATTTGTTTGTCATCAAGATATGATGGGAACATAGGTCACACCCTAGTTGAATTCAACTAATTAAAAAATAAAGTATGGGCGTATTTTTCATCATATGTTCATTCCATTCATATTGAAGGGGTTTATAGCTACTTAATTTGAAGAAAAAACCTTACGTCTCATATCTTTTTAAATTTTCAACGATACATTTTATTTTAAATTACACTAAGAAAGAGTTATTTTAAATTACACTAAGAAAGAGCACTTCTTTCCTATATCTTATTATTTATCCATTCAAGTTAAACTTAAAAAAATGGGGTAGCCAAATTATTAGGATCTCTTTATTCTAAACAAGAGGGGGGTTATTACATTCAATTAATGGGATTAAGTCTCTTAAGACAAGACTGGGTTTGGGTAAACTAAAAAATTAGGAGCAAGCGCCTAATCTGGACTTGTTTGTCTTTGTCCCTAGAGAGTATCCTTTCCCCAAAAGGTATCCTTTTTTATTTTTGTTCTGATTCAGCATTCCCAGAGAGTCATGGGATAGATAGTTCTTAATTAGTAAAGTAACAGTAACAGGAGGTCTTCATTTAAATATATGTATATCTGTGTATGTCCGAATCTCATTAATAACGAATCAAGTTACATATGTAACGGATCCATAATAAAGACTGTAGTTCAGTCTATCCCATAGGTACGAAAAACCACTAATTCGTTCATCTTATCTTATTAATAAAATTCGAATCGAAAGAACAAGTACTTAAATATTCTCTTCGATCGGTCTTTTTTATCTATCTCACACAAAAAAATAAAAATGGGGTTTTTTTCAATCCATTTATCTGCTTTAAATCGTTGATGGTTCAATTCGAAAAGAAACAGATATTTTAATTTTTTTAATAAAAAGTAAAGTTAAAGTGTTGCATTCATACAATAACATACAATAATAGGTGGGGTCTTGCTAAGATTGCTTAAAAAAAAATTTTGCCATCTTTGTATAGAAGAATTTGTATAGAAGAAAAAAGGGTATAGATTAATATGTTTATGTATCGACGGAACCAATGACTATTCATGATTCCATAATTGAATCAATTCCATATGGGTTCCAAATTAGAGGAATTTTTTGTTATGGTAAAACTTCGTTGAAACCGCTGTGG
>Tetrataenium_candicans253 trnQ-rps16 intergenic spacer voucher253
TTGTATCAGAGTAAAGTTTAAAAGTTTATTTTGAAAGTAATATTCTGTTTAAATGCCTAATATTGGATAGAATGTCATTCTTGTTTCTTTTATAATTTTGAATGATTCTTTTATGAATCATATCTTTGTTTTTCACAACATACAGATATTACTAAATATATTTGTTTGTCATCAAGATATGATGGGAACATAGGTCACACCCTAGTTGAATTCAACTAATTAAAAAATAAAGTATGGGCGTATTTTTCATCATATGTTCATTCCATTCATATTGAAGGGGTTTATAGCTACTTAATTTGAAGAAAAAACCTTACGTCTCATATCTTTTTAAATTTTCAACGATACATTTTATTTTAAATTACACTAAGAAAGAGCACTTCTTTCCTATATCCTATATCTTATTATTTATCCATTCAAGTTAAACTTAAAAAAATGGGGTAGCCAAATTATTAGGATCTCTTTATTCTAAACAAGAGGGGGGTTATTACATTCAATTAATGGGATTAAGTCTCTTAAGACAAGACTGGGTTTGGGTAAACTAAAAAATTAGGAGCAAGCGCCTAATCTGGACTTGTTTGTCTTTGTCCCTAGAGAGTATCCTTTCCCCAAAAGGTATCCTTTTTTATTTTTGTTCTGATTCAGCATTCCCAGAGAGTCATGGGATAGATAGTTCTTAATTAGTAAAGTAACAGTAACAGGAGGTCTTCATTTAAATATATGTATATCTGTGTATGTCCGAATCTCATTAATAACGAATCAAGTTACATATGTAACGGATCCATAATAAAGACTGTAGTTCAGTCTATCCCATAGGTACGAAAAACCACTAATTCGTTCATCTTATCTTATTAATAAAATTCGAATCGAAAGAACAAGTACTTAAATATTCCCTTCGATCGGTCTTTTTTATCTATCTCACACAAAAAAATAAAAATGGGGTTTTTTTTCAATCCATTTATCTGCTTTAAATCGTTGATGGTTCAATTCGAAAAGAAACAGATATTTTAATTTTTTTAATAAAAAGTAAAGTTAAAGTGTTGCATTCATACAATAACATACAATAATAGGTGGGGTCTTGCTAAGATTGCTTAAAAAAAATTTTTGCCATCTTTGTATAGAAGAATTTGTATAGAAGAAAAAAGGGTATAGATTAATATGTTTATGTATCGACGGAACCAATGACTATTCATGATTCCATAATTGAATCAATTCCATATGGGTTCCAAATTAGAGGAATTTTTTGTTATGGTAAAACTTCGTTGAAACCGCTTTTA
>Tetrataenium_candicans264 trnQ-rps16 intergenic spacer voucher264
GGGCCGATGGTCAGTGAAATTGTATCAGAGTAAAGTTTAAAAGTTTATTTTGAAAGTAATATTCTGTTTAAATGCCTAATATTGGATAGAATGTCATTCTTGTTTCTTTTATAATTTTGAATGATTCTTTTATGAATCATATCTTTGTTTTTCACAACATACAGATATTACTAAATATATTTGTTTGTCATCAAGATATGATGGGAACATAGGTCACACCCTAGTTGAATTCAACTAATTAAAAAATAAAGTATGGGCGTATTTTTCATCATATGTTCATTCCATTCATATTGAAGGGGTTTATAGCTACTTAATTTGAAGAAAAAACCTTACGTCTCATATCTTTTTAAATTTTCAACGATACATTTTATTTTAAATTACACTAAGAAAGAGCACTTCTTTCCTATATCCTATATCTTATTATTTATCCATTCAAGTTAAACTTAAAAAAATGGGGTAGCCAAATTATTAGGATCTCTTTATTCTAAACAAGAGGGGGGTTATTACATTCAATTAATGGGATTAAGTCTCTTAAGACAAGACTGGGTTTGGGTAAACTAAAAAATTAGGAGCAAGCGCCTAATCTGGACTTGTTTGTCTTTGTCCCTAGAGAGTATCCTTTCCCCAAAAGGTATCCTTTTTTATTTTTGTTCTGATTCAGCATTCCCAGAGAGTCATGGGATAGATAGTTCTTAATTAGTAAAGTAACAGTAACAGGAGGTCTTCATTTAAATATATGTATATCTGTGTATGTCCGAATCTCATTAATAACGAATCAAGTTACATATGTAACGGATCCATAATAAAGACTGTAGTTCAGTCTATCCCATAGGTACGAAAAACCACTAATTCGTTCATCTTATCTTATTAATAAAATTCGAATCGAAAGAACAAGTACTTAAATATTCCCTTCGATCGGTCTTTTTTATCTATCTCACACAAAAAAATAAAAATGGGGTTTTTTTTCAATCCCATTTATCTGCTTTAAATCGTTGATGGTTCAATTCGAAAAGAAACAGATATTTTAATTTTTTTAATAAAAAGTAAAGTTAAAGTGTTGCATTCATACAATAACATACAATAATAGGTGGGGTCTTGCTAAGATTGCTTAAAAAAAATTTTTGCCATCTTTGTATAGAAGAATTTGTATAGAAGAAAAAAGGGTATAGATTAATATGTTTATGTATCGACGGAACCAATGACTATTCATGATTCCATAATTGAATCAATTCCATATGGGTTCCAAATTAGAGGAATTTTTTGTTATGGTAAAACTTCGTTGAAACGACTTAAAAAACGC
>Tetrataenium_candicans278 trnQ-rps16 intergenic spacer voucher278
TAGATCATTGTATCAGAGTAAAAGTTTAAAAGTTTATTTTGAAAGTAACATTCTGTTTAAATGCCTAATATTGGATAGAATGTCATTCTTGTTTCTTTTATAATTTTGAATGATTCTTTTATGAATCATATCTTTGTTTTTCACAACATACAGATATTACTAAATATATTTGTTTGTCATCAAGATATGATGGGAACATAGGTCACACCCTAGTTGAATTCAACTAATTAAAAAATAAAGTATGGGCGTATTTTTCATCATATGTTCATTCCATTCATATTGAAGGGGTTTATAGCTACTTAATTTGAAGAAAAAACCTTACGTCTCATATCTTTTTAAATTTTCAACGATACATTTTATTTTAAATTACACTAAGAAAGAGCACTTCTTTCCTATATCCTATATCTTATTATTTATCCATTCAAGTTAAACTTAAAAAAATGGGGTAGCCAAATTATTAGGATCTCTTTATTCTAAACAAGAGGGGGGTTATTACATTCAATTAATGGGATTAAGTCTCTTAAGACAAGACTGGGTTTGGGTAAACTAAAAAATTAGGAGCAAGCGCCTAATCTGGACTTGTTTGTCTTTGTCCCTAGAGAGTATCCTTTCCCCAAAAGGTATCCTTTTTTATTTTTGTTCTGATTCAGCATTCCCAGAGAGTCATGGGATAGATAGTTCTTAATTAGTAAAGTAACAGTAACAGGAGGTCTTCATTTAAATATATGTATATCTGTGTATGTCCGAATCTCATTAATAACGAATCAAGTTACATATGTAACGGATCCATAATAAAGACTGTAGTTCAGTCTATCCCATAGGTACGAAAAACCACTAATTCGTTCATCTTATCTTATTAATAAAATTCGAATCGAAAGAACAAGTACTTAAATATTCTCTTCGATCGGTCTTTTTTATCTATCTCACACAAAAAAATAAAAATGGGGTTTTTTTTCAATCCATTTATCTGCTTTAAATCGTTGATGGTTCAATTCGAAAAGAAACAGATATTTTAATTTTTTTAATAAAAAGTAAAGTTAAAGTGTTGCATTCATACAATAACATACAATAATAGGTGGGGTCTTGCTAAGATTGCTTAAAAAAAATTTTTGCCATCTTTGTATAGAAGAAAAAAGGGTATAGATTAATATGTTTATGTATCGACGGAACCAATGACTATTCATGATTCCATAATTGAATCAATTCCATATGGGTTCCAAATTAGAGGAATTTTTTGTTATGGTAAAACTTCGTTGAAACGCTTTGA
>Tetrataenium_candicans280 trnQ-rps16 intergenic spacer voucher280
TGGCATCGCGTGACTTGTATCAGAGTAAAGTTTAAAAGTTTATTTTGAAAGTAACATTCTGTTTAAATGCCTAATATTGGATAGAATGTCATTCTTGTTTCTTTTATAATTTTGAATGATTCTTTTATGAATCATATCTTTGTTTTTCACAACATACAGATATTACTAAATATATTTGTTTGTCATCAAGATATGATGGGAACATAGGTCACACCCTAGTTGAATTCAACTAATTAAAAAATAAAGTATGGGCGTATTTTTCATCATATGTTCATTCCATTCATATTGAAGGGGTTTATAGCTACTTAATTTGAAGAAAAAACCTTACGTCTCATATCTTTTTAAATTTTCAACGATACATTTTATTTTAAATTACACTAAGAAAGAGCACTTCTTTCCTATATCCTATATCTTATTATTTATCCATTCAAGTTAAACTTAAAAAAATGGGGTAGCCAAATTATTAGGATCTCTTTATTCTAAACAAGAGGGGGGTTATTACATTCAATTAATGGGATTAAGTCTCTTAAGACAAGACTGGGTTTGGGTAAACTAAAAAATTAGGAGCAAGCGCCTAATCTGGACTTGTTTGTCTTTGTCCCTAGAGAGTATCCTTTCCCCAAAAGGTATCCTTTTTTATTTTTGTTCTGATTCAGCATTCCCAGAGAGTCATGGGATAGATAGTTCTTAATTAGTAAAGTAACAGTAACAGGAGGTCTTCATTTAAATATATGTATATCTGTGTATGTCCGAATCTCATTAATAACGAATCAAGTTACATATGTAACGGATCCATAATAAAGACTGTAGTTCAGTCTATCCCATAGGTACGAAAAACCACTAATTCGTTCATCTTATCTTATTAATAAAATTCGAATCGAAAGAACAAGTACTTAAATATTCTCTTCGATCGGTCTTTTTTATCTATCTCACACAAAAAAATAAAAATGGGGTTTTTTTCAATCCATTTATCTGCTTTAAATCGTTGATGGTTCAATTCGAAAAGAAACAGATATTTTAATTTTTTTAATAAAAAGTAAAGTTAAAGTGTTGCATTCATACAATAACATACAATAATAGGTGGGGTCTTGCTAAGATTGCTTAAAAAAAATTTTTGCCATCTTTGTATAGAAGAATTTGTATAGAAGAAAAAAGGGTATAGATTAATATGTTTATGTATCGACGGAACCAATGACTATTCATGATTCCATAATTGAATCAATTCCATATGGGTTCCAAATTAGAGGAATTTTTTGTTATGGTAAAACTTCGTTGAAACGCTGGGAGGCGC
>Tetrataenium_candicans286 trnQ-rps16 intergenic spacer voucher286
AAGGCGCGCGTGACTTGTATCAGAGTAAAGTTTAAAAGTTTATTTTGAAAGTAACATTCTGTTTAAATGCCTAATATTGGATAGAATGTCATTCTTGTTTCTTTTATAATTTTGAATGATTCTTTTATGAATCATATCTTTGTTTTTCACAACATACAGATATTACTAAATATATTTGTTTGTCATCAAGATATGATGGGAACATAGGTCACACCCTAGTTGAATTCAACTAATTAAAAAATAAAGTATGGGCGTATTTTTCATCATATGTTCATTCCATTCATATTGAAGGGGTTTATAGCTACTTAATTTGAAGAAAAAACSTTACGTCTCATATCTTTTTAAATTTTCAACGATACATTTTATTTTAAATTACACTAAGAAAGAGCACTTCTTTCCTATATCCTATATCTTATTATTTATCCATTCAAGTTAAACTTAAAAAAATGGGGTAGCCAAATTATTAGGATCTCTTTATTCTAAACAAGAGGGGGGTTATTACATTCAATTAATGGGATTAAGTCTCTTAAGACAAGACTGGGTTTGGGTAAACTAAAAAATTAGGAGCAAGCGCCTAATCTGGACTTGTTTGTCTTTGTCCCTAGAGAGTATCCTTTCCCCAAAAGGTATCCTTTTTTATTTTTGTTCTGATTCAGCATTCCCAGAGAGTCATGGGATAGATAGTTCTTAATTAGTAAAGTAACAGTAACAGGAGGTCTTCATTTAAATATATGTATATCTGTGTATGTCCGAATCTCATTAATAACGAATCAAGTTACATATGTAACGGATCCATAATAAAGACTGTAGTTCAGTCTATCCCATAGGTACGAAAAACCACTAATTCGTTCATCTTATCTTATTAATAAAATTCGAATCGAAAGAACAAGTACTTAAATATTCTCTTCGATCGGTCTTTTTTATCTATCTCACACAAAAAAATAAAAATGGGGTTTTTTTCAATCCATTTTATCTGCTTTAAATCGTTGATGGTTCAATTCGAAAAGAAACAGATATTTTAATTTTTTTAATAAAAAGTAAAGTTAAAGTGTTGCATTCATACAATAACATACAATAATAGGTGGGGTCTTGCTAAGATTGCTTAAAAAAAATTTTTGCCATCTTTGTATAGAAGAAAAAAGGGTATAGATTAATATGTTTATGTATCGACGGAACCAATGACTATTCATGATTCCATAATTGAATCAATTCCATATGGGTTCCAAATTAGAGGAATTTTTTGTTATGGTAAAACTTCGTTGAAACGACTGTAGACCGGC
>Tetrataenium_candicans291 trnQ-rps16 intergenic spacer voucher291
GGTCGATGTAGTGACATTGTATCAGAGTAAAGTTTAAAAGTTTATTTTGAAAGTAACATTCTGTTTAAATGCCTAATATTGGATAGAATGTCATTCTTGTTTCTTTTATAATTTTGAATGATTCTTTTATGAATCATATCTTTGTTTTTCACAACATACAGATATTACTAAATATATTTGTTTGTCATCAAGATATGATGGGAACATAGGTCACACCCTAGTTGAATTCAACTAATTAAAAAATAAAGTATGGGCGTATTTTTCATCATATGTTCATTCCATTCATATTGAAGGGGTTTATAGCTACTTAATTTGAAGAAAAAACCTTACGTCTCATATCTTTTTAAATTTTCAACGATACATTTTATTTTAAATTACACTAAGAAAGAGCACTTCTTTCCTATATCCTATATCTTATTATTTATCCATTCAAGTTAAACTTAAAAAAATGGGGTAGCCAAATTATTAGGATCTCTTTATTCTAAACAAGAGGGGGGTTATTACATTCAATTAATGGGATTAAGTCTCTTAAGACAAGACTGGGTTTGGGTAAACTAAAAAATTAGGAGCAAGCGCCTAATCTGGACTTGTTTGTCTTTGTCCCTAGAGAGTATCCTTTCCCCAAAAGGTATCCTTTTTTATTTTTGTTCTGATTCAGCATTCCCAGAGAGTCATGGGATAGATAGTTCTTAATTAGTAAAGTAACAGTAACAGGAGGTCTTCATTTAAATACTTCATTTAAATATATGTATATCTGTGTATGTCCGAATCTCATTAATAACGAATCAAGTTACATATGTAACGGATCCATAATAAAGACTGTAGTTCAGTCTATCCCATAGGTACGAAAAACCACTAATTCGTTCATCTTATCTTATTAATAAAATTCGAATCGAAAGAACAAGTACTTAAATATTCTCTTCGATCGGTCTTTTTTATCTATCTCACACAAAAAAATAAAAATGGGGGTTTTTTTTCAATCCATTTATCTGCTTTAAATCGTTGATGGTTCAATTCGAAAAGAAACAGATATTTTAATTTTTTTAATAAAAAGTAAAGTTAAAGTGTTGCATTCATACAATAACATACAATAATAGGTGGGGTCTTGCTAAGATTGCTTAAAAAAAATTTTTGCCATCTTTGTATAGAAGAAAAAAGGGTATAGATTAATATGTTTATGTATCGACGGAACCAATGACTATTCATGATTCCATAATTGAATCAATTCCATATGGGTTCCAAATTAGAGGAATTTTTTGTTATGGTAAAACTTCGTGAAACGCTGAAGGCG
>Tetrataenium_candicans299 trnQ-rps16 intergenic spacer voucher299
TTGTATCAGAGTAAAAGTTTAAAAGTTTATTTTGAAAGTAATATTCTGTTTAAATGCCTAATATTGGATAGAATGTCATTCTTGTTTCTTTTATAATTTTGAATGATTCTTTTATGAATCATATCTTTGTTTTTCACAACATACAGATATTACTAAATATATTTGTTTGTCATCAAGATATGATGGGAACATAGGTCACACCCTAGTTGAATTCAACTAATTAAAAAATAAAGTATGGGCGTATTTTTCATCATATGTTCATTCCATTCATATTGAAGGGGTTTATAGCTACTTAATTTGAAGAAAAAACCTTACGTCTCATATCTTTTTAAATTTTCAACGATACATTTTATTTTAAATTACACTAAGAAAGAGCACTTCTTTCCTATATCCTATATCTTATTATTTATCCATTCAAGTTAAACTTAAAAAAATGGGGTAGCCAAATTATTAGGATCTCTTTATTCTAAACAAGAGGGGGGTTATTACATTCAATTAATGGGATTAAGTCTCTTAAGACAAGACTGGGTTTGGGTAAACTAAAAAATTAGGAGCAAGCGCCTAATCTGGACTTGTTTGTCTTTGTCCCTAGAGAGTATCCTTTCCCCAAAAGGTATCCTTTTTTATTTTTGTTCTGATTCAGCATTCCCAGAGAGTCATGGGATAGATAGTTCTTAATTAGTAAAGTAACAGTAACAGGAGGTCTTCATTTAAATATATGTATATCTGTGTATGTCCGAATCTCATTAATAACGAATCAAGTTACATATGTAACGGATCCATAATAAAGACTGTAGTTCAGTCTATCCCATAGGTACGAAAAACCACTAATTCGTTCATCTTATCTTATTAATAAAATTCGAATCGAAAGAACAAGTACTTAAATATTCCCTTCGATCGGTCTTTTTTATCTATCTCACACAAAAAAATAAAAATGGGGTTTTTTTTCAATCCATTTATCTGCTTTAAATCGTTGATGGTTCAATTCGAAAAGAAACAGATATTTTAATTTTTTTAATAAAAAGTAAAGTTAAAGTGTTGCATTCATACAATAACATACAATAATAGGTGGGGTCTTGCTAAGATTGCTTAAAAAAAATTTTTGCCATCTTTGTATAGAAGAATTTGTATAGAAGAAAAAAGGGTATAGATTAATATGTTTATGTATCGACGGAACCAATGACTATTCATGATTCCATAATTGAATCAATTCCATATGGGTTCCAAATTAGAGGAATTTTTTGTTATGGTAAAACTTCGTTGAAAACGCTGGGA
>Tetrataenium_candicans305 trnQ-rps16 intergenic spacer voucher305
CAGCGTTTAACGAAGTTTTACCATAACAAAAAATTCCTCTAATTTGGAACCCATATGGAATTGATTCAATTATGGAATCATGAATAGTCATTGGTTCCGTCGATACATAAACATATTAATCTATACCCTTTTTTCTTCTATACAAAGATGGCAAAAATTTTTTTTAAGCAATCTTAGCAAGACCCCACCTATTATTGTATGTTATTGTATGAATGCAACACTTTAACTTTACTTTTTATTAAAAAAATTAAAATATCTGTTTCTTTTCGAATTGAACCATCAACGATTTAAAGCAGATAAATGGATTGAAAAAAAACCCCATTTTTATTTTTTTGTGTGAGATAGATAAAAAAGACCGATCGAAGAGAATATTTAAGTACTTGTTCTTTCGATTCGAATTTTATTAATAAGATAAGATGAACGAATTAGTGGTTTTTCGTACCTATGGGATAGACTGAACTACAGTCTTTATTATGGATCCGTTACATATGTAACTTGATTCGTTATTAATGAGATTCGGACATACACAGATATACATATATTTAAATGAAGACCTCCTGTTACTTTACTAATTAAGAACTATCTATCCCATGACTCTCTGGGAATGCTGAATCAGAACAAAAATAAAAAAGGATACCTTTTGGGGAAAGGATACTCTCTAGGGACAAAGACAAACAAGTCCAGATTAGGCGCTTGCTCCTAATTTTTTAGTTTACCCAAACCCAGTCTTGTCTTAAGAGACTTAATCCCATTAATTGAATGTAATAACCCCCCTCTTGTTTAGAATAAAGAGATCCTAATAATTTGGCTACCCCATTTTTTTAAGTTTAACTTGAATGGATAAATAATAAGATATAGGATATAGGAAAGAAGTGCTCTTTCTTAGTGTAATTTAAAATAAAATGTATCGTTGAAAATTTAAAAAGATATGAGACGTAAGGTTTTTTCTTCAAATTAAGTAGCTATAAACCCCTTCAATATGAATGGAATGAACATATGATGAAAAATACGCCCATACTTTATTTTTTAATTAGTTGAATTCAACTAGGGTGTGACCTATGTTCCCATCATATCTTGATGACAAACAAATATATTTAGTAATATCTGTATGTTGTGAAAAACAAAGATATGATTCATAAAAGAATCATTCAAAATTATAAAAGAAACAAGAATGACATTATATCCAATATTAGGCATTTAAACAGAATGTTACTTTCAAAATAAACTTTTAAACTTTTACTCTGATACAATGATCCACCC
>Tetrataenium_candicans318 trnQ-rps16 intergenic spacer voucher318
AGCGTTTCAACGAAGTTTTACCATAACAAAAAATTCCTCTAATTTGGAACCCATATGGAATTGATTCAATTATGGAATCATGAATAGTCATTGGTTCCGTCGATACATAAACATATTAATCTATACCCTTTTTTCTTCTATACAAAGATGGCAAAAATTTTTTTTAAGCAATCTTAGCAAGACCCCACCTATTATTGTATGTTATTGTATGAATGCAACACTTTAACTTTACTTTTTATTAAAAAAATTAAAATATCTGTTTCTTTTCGAATTGAACCATCAACGATTTAAAGCAGATAAATGGATTGAAAAAAAACCCCATTTTTATTTTTTTGTGTGAGATAGATAAAAAAGACCGATCGAAGAGAATATTTAAGTACTTGTTCTTTCGATTCGAATTTTATTAATAAGATAAGATGAACGAATTAGTGGTTTTTCGTACCTATGGGATAGACTGAACTACAGTCTTTATTATGGATCCGTTACATATGTAACTTGATTCGTTATTAATGAGATTCGGACATACACAGATATACTATATTTAAATGAGACCTCCTGTTACTTTACTAATTAAGAACTATCTATCCCATGACTCTCTGGGAATGCTGAATCAGAACAAAAATAAAAAAGGATACCTTTTGGGGAAAGGATACTCTCTAGGGACAAAGACAAACAAGTCCAGATTAGGCGCTTGCTCCTAATTTTTTAGTTTACCCAAACCCAGTCTTGTCTTAAGAGACTTAATCCCATTAATTGAATGTAATAACCCCCCTCTTGTTTAGAATAAAGAGATCCTAATAATTTGGCTACCCCATTTTTTTAAGTTTAACTTGAATGGATAAATAATAAGATATAGGATATAGGAAAGAAGTGCTCTTTCTTAGTGTAATTTAAAATAAAATGTATCGTTGAAAATTTAAAAAGATATGAGACGTAAGGTTTTTTCTTCAAATTAAGTAGCTATAAACCCCTTCAATATGAATGGAATGAACATATGATGAAAAATACGCCCATACTTTATTTTTTAATTAGTTGAATTCAACTAGGGTGTGACCTATGTTCCCATCATATCTTGATGACAAACAAATATATTTAGTAATATCTGTATGTTGTGAAAAACAAAGATATGATTCATAAAAGAATCATTCAAAATTATAAAAGAAACAAGAATGACATTCTATCCAATATTAGGCATTTAAACAGAATGTTACTTTCAAAATAAACTTTTAAACTTTTACTCTGATACAA
>Tetrataenium_candicans331 trnQ-rps16 intergenic spacer voucher331
TTGTATCAGAGTAAAAGTTTAAAAGTTTATTTTGAAAGTAACATTCTGTTTAAATGCCTAATATTGGATATAATGTCATTCTTGTTTCTTTTATAATTTTGAATGATTCTTTTATGAATCATATCTTTGTTTTTCACAACATACAGATATTACTAAATATATTTGTTTGTCATCAAGATATGATGGGAACATAGGTCACACCCTAGTTGAATTCAACTAATTAAAAAATAAAGTATGGGCGTATTTTTCATCATATGTTCATTCCATTCATATTGAAGGGGTTTATAGCTACTTAATTTGAAGAAAAAACCTTACGTCTCATATCTTTTTAAATTTTCAACGATACATTTTATTTTAAATTACACTAAGAAAGAGCACTTCTTTCCTATATCCTATATCTTATTATTTATCCATTCAAGTTAAACTTAAAAAAATGGGGTAGCCAAATTATTAGGATCTCTTTATTCTAAACAAGAGGGGGGTTATTACATTCAATTAATGGGATTAAGTCTCTTAAGACAAGACTGGGTTTGGGTAAACTAAAAAATTAGGAGCAAGCGCCTAATCTGGACTTGTTTGTCTTTGTCCCTAGAGAGTATCCTTTCCCCAAAAGGTATCCTTTTTTATTTTTGTTCTGATTCAGCATTCCCAGAGAGTCATGGGATAGATAGTTCTTAATTAGTAAAGTAACAGGAGGTCTTCATTTAAATATATGTATATCTGTGTATGTCCGAATCTCATTAATAACGAATCAAGTTACATATGTAACGGATCCATAATAAAGACTGTAGTTCAGTCTATCCCATAGGTACGAAAAACCACTAATTCGTTCATCTTATCTTATTAATAAAATTCGAATCGAAAGAACAAGTACTTAAATATTCTCTTCGATCGGTCTTTTTTATCTATCTCACACAAAAAAATAAAAATGGGTTTTTTTTTCAATCCATTTATCTGCTTTAAATCGTTGATGGTTCAATTCGAAAAGAAACAGATATTTTAATTTTTTTAATAAAAAGTAAAGTTAAAGTGTTGCATTCATACAATAACATACAATAATAGGTGGGGTCTTGCTAAGATTGCTTAAAAAAAATTTTTGCCATCTTTGTATAGAAGAAAAAAGGGTATAGATTAATATGTTTATGTATCGACGGAACCAATGACTATTCATGATTCCATAATTGAATCAATTCCATATGGGTTCCAAATTAGAGGAATTTTTTGTTATGGTAAAACTCGTTGAAACGC
>Tetrataenium_candicans348 trnQ-rps16 intergenic spacer voucher348
GAAATTGGCGGTGATAATTGTATCAGAGTAAAAGTTTAAAAGTTTATTTTGAAAGTAACATTCTGTTTAAATGCCTAATATTGGATAGAATGTCATTCTTGTTTCTTTTATAATTTTGAATGATTCTTTTATGAATCATATCTTTGTTTTTCACAACATACAGATATTACTAAATATATTTGTTTGTCATCAAGATATGATGGGAACATAGGTCACACCCTAGTTGAATTCAACTAATTAAAAAATAAAGTATGGGCGTATTTTTCATCATATGTTCATTCCATTCATATTGAAGGGGTTTATAGCTACTTAATTTGAAGAAAAAACCTTACGTCTCATATCTTTTTAAATTTTCAACGATACATTTTATTTTAAATTACACTAAGAAAGAGCACTTCTTTCCTATATCCTATATCTTATTATTTATCCATTCAAGTTAAACTTAAAAAAATGGGGTAGCCAAATTATTAGGATCTCTTTATTCTAAACAAGAGGGGGGTTATTACATTCAATTAATGGGATTAAGTCTCTTAAGACAAGACTGGGTTTGGGTAAACTAAAAAATTAGGAGCAAGCGCCTAATCTGGACTTGTTTGTCTTTGTCCCTAGAGAGTATCCTTTCCCCAAAAGGTATCCTTTTTTATTTTTGTTCTGATTCAGCATTCCCAGAGAGTCATGGGATAGATAGTTCTTAATTAGTAAAGTAACAGTAACAGGAGGTCTTCATTTAAATATATGTATATCTGTGTATGTCCGAATCTCATTAATAACGAATCAAGTTACATATGTAACGGATCCATAATAAAGACTGTAGTTCAGTCTATCCCATAGGTACGAAAAACCACTAATTCGTTCATCTTATCTTATTAATAAAATTCGAATCGAAAGAACAAGTACTTAAATATTCTCTTCGATCGGTCTTTTTTATCTATCTCACACAAAAAAATAAAAATGGGGTTTTTTTTTCAATCCATTTATCTGCTTTAAATCGTTGATGGTTCAATTCGAAAAGAAACAGATATTTTAATTTTTTTAATAAAAAGTAAAGTTAAAGTGTTGCATTCATACAATAACATACAATAATAGGTGGGGTCTTGCTAAGATTGCTTAAAAAAAATTTTTGCCATCTTTGTATAGAAGAAAAAAGGGTATAGATTAATATGTTTATGTATCGACGGAACCAATGACTATTCATGATTCCATAATTGAATCAATTCCATATGGGTTCCAAATTAGAGGAATTTTTTGTTATGGTAAAACTCGTTGAAACGCTGGAAAGCGGCC
>Tetrataenium_candicans355 trnQ-rps16 intergenic spacer voucher355
CCGTGTCAGTAGATCTTGTATCAGAGTAAAGTTTAAAAGTTTATTTTTAAAGTAACATTCTGTTTAAATGCCTAATATTGGATAGAATGTCATTCTTGTTTCTTTTATAATTTTGAATGATTCTTTTATGAATCATATCTTTGTTTTTCACAACATACAGATATTACTAAATATATTTGTTTGTCATCAAGATATGATGGGAACATAGGTCACACCCTAGTTGAATTCAACTAATTAAAAAATAAAGTATGGGCGTATTTTTCATCATATGTTCATTCCATTCATATTGAAGGGGTTTATAGCTACTTAATTTGAAGAAAAAACCTTACGTCTCATATCTTTTTAAATTTTCAACGATACATTTTATTTTAAATTACACTAAGAAAGAGCACTTCTTTCCTATATCCTATATCTTATTATTTATCCATTCAAGTTAAACTTAAAAAAATGGGGTAGCCAAATTATTAGGATCTCTTTATTCTAAACAAGAGGGGGGGTTATTACATTCAATTAATGGGATTAAGTCTCTTAAGACAAGACTGGGTTTGGGTAAACTAAAAAATTAGGAGCAAGCGCCTAATCTGGACTTGTTTGTCTTTGTCCCTAGAGAGTATCCTTTCCCCAAAAGGTATCCTTTTTTATTTTTGTTCTGATTCAGCATTCCCAGAGAGTCATGGGATAGATAGTTCTTAATTAGTAAAGTAACAGTAACAGGAGGTCTTCATTTAAATATATGTATATCTGTGTATGTCCGAATCTCATTAATAACGAATCAAGTTACATATGTAACGGATCCATAATAAAGACTGTAGTTCAGTCTATCCCATAGGTACGAAAAACCACTAATTCGTTCATCTTATCTTATTAATAAAATTCGAATCGAAAGAACAAGTACTTAAATATTCTCTTCGATCGGTCTTTTTTATCTATCTCACACAAAAAAATAAAAATGGGGTTTTTTTTCAATCCATTTATCTGCTTTAAATCGTTGATGGTTCAATTCGAAAAGAAACAGATATTTTAATTTTTTTAATAAAAAGTAAAGTTAAAGTGTTGCATTCATACAATAACATACAATAATAGGTGGGGTCTTGCTAAGATTGCTTAAAAAAAATTTTTGCCATCTTTGTATAGAAGAAAAAAGGGTATAGATTAATATGTTTATGTATCGACGGAACCAATGACTATTCATGATTCCATAATTGAATCAATTCCATATGGGTTCCAAATTAGAGGAATTTTTTGTTATGGTAAAACTTCGTTGAAACGCTGAGAGCGCAC
>Tetrataenium_candicans380 trnQ-rps16 intergenic spacer voucher380
GGGTAGATCTTGTATCAGAGTAAAGTTTAAAAGTTTATTTTGAAAGTAACATTCTGTTTAAATGCCTAATATTGGATAGAATGTCATTCTTGTTTCTTTTATAATTTTGAATGATTCTTTTATGAATCATATCTTTGTTTTTCACAACATACAGATATTACTAAATATATTTGTTTGTCATCAAGATATGATGGGAACATAGGTCACACCCTAGTTGAATTCAACTAATTAAAAAATAAAGTATGGGCGTATTTTTCATCATATGTTCATTCCATTCATATTGAAGGGGTTTATAGCTACTTAATTTGAAGAAAAAACCTTACGTCTCATATCTTTTTAAATTTTCAACGATACATTTTATTTTAAATTACACTAAGAAAGAGCACTTCTTTCCTATATCCTATATCTTATTATTTATCCATTCAAGTTAAACTTAAAAAAATGGGGTAGCCAAATTATTAGGATCTCTTTATTCTAAACAAGAGGGGGGTTATTACATTCAATTAATGGGATTAAGTCTCTTAAGACAAGACTGGGTTTGGGTAAACTAAAAAATTAGGAGCAAGCGCCTAATCTGGACTTGTTTGTCTTTGTCCCTAGAGAGTATCCTTTCCCCAAAAGGTATCCTTTTTTATTTTTGTTCTGATTCAGCATTCCCAGAGAGTCATGGGATAGATAGTTCTTAATTAGTAAAGTAACAGTAACAGGAGGTCTTCATTTAAATATATGTATATCTGTGTATGTCCGAATCTCATTAATAACGAATCAAGTTACATATGTAACGGATCCATAATAAAGACTGTAGTTCAGTCTATCCCATAGGTACGAAAAACCACTAATTCGTTCATCTTATCTTATTAATAAAATTCGAATCGAAAGAACAAGTACTTAAATATTCTCTTCGATCGGTCTTTTTTATCTATCTCACACAAAAAAATAAAAATGGGGTTTTTTTTCAATCCATTTATCTGCTTTAAATCGTTGATGGTTCAATTCGAAAAGAAACAGATATTTTAATTTTTTTAATAAAAAGTAAAGTTAAAGTGTTGCATTCATACAATAACATACAATAATAGGTGGGGTCTTGCTAAGATTGCTTAAAAAAAATTTTTGCCATCTTTGTATAGAAGAATTTGTATAGAAGAAAAAAGGGTATAGATTAATATGTTTATGTATCGACGGAACCAATGACTATTCATGATTCCATAATTGAATCAATTCCATATGGGTTCCAAATTAGAGGAATTTTTTGTTATGGTAAAACTTCGTTGAAACGCTGA
>Tetrataenium_candicans388 trnQ-rps16 intergenic spacer voucher388
TTGTATCAGAGTAAAGTTTAAAAGTTTATTTTGAAAGTAACATTCTGTTTAAATGCCTAATATTGGATAGAATGTCATTCTTGTTTCTTTTATAATTTTGAATGATTCTTTTATGAATCATATCTTTGTTTTTCACAACATACAGATATTACTAAATATATTTGTTTGTCATCAAGATATGATGGGAACATAGGTCACACCCTAGTTGAATTCAACTAATTAAAAAATAAAGTATGGGCGTATTTTTCATCATATGTTCATTCCATTCATATTGAAGGGGTTTATAGCTACTTAATTTGAAGAAAAAACCTTACGTCTCATATCTTTTTAAATTTTCAACGATACATTTTATTTTAAATTACACTAAGAAAGAGCACTTCTTTCCTATATCCTATATCTTATTATTTATCCATTCAAGTTAAACTTAAAAAAATGGGGTAGCCAAATTATTAGGATCTCTTTATTCTAAACAAGAGGGGGGTTATTACATTCAATTAATGGGATTAAGTCTCTTAAGACAAGACTGGGTTTGGGTAAACTAAAAAATTAGGAGCAAGCGCCTAATCTGGACTTGTTTGTCTTTGTCCCTAGAGAGTATCCTTTCCCCAAAAGGTATCCTTTTTTATTTTTGTTCTGATTCAGCATTCCCAGAGAGTCATGGGATAGATAGTTCTTAATTAGTAAAGTAACAGGAGGTCTTCATTTAAATATATGTATATCTGTGTATGTCCGAATCTCATTAATAACGAATCAAGTTACATATGTAACGGATCCATAATAAAGACTGTAGTTCAGTCTATCCCATAGGTACGAAAAACCACTAATTCGTTCATCTTATCTTATTAATAAAATTCGAATCGAAAGAACAAGTACTTAAATATTCTCTTCGATCGGTCTTTTTTATCTATCTCACACAAAAAAATAAAAATGGGGTTTTTTTTCAATCCATTTATCTGCTTTAAATCGTTGATGGTTCAATTCGAAAAGAAACAGATATTTTAATTTTTTTAATAAAAAGTAAAGTTAAAGTGTTGCATTCATACAATAACATACAATAATAGGTGGGGTCTTGCTAAGATTGCTTAAAAAAAATTTTTGCCATCTTTGTATAGAAGAAAAAAGGGTATAGATTAATATGTTTATGTATCGACGGAACCAATGACTATTCATGATTCCATAATTGAATCAATTCCATATGGGTTCCAAATTAGAGGAATTTTTTGTTATGGTAAAACTTCGTTGAAACGCTTT
