# Supplementary material for: Sequencing and analyses on chloroplast genomes of Tetrataenium candicans and two allies give new insights on structural variants, DNA barcoding and phylogeny in Apiaceae subfamily Apioideae
Source: PeerJ. 2019 Nov 21;7:e8063. doi: 10.7717/peerj.8063 (PMC6875388; doi:10.7717/peerj.8063)
Supplement: Supplemental Information 2 — Sequences from different idividuals were aligned and incorporated into a single fasta file with names of respective DNA segments [file peerj-07-8063-s008.zip › peerj-38210-trnS-trnG.fasta]

>Tetrataenium_candicans1 trnS-trnG intergenic spacer vourcher 89
CACGGATTAGCATCCGCCGCTTTAGTCCACTCAGCCATCTCTCCCAATTGAAAAACATAATTACTATGTTATATTACACATGAAATAAGGATTGAAAAAGTATTTCTTTCTCTTTCTTTATCTTATCTATATTCTATCTACAACTTTTATTAGCAATTACAGTTAGTTCAAGTAAGGGATCGAAAGATTCAATAGAAAAAACAGAAAGAAGACCCCTTTCTTTGATTTTGTTCGAAAGGGCCTTTTTTATTCCCGTGGCCTGGCCTGGTAAGTACCTAGCCGGGCCTTTTTTTGTTCCAACGAATCCTACGGTTTCTCTAATAAAAAAGGGGGGGTTGCTATTAAAGCAACAACAAAAAGACAAAGGGCTGTTTTCATTCTTATTATTAGATAAAAGAATATAACATCAATACGTCATTTCTTATTATTTTTTTATTTTTATGAATTTTTTTTTTCAATTTATGAATCCCCACGAAAAACGTCAACACTCTCATTTTCATGATTCTTTTATGATCCTGTCTTGATTAGCCCAAATTATCCCTGTTCGACAAAAGGCCCTTGTATA
>Tetrataenium_candicans_2 trnS-trnG intergenic spacer vourcher 92
GATCACGGATTAGCATCCGCCGCTTTAGTCCACTCAGCCATCTCTCCCAATTGAAAAACATAATTACTATGTTATATTACACATGAAATAAGGATTGAAAAAGTATTTCTTTCTCTTTCTTTATCTTATCTATATTCTATCTACAACTTTTATTAGCAATTACAGTTAGTTCAAGTAAGGGATCGAAAGATTCAATAGAAAAAACAGAAAGAAGACCCCTTTCTTTGATTTTGTTCGAAAGGGCCTTTTTTATTCCCGTGGCCTGGCCTGGTAAGTACCTAGCCGGGCCTTTTTTTGTTCCAACGAATCCTACGGTTTCTCTAATAAAAAAGGGGGGGTTGCTATTAAAGCAACAACAAAAAGACAAAGGGCTGTTTTCATTCTTATTATTAGATAAAAGAATATAACATCAATACGTCATTTCTTATTATTTTTTTATTTTTATGAATTTTTTTTTTTCAATTTATGAATCCCCACGAAAAACGTCAACACTCTCATTTTCATGATTCTTTTATGATCCTGTCTTGATTAGCCCAAATTATCCCTGTTCGACAAAAGGCCCTTGTATATAATA
>Tetrataenium_candicans_3 trnS-trnG intergenic spacer vourcher 103
TCGTCACGGATTAGCATCCGCCGCTTTAGTCCACTCAGCCATCTCTCCCAATTGAAAAACATAATTACTATGTTATATTACACATGAAATAAGGATTGAAAAAGTATTTCTTTCTCTTTCTTTATCTTATCTATATTCTATCTACAACTTTTATTAGCAATTACAGTTAGTTCAAGTAAGGGATCGAAAGATTCAATAGAAAAAACAGAAAGAAGACCCCTTTCTTTGATTTTGTTCGAAAGGGCCTTTTTTATTCCCGTGGCCTGGCCTGGTAAGTACCTAGCCGGGCCTTTTTTTGTTCCAACGAATCCTACGGTTTCTCTAATAAAAAAGGGGGGGTTGCTATTAAAGCAACAACAAAAAGACAAAGGGCTGTTTTCATTCTTATTATTAGATAAAAGAATATAACATCAATACGTCATTTCTTATTATTTTTTATTTTTATGAATTTTTTTTTTTCAATTTATGAATCCCCACGAAAAACGTCAACACTCTCATTTTCATGATTCTTTTATGATCCTGTCTTGATTAGCCCAAATTATCCCTGTTCGACAAAAGGCCCTTGTAT
>Tetrataenium_candicans_4 trnS-trnG intergenic spacer vourcher 118
CACGGATTAGCATCCGCCGCTTTAGTCCACTCAGCCATCTCTCCCAATTGAAAAACATAATTACTATGTTATATTACACATGAAATAAGGATTGAAAAAGTATTTCTTTCTCTTTCTTTATCTTATCTATATTCTATCTACAACTTTTATTAGCAATTACAGTTAGTTCAAGTAAGGGATCGAAAGATTCAATAGAAAAAACAGAAAGAAGACCCCTTTCTTTGATTTTGTTCGAAAGGGCCTTTTTTATTCCCGTGGCCTGGCCTGGTAAGTACCTAGCCGGGCCTTTTTTTGTTCCAACGAATCCTACGGTTTCTCTAATAAAAAAGGGGGGGTTGCTATTAAAGCAACAACAAAAAGACAAAGGGCTGTTTTCATTCTTATTATTAGATAAAAGAATATAACATCAATACGTCATTTCTTATTATTTTTTTATTTTTATGAATTTTTTTTTTTTCAATTTATGAATCCCCACGAAAAACGTCAACACTCTCATTTTCATGATTCTTTTATGATCCTGTCTTGATTAGCCCAAATTATCCCTGTTCGACAAAAGGCCCTTG
>Tetrataenium_candicans_5 trnS-trnG intergenic spacer vourcher 119
TCACGGATTAGCATCCGCCGCTTTAGTCCACTCAGCCATCTCTCCCAATTGAAAAACATAATTACTATGTTATATTACACATGAAATAAGGATTGAAAAAGTATTTCTTTCTCTTTCTTTATCTTATCTATATTCTATCTACAACTTTTATTAGCAATTACAGTTAGTTCAAGTAAGGGATCGAAAGATTCAATAGAAAAAACAGAAAGAAGACCCCTTTCTTTGATTTTGTTCGAAAGGGCCTTTTTTATTCCCGTGGCCTGGCCTGGTAAGTACCTAGCCGGGCCTTTTTTTGTTCCAACGAATCCTACGGTTTCTCTAATAAAAAAGGGGGGGGGGGGTTGCTATTAAAGCAACAACAAAAAGACAAAGGGCTGTTTTCATTCTTATTATTAGATAAAAGAATATAACATCAATACGTCATTTCTTATTATTTTTTTATTTTTATGAATTTTTTTTTCAATTTATGAATCCCCACGAAAAACGTCAACACTCTCATTTTCATGATTCTTTTATGATCCTGTCTTGATTAGCCCAAATTATCCCTGTTCGACAAAAGGCCCTTGTATATA
>Tetrataenium_candicans_6 trnS-trnG intergenic spacer vourcher 127
CACGGATTAGCATCCGCCGCTTTAGTCCACTCAGCCATCTCTCCCAATTGAAAAACATAATTACTATGTTATATTACACATGAAATAAGGATTGAAAAAGTATTTCTTTCTCTTTCTTTATCTTATCTATATTCTATCTACAACTTTTATTAGCAATTACAGTTAGTTCAAGTAAGGGATCGAAAGATTCCAATAGAAAAAACAGAAAGAAGACCCCTTTCTTTGATTTTGTTCGAAAGGGCCTTTTTTATTCCCGTGGCCTGGCCTGGTAAGTACCTAGCCGGGCCTTTTTTTGTTCCAACGAATCCTACGGTTTCTCTAATAAAAAAGGGGGGGTTGCTATTAAAGCAACAACAAAAAGACAAAGGGCTGTTTTCATTCTTATTATTAGATAAAAGAATATAACATCAATACGTCATTTCTTATTATTTTTTTATTTTTATGAATTTTTTTTTTTTCAATTTATGAATCCCCACGAAAAACGTCAACACTCTCATTTTCATGATTCTTTTATGATCCTGTCTTGATTAGCCCAAATTATCCCTGTTCGACAAAAGGCCCTTGTATATA
>Tetrataenium_candicans_7 trnS-trnG intergenic spacer vourcher 136
CGTCACGGATTAGCATCCGCCGCTTTAGTCCACTCAGCCATCTCTCCCAATTGAAAAACATAATTACTATGTTATATTACACATGAAATAAGGATTGAAAAAGTATTTCTTTCTCTTTCTTTATCTTATCTATATTCTATCTACAACTTTTATTAGCAATTACAGTTAGTTCAAGTAAGGGATCGAAAGATTCAATAGAAAAAACAGAAAGAAGACCCCTTTCTTTGATTTTGTTCGAAAGGGCCTTTTTTATTCCCGTGGCCTGGCCTGGTAAGTACCTAGCCGGGCCTTTTTTTGTTCCAACGAATCCTACGGTTTCTCTAATAAAAAAGGGGGGGTTGCTATTAAAGCAACAACAAAAAGACAAAGGGCTGTTTTCATTCTTATTATTAGATAAAAGAATATAACATCAATACGTCATTTCTTATTATTTTTTTATTTTTATGAATTTTTTTTTTTTCAATTTATGAATCCCCACGAAAAACGTCAACACTCTCATTTTCATGATTCTTTTATGATCCTGTCTTGATTAGCCCAAATTATCCCTGTTCGACAAAAGGCCCTTGTATATAA
>Tetrataenium_candicans_8 trnS-trnG intergenic spacer vourcher 153
CGATCACGGATTAGCATCCGCCGCTTTAGTCCACTCAGCCATCTCTCCCAATTGAAAAACATAATTACTATGTTATATTACACATGAAATAAGGATTGAAAAAGTATTTCTTTCTCTTTCTTTATCTTATCTATATTCTATCTACAACTTTTATTAGCAATTACAGTTAGTTCAAGTAAGGGATCGAAAGATTCAATAGAAAAAACAGAAAGAAGACCCCTTTCTTTGATTTTGTTCGAAAGGGCCTTTTTTATTCCCGTGGCCTGGCCTGGTAAGTACCTAGCCGGGCCTTTTTTTGTTCCAACGAATCCTACGGTTTCTCTAATAAAAAAGGGGGGGTTGCTATTAAAGCAACAACAAAAAGACAAAGGGCTGTTTTCATTCTTATTATTAGATAAAAGAATATAACATCAATACGTCATTTCTTATTATTTTTTTATTTTTATGAATTTTTTTTTTTCAATTTATGAATCCCCACGAAAAACGTCAACACTCTCATTTTCATGATTCTTTTATGATCCTGTCTTGATTAGCCCAAATTATCCCTGTTCGACAAAAGGCCCTTGTA
>Tetrataenium_candicans_9 trnS-trnG intergenic spacer vourcher 164
TCGTCACGGATTAGCATCCGCCGCTTTAGTCCACTCAGCCATCTCTCCCAATTGAAAAACATAATTACTATGTTATATTACACATGAAATAAGGATTGAAAAAGTATTTCTTTCTCTTTCTTTATCTTATCTATATTCTATCTACAACTTTTATTAGCAATTACAGTTAGTTCAAGTAAGGGATCGAAAGATTCAATAGAAAAAACAGAAAGAAGACCCCTTTCTTTGATTTTGTTCGAAAGGGCCTTTTTTATTCCCGTGGCCTGGCCTGGTAAGTACCTAGCCGGGCCTTTTTTTGTTCCAACGAATCCTACGGTTTCTCTAATAAAAAAGGGGGGGTTGCTATTAAAGCAACAACAAAAAGACAAAGGGCTGTTTTCATTCTTATTATTAGATAAAAGAATATAACATCAATACGTCATTTCTTATTATTTTTTTATTTTTATGAATTTTTTTTTCAATTTATGAATCCCCACGAAAAACGTCAACACTCTCATTTTCATGATTCTTTTATGATCCTGTCTTGATTAGCCCAAATTATCCCTGTTCGACAAAAGGCCCTTGTA
>Tetrataenium_candicans_10 trnS-trnG intergenic spacer vourcher 166
TATATACAAGGGCCTTTTGTCGAACAGGGATAATTTGGGCTAATCAAGACAGGATCATAAAAGAATCATGAAAATGAGAGTGTTGACGTTTTTCGTGGGGATTCATAAATTGAAAAAAAAAATTCATAAAAATAAAAAAATAATAAGAAATGACGTATTGATGTTATATTCTTTTATCTAATAATAAGAATGAAAACAGCCCTTTGTCTTTTTGTTGTTGCTTTAATAGCAACCCCCCCTTTTTTATTAGAGAAACCGTAGGATTCGTTGGAACAAAAAAAGGCCCGGCTAGGTACTTACCAGGCCAGGCCACGGGAATAAAAAAGGCCCTTTCGAACAAAATCAAAGAAAGGGGTCTTCTTTCTGTTTTTTCTATTGAATCTTTCGATCCCTTACTTGAACTAACTGTAATTGCTAATAAAAGTTGTAGATAGAATATAGATAAGATAAAGAAAGAGAAAGAAATACTTTTTCAATCCTTATTTCATGTGTAATATAACATAGTAATTATGTTTTTCAATTGGGAGAGATGGCTGAGTGGACTAAAGCGGCGGATGCTAATCCGTGA
>Tetrataenium_candicans_11 trnS-trnG intergenic spacer vourcher 178
CGTCACGGATTAGCATCCGCCGCTTTAGTCCACTCAGCCATCTCTCCCAATTGAAAAACATAATTACTATGTTATATTACACATGAAATAAGGATTGAAAAAGTATTTCTTTCTCTTTCTTTATCTTATCTATATTCTATCTACAACTTTTATTAGCAATTACAGTTAGTTCAAGTAAGGGATCGAAAGATTCAATAGAAAAAACAGAAAGAAGACCCCTTTCTTTGATTTTGTTCGAAAGGGCCTTTTTTATTCCCGTGGCCTGGCCTGGTAAGTACCTAGCCGGGCCTTTTTTTGTTCCAACGAATCCTACGGTTTCTCTAATAAAAAAGGGGGGGTTGCTATTAAAGCAACAACAAAAAGACAAAGGGCTGTTTTCATTCTTATTATTAGATAAAAGAATATAACATCAATACGTCATTTCTTATTATTTTTTTATTTTTATGAATTTTTTTTTCAATTTATGAATCCCCACGAAAAACGTCAACACTCTCATTTTCATGATTCTTTTATGATCCTGTCTTGATTAGCCCAAATTATCCCTGTTCGACAAAAGGCCCTTGTATATAATA
>Tetrataenium_candicans_12 trnS-trnG intergenic spacer vourcher 189
GATCACGGATTAGCATCCGCCGCTTTAGTCCACTCAGCCATCTCTCCCAATTGAAAAACATAATTACTATGTTATATTACACATGAAATAAGGATTGAAAAAGTATTTCTTTCTCTTTCTTTATCTTATCTATATTCTATCTACAACTTTTATTAGCAATTACAGTTAGTTCAAGTAAGGGATCGAAAGATTCAATAGAAAAAACAGAAAGAAGACCCCTTTCTTTGATTTTGTTCGAAAGGGCCTTTTTTATTCCCGTGGCCTGGCCTGGTAAGTACCTAGCCGGGCCTTTTTTTGTTCCAACGAATCCTACGGTTTCTCTAATAAAAAAGGGGGGGGTTGCTATTAAAGCAACAACAAAAAGACAAAGGGCTGTTTTCATTCTTATTATTAGATAAAAGAATATAACATCAATACGTCATTTCTTATTATTTTTTTATTTTTATGAATTTTTTTTTTCAATTTATGAATCCCCACGAAAAACGTCAACACTCTCATTTTCATGATTCTTTTATGATCCTGTCTTGATTAGCCCAAATTATCCCTGTTCGACAAAAGGCCCTTGTATATA
>Tetrataenium_candicans_13 trnS-trnG intergenic spacer vourcher 198
CGTCACGGATTAGCATCCGCCGCTTTAGTCCACTCAGCCATCTCTCCCAATTGAAAAACATAATTACTATGTTATATTACACATGAAATAAGGATTGAAAAAGTATTTCTTTCTCTTTCTTTATCTTATCTATATCTATATTCTATCTACAACTTTTATTAGCAATTACAGTTAGTTCAAGTAAGGGATCGAAAGATTCAATAGAAAAAACAGAAAGAAGACCCCTTTCTTTGATTTTGTTCGAAAGGGCCGTTTTTATTCCCGTGGCCTGGCCTGGTAAGTACCTAGCCGGGCCTTTTTTTGTTCCAACGAATCCTACGGTTTCTCTAATAAAAAAGGGGGGGTTGCTATTAAAGCAACAACAAAAAGACAAAGGGCTGTTTTCATTCTTATTATTAGATAAAAGAATATAACATCAATACGTCATTTCTTATTATTTTTTTATTTTTATGAATTTTTTTTTTCAATTTATGAATCCCCACGAAAAACGTCAACACTCTCATTTTCATGATTCTTTTATGATCCTGTCTTGATTAGCCCAAATTATCCCTGTTCGACAAAAGGCCCTTGT
>Tetrataenium_candicans_14 trnS-trnG intergenic spacer vourcher 209
GATCACGGATTAGCATCCGCCGCTTTAGTCCACTCAGCCATCTCTCCCAATTGAAAAACATAATTACTATGTTATATTACACATGAAATAAGGATTGAAAAAGTATTTCTTTCTCTTTCTTTATCTTATCTATATTCTATCTACAACTTTTATTAGCAATTACAGTTAGTTCAAGTAAGGGATCGAAAGATTCAATAGAAAAAACAGAAAGAAGACCCCTTTCTTTGATTTTGTTCGAAAGGGCCTTTTTTATTCCCGTGGCCTGGCCTGGTAAGTACCTAGCCGGGCCTTTTTTTGTTCCAACAAATCCTACGGTTTCTCTAATAAAAAAGGGGGGGTTGCTATTAAAGCAACAACAAAAAGACAAAGGGCTGTTTTCATTCTTATTATTAGATAAAAGAATATAACATCAATACGTCATTTCTTATTATTTTTTTATTTTTATGAATTTTTTTTTTTCAATTTATGAATCCCCACGAAAAACGTCAACACTCTCATTTTCATGATTCTTTTATGATCCTGTCTTGATTAGCCCAAATTATCCCTGTTCGACAAAAGGCCCTTGTAT
>Tetrataenium_candicans_15 trnS-trnG intergenic spacer vourcher 239
ATCTCGTAACGGATTAGCATCCGCCGCTTTAGTCCACTCAGCCATCTCTCCCAATTGAAAAACATAATTACTATGTTATATTACACATGAAATAAGGATTGAAAAAGTATTTCTTTCTCTTTCTTTATCTTATCTATATTCTATCTACAACTTTTATTAGCAATTACAGTTAGTTCAAGTAAGGGATCGAAAGATTCCAATAGAAAAAACAGAAAGAAGACCCCTTTCTTTGATTTTGTTCGAAAGGGCCTTTTTTATTCCCGTGGCCTGGCCTGGTAAGTACCTAGCCGGGCCTTTTTTTGTTCCAACGAATCCTACGGTTTCTCTAATAAAAAAGGGGGGGTTGCTATTAAAGCAACAACAAAAAGACAAAGGGCTGTTTTCATTCTTATTATTAGATAAAAGAATATAACATCAATACGTCATTTCTTATTATTTTTTTATTTTTATGAATTTTTTTTTTCAATTTATGAATCCCCACGAAAAACGTCAACACTCTCATTTTCATGATTCTTTTATGATCCTGTCTTGATTAGCCCAAATTATCCCTGTTCGACAAAAGGCCCTTGTATA
>Tetrataenium_candicans_16 trnS-trnG intergenic spacer vourcher 244
GTACGAATAACTCGTACAACGGATTAGCAATCCGCCGCTTTAGTCCACTCAGCCATCTCTCCCAATTGAAAAACATAATTACTATGTTATATTACACATGAAATAAGGATTGAAAAAGTATTTCTTTCTCTTTCTTTATCTTATCTATATTCTATCTACAACTTTTATTAGCAATTACAGTTAGTTCAAGTAAGGGATCGAAAGATTCCAATAGAAAAAACAGAAAGAAGACCCCTTTCTTTGTCTTTGATTTTGTTCGAAAGGGCCTTTTTTATTCCCGTGGCCTGGCCTGGTAAGTACCTAGCCGGGCCTTTTTTTGTTCCAACGAATCCTACGGTTTCTCTAATAAAAAAGGGGGGGTTGCTATTAAAGCAACAACAAAAAGACAAAGGGCTGTTTTCATTCTTATTATTAGATAAAAGAATATAACATCAATACGTCATTTCTTATTATTTTTTTATTTTTATGAATTTTTTTTTCAATTTATGAATCCCCACGAAAAACGTCAACACTCTCATTTTCATGATTCTTTTATGATCCTGTCTTGATTAGCCCAAATTATCCCTGTTCGACAAAAGGCCCTTTGTATA
>Tetrataenium_candicans_17 trnS-trnG intergenic spacer vourcher 261
ACTCGTCACGGATTAGCATCCGCCGCTTTAGTCCACTCAGCCATCTCTCCCAATTGAAAAACATAATTACTATGTTATATTACACATGAAATAAGGATTGAAAAAGTATTTCTTTCTCTTTCTTTATCTTATCTATATTCTATCTACAACTTTTATTAGCAATTACAGTTAGTTCAAGTAAGGGATCGAAAGATTCCAATAGAAAAAACAGAAAGAAGACCCCTTTCTTTGATTTTGTTCGAAAGGGCCTTTTTTATTCCCGTGGCCTGGCCTGGTAAGTACCTAGCCGGGCCTTTTTTTGTTCCAACGAATCCTACGGTTTCTCTAATAAAAAAGGGGGGGTTGCTATTAAAGCAACAACAAAAAGACAAAGGGCTGTTTTCATTCTTATTATTAGATAAAAGAATATAACATCAATACGTCATTTCTTATTATTTTTTTATTTTTATGAATTTTTTTTTTCAATTTATGAATCCCCACGAAAAACGTCAACACTCTCATTTTCATGATTCTTTTATGATCCTGTCTTGATTAGCCCAAATTATCCCTGTTCGACAAAAGGCCCTTGTATATAATA
>Tetrataenium_candicans_18 trnS-trnG intergenic spacer vourcher 265
ATCTCGTCACGGATTAGCATCCGCCGCTTTAGTCCACTCAGCCATCTCTCCCAATTGAAAAACATAATTACTATGTTATATTACACATGAAATAAGGATTGAAAAAGTATTTCTTTCTCTTTCTTTATCTTATCTATATTCTATCTACAACTTTTATTAGCAATTACAGTTAGTTCAAGTAAGGGATCGAAAGATTCAATAGAAAAAACAGAAAGAAGACCCCTTTCTTTGATTTTGTTCGAAAGGGCCTTTTTTATTCCCGTGGCCTGGCCTGGTAAGTACCTAGCCGGGCCTTTTTTTGTTCCAACGAATCCTACGGTTTCTCTAATAAAAAAGGGGGGGTTGCTATTAAAGCAACAACAAAAAGACAAAGGGCTGTTTTCATTCTTATTATTAGATAAAAGAATATAACATCAATACGTCATTTCTTATTATTTTTTTATTTTTATGAATTTTTTTTTTTCAATTTATGAATCCCCACGAAAAACGTCAACACTCTCATTTTCATGATTCTTTTATGATCCTGTCTTGATTAGCCCAAATTATCCCTGTTCGACAAAAGGCCCTTTGTATATA
>Tetrataenium_candicans_19 trnS-trnG intergenic spacer vourcher 276
TCTCGTCACGGATTAGCATCCGCCGCTTTAGTCCACTCAGCCATCTCTCCCAATTGAAAAACATAATTACTATGTTATATTACACATGAAATAAGGATTGAAAAAGTATTTCTTTCTCTTTCTTTATCTTATCTATATTCTATCTACAACTTTTATTAGCAATTACAGTTAGTTCAAGTAAGGGATCGAAAGATTCAATAGAAAAAACAGAAAGAAGACCCCTTTCTTTGATTTTGTTCGAAAGGGCCTTTTTTATTCCCGTGGCCTGGCCTGGTAAGTACCTAGCCGGGCCTTTTTTTGTTCCAACGAATCCTACGGTTTCTCTAATAAAAAAGGGGGGGGTTGCTATTAAAGCAACAACAAAAAGACAAAGGGCTGTTTTCATTCTTATTATTAGATAAAAGAATATAACATCAATACGTCATTTCTTATTATTTTTTTATTTTTATGAATTTTTTTTTTCAATTTATGAATCCCCACGAAAAACGTCAACACTCTCATTTTCATGATTCTTTTATGATCCTGTCTTGATTAGCCCAAATTATCCCTGTTCGACAAAAGGCCCTTGTATATAATA
>Tetrataenium_candicans_20 trnS-trnG intergenic spacer vourcher 279
GTACGAATAACTCGTACAACGGATTAGCAATCCGCCGCTTTAGTCCACTCAGCCATCTCTCCCAATTGAAAAACATAATTACTATGTTATATTACACATGAAATAAGGATTGAAAAAGTATTTCTTTCTCTTTCTTTATCTTATCTATATTCTATCTACAACTTTTATTAGCAATTACAGTTAGTTCAAGTAAGGGATCGAAAGATTCCAATAGAAAAAACAGAAAGAAGACCCCTTTCTTTGATTTTGTTCGAAAGGGCCTTTTTTATTCCCGTGGCCTGGCCTGGTAAGTACCTAGCCGGGCCTTTTTTTGTTCCAACGAATCCTACGGTTTCTCTAATAAAAAAGGGGGGGTTGCTATTAAAGCAACAACAAAAAGACAAAGGGCTGTTTTCATTCTTATTATTAGATAAAAGAATATAACATCAATACGTCATTTCTTATTATTTTTTTATTTTTATGAATTTTTTTTTTCAATTTATGAATCCCCACGAAAAACGTCAACACTCTCATTTTCATGATTCTTTTATGATCCTGTCTTGATTAGCCCAAATTATCCCTGTTCGACAAAAGGACCTTTGTAT
>Tetrataenium_candicans_21 trnS-trnG intergenic spacer vourcher 285
CACTCGTCACGGATTAGCATCCGCCGCTTTAGTCCACTCAGCCATCTCTCCCAATTGAAAAACATAATTACTATGTTATATTACACATGAAATAAGGATTGAAAAAGTATTTCTTTCTCTTTCTTTATCTTATCTATATTCTATCTACAACTTTTATTAGCAATTACAGTTAGTTCAAGTAAGGGATCGAAAGATTCAATAGAAAAAACAGAAAGAAGACCCCTTTCTTTGATTTTGTTCGAAAGGGCCTTTTTTATTCCCGTGGCCTGGCCTGGTAAGTACCTAGCCGGGCCTTTTTTTGTTCCAACGAATCCTACGGTTTCTCTAATAAAAAAGGGGGGGTTGCTATTAAAGCAACAACAAAAAGACAAAGGGCTGTTTTCATTCTTATTATTAGATAAAAGAATATAACATCAATACGTCATTTCTTATTATTTTTTTATTTTTATGAATTTTTTTTTTCAATTTATGAATCCCCACGAAAAACGTCAACACTCTCATTTTCATGATTCTTTTATGATCCTGTCTTGATTAGCCCAAATTATCCCTGTTCGACAAAAGGCCCTTGTATA
>Tetrataenium_candicans_22 trnS-trnG intergenic spacer vourcher 297
TCACGGATTAGCATCCGCCGCTTTAGTCCACTCAGCCATCTCTCCCAATTGAAAAACATAATTACTATGTTATATTACACATGAAATAAGGATTGAAAAAGTATTTCTTTCTCTTTCTTTATCTTATCTATATTCTATCTACAACTTTTATTAGCAATTACAGTTAGTTCAAGTAAGGGATCGAAAGATTCCAATAGAAAAAACAGAAAGAAGACCCCTTTCTTTGATTTTGTTCGAAAGGGCCTTTTTTATTCCCGTGGCCTGGCCTGGTAAGTACCTAGCCGGGCCTTTTTTTGTTCCAACGAATCCTACGGTTTCTCTAATAAAAAAGGGGGGGTTGCTATTAAAGCAACAACAAAAAGACAAAGGGCTGTTTTCATTCTTATTATTAGATAAAAGAATATAACATCAATACGTCATTTCTTATTATTTTTTTATTTTTATGAATTTTTTTTTTTTTCAATTTATGAATCCCCACGAAAAACGTCAACACTCTCATTTTCATGATTCTTTTATGATCCTGTCTTGATTAGCCCAAATTATCCCTGTTCGACAAAAGGCCCTTGTATAT
>Tetrataenium_candicans_23 trnS-trnG intergenic spacer vourcher 305
ACGGATTAGCATCCGCCGCTTTAGTCCACTCAGCCATCTCTCCCAATTGAAAAACATAATTACTATGTTATATTACACATGAAATAAGGATTGAAAAAGTATTTCTTTCTCTTTCTTTATCTTATCTATATTCTATCTACAACTTTTATTAGCAATTACAGTTAGTTCAAGTAAGGGATCGAAAGATTCAATAGAAAAAACAGAAAGAAGACCCCTTTCTTTGATTTTGTTCGAAAGGGCCTTTTTTATTCCCGTGGCCTGGCCTGGTAAGTACCTAGCCGGGCCTTTTTTTGTTCCAACGAATCCTACGGTTTCTCTAATAAAAAAGGGGGGGGTTGCTATTAAAGCAACAACAAAAAGACAAAGGGCTGTTTTCATTCTTATTATTAGATAAAAGAATATAACATCAATACGTCATTTCTTATTATTTTTTTATTTTTATGAATTTTTTTTTTCAATTTATGAATCCCCACGAAAAACGTCAACACTCTCATTTTCATGATTCTTTTATGATCCTGTCTTGATTAGCCCAAATTATCCCTGTTCGACAAAAGGCCCTTG
>Tetrataenium_candicans_24 trnS-trnG intergenic spacer vourcher 319
TCACGGATTAGCATCCGCCGCTTTAGTCCACTCAGCCATCTCTCCCAATTGAAAAACATAATTACTATGTTATATTACACATGAAATAAGGATTGAAAAAGTATTTCTTTCTCTTTCTTTATCTTATCTATATTCTATCTACAACTTTTATTAGCAATTACAGTTAGTTCAAGTAAGGGATCGAAAGATTCAATAGAAAAAACAGAAAGAAGACCCCTTTCTTTGATTTTGTTCGAAAGGGCCTTTTTTATTCCCGTGGCCTGGCCTGGTAAGTACCTAGCCGGGCCTTTTTTTGTTCCAACGAATCCTACGGTTTCTCTAATAAAAAAGGGGGGGTTGCTATTAAAGCAACAACAAAAAGACAAAGGGCTGTTTTCATTCTTATTATTAGATATTAGATAAAAGAATATAACATCAATACGTCATTTCTTATTATTTTTTTATTTTTATGAATTTTTTTTTTCAATTTATGAATCCCCACGAAAAACGTCAACACTCTCATTTTCATGATTCTTTTATGATCCTGTCTTGATTAGCCCAAATTATCCCTGTTCGACAAAAGGCCCTTGTATA
>Tetrataenium_candicans_25 trnS-trnG intergenic spacer vourcher 331
GATCACGGATTAGCATCCGCCGCTTTAGTCCACTCAGCCATCTCTCCCAATTGAAAAACATAATTACTATGTTATATTACACATGAAATAAGGATTGAAAAAGTATTTCTTTCTCTTTCTTTATCTTATCTATATTCTATCTACAACTTTTATTAGCAATTACAGTTAGTTCAAGTAAGGGATCGAAAGATTCAATAGAAAAAACAGAAAGAAGACCCCTTTCTTTGATTTTGTTCGAAAGGGCCTTTTTTATTCCCGTGGCCTGGCCTGGTAAGTACCTAGCCGGGCCTTTTTTTGTTCCAACGAATCCTACGGTTTCTCTAATAAAAAAGGGGGGGGTTGCTATTAAAGCAACAACAAAAAGACAAAGGGCTGTTTTCATTCTTATTATTAGATAAAAGAATATAACATCAATACGTCATTTCTTATTATTTTTTTATTTTTATGAATTTTTTTTTTCAATTTATGAATCCCCACGAAAAACGTCAACACTCTCATTTTCATGATTCTTTTATGATCCTGTCTTGATTAGCCCAAATTATCCCTGTTCGACAAAAGGCCCTTGTATA
>Tetrataenium_candicans_26 trnS-trnG intergenic spacer vourcher 341
CTCGTCACGGATTAGCATCCGCCGCTTTAGTCCACTCAGCCATCTCTCCCAATTGAAAAACATAATTACTATGTTATATTACACATGAAATAAGGATTGAAAAAGTATTTCTTTCTCTTTCTTTATCTTATCTATATTCTATCTACAACTTTTATTAGCAATTACAGTTAGTTCAAGTAAGGGATCGAAAGATTCAATAGAAAAAACAGAAAGAAGACCCCTTTCTTTGATTTTGTTCGAAAGGGCCTTTTTTATTCCCGTGGCCTGGCCTGGTAAGTACCTAGCCGGGCCTTTTTTTGTTCCAACGAATCCTACGGTTTCTCTAATAAAAAAGGGGGGGTTGCTATTAAAGCAACAACAAAAAGACAAAGGGCTGTTTTCATTCTTATTATTAGATAAAAGAATATAACATCAATACGTCATTTCTTATTATTTTTTTATTTTTATGAATTTTTTTTTTTCAATTTATGAATCCCCACGAAAAACGTCAACACTCTCATTTTCATGATTCTTTTATGATCCTGTCTTGATTAGCCCAAATTATCCCTGTTCGACAAAAGGCCCTTGTATATAA
>Tetrataenium_candicans_27 trnS-trnG intergenic spacer vourcher 357
GAACCCTCGGTACGAATAACTCGTACAACGGATTAGCAATCCGCCGCTTTAGTCCACTCAGCCATCTCTCCCAATTGAAAAACATAATTACTATGTTATATTACACATGAAATAAGGATTGAAAAAGTATTTCTTTCTCTTTCTTTATCTTATCTATATTCTATCTACAACTTTTATTAGCAATTACAGTTAGTTCAAGTAAGGGATCGAAAGATTCAATAGAAAAAACAGAAAGAAGACCCCTTTCTTTGATTTTGTTCGAAAGGGCCTTTTTTATTCCCGTGGCCTGGCCTGGTAAGTACCTAGCCGGGCCTTTTTTTGTTCCAACGAATCCTACGGTTTCTCTAATAAAAAAGGGGGGGGGGTTGCTATTAAAGCAACAACAAAAAGACAAAGGGCTGTTTTCATTCTTATTATTAGATAAAAGAATATAACATCAACATGATTCTTTTATGATCCTGTCTTGATTAGCCCAAATTATCCCTGTTCGACAAAAGGCCCTTTGTATATAA
>Tetrataenium_candicans_28 trnS-trnG intergenic spacer vourcher 375
ACAAGGGCCTTTTGTCGAACAGGGATAATTTGGGCTAATCAAGACAGGATCATAAAAGAATCATGAAAATGAGAGTGTTGACGTTTTTCGTGGGGATTCATAAATTGAAAAAAAAAAATTCATAAAAATAAAAAAATAATAAGAAATGACGTATTGATGTTATATTCTTTTATCTAATAATAAGAATGAAAACAGCCCTTTGTCTTTTTGTTGTTGCTTTAATAGCAACCCCCCCTTTTTTATTAGAGAAACCGTAGGATTCGTTGGAACAAAAAAAGGCCCGGCTAGGTACTTACCAGGCCAGGCCACGGGAATAAAAAAGGCCCTTTCGAACAAAATCAAAGAAAGGGGTCTTCTTTCTGTTTTTTCTATTGAATCTTTCGATCCCTTACTTGAACTAACTGTAATTGCTAATAAAAGTTGTAGATAGAATATAGATAAGATAAAGAAAGAGAAAGAAATACTTTTTCAATCCTTATTTCATGTGTAATATAACATAGTAATTATGTTTTTCAATTGGGAGAGATGGCTGAGTGGACTAAAGCGGCGGATGCTAATCCGTG
>Tetrataenium_candicans_29 trnS-trnG intergenic spacer vourcher 381
ACTCGTCACGGATTAGCATCCGCCGCTTTAGTCCACTCAGCCATCTCTCCCAATTGAAAAACATAATTACTATGTTATATTACACATGAAATAAGGATTGAAAAAGTATTTCTTTCTCTTTCTTTATCTTATCTATATTCTATCTACAACTTTTATTAGCAATTACAGTTAGTTCAAGTAAGGGATCGAAAGATTCAATAGAAAAAACAGAAAGAAGACCCCTTTCTTTGATTTTGTTCGAAAGGGCCTTTTTTATTCCCGTGGCCTGGCCTGGTAAGTACCTAGCCGGGCCTTTTTTTGTTCCAACGAATCCTACGGTTTCTCTAATAAAAAAGGGGGGGTTGCTATTAAAGCAACAACAAAAAGACAAAGGGCTGTTTTCATTCTTATTATTAGATAAAAGAATATAACATCAATACGTCATTTCTTATTATTTTTTTATTTTTATGAATTTTTTTTTTCAATTTATGAATCCCCACGAAAAACGTCAACACTCTCATTTTCATGATTCTTTTATGATCCTGTCTTGATTAGCCCAAATTATCCCTGTTCGACAAAAGGCCCTTGTATA
>Tetrataenium_candicans_30 trnS-trnG intergenic spacer vourcher 387
CGTCACGGATTAGCATCCGCCGCTTTAGTCCACTCAGCCATCTCTCCCAATTGAAAAACATAATTACTATGTTATATTACACATGAAATAAGGATTGAAAAAGTATTTCTTTCTCTTTCTTTATCTTATCTATATTCTATCTACAACTTTTATTAGCAATTACAGTTAGTTCAAGTAAGGGATCGAAAGATTCCAATAGAAAAAACAGAAAGAAGACCCCTTTCTTTGATTTTGTTCGAAAGGGCCTTTTTTATTCCCGTGGCCTGGCCTGGTAAGTACCTAGCCGGGCCTTTTTTTGTTCCAACGAATCCTACGGTTTCTCTAATAAAAAAGGGGGGGTTGCTATTAAAGCAACAACAAAAAGACAAAGGGCTGTTTTCATTCTTATTATTAGATAAAAGAATATAACATCAATACGTCATTTCTTATTATTTTTTTATTTTTATGAATTTTTTTTTTTTTCAATTTATGAATCCCCACGAAAAACGTCAACACTCTCATTTTCATGATTCTTTTATGATCCTGTCTTGATTAGCCCAAATTATCCCTGTTCGACAAAAGGCCCTTGT
>Tetrataenium_candicans_31 trnS_trnG intergenic spacer vourcher_11
TCTCGTAACGGATTAGCATCCGCCGCTTTAGTCCACTCAGCCATCTCTCCCAATTGAAAAACATAATTACTATGTTATATTACACATGAAATAAGGATTGAAAAAGTATTTCTTTCTCTTTCTTTATCTTATCTATATTCTATCTACAACTTTTATTAGCAATTACAGTTAGTTCAAGTAAGGGATCGAAAGATTCAATAGAAAAAACAGAAAGAAGACCCCTTTGCTTTGATTTTGTTCGAAAGGGCCTTTTTTATTCCCGTGGCCTGGCCTGGTAAGTACCTAGCCGGGCCTTTTTTTGTTCCAACGAATCCTACGGTTTCTCTAATAAAAAAGGGGGGGGGGGTTGCTATTAAAGCAACAACAAAAAGACAAAGGGCTGTTTTCATTCTTATTATTAGATAAAAGAATATAACATCAATACGTCATTTCTTATTATTTTTTTTATTTTTATGAATTTTTTTTTTTTCAATTTATGAATCCCCACGAAAAACGTCAACACTCTCATTTTCATGATTTTTTTATGATCCTGTCTTGATTAGCCCAAATTATCCCTGTCGACAAAAGGCCCTTGTATAT
>Tetrataenium_candicans_32 trnS-trnG intergenic spacer vourcher 19
CGTCACGGATTAGCATCCGCCGCTTTAGTCCACTCAGCCATCTCTCCCAATTGAAAAACATAATTACTATGTTATATTACACATGAAATAAGGATTGAAAAAGTATTTCTTTCTCTTTCTTTATCTTATCTATATTCTATCTACAACTTTTATTAGCAATTACAGTTAGTTCAAGTAAGGGATCGAAAGATTCAATAGAAAAAACAGAAAGAAGACCCCTTTCTTTGATTTTGTTCGAAAGGGCCTTTTTTATTCCCGTGGCCTGGCCTGGTAAGTACCTAGCCGGGCCTTTTTTTGTTCCAACGAATCCTACGGTTTCTCTAATAAAAAAGGGGGGGTTGCTATTAAAGCAACAACAAAAAGGCAAAGGGCTGTTTTCATTCTTATTATTAGATAAAAGAATATAACATCAATACGTCATTTCTTATTATTTTTTTATTTTTATGAATTTTTTTTTTTCAATTTATGAATCCCCACGAAAAACGTCAACACTCTCATTTTCATGATTCTTTTATGATCCTGTCTTGATTAGCCCAAATTATCCCTGTTCGACAAAAGGCCCTTGTATAT
>Tetrataenium_candicans_33 trnS-trnG intergenic spacer vourcher 22
TTATATACAAGGGCCTTTTGTCGAACAGGGATAATTTGGGCTAATCAAGACAGGATCATAAAAGAATCATGAAAATGAGAGTGTTGACGTTTTTCGTGGGGATTCATAAATTGAAAAAAAAAAATTCATAAAAATAAAAAAATAATAAGAAATGACGTATTGATGTTATATTCTTTTATCTAATAATAAGAATGAAAACAGCCCTTTGCCTTTTTGTTGTTGCTTTAATAGCAACCCCCCCTTTTTTATTAGAGAAACCGTAGGATTCGTTGGAACAAAAAAAGGCCCGGCTAGGTACTTACCAGGCCAGGCCACGGGAATAAAAAAGGCCCTTTCGAACAAAATCAAAGAAAGGGGTCTTCTTTCTGTTTTTTCTATTGAATCTTTCGATCCCTTACTTGAACTAACTGTAATTGCTAATAAAAGTTGTAGATAGAATATAGATAAGATAAAGAAAGAGAAAGAAATACTTTTTCAATCCTTATTTCATGTGTAATATAACATAGTAATTATGTTTTTCAAATTGGGAGAGATGGCTGAGTGGACTAAAGCGGCGGATGCTAATCCGTGA
>Tetrataenium_candicans_34 trnS-trnG intergenic spacer vourcher 55
ATCACGGATTAGCATCCGCCGCTTTAGTCCACTCAGCCATCTCTCCCAATTGAAAAACATAATTACTATGTTATATTACACATGAAATAAGGATTGAAAAAGTATTTCTTTCTCTTTCTTTATCTTATCTATATTCTATCTACAACTTTTATTAGCAATTACAGTTAGTTCAAGTAAGGGATCGAAAGATTCAATAGAAAAAACAGAAAGAAGACCCCTTTCTTTGATTTTGTTCGAAAGGGCCTTTTTTATTCCCGTGGCCTGGCCTGGTAAGTACCTAGCCGGGCCTTTTTTTGTTCCAACGAATCCTACGGTTTCTCTAATAAAAAAGGGGGGGTTGCTATTAAAGCAACAACAAAAAGACAAAGGGCTGTTTTCATTCTTATTATTAGATAAAAGAATATAACATCAATACGTCATTTCTTATTATTTTTTTATTTTTATGAATTTTTTTTTTTCAATTTATGAATCCCCACGAAAAACGTCAACACTCTCATTTTCATGATTCTTTTATGATCCTGTCTTGATTAGCCCAAATTATCCCTGTTCGACAAAAGGCCCTTGTATA
>Tetrataenium_candicans_35 trnS-trnG intergenic spacer vourcher 66
GATCACGGATTAGCATCCGCCGCTTTAGTCCACTCAGCCATCTCTCCCAATTGAAAAACATAATTACTATGTTATATTACACATGAAATAAGGATTGAAAAAGTATTTCTTTCTCTTTCTTTATCTTATCTATATTCTATCTACAACTTTTATTAGCAATTACAGTTAGTTCAAGTAAGGGATCGAAAGATTCAATAGAAAAAACAGAAAGAAGACCCCTTTCTTTGATTTTGTTCGAAAGGGCCTTTTTTATTCCCGTGGCCTGGCCTGGTAAGTACCTAGCCGGGCCTTTTTTTGTTCCAACGAATCCTACGGTTTCTCTAATAAAAAAGGGGGGGTTGCTATTAAAGCAACAACAAAAAGACAAAGGGCTGTTTTCATTCTTATTATTAGATAAAAGAATATAACATCAATACGTCATTTCTTATTATTTTTTTATTTTTATGAATTTTTTTTTCAATTTATGAATCCCCACGAAAAACGTCAACACTCTCATTTTCATGATTCTTTTATGATCCTGTCTTGATTAGCCCAAATTATCCCTGTTCGACAAAAGGCCCTTGTATATAA
>Tetrataenium_candicans_36 trnS-trnG intergenic spacer vourcher 68
CACGGATTAGCATCCGCCGCTTTTCGTCCACTCAGCCATCTCTCCCAATTCGAAAAACATAATTACTATGTTATATTACACATGAAATAAGGATTGAAAAAGTATTTCTTTCTCTTTCTTTATCTTATCTATATTCTATCTACAACTTTTATTAGCAATTACAGTTAGTTCAAGTAAGGGATCGAAAGATTCAATAGAAAAAACAGAAAGAAGACCCCTTTCTTTGATTTTGTTCGAAAGGGCCTTTTTTATTCCCGTGGCCTGGCCTGGTAAGTACCTAGCCGGGCCTTTTTTTGTTCCAACGAATCCTACGGTTTCTCTAATAAAAAAGGGGGGGTTGCTATTAAAGCAACAACAAAAAGACAAAGGGCTGTTTTCATTCTTATTATTAGATAAAAGAATATAACATCAATACGTCATTTCTTATTATTTTTTTATTTTTATGAATTTTTTTTTTTCAATTTATGAATCCCCACGAAAAACGTCAACACTCTCATTTTCATGATTCTTTTATGATCCTGTCTTGATTAGCCCAAATTATCCCTGTTCGACAAAAGGCCCTTTGTA
>Tetrataenium_candicans_37 trnS-trnG intergenic spacer vourcher 70
CGTCACGGATTAGCATCCGCCGCTTTAGTCCACTCAGCCATCTCTCCCAATTGAAAAACATAATTACTATGTTATATTACACATGAAATAAGGATTGAAAAAGTATTTCTTTCTCTTTCTTTATCTTATCTATATTCTATCTACAACTTTTATTAGCAATTACAGTTAGTTCAAGTAAGGGATCGAAAGATTCAATAGAAAAAACAGAAAGAAGACCCCTTTCTTTGATTTTGTTCGAAAGGGCCTTTTTTATTCCCGTGGCCTGGCCTGGTAAGTACCTAGCCGGGCCTTTTTTTGTTCCAACGAATCCTACGGTTTCTCTAATAAAAAAGGGGGGGTTGCTATTAAAGCAACAACAAAAAGACAAAGGGCTGTTTTCATTCTTATTATTAGATATTAGATAAAAGAATATAACATCAATACGTCATTTCTTATTATTTTTTTTATTTTTATGAATTTTTTTTTTCAATTTATGAATCCCCACGAAAAACGTCAACACTCTCATTTTCATGATTCTTTTATGATCCTGTCTTGATTAGCCCAAATTATCCCTGTTCGACAAAAGGCCCTTGT
>Tetrataenium_candicans_38 trnS-trnG intergenic spacer vourcher 79
CACGGATTAGCATCCGCCGCTTTAGTCCACTCAGCCATCTCTCCCAATTGAAAAACATAATTACTATGTTATATTACACATGAAATAAGGATTGAAAAAGTATTTCTTTCTCTTTCTTTATCTTATCTATATTCTATCTACAACTTTTATTAGCAATTACAGTTAGTTCAAGTAAGGGATCGAAAGATTCAATAGAAAAAACAGAAAGAAGACCCCTTATCTTTGATTTTGTTCGAAAGGGCCTTTTTTATTCCCGTGGCCTGGCCTGGTAAGTACCTAGCCGGGCCTTTTTTTGTTCCAACGAATCCTACGGTTTCTCTAATAAAAAAGGGGGGGTTGCTATTAAAGCAACAACAAAAAGACAAAGGGCTGTTTTCATTCTTATTATTAGATAAAAGAATATAACATCAATACGTCATTTCTTATTATTTTTTTATTTTTATGAATTTTTTTTTCAATTTATGAATCCCCACGAAAAACGTCAACACTCTCATTTTCATGATTCTTTTATGATCCTGTCTTGATTAGCCCAAATTATCCCTGTTCGACAAAAGGCCCTTGTA
