# Supplementary material for: Sequencing and analyses on chloroplast genomes of Tetrataenium candicans and two allies give new insights on structural variants, DNA barcoding and phylogeny in Apiaceae subfamily Apioideae
Source: PeerJ. 2019 Nov 21;7:e8063. doi: 10.7717/peerj.8063 (PMC6875388; doi:10.7717/peerj.8063)
Supplement: Supplemental Information 3 [file peerj-07-8063-s009.zip]

Archive with 5 entries (5 files):
- H. moellendorffii_SDR.txt
- P. pimpinellifolia_SDR.txt
- S. transiliensis_SDR.txt
- T. candicans_SDR.txt
- T. yunnanense_SDR.txt
