# Supplementary material for: Sequencing and analyses on chloroplast genomes of Tetrataenium candicans and two allies give new insights on structural variants, DNA barcoding and phylogeny in Apiaceae subfamily Apioideae
Source: PeerJ. 2019 Nov 21;7:e8063. doi: 10.7717/peerj.8063 (PMC6875388; doi:10.7717/peerj.8063)
Supplement: Supplemental Information 3 [file peerj-07-8063-s009.zip › H. moellendorffii_SDR.txt]

# /vol/bioapps/bin/repfind -c -f -p -r -l 30 -h 3 -best 50 /var/bibiserv2/anonymous/reputer/28/15/11/bibiserv2_2019-01-28_151120_0M42k/reputer_input_na_input_sequence.FILE
# 129535 -3 30 /var/bibiserv2/anonymous/reputer/28/15/11/bibiserv2_2019-01-28_151120_0M42k/reputer_input_na_input_sequence.FILE
48  90328 F 48  90346 -1 8.58e-18   gene   ycf2                            lsc
45  73746 P 45  73746 -3 1.46e-12   I      psbT-psbN                       lsc
41  99410 F 41 122456 -2 7.20e-12   I      rps12-ycf15, ndhA intron        ir/ssc
39  29620 P 39  30150 -2 1.04e-10   I      psbM-trnD, trnE-trnT            lsc
39  43051 F 39  99412 -2 1.04e-10   I      ycf3 intron,rps12-ycf15       lsc/ir
39  43051 F 39 122458 -2 1.04e-10   I      ycf3 intron,ndhA intron       lsc/ssc
38  94420 F 38  94457 -2 3.95e-10   I      trnH-trnL                        ir
34 108497 F 34 108529 -1 1.63e-09   I      rrn4.5,rrn5                      ir
30   7071 P 30  44735  0 4.09e-09   GENE   trnS                             lsc
30  28712 P 30  28712  0 4.09e-09   I      petN-psbM                        lsc
37  64480 P 37  64503 -3 5.24e-08   I      psbE-petL                        lsc
30  65906 R 30  65908 -1 3.68e-07   I      trnW-trnP                        lsc
35  19401 F 35  19450 -3 7.06e-07   I      rpoC2-rpoC1                      lsc
35  43054 F 35  96342 -3 7.06e-07   I/GENE ycf3 intron,ndhB                 lsc/ir
35  91483 F 35  94510 -3 7.06e-07   I/GENE ycf2,lsc/ir 
34  90328 F 34  90364 -3 2.58e-06   gene   ycf2                             lsc
30   7068 F 30  34818 -2 1.60e-05   gene   trnS                             lsc
31  93190 P 31  93234 -3 1.24e-04   I      psbA-TRNh                        ir
31 108840 P 31 108840 -3 1.24e-04   I      rrn5-trnR(ACG)                   ir
30  30397 P 30 115181 -3 4.49e-04   I      trnE-trnT,ndhF-rpl32          lsc/ssc
30  34821 P 30  44735 -3 4.49e-04   gene   trnS                             lsc
30  38031 F 30  40255 -3 4.49e-04   gene   psaA,psaB                        lsc
30  42347 R 30  62987 -3 4.49e-04   I      ycf3 INTRON,petA-psbJ            lsc
30  85800 F 30  85827 -3 4.49e-04   I      trnI-ycf2                        lsc
30  87886 F 30  87928 -3 4.49e-04   gene   ycf2                             lsc
30  89068 F 30  89083 -3 4.49e-04   gene   ycf2                             lsc
30  90353 F 30  90371 -3 4.49e-04   gene   ycf2                             lsc
