# Supplementary material for: Sequencing and analyses on chloroplast genomes of Tetrataenium candicans and two allies give new insights on structural variants, DNA barcoding and phylogeny in Apiaceae subfamily Apioideae
Source: PeerJ. 2019 Nov 21;7:e8063. doi: 10.7717/peerj.8063 (PMC6875388; doi:10.7717/peerj.8063)
Supplement: Supplemental Information 3 [file peerj-07-8063-s009.zip › P. pimpinellifolia_SDR.txt]

# /vol/bioapps/bin/repfind -c -f -p -r -l 30 -h 3 -best 50 /var/bibiserv2/anonymous/reputer/28/15/15/bibiserv2_2019-01-28_151504_U3VfG/reputer_input_na_input_sequence.FILE
# 129827 -3 30 /var/bibiserv2/anonymous/reputer/28/15/15/bibiserv2_2019-01-28_151504_U3VfG/reputer_input_na_input_sequence.FILE
59 101030 F 59 101059  0 1.43e-26   I   RPS12-TRNV                  ir
48  90395 F 48  90413  0 5.98e-20  GENE YCF2                       lsc
45  73788 P 45  73788 -3 1.47e-12  I  psbT-psbN                    lsc
39  43112 F 39 122733 -1 1.84e-12  I  ycf3 intron,ndhA intron      lsc/ssc
38  45931 F 38  45961 -1 7.15e-12  I  RPS4-TRNT                    lsc
41  99506 F 41 122731 -2 7.23e-12  I  rps12-TRNV, ndhA intron      ir/ssc
39  29655 P 39  30185 -2 1.05e-10  I  psbM-trnD,TRNE-TRNT          lsc
32  94516 F 32  94553  0 2.57e-10  I  TRNL-TRNH                    ir
34 108657 F 34 108689 -1 1.64e-09  I  RRN4.5,RRN5                  ir
39  43112 F 39  99508 -3 3.87e-09  I/GENE  ycf3 intron,NDHB        lsc/ir
30   7088 P 30  44802  0 4.11e-09  GENE    trnS-GGA                lsc
30  28747 P 30  28747  0 4.11e-09  I       petN-psbM               lsc
30 101030 F 30 101088  0 4.11e-09  I       RPS12-TRNV              ir
33  99514 F 33 122739 -1 6.36e-09  I     rps12-TRNV, ndhA intron   ir/ssc
37  64583 P 37  64606 -3 5.26e-08  I     PSBE-PETL                 lsc
35  19424 F 35  19473 -3 7.10e-07  I     RPOC2-RPOC1               lsc
35  43115 F 35  96438 -3 7.10e-07  I     ycf3 intron,rps12-TRNV    lsc/ir
35  91541 F 35  94606 -3 7.10e-07  I/GENE  YCF2,TRNL-TRNH          lsc/ir
30   7085 F 30  34858 -2 1.61e-05  GENG    TRNS                    lsc
30  85858 F 30  85885 -2 1.61e-05  I   trnL-ycf2                   lsc
30  87953 F 30  87995 -2 1.61e-05  GENE  ycf2                      lsc
30  34861 P 30  44802 -3 4.51e-04  GENG  TRNS                      lsc
30  38085 F 30  40309 -3 4.51e-04  GENE  psaA,psaB                 lsc
30  89135 F 30  89150 -3 4.51e-04  GENG  ycf2                      lsc
30  93241 P 30  93278 -3 4.51e-04  GENG  ycf2                      ir
