# Supplementary material for: Sequencing and analyses on chloroplast genomes of Tetrataenium candicans and two allies give new insights on structural variants, DNA barcoding and phylogeny in Apiaceae subfamily Apioideae
Source: PeerJ. 2019 Nov 21;7:e8063. doi: 10.7717/peerj.8063 (PMC6875388; doi:10.7717/peerj.8063)
Supplement: Supplemental Information 3 [file peerj-07-8063-s009.zip › S. transiliensis_SDR.txt]

# /vol/bioapps/bin/repfind -c -f -p -r -l 30 -h 3 -best 50 /var/bibiserv2/anonymous/reputer/28/20/07/bibiserv2_2019-01-28_200713_2vGHO/reputer_input_na_input_sequence.FILE
# 129865 -3 30 /var/bibiserv2/anonymous/reputer/28/20/07/bibiserv2_2019-01-28_200713_2vGHO/reputer_input_na_input_sequence.FILE
86 100788 F 86 100831  0 7.92e-43   I     trnH-rrn16                   ir
70  91180 F 70  91198 -3 5.03e-27  gene   ycf2                         lsc
45  74653 P 45  74653 -3 1.47e-12  I      psbT-psbN                    lsc
45  91187 F 45  91223 -3 1.47e-12  gene   YCF2                         lsc
41  98180 F 41 122783 -2 7.24e-12  I      rps12-ycf15, ndhA intron     lsc/ssc
39  30419 P 39  30939 -2 1.05e-10  I      psbM-trnD                    lsc
39  44017 F 39  98182 -2 1.05e-10  I      ycf3 intron,rps12-ycf15      lsc
39  44017 F 39 122785 -2 1.05e-10  I      ycf3 intron,ndhA intron      lsc/ssc
34 108824 F 34 108856 -1 1.64e-09  I      rrn4.5-rrn5                  ir
30   7757 P 30  45704  0 4.11e-09  gene trnS-GGA                       lsc
30  29481 P 30  29481  0 4.11e-09  I      petN-psbM                    lsc
35  65388 P 35  65417 -2 2.15e-08  I      psbE-petL                    lsc
35  44020 F 35  95112 -3 7.10e-07  I/gene ycf3 intron,ndhB gene        lsc
30   7754 F 30  35793 -2 1.61e-05  I/gene trnS-GGA,psbC-trnS(UGA)      lsc    
31 109177 P 31 109177 -3 1.25e-04  I      rrn5-trnR(ACG)               ir
30  35796 P 30  45704 -3 4.51e-04  Gene   trnS(不同的trnS)             lsc
30  39001 F 30  41225 -3 4.51e-04  gene   psaA/psaB                    lsc
30  43315 R 30  63905 -3 4.51e-04  I      ycf3 INTRON,petA-psbJ        lsc
30  88738 F 30  88780 -3 4.51e-04  gene   ycf2                         lsc
30  89920 F 30  89935 -3 4.51e-04  gene   ycf2                         lsc
