# Supplementary material for: Sequencing and analyses on chloroplast genomes of Tetrataenium candicans and two allies give new insights on structural variants, DNA barcoding and phylogeny in Apiaceae subfamily Apioideae
Source: PeerJ. 2019 Nov 21;7:e8063. doi: 10.7717/peerj.8063 (PMC6875388; doi:10.7717/peerj.8063)
Supplement: Supplemental Information 3 [file peerj-07-8063-s009.zip › T. candicans_SDR.txt]

# /vol/bioapps/bin/repfind -c -f -p -r -l 30 -h 3 -best 150 /var/bibiserv2/anonymous/reputer/12/04/46/bibiserv2_2018-12-12_044627_TRxpG/reputer_input_na_input_sequence.FILE
# 142143 -3 30 /var/bibiserv2/anonymous/reputer/12/04/46/bibiserv2_2018-12-12_044627_TRxpG/reputer_input_na_input_sequence.FILE
   86 101432 F    86 101475  0 9.49e-43
   70  91824 F    70  91842 -3 6.03e-27
   43 101432 F    43 101518  0 7.34e-17
   45  91849 F    45  91867 -2 4.09e-14
   45  75297 P    45  75297 -3 1.76e-12
   45  91831 F    45  91867 -3 1.76e-12
   41  98824 F    41 123426 -2 8.67e-12
   39  31063 P    39  31583 -2 1.25e-10
   39  44661 F    39  98826 -2 1.25e-10
   39  44661 F    39 123428 -2 1.25e-10
   34 109467 F    34 109499 -1 1.96e-09
   30   8401 P    30  46348  0 4.93e-09
   30  30125 P    30  30125  0 4.93e-09
   33  98832 F    33 123434 -1 7.62e-09
   35  66032 P    35  66061 -2 2.58e-08
   35  44664 F    35  95756 -3 8.51e-07
   34  91824 F    34  91878 -3 3.11e-06
   30   8398 F    30  36437 -2 1.93e-05
   31 109820 P    31 109820 -3 1.50e-04
   30  36440 P    30  46348 -3 5.40e-04
   30  39645 F    30  41869 -3 5.40e-04
   30  43959 R    30  64549 -3 5.40e-04
   30  89382 F    30  89424 -3 5.40e-04
   30  90564 F    30  90579 -3 5.40e-04
