# Supplementary material for: Sequencing and analyses on chloroplast genomes of Tetrataenium candicans and two allies give new insights on structural variants, DNA barcoding and phylogeny in Apiaceae subfamily Apioideae
Source: PeerJ. 2019 Nov 21;7:e8063. doi: 10.7717/peerj.8063 (PMC6875388; doi:10.7717/peerj.8063)
Supplement: Supplemental Information 3 [file peerj-07-8063-s009.zip › T. yunnanense_SDR.txt]

# /vol/bioapps/bin/repfind -c -f -p -r -l 30 -h 3 -best 500 /var/bibiserv2/anonymous/reputer/07/18/21/bibiserv2_2019-08-07_182113_9WyNQ/reputer_input_na_input_sequence.FILE
# 130076 -3 30 /var/bibiserv2/anonymous/reputer/07/18/21/bibiserv2_2019-08-07_182113_9WyNQ/reputer_input_na_input_sequence.FILE
125 101195 F 125 101249  0 2.63e-66  trnH-rrn16
131 100654 F 131 100722 -3 6.35e-63  trnH-rrn16
 78  86553 F  78  86579 -1 1.22e-35  trnI-ycf2
 55 101820 F  55 101877  0 3.67e-24  trnH-rrn16
 52  91125 F  52  91143 -1 3.66e-20  ycf2
 45  74484 P  45  74484 -3 1.47e-12  psbT-psbN
 39  30289 P  39  30818 -1 1.84e-12  psbM-trnD
 41  98110 F  41 123009 -2 7.26e-12  rps12-trnV
 39  43908 F  39  98112 -2 1.05e-10  ycf3 intron
 39  43908 F  39 123011 -2 1.05e-10  ycf3 intron
 32  57809 F  32  78016  0 2.58e-10  accD
 34 109088 F  34 109120 -1 1.64e-09  rrn4.5-rrn5
 30   7713 P  30  45608  0 4.13e-09  trnS
 30  29350 P  30  29350  0 4.13e-09  petN-psbM
 33  98118 F  33 123017 -1 6.38e-09  rps12-trnV
 35 100682 F  35 100818 -2 2.16e-08  trnH-rrn16
 32 101193 F  32 101223 -1 2.48e-08  trnH-rrn16
 32 101193 F  32 101277 -1 2.48e-08  trnH-rrn16
 32 101193 F  32 101331 -1 2.48e-08  trnH-rrn16
 30 100633 F  30 100702 -1 3.71e-07  trnH-rrn16
 30 100633 F  30 100770 -1 3.71e-07  trnH-rrn16
 30 101225 F  30 101249 -1 3.71e-07  trnH-rrn16
 30 101225 F  30 101303 -1 3.71e-07  trnH-rrn16
 30 101249 F  30 101279 -1 3.71e-07  trnH-rrn16
 30 101249 F  30 101333 -1 3.71e-07  trnH-rrn16
 35  43911 F  35  95043 -3 7.12e-07  ycf3 intron
 35  65363 P  35  65392 -3 7.12e-07  psbE-petL
 31  89850 F  31  89865 -2 4.32e-06  ycf2
 31 100602 F  31 100689 -2 4.32e-06  trnH-rrn16
 31 100602 F  31 100757 -2 4.32e-06  trnH-rrn16
 30   7710 F  30  35670 -2 1.62e-05  trnS
 30  46722 F  30  46733 -2 1.62e-05  rps4-trnT
 30  91150 F  30  91168 -2 1.62e-05  ycf2
 31  31040 P  31  47388 -3 1.25e-04  trnD-trnT
 31  31044 P  31  47443 -3 1.25e-04  trnD-trnT
 31 109441 P  31 109441 -3 1.25e-04  rrn4.5-rrn5
 30  38888 F  30  41112 -3 4.52e-04  psaB
 30  43204 R  30  63884 -3 4.52e-04  ycf3 intron
 30  59644 C  30  70555 -3 4.52e-04  accD-psaI
 30  86549 F  30  86627 -3 4.52e-04  trnI-ycf2
 30  88659 F  30  88701 -3 4.52e-04  trnI-ycf2
 30 100335 P  30 100367 -3 4.52e-04  trnV-trnH
