# Supplementary material for: Sequencing and analyses on chloroplast genomes of Tetrataenium candicans and two allies give new insights on structural variants, DNA barcoding and phylogeny in Apiaceae subfamily Apioideae
Source: PeerJ. 2019 Nov 21;7:e8063. doi: 10.7717/peerj.8063 (PMC6875388; doi:10.7717/peerj.8063)
Supplement: Supplemental Information 4 [file peerj-07-8063-s010.gb]

LOCUS       Semenovia_transiliensis      142145 bp    DNA     circular UNA 31-AUG-2019
DEFINITION  Semenovia transiliensis Regel et Herd.chloroplast,complete genome.
ACCESSION   urn.local...3e-atbpxjt
VERSION     urn.local...3e-atbpxjt
KEYWORDS    .
SOURCE      Semenovia transiliensis Regel et Herd. (Semenovia transiliensis Regel et Herd.)
  ORGANISM  Semenovia transiliensis Regel et Herd.
            Eukaryota; Viridiplantae; Streptophyta; Embryophyta;
            Tracheophyta;Spermatophyta; Magnoliophyta; eudicotyledons;
            Gunneridae;Pentapetalae; asterids; campanulids; Apiales; Apiaceae;
            Apioideae;apioid superclade; Tordylieae; Tordyliinae; Semenovia.
FEATURES             Location/Qualifiers
     tRNA            complement(87..161)
                     /gene="trnH"
                     /locus_tag="A4330_gt036"
                     /product="tRNA-His"
                     /note="anticodon:GUG"
                     /db_xref="GeneID:27214303"
                     /transcription="GGCGGATGTAGCCAAGTGGATCAAGGCAGTGGATTGTGAATC
                     CACCACGCGCGGGTTCAATTCCCGTCGTTCGCC"
                     /label="trnH tRNA"
     gene            complement(87..161)
                     /gene="trnH"
                     /locus_tag="A4330_gt036"
                     /db_xref="GeneID:27214303"
                     /label="trnH gene"
     CDS             complement(340..1401)
                     /gene="psbA"
                     /locus_tag="AZ342_gp089"
                     /codon_start=1
                     /transl_table=11
                     /product="PsbA"
                     /protein_id="YP_009232979.1"
                     /db_xref="GI:1002162925"
                     /db_xref="GeneID:26892639"
                     /standard_name="psbA CDS"
                     /label="psbA CDS"
     gene            complement(340..1401)
                     /gene="psbA"
                     /locus_tag="AZ342_gp089"
                     /db_xref="GeneID:26892639"
                     /standard_name="psbA gene"
                     /label="psbA gene"
     tRNA            join(complement(4164..4200),complement(1600..1634))
                     /gene="trnK"
                     /locus_tag="A4330_gt001"
                     /product="tRNA-Lys"
                     /note="anticodon:UUU"
                     /db_xref="GeneID:27214181"
                     /transcription="GGGTTGCTAACTCAACGGTAGAGTACTCGGCTTTTAACCGAC
                     TAGTTCCGGGTTCGAATCCCGGGCAACCCA"
                     /label="trnK tRNA"
     exon            complement(1600..1634)
                     /gene="trnK"
                     /locus_tag="A4330_gt001"
                     /number=2
                     /label="trnK exon 2"
     gene            complement(1600..4200)
                     /gene="trnK"
                     /locus_tag="A4330_gt001"
                     /db_xref="GeneID:27214181"
                     /label="trnK gene"
     CDS             complement(1894..3411)
                     /gene="matK"
                     /locus_tag="A4330_gp081"
                     /codon_start=1
                     /transl_table=11
                     /product="maturase K"
                     /protein_id="YP_009243547.1"
                     /db_xref="GI:1016472728"
                     /db_xref="GeneID:27214183"
                     /label="matK CDS"
     gene            complement(1894..3411)
                     /gene="matK"
                     /locus_tag="A4330_gp081"
                     /db_xref="GeneID:27214183"
                     /label="matK gene"
     exon            complement(4164..4200)
                     /gene="trnK"
                     /locus_tag="A4330_gt001"
                     /number=1
                     /label="trnK exon 1"
     exon            complement(4914..5110)
                     /gene="rps16"
                     /locus_tag="A4330_gp080"
                     /number=2
                     /label="rps16 exon 2"
     CDS             join(complement(5967..6006),complement(4914..5110))
                     /gene="rps16"
                     /locus_tag="A4330_gp080"
                     /codon_start=1
                     /transl_table=11
                     /product="ribosomal protein S16"
                     /protein_id="YP_009243548.1"
                     /db_xref="GI:1016472729"
                     /db_xref="GeneID:27214184"
                     /label="rps16 CDS"
     gene            complement(4914..6006)
                     /gene="rps16"
                     /locus_tag="A4330_gp080"
                     /db_xref="GeneID:27214184"
                     /label="rps16 gene"
     intron          complement(5111..5966)
                     /gene="rps16"
                     /locus_tag="A4330_gp080"
                     /label="rps16 intron"
     exon            complement(5967..6006)
                     /gene="rps16"
                     /locus_tag="A4330_gp080"
                     /number=1
                     /label="rps16 exon 1"
     tRNA            complement(7258..7329)
                     /gene="trnQ"
                     /locus_tag="A4330_gt002"
                     /product="tRNA-Gln"
                     /note="anticodon:UUG"
                     /db_xref="GeneID:27214185"
                     /transcription="TGGGGCGTGGCCAAGTGGTAAGGCAACGGGTTTTGGTCCCGG
                     TATTCGGAGGTTCGAATCCTTTCGTCCCAG"
                     /label="trnQ tRNA"
     gene            complement(7258..7329)
                     /gene="trnQ"
                     /locus_tag="A4330_gt002"
                     /db_xref="GeneID:27214185"
                     /label="trnQ gene"
     CDS             7680..7865
                     /gene="psbK"
                     /locus_tag="A4330_gp079"
                     /codon_start=1
                     /transl_table=11
                     /product="photosystem II protein K"
                     /protein_id="YP_009243549.1"
                     /db_xref="GI:1016472730"
                     /db_xref="GeneID:27214186"
                     /label="psbK CDS"
     gene            7680..7865
                     /gene="psbK"
                     /locus_tag="A4330_gp079"
                     /db_xref="GeneID:27214186"
                     /label="psbK gene"
     CDS             8152..8262
                     /gene="psbI"
                     /locus_tag="A4330_gp078"
                     /codon_start=1
                     /transl_table=11
                     /product="photosystem II protein I"
                     /protein_id="YP_009243550.1"
                     /db_xref="GI:1016472731"
                     /db_xref="GeneID:27214187"
                     /label="psbI CDS"
     gene            8152..8262
                     /gene="psbI"
                     /locus_tag="A4330_gp078"
                     /db_xref="GeneID:27214187"
                     /label="psbI gene"
     tRNA            complement(8403..8490)
                     /gene="trnS"
                     /locus_tag="A4330_gt003"
                     /product="tRNA-Ser"
                     /note="anticodon:GCU"
                     /db_xref="GeneID:27214188"
                     /transcription="GGAGAGATGGCTGAGTGGACTAAAGCGGCGGATTGCTAATCC
                     GTTGTACGAGTTATTCGTACCGAGGGTTCGAATCCCTCTCTTTCCG"
                     /label="trnS tRNA"
     gene            complement(8403..8490)
                     /gene="trnS"
                     /locus_tag="A4330_gt003"
                     /db_xref="GeneID:27214188"
                     /label="trnS gene"
     tRNA            join(9041..9063,9766..9813)
                     /gene="trnG"
                     /locus_tag="A4330_gt004"
                     /product="tRNA-Gly"
                     /note="anticodon:UCC"
                     /db_xref="GeneID:27214189"
                     /transcription="GCGGGTATAGTTTAGTGGTAAAACCCTAGCCTTCCAAGCTAA
                     CGATGCGGGTTCGATTCCCGCTACCCGCT"
                     /label="trnG tRNA"
     exon            9041..9063
                     /gene="trnG"
                     /locus_tag="A4330_gt004"
                     /number=1
                     /label="trnG exon 1"
     gene            9041..9813
                     /gene="trnG"
                     /locus_tag="A4330_gt004"
                     /db_xref="GeneID:27214189"
                     /label="trnG gene"
     intron          9064..9765
                     /gene="trnG"
                     /locus_tag="A4330_gt004"
                     /label="trnG intron"
     exon            9766..9813
                     /gene="trnG"
                     /locus_tag="A4330_gt004"
                     /number=2
                     /label="trnG exon 2"
     tRNA            9949..10020
                     /gene="trnR"
                     /locus_tag="A4330_gt005"
                     /product="tRNA-Arg"
                     /note="anticodon:UCU"
                     /db_xref="GeneID:27214190"
                     /transcription="GCGTCCATTGTCTAATGGATAGGACAGAGGTCTTCTAAACCT
                     TTAGTATAGGTTCAAATCCTATTGGACGCA"
                     /label="trnR tRNA"
     gene            9949..10020
                     /gene="trnR"
                     /locus_tag="A4330_gt005"
                     /db_xref="GeneID:27214190"
                     /label="trnR gene"
     CDS             complement(10135..11658)
                     /gene="atpA"
                     /locus_tag="A4330_gp077"
                     /codon_start=1
                     /transl_table=11
                     /product="ATP synthase CF1 alpha subunit"
                     /protein_id="YP_009243551.1"
                     /db_xref="GI:1016472732"
                     /db_xref="GeneID:27214191"
                     /label="atpA CDS"
     gene            complement(10135..11658)
                     /gene="atpA"
                     /locus_tag="A4330_gp077"
                     /db_xref="GeneID:27214191"
                     /label="atpA gene"
     exon            complement(11708..12108)
                     /gene="atpF"
                     /locus_tag="A4330_gp076"
                     /number=2
                     /label="atpF exon 2"
     CDS             join(complement(12852..12996),complement(11708..12108))
                     /gene="atpF"
                     /locus_tag="A4330_gp076"
                     /codon_start=1
                     /transl_table=11
                     /product="ATP synthase CF0 subunit I"
                     /protein_id="YP_009243552.1"
                     /db_xref="GI:1016472733"
                     /db_xref="GeneID:27214192"
                     /label="atpF CDS"
     gene            complement(11708..12996)
                     /gene="atpF"
                     /locus_tag="A4330_gp076"
                     /db_xref="GeneID:27214192"
                     /label="atpF gene"
     intron          complement(12109..12851)
                     /gene="atpF"
                     /locus_tag="A4330_gp076"
                     /label="atpF intron"
     exon            complement(12852..12996)
                     /gene="atpF"
                     /locus_tag="A4330_gp076"
                     /number=1
                     /label="atpF exon 1"
     CDS             complement(13291..13536)
                     /gene="atpH"
                     /locus_tag="A4330_gp075"
                     /codon_start=1
                     /transl_table=11
                     /product="ATP synthase CF0 subunit III"
                     /protein_id="YP_009243553.1"
                     /db_xref="GI:1016472734"
                     /db_xref="GeneID:27214193"
                     /label="atpH CDS"
     gene            complement(13291..13536)
                     /gene="atpH"
                     /locus_tag="A4330_gp075"
                     /db_xref="GeneID:27214193"
                     /label="atpH gene"
     CDS             complement(14684..15427)
                     /gene="atpI"
                     /locus_tag="A4330_gp074"
                     /codon_start=1
                     /transl_table=11
                     /product="ATP synthase CF0 subunit IV"
                     /protein_id="YP_009243554.1"
                     /db_xref="GI:1016472735"
                     /db_xref="GeneID:27214194"
                     /label="atpI CDS"
     gene            complement(14684..15427)
                     /gene="atpI"
                     /locus_tag="A4330_gp074"
                     /db_xref="GeneID:27214194"
                     /label="atpI gene"
     CDS             complement(15704..16414)
                     /gene="rps2"
                     /locus_tag="A4330_gp073"
                     /codon_start=1
                     /transl_table=11
                     /product="ribosomal protein S2"
                     /protein_id="YP_009243555.1"
                     /db_xref="GI:1016472736"
                     /db_xref="GeneID:27214195"
                     /label="rps2 CDS"
     gene            complement(15704..16414)
                     /gene="rps2"
                     /locus_tag="A4330_gp073"
                     /db_xref="GeneID:27214195"
                     /label="rps2 gene"
     CDS             complement(16629..20807)
                     /gene="rpoC2"
                     /locus_tag="A4330_gp072"
                     /codon_start=1
                     /transl_table=11
                     /product="RNA polymerase beta' subunit"
                     /protein_id="YP_009243556.1"
                     /db_xref="GI:1016472737"
                     /db_xref="GeneID:27214196"
                     /label="rpoC2 CDS"
     gene            complement(16629..20807)
                     /gene="rpoC2"
                     /locus_tag="A4330_gp072"
                     /db_xref="GeneID:27214196"
                     /label="rpoC2 gene"
     exon            complement(21019..22623)
                     /gene="rpoC1"
                     /locus_tag="A4330_gp071"
                     /number=2
                     /label="rpoC1 exon 2"
     CDS             join(complement(23391..23822),complement(21019..22623))
                     /gene="rpoC1"
                     /locus_tag="A4330_gp071"
                     /codon_start=1
                     /transl_table=11
                     /product="RNA polymerase beta subunit"
                     /protein_id="YP_009243557.1"
                     /db_xref="GI:1016472738"
                     /db_xref="GeneID:27214197"
                     /label="rpoC1 CDS"
     gene            complement(21019..23822)
                     /gene="rpoC1"
                     /locus_tag="A4330_gp071"
                     /db_xref="GeneID:27214197"
                     /label="rpoC1 gene"
     intron          complement(22624..23390)
                     /gene="rpoC1"
                     /locus_tag="A4330_gp071"
                     /label="rpoC1 intron"
     exon            complement(23391..23822)
                     /gene="rpoC1"
                     /locus_tag="A4330_gp071"
                     /number=1
                     /label="rpoC1 exon 1"
     CDS             complement(23849..27061)
                     /gene="rpoB"
                     /locus_tag="A4330_gp070"
                     /codon_start=1
                     /transl_table=11
                     /product="RNA polymerase beta subunit"
                     /protein_id="YP_009243558.1"
                     /db_xref="GI:1016472739"
                     /db_xref="GeneID:27214198"
                     /label="rpoB CDS"
     gene            complement(23849..27061)
                     /gene="rpoB"
                     /locus_tag="A4330_gp070"
                     /db_xref="GeneID:27214198"
                     /label="rpoB gene"
     tRNA            28289..28359
                     /gene="trnC"
                     /locus_tag="A4330_gt006"
                     /product="tRNA-Cys"
                     /note="anticodon:GCA"
                     /db_xref="GeneID:27214199"
                     /transcription="GGCGACATGGCCGAGTGGTAAGGCGGGGGACTGCAAATCCTT
                     TTTCCCCAGTTCAAATCCGGGTGTCGCCT"
                     /label="trnC tRNA"
     gene            28289..28359
                     /gene="trnC"
                     /locus_tag="A4330_gt006"
                     /db_xref="GeneID:27214199"
                     /label="trnC gene"
     CDS             29060..29149
                     /gene="petN"
                     /locus_tag="A4330_gp069"
                     /codon_start=1
                     /transl_table=11
                     /product="cytochrome b6/f complex subunit VIII"
                     /protein_id="YP_009243559.1"
                     /db_xref="GI:1016472740"
                     /db_xref="GeneID:27214200"
                     /label="petN CDS"
     gene            29060..29149
                     /gene="petN"
                     /locus_tag="A4330_gp069"
                     /db_xref="GeneID:27214200"
                     /label="petN gene"
     CDS             complement(30294..30410)
                     /gene="psbM"
                     /locus_tag="A4330_gp068"
                     /codon_start=1
                     /transl_table=11
                     /product="photosystem II protein M"
                     /protein_id="YP_009243560.1"
                     /db_xref="GI:1016472741"
                     /db_xref="GeneID:27214201"
                     /label="psbM CDS"
     gene            complement(30294..30410)
                     /gene="psbM"
                     /locus_tag="A4330_gp068"
                     /db_xref="GeneID:27214201"
                     /label="psbM gene"
     tRNA            complement(31101..31174)
                     /gene="trnD"
                     /locus_tag="A4330_gt007"
                     /product="tRNA-Asp"
                     /note="anticodon:GUC"
                     /db_xref="GeneID:27214202"
                     /transcription="GGGATTGTAGTTCAATTGGTCAGAGCACCGCCCTGTCAAGGC
                     GGAAGCTGCGGGTTCGAGCCCCGTCAGTCCCG"
                     /label="trnD tRNA"
     gene            complement(31101..31174)
                     /gene="trnD"
                     /locus_tag="A4330_gt007"
                     /db_xref="GeneID:27214202"
                     /label="trnD gene"
     tRNA            complement(31286..31369)
                     /gene="trnY"
                     /locus_tag="A4330_gt008"
                     /product="tRNA-Tyr"
                     /note="anticodon:GUA"
                     /db_xref="GeneID:27214203"
                     /transcription="GGGTCGATGCCCGAGCGGTTAATGGGGACGGACTGTAAATTC
                     GTTGGCAATATGTCTACGCTGGTTCAAATCCAGCTCGGCCCA"
                     /label="trnY tRNA"
     gene            complement(31286..31369)
                     /gene="trnY"
                     /locus_tag="A4330_gt008"
                     /db_xref="GeneID:27214203"
                     /label="trnY gene"
     tRNA            complement(31445..31517)
                     /gene="trnE"
                     /locus_tag="A4330_gt009"
                     /product="tRNA-Glu"
                     /note="anticodon:UUC"
                     /db_xref="GeneID:27214204"
                     /transcription="GCCCCCATCGTCTAGTGGTTTAGGACATCTCTCTTTCAAGGA
                     GGCAACGGGGATTCGACTTCCCCTGGGGGTA"
                     /label="trnE tRNA"
     gene            complement(31445..31517)
                     /gene="trnE"
                     /locus_tag="A4330_gt009"
                     /db_xref="GeneID:27214204"
                     /label="trnE gene"
     tRNA            32291..32362
                     /gene="trnT"
                     /locus_tag="A4330_gt010"
                     /product="tRNA-Thr"
                     /note="anticodon:GGU"
                     /db_xref="GeneID:27214205"
                     /transcription="GCCCTTTTAACTCAGCGGTAGAGTAACGCCATGGTAAGGCGT
                     AAGTCATCGGTTCAAATCCGATAAGGGGCT"
                     /label="trnT tRNA"
     gene            32291..32362
                     /gene="trnT"
                     /locus_tag="A4330_gt010"
                     /db_xref="GeneID:27214205"
                     /label="trnT gene"
     CDS             33778..34839
                     /gene="psbD"
                     /locus_tag="A4330_gp067"
                     /codon_start=1
                     /transl_table=11
                     /product="photosystem II protein D2"
                     /protein_id="YP_009243561.1"
                     /db_xref="GI:1016472742"
                     /db_xref="GeneID:27214206"
                     /label="psbD CDS"
     gene            33778..34839
                     /gene="psbD"
                     /locus_tag="A4330_gp067"
                     /db_xref="GeneID:27214206"
                     /label="psbD gene"
     CDS             34787..36208
                     /gene="psbC"
                     /locus_tag="A4330_gp066"
                     /codon_start=1
                     /transl_table=11
                     /product="photosystem II CP43 chlorophyll apoprotein"
                     /protein_id="YP_009243562.1"
                     /db_xref="GI:1016472743"
                     /db_xref="GeneID:27214207"
                     /label="psbC CDS"
     gene            34787..36208
                     /gene="psbC"
                     /locus_tag="A4330_gp066"
                     /db_xref="GeneID:27214207"
                     /label="psbC gene"
     tRNA            complement(36442..36534)
                     /gene="trnS"
                     /locus_tag="A4330_gt011"
                     /product="tRNA-Ser"
                     /note="anticodon:UGA"
                     /db_xref="GeneID:27214208"
                     /transcription="GGAGAGATGGCTGAGTGGTTGATAGCTCCGGTCTTGAAAACC
                     GGCATAGTCTTGAACAAAGAACTATCGAGGGTTCGAATCCCTCTCTCTCCT"
                     /label="trnS tRNA"
     gene            complement(36442..36534)
                     /gene="trnS"
                     /locus_tag="A4330_gt011"
                     /db_xref="GeneID:27214208"
                     /label="trnS gene"
     CDS             36888..37076
                     /gene="psbZ"
                     /locus_tag="A4330_gp065"
                     /codon_start=1
                     /transl_table=11
                     /product="photosystem II protein Z"
                     /protein_id="YP_009243563.1"
                     /db_xref="GI:1016472744"
                     /db_xref="GeneID:27214209"
                     /label="psbZ CDS"
     gene            36888..37076
                     /gene="psbZ"
                     /locus_tag="A4330_gp065"
                     /db_xref="GeneID:27214209"
                     /label="psbZ gene"
     tRNA            37367..37437
                     /gene="trnG"
                     /locus_tag="A4330_gt012"
                     /product="tRNA-Gly"
                     /note="anticodon:UCC"
                     /db_xref="GeneID:27214210"
                     /transcription="GCGGATATGGTCGAATGGTAAAATTTCTCTTTGCCAAGGAGA
                     AGACGCGGGTTCGATTCCCGCTATCCGCC"
                     /label="trnG tRNA"
     gene            37367..37437
                     /gene="trnG"
                     /locus_tag="A4330_gt012"
                     /db_xref="GeneID:27214210"
                     /label="trnG gene"
     tRNA            complement(37620..37693)
                     /gene="trnfM"
                     /locus_tag="A4330_gt013"
                     /product="tRNA-Met"
                     /db_xref="GeneID:27214211"
                     /transcription="CGCGGGGTAGAGCAGTTTGGTAGCTCGCAAGGCTCATAACCT
                     TGAGGTCACGGGTTCAAATCCCGTCTCCGCAA"
                     /label="trnfM tRNA"
     gene            complement(37620..37693)
                     /gene="trnfM"
                     /locus_tag="A4330_gt013"
                     /db_xref="GeneID:27214211"
                     /label="trnfM gene"
     CDS             complement(37858..38160)
                     /gene="rps14"
                     /locus_tag="A4330_gp064"
                     /codon_start=1
                     /transl_table=11
                     /product="ribosomal protein S14"
                     /protein_id="YP_009243564.1"
                     /db_xref="GI:1016472745"
                     /db_xref="GeneID:27214212"
                     /label="rps14 CDS"
     gene            complement(37858..38160)
                     /gene="rps14"
                     /locus_tag="A4330_gp064"
                     /db_xref="GeneID:27214212"
                     /label="rps14 gene"
     CDS             complement(38284..40488)
                     /gene="psaB"
                     /locus_tag="A4330_gp063"
                     /codon_start=1
                     /transl_table=11
                     /product="photosystem I P700 apoprotein A2"
                     /protein_id="YP_009243565.1"
                     /db_xref="GI:1016472746"
                     /db_xref="GeneID:27214213"
                     /label="psaB CDS"
     gene            complement(38284..40488)
                     /gene="psaB"
                     /locus_tag="A4330_gp063"
                     /db_xref="GeneID:27214213"
                     /label="psaB gene"
     CDS             complement(40514..42766)
                     /gene="psaA"
                     /locus_tag="A4330_gp062"
                     /codon_start=1
                     /transl_table=11
                     /product="photosystem I P700 apoprotein A1"
                     /protein_id="YP_009243566.1"
                     /db_xref="GI:1016472747"
                     /db_xref="GeneID:27214214"
                     /label="psaA CDS"
     gene            complement(40514..42766)
                     /gene="psaA"
                     /locus_tag="A4330_gp062"
                     /db_xref="GeneID:27214214"
                     /label="psaA gene"
     exon            complement(43461..43613)
                     /gene="ycf3"
                     /locus_tag="A4330_gp061"
                     /number=3
                     /label="ycf3 exon 3"
     CDS             join(complement(45346..45469),complement(44396..44625),
                     complement(43461..43613))
                     /gene="ycf3"
                     /locus_tag="A4330_gp061"
                     /codon_start=1
                     /transl_table=11
                     /product="hypothetical chloroplast RF3"
                     /protein_id="YP_009243567.1"
                     /db_xref="GI:1016472748"
                     /db_xref="GeneID:27214215"
                     /label="ycf3 CDS"
     gene            complement(43461..45469)
                     /gene="ycf3"
                     /locus_tag="A4330_gp061"
                     /db_xref="GeneID:27214215"
                     /label="ycf3 gene"
     intron          complement(43614..44395)
                     /gene="ycf3"
                     /locus_tag="A4330_gp061"
                     /number=2
                     /label="ycf3 intron 2"
     exon            complement(44396..44625)
                     /gene="ycf3"
                     /locus_tag="A4330_gp061"
                     /number=2
                     /label="ycf3 exon 2"
     intron          complement(44626..45345)
                     /gene="ycf3"
                     /locus_tag="A4330_gp061"
                     /number=1
                     /label="ycf3 intron 1"
     exon            complement(45346..45469)
                     /gene="ycf3"
                     /locus_tag="A4330_gp061"
                     /number=1
                     /label="ycf3 exon 1"
     tRNA            46291..46377
                     /gene="trnS"
                     /locus_tag="A4330_gt014"
                     /product="tRNA-Ser"
                     /note="anticodon:GGA"
                     /db_xref="GeneID:27214216"
                     /transcription="GGAGAGATGGCCGAGTGGTTGAAGGCGTAGCATTGGAACTGC
                     TATGTAGGCTTTTGTTTACCGAGGGTTCGAATCCCTCTCTTTCCG"
                     /label="trnS tRNA"
     gene            46291..46377
                     /gene="trnS"
                     /locus_tag="A4330_gt014"
                     /db_xref="GeneID:27214216"
                     /label="trnS gene"
     CDS             complement(46687..47292)
                     /gene="rps4"
                     /locus_tag="A4330_gp060"
                     /codon_start=1
                     /transl_table=11
                     /product="ribosomal protein S4"
                     /protein_id="YP_009243568.1"
                     /db_xref="GI:1016472749"
                     /db_xref="GeneID:27214217"
                     /label="rps4 CDS"
     gene            complement(46687..47292)
                     /gene="rps4"
                     /locus_tag="A4330_gp060"
                     /db_xref="GeneID:27214217"
                     /label="rps4 gene"
     tRNA            complement(47653..47725)
                     /gene="trnT"
                     /locus_tag="A4330_gt015"
                     /product="tRNA-Thr"
                     /note="anticodon:UGU"
                     /db_xref="GeneID:27214218"
                     /transcription="GCCTGCTTAGCTCAGAGGTTAGAGCATCGCATTTGTAATGCG
                     ATGGTCATCGGTTCGATTCCGATAGCCGGCT"
                     /label="trnT tRNA"
     gene            complement(47653..47725)
                     /gene="trnT"
                     /locus_tag="A4330_gt015"
                     /db_xref="GeneID:27214218"
                     /label="trnT gene"
     tRNA            join(48503..48537,49040..49089)
                     /gene="trnL"
                     /locus_tag="A4330_gt016"
                     /product="tRNA-Leu"
                     /note="anticodon:UAA"
                     /db_xref="GeneID:27214219"
                     /transcription="GGGGATATGGCGAAATTGGTAGACGCTGCGGACTTAAAATCC
                     GTTGACTTTAAAAATCGTGAGGGTTCAAGTCCCTCTATCCCCA"
                     /label="trnL tRNA"
     exon            48503..48537
                     /gene="trnL"
                     /locus_tag="A4330_gt016"
                     /number=1
                     /label="trnL exon 1"
     gene            48503..49089
                     /gene="trnL"
                     /locus_tag="A4330_gt016"
                     /db_xref="GeneID:27214219"
                     /label="trnL gene"
     intron          48538..49039
                     /gene="trnL"
                     /locus_tag="A4330_gt016"
                     /label="trnL intron"
     exon            49040..49089
                     /gene="trnL"
                     /locus_tag="A4330_gt016"
                     /number=2
                     /label="trnL exon 2"
     tRNA            49451..49523
                     /gene="trnF"
                     /locus_tag="A4330_gt017"
                     /product="tRNA-Phe"
                     /note="anticodon:GAA"
                     /db_xref="GeneID:27214220"
                     /transcription="GTCGGGATAGCTCAGCTGGTAGAGCAGAGGACTGAAAATCCT
                     CGTGTCACCAGTTCAAATCTGGTTCCTGGCA"
                     /label="trnF tRNA"
     gene            49451..49523
                     /gene="trnF"
                     /locus_tag="A4330_gt017"
                     /db_xref="GeneID:27214220"
                     /label="trnF gene"
     CDS             complement(49921..50397)
                     /gene="ndhJ"
                     /locus_tag="A4330_gp059"
                     /codon_start=1
                     /transl_table=11
                     /product="NADH-plastoquinone oxidoreductase subunit J"
                     /protein_id="YP_009243569.1"
                     /db_xref="GI:1016472750"
                     /db_xref="GeneID:27214221"
                     /label="ndhJ CDS"
     gene            complement(49921..50397)
                     /gene="ndhJ"
                     /locus_tag="A4330_gp059"
                     /db_xref="GeneID:27214221"
                     /label="ndhJ gene"
     CDS             complement(50514..51191)
                     /gene="ndhK"
                     /locus_tag="A4330_gp058"
                     /codon_start=1
                     /transl_table=11
                     /product="NADH-plastoquinone oxidoreductase subunit K"
                     /protein_id="YP_009243570.1"
                     /db_xref="GI:1016472751"
                     /db_xref="GeneID:27214222"
                     /label="ndhK CDS"
     gene            complement(50514..51191)
                     /gene="ndhK"
                     /locus_tag="A4330_gp058"
                     /db_xref="GeneID:27214222"
                     /label="ndhK gene"
     CDS             complement(51242..51604)
                     /gene="ndhC"
                     /locus_tag="A4330_gp057"
                     /codon_start=1
                     /transl_table=11
                     /product="NADH-plastoquinone oxidoreductase subunit 3"
                     /protein_id="YP_009243571.1"
                     /db_xref="GI:1016472752"
                     /db_xref="GeneID:27214223"
                     /label="ndhC CDS"
     gene            complement(51242..51604)
                     /gene="ndhC"
                     /locus_tag="A4330_gp057"
                     /db_xref="GeneID:27214223"
                     /label="ndhC gene"
     tRNA            join(complement(53300..53338),complement(52697..52731))
                     /gene="trnV"
                     /locus_tag="A4330_gt018"
                     /product="tRNA-Val"
                     /note="anticodon:UAC"
                     /db_xref="GeneID:27214224"
                     /transcription="AGGGCTATAGCTCAGTTAGGTAGAGCACCTCGTTTACACCGA
                     GAAAGTCTACGGTTCGAGTCCGTATAGCCCTA"
                     /label="trnV tRNA"
     exon            complement(52697..52731)
                     /gene="trnV"
                     /locus_tag="A4330_gt018"
                     /number=2
                     /label="trnV exon 2"
     gene            complement(52697..53338)
                     /gene="trnV"
                     /locus_tag="A4330_gt018"
                     /db_xref="GeneID:27214224"
                     /label="trnV gene"
     intron          complement(52732..53299)
                     /gene="trnV"
                     /locus_tag="A4330_gt018"
                     /label="trnV intron"
     exon            complement(53300..53338)
                     /gene="trnV"
                     /locus_tag="A4330_gt018"
                     /number=1
                     /label="trnV exon 1"
     tRNA            53513..53585
                     /gene="trnM"
                     /locus_tag="A4330_gt019"
                     /product="tRNA-Met"
                     /note="anticodon:CAU"
                     /db_xref="GeneID:27214225"
                     /transcription="GCCTACTTAACTCAGTGGTTAGAGTATTGCTTTCATACGGCG
                     GGAGTCATTGGTTCAAATCCAATAGTAGGTA"
                     /label="trnM tRNA"
     gene            53513..53585
                     /gene="trnM"
                     /locus_tag="A4330_gt019"
                     /db_xref="GeneID:27214225"
                     /label="trnM gene"
     CDS             complement(53774..54196)
                     /gene="atpE"
                     /locus_tag="A4330_gp056"
                     /codon_start=1
                     /transl_table=11
                     /product="ATP synthase CF1 epsilon subunit"
                     /protein_id="YP_009243572.1"
                     /db_xref="GI:1016472753"
                     /db_xref="GeneID:27214226"
                     /label="atpE CDS"
     gene            complement(53774..54196)
                     /gene="atpE"
                     /locus_tag="A4330_gp056"
                     /db_xref="GeneID:27214226"
                     /label="atpE gene"
     CDS             complement(54193..55689)
                     /gene="atpB"
                     /locus_tag="A4330_gp055"
                     /codon_start=1
                     /transl_table=11
                     /product="ATP synthase CF1 beta subunit"
                     /protein_id="YP_009243573.1"
                     /db_xref="GI:1016472754"
                     /db_xref="GeneID:27214227"
                     /label="atpB CDS"
     gene            complement(54193..55689)
                     /gene="atpB"
                     /locus_tag="A4330_gp055"
                     /db_xref="GeneID:27214227"
                     /label="atpB gene"
     CDS             56462..57889
                     /gene="rbcL"
                     /locus_tag="A4330_gp054"
                     /codon_start=1
                     /transl_table=11
                     /product="ribulose 1,5-bisphosphate carboxylase/oxygenase
                     large subunit"
                     /protein_id="YP_009243574.1"
                     /db_xref="GI:1016472755"
                     /db_xref="GeneID:27214228"
                     /label="rbcL CDS"
     gene            56462..57889
                     /gene="rbcL"
                     /locus_tag="A4330_gp054"
                     /db_xref="GeneID:27214228"
                     /label="rbcL gene"
     CDS             58492..59961
                     /gene="accD"
                     /locus_tag="A4330_gp053"
                     /codon_start=1
                     /transl_table=11
                     /product="acetyl-CoA carboxylase carboxyltransferase beta
                     subunit"
                     /protein_id="YP_009243575.1"
                     /db_xref="GI:1016472756"
                     /db_xref="GeneID:27214229"
                     /label="accD CDS"
     gene            58492..59961
                     /gene="accD"
                     /locus_tag="A4330_gp053"
                     /db_xref="GeneID:27214229"
                     /label="accD gene"
     CDS             60390..60500
                     /gene="psaI"
                     /locus_tag="A4330_gp052"
                     /codon_start=1
                     /transl_table=11
                     /product="photosystem I subunit VIII"
                     /protein_id="YP_009243576.1"
                     /db_xref="GI:1016472757"
                     /db_xref="GeneID:27214230"
                     /label="psaI CDS"
     gene            60390..60500
                     /gene="psaI"
                     /locus_tag="A4330_gp052"
                     /db_xref="GeneID:27214230"
                     /label="psaI gene"
     CDS             60920..61474
                     /gene="ycf4"
                     /locus_tag="A4330_gp051"
                     /codon_start=1
                     /transl_table=11
                     /product="photosystem I assembly protein ycf4"
                     /protein_id="YP_009243577.1"
                     /db_xref="GI:1016472758"
                     /db_xref="GeneID:27214231"
                     /label="ycf4 CDS"
     gene            60920..61474
                     /gene="ycf4"
                     /locus_tag="A4330_gp051"
                     /db_xref="GeneID:27214231"
                     /label="ycf4 gene"
     CDS             62164..62853
                     /gene="cemA"
                     /locus_tag="A4330_gp050"
                     /codon_start=1
                     /transl_table=11
                     /product="chloroplast envelope membrane protein"
                     /protein_id="YP_009243578.1"
                     /db_xref="GI:1016472759"
                     /db_xref="GeneID:27214232"
                     /label="cemA CDS"
     gene            62164..62853
                     /gene="cemA"
                     /locus_tag="A4330_gp050"
                     /db_xref="GeneID:27214232"
                     /label="cemA gene"
     CDS             63107..64069
                     /gene="petA"
                     /locus_tag="A4330_gp049"
                     /codon_start=1
                     /transl_table=11
                     /product="cytochrome f"
                     /protein_id="YP_009243579.1"
                     /db_xref="GI:1016472760"
                     /db_xref="GeneID:27214233"
                     /label="petA CDS"
     gene            63107..64069
                     /gene="petA"
                     /locus_tag="A4330_gp049"
                     /db_xref="GeneID:27214233"
                     /label="petA gene"
     CDS             complement(65041..65163)
                     /gene="psbJ"
                     /locus_tag="A4330_gp048"
                     /codon_start=1
                     /transl_table=11
                     /product="photosystem II protein J"
                     /protein_id="YP_009243580.1"
                     /db_xref="GI:1016472761"
                     /db_xref="GeneID:27214234"
                     /label="psbJ CDS"
     gene            complement(65041..65163)
                     /gene="psbJ"
                     /locus_tag="A4330_gp048"
                     /db_xref="GeneID:27214234"
                     /label="psbJ gene"
     CDS             complement(65302..65418)
                     /gene="psbL"
                     /locus_tag="A4330_gp047"
                     /codon_start=1
                     /transl_table=11
                     /product="photosystem II protein L"
                     /protein_id="YP_009243581.1"
                     /db_xref="GI:1016472762"
                     /db_xref="GeneID:27214235"
                     /label="psbL CDS"
     gene            complement(65302..65418)
                     /gene="psbL"
                     /locus_tag="A4330_gp047"
                     /db_xref="GeneID:27214235"
                     /label="psbL gene"
     CDS             complement(65441..65560)
                     /gene="psbF"
                     /locus_tag="A4330_gp046"
                     /codon_start=1
                     /transl_table=11
                     /product="photosystem II cytochrome b559 beta subunit"
                     /protein_id="YP_009243582.1"
                     /db_xref="GI:1016472763"
                     /db_xref="GeneID:27214236"
                     /label="psbF CDS"
     gene            complement(65441..65560)
                     /gene="psbF"
                     /locus_tag="A4330_gp046"
                     /db_xref="GeneID:27214236"
                     /label="psbF gene"
     CDS             complement(65570..65821)
                     /gene="psbE"
                     /locus_tag="A4330_gp045"
                     /codon_start=1
                     /transl_table=11
                     /product="photosystem II cytochrome b559 alpha subunit"
                     /protein_id="YP_009243583.1"
                     /db_xref="GI:1016472764"
                     /db_xref="GeneID:27214237"
                     /label="psbE CDS"
     gene            complement(65570..65821)
                     /gene="psbE"
                     /locus_tag="A4330_gp045"
                     /db_xref="GeneID:27214237"
                     /label="psbE gene"
     CDS             66831..66926
                     /gene="petL"
                     /locus_tag="A4330_gp044"
                     /codon_start=1
                     /transl_table=11
                     /product="cytochrome b6/f complex subunit VI"
                     /protein_id="YP_009243584.1"
                     /db_xref="GI:1016472765"
                     /db_xref="GeneID:27214238"
                     /label="petL CDS"
     gene            66831..66926
                     /gene="petL"
                     /locus_tag="A4330_gp044"
                     /db_xref="GeneID:27214238"
                     /label="petL gene"
     CDS             67079..67192
                     /gene="petG"
                     /locus_tag="A4330_gp043"
                     /codon_start=1
                     /transl_table=11
                     /product="cytochrome b6/f complex subunit V"
                     /protein_id="YP_009243585.1"
                     /db_xref="GI:1016472766"
                     /db_xref="GeneID:27214239"
                     /label="petG CDS"
     gene            67079..67192
                     /gene="petG"
                     /locus_tag="A4330_gp043"
                     /db_xref="GeneID:27214239"
                     /label="petG gene"
     tRNA            complement(67322..67395)
                     /gene="trnW"
                     /locus_tag="A4330_gt020"
                     /product="tRNA-Trp"
                     /note="anticodon:CCA"
                     /db_xref="GeneID:27214240"
                     /transcription="GCGCTCTTAGTTCAGTTCGGTAGAACGCGGGTCTCCAAAACC
                     CGATGTCGTAGGTTCAAATCCTACAGAGCGTG"
                     /label="trnW tRNA"
     gene            complement(67322..67395)
                     /gene="trnW"
                     /locus_tag="A4330_gt020"
                     /db_xref="GeneID:27214240"
                     /label="trnW gene"
     tRNA            complement(67540..67613)
                     /gene="trnP"
                     /locus_tag="A4330_gt021"
                     /product="tRNA-Pro"
                     /note="anticodon:UGG"
                     /db_xref="GeneID:27214241"
                     /transcription="AGGGATGTAGCGCAGCTTGGTAGCGCGTTTGTTTTGGGTACA
                     AAATGTCACAGGTTCAAATCCTGTCATCCCTA"
                     /label="trnP tRNA"
     gene            complement(67540..67613)
                     /gene="trnP"
                     /locus_tag="A4330_gt021"
                     /db_xref="GeneID:27214241"
                     /label="trnP gene"
     CDS             67993..68121
                     /gene="psaJ"
                     /locus_tag="A4330_gp042"
                     /codon_start=1
                     /transl_table=11
                     /product="photosystem I subunit IX"
                     /protein_id="YP_009243586.1"
                     /db_xref="GI:1016472767"
                     /db_xref="GeneID:27214242"
                     /label="psaJ CDS"
     gene            67993..68121
                     /gene="psaJ"
                     /locus_tag="A4330_gp042"
                     /db_xref="GeneID:27214242"
                     /label="psaJ gene"
     CDS             68564..68764
                     /gene="rpl33"
                     /locus_tag="A4330_gp041"
                     /codon_start=1
                     /transl_table=11
                     /product="ribosomal protein L33"
                     /protein_id="YP_009243587.1"
                     /db_xref="GI:1016472768"
                     /db_xref="GeneID:27214243"
                     /label="rpl33 CDS"
     gene            68564..68764
                     /gene="rpl33"
                     /locus_tag="A4330_gp041"
                     /db_xref="GeneID:27214243"
                     /label="rpl33 gene"
     CDS             68950..69255
                     /gene="rps18"
                     /locus_tag="A4330_gp040"
                     /codon_start=1
                     /transl_table=11
                     /product="ribosomal protein S18"
                     /protein_id="YP_009243588.1"
                     /db_xref="GI:1016472769"
                     /db_xref="GeneID:27214244"
                     /label="rps18 CDS"
     gene            68950..69255
                     /gene="rps18"
                     /locus_tag="A4330_gp040"
                     /db_xref="GeneID:27214244"
                     /label="rps18 gene"
     CDS             complement(69492..69878)
                     /gene="rpl20"
                     /locus_tag="A4330_gp039"
                     /codon_start=1
                     /transl_table=11
                     /product="ribosomal protein L20"
                     /protein_id="YP_009243589.1"
                     /db_xref="GI:1016472770"
                     /db_xref="GeneID:27214245"
                     /label="rpl20 CDS"
     gene            complement(69492..69878)
                     /gene="rpl20"
                     /locus_tag="A4330_gp039"
                     /db_xref="GeneID:27214245"
                     /label="rpl20 gene"
     exon            complement(70638..70751)
                     /gene="rps12"
                     /locus_tag="A4330_gp038"
                     /number=1
                     /label="rps12 exon 1"
     CDS             join(complement(70638..70751),complement(98556..98787),
                     complement(97994..98019))
                     /gene="rps12"
                     /locus_tag="A4330_gp038"
                     /trans_splicing
                     /codon_start=1
                     /transl_table=11
                     /product="ribosomal protein S12"
                     /protein_id="YP_009243546.1"
                     /db_xref="GI:1016472771"
                     /db_xref="GeneID:27214305"
                     /label="rps12 CDS"
     gene            join(complement(70638..70751),complement(97994..98787))
                     /gene="rps12"
                     /locus_tag="A4330_gp038"
                     /trans_splicing
                     /db_xref="GeneID:27214305"
                     /label="rps12 gene"
     exon            complement(70902..71132)
                     /gene="clpP"
                     /locus_tag="A4330_gp037"
                     /number=3
                     /label="clpP exon 3"
     CDS             join(complement(72907..72977),complement(71764..72055),
                     complement(70902..71132))
                     /gene="clpP"
                     /locus_tag="A4330_gp037"
                     /codon_start=1
                     /transl_table=11
                     /product="clp protease proteolytic subunit"
                     /protein_id="YP_009243590.1"
                     /db_xref="GI:1016472772"
                     /db_xref="GeneID:27214246"
                     /label="clpP CDS"
     gene            complement(70902..72977)
                     /gene="clpP"
                     /locus_tag="A4330_gp037"
                     /db_xref="GeneID:27214246"
                     /label="clpP gene"
     intron          complement(71133..71763)
                     /gene="clpP"
                     /locus_tag="A4330_gp037"
                     /number=2
                     /label="clpP intron 2"
     exon            complement(71764..72055)
                     /gene="clpP"
                     /locus_tag="A4330_gp037"
                     /number=2
                     /label="clpP exon 2"
     intron          complement(72056..72906)
                     /gene="clpP"
                     /locus_tag="A4330_gp037"
                     /number=1
                     /label="clpP intron 1"
     exon            complement(72907..72977)
                     /gene="clpP"
                     /locus_tag="A4330_gp037"
                     /number=1
                     /label="clpP exon 1"
     CDS             73428..74954
                     /gene="psbB"
                     /locus_tag="A4330_gp036"
                     /codon_start=1
                     /transl_table=11
                     /product="photosystem II CP47 chlorophyll apoprotein"
                     /protein_id="YP_009243591.1"
                     /db_xref="GI:1016472773"
                     /db_xref="GeneID:27214247"
                     /label="psbB CDS"
     gene            73428..74954
                     /gene="psbB"
                     /locus_tag="A4330_gp036"
                     /db_xref="GeneID:27214247"
                     /label="psbB gene"
     CDS             75155..75256
                     /gene="psbT"
                     /locus_tag="A4330_gp035"
                     /codon_start=1
                     /transl_table=11
                     /product="photosystem II protein T"
                     /protein_id="YP_009243592.1"
                     /db_xref="GI:1016472774"
                     /db_xref="GeneID:27214248"
                     /label="psbT CDS"
     gene            75155..75256
                     /gene="psbT"
                     /locus_tag="A4330_gp035"
                     /db_xref="GeneID:27214248"
                     /label="psbT gene"
     CDS             complement(75343..75474)
                     /gene="psbN"
                     /locus_tag="A4330_gp034"
                     /codon_start=1
                     /transl_table=11
                     /product="photosystem II protein N"
                     /protein_id="YP_009243593.1"
                     /db_xref="GI:1016472775"
                     /db_xref="GeneID:27214249"
                     /label="psbN CDS"
     gene            complement(75343..75474)
                     /gene="psbN"
                     /locus_tag="A4330_gp034"
                     /db_xref="GeneID:27214249"
                     /label="psbN gene"
     CDS             75577..75798
                     /gene="psbH"
                     /locus_tag="A4330_gp033"
                     /codon_start=1
                     /transl_table=11
                     /product="photosystem II phosphoprotein"
                     /protein_id="YP_009243594.1"
                     /db_xref="GI:1016472776"
                     /db_xref="GeneID:27214250"
                     /label="psbH CDS"
     gene            75577..75798
                     /gene="psbH"
                     /locus_tag="A4330_gp033"
                     /db_xref="GeneID:27214250"
                     /label="psbH gene"
     exon            75927..75932
                     /gene="petB"
                     /locus_tag="A4330_gp032"
                     /number=1
                     /label="petB exon 1"
     CDS             join(75927..75932,76672..77313)
                     /gene="petB"
                     /locus_tag="A4330_gp032"
                     /codon_start=1
                     /transl_table=11
                     /product="cytochrome b6"
                     /protein_id="YP_009243595.1"
                     /db_xref="GI:1016472777"
                     /db_xref="GeneID:27214251"
                     /label="petB CDS"
     gene            75927..77313
                     /gene="petB"
                     /locus_tag="A4330_gp032"
                     /db_xref="GeneID:27214251"
                     /label="petB gene"
     intron          75933..76671
                     /gene="petB"
                     /locus_tag="A4330_gp032"
                     /label="petB intron"
     exon            76672..77313
                     /gene="petB"
                     /locus_tag="A4330_gp032"
                     /number=2
                     /label="petB exon 2"
     exon            77494..77501
                     /gene="petD"
                     /locus_tag="A4330_gp031"
                     /number=1
                     /label="petD exon 1"
     CDS             join(77494..77501,78249..78723)
                     /gene="petD"
                     /locus_tag="A4330_gp031"
                     /codon_start=1
                     /transl_table=11
                     /product="cytochrome b6/f complex subunit IV"
                     /protein_id="YP_009243596.1"
                     /db_xref="GI:1016472778"
                     /db_xref="GeneID:27214252"
                     /label="petD CDS"
     gene            77494..78723
                     /gene="petD"
                     /locus_tag="A4330_gp031"
                     /db_xref="GeneID:27214252"
                     /label="petD gene"
     intron          77502..78248
                     /gene="petD"
                     /locus_tag="A4330_gp031"
                     /label="petD intron"
     exon            78249..78723
                     /gene="petD"
                     /locus_tag="A4330_gp031"
                     /number=2
                     /label="petD exon 2"
     CDS             complement(78865..79926)
                     /gene="rpoA"
                     /locus_tag="A4330_gp030"
                     /codon_start=1
                     /transl_table=11
                     /product="RNA polymerase alpha subunit"
                     /protein_id="YP_009243597.1"
                     /db_xref="GI:1016472779"
                     /db_xref="GeneID:27214253"
                     /label="rpoA CDS"
     gene            complement(78865..79926)
                     /gene="rpoA"
                     /locus_tag="A4330_gp030"
                     /db_xref="GeneID:27214253"
                     /label="rpoA gene"
     CDS             complement(79994..80410)
                     /gene="rps11"
                     /locus_tag="A4330_gp029"
                     /codon_start=1
                     /transl_table=11
                     /product="ribosomal protein S11"
                     /protein_id="YP_009243598.1"
                     /db_xref="GI:1016472780"
                     /db_xref="GeneID:27214254"
                     /label="rps11 CDS"
     gene            complement(79994..80410)
                     /gene="rps11"
                     /locus_tag="A4330_gp029"
                     /db_xref="GeneID:27214254"
                     /label="rps11 gene"
     CDS             complement(80523..80636)
                     /gene="rpl36"
                     /locus_tag="A4330_gp028"
                     /codon_start=1
                     /transl_table=11
                     /product="ribosomal protein L36"
                     /protein_id="YP_009243599.1"
                     /db_xref="GI:1016472781"
                     /db_xref="GeneID:27214255"
                     /label="rpl36 CDS"
     gene            complement(80523..80636)
                     /gene="rpl36"
                     /locus_tag="A4330_gp028"
                     /db_xref="GeneID:27214255"
                     /label="rpl36 gene"
     CDS             complement(80753..80986)
                     /gene="infA"
                     /locus_tag="A4330_gp027"
                     /codon_start=1
                     /transl_table=11
                     /product="translational initiation factor 1"
                     /protein_id="YP_009243600.1"
                     /db_xref="GI:1016472782"
                     /db_xref="GeneID:27214256"
                     /label="infA CDS"
     gene            complement(80753..80986)
                     /gene="infA"
                     /locus_tag="A4330_gp027"
                     /db_xref="GeneID:27214256"
                     /label="infA gene"
     CDS             complement(81108..81512)
                     /gene="rps8"
                     /locus_tag="A4330_gp026"
                     /codon_start=1
                     /transl_table=11
                     /product="ribosomal protein S8"
                     /protein_id="YP_009243601.1"
                     /db_xref="GI:1016472783"
                     /db_xref="GeneID:27214257"
                     /label="rps8 CDS"
     gene            complement(81108..81512)
                     /gene="rps8"
                     /locus_tag="A4330_gp026"
                     /db_xref="GeneID:27214257"
                     /label="rps8 gene"
     CDS             complement(81717..82085)
                     /gene="rpl14"
                     /locus_tag="A4330_gp025"
                     /codon_start=1
                     /transl_table=11
                     /product="ribosomal protein L14"
                     /protein_id="YP_009243602.1"
                     /db_xref="GI:1016472784"
                     /db_xref="GeneID:27214258"
                     /label="rpl14 CDS"
     gene            complement(81717..82085)
                     /gene="rpl14"
                     /locus_tag="A4330_gp025"
                     /db_xref="GeneID:27214258"
                     /label="rpl14 gene"
     exon            complement(82227..82625)
                     /gene="rpl16"
                     /locus_tag="A4330_gp024"
                     /number=2
                     /label="rpl16 exon 2"
     CDS             join(complement(83577..83585),complement(82227..82625))
                     /gene="rpl16"
                     /locus_tag="A4330_gp024"
                     /codon_start=1
                     /transl_table=11
                     /product="ribosomal protein L16"
                     /protein_id="YP_009243603.1"
                     /db_xref="GI:1016472785"
                     /db_xref="GeneID:27214182"
                     /label="rpl16 CDS"
     gene            complement(82227..83585)
                     /gene="rpl16"
                     /locus_tag="A4330_gp024"
                     /db_xref="GeneID:27214182"
                     /label="rpl16 gene"
     intron          complement(82626..83576)
                     /gene="rpl16"
                     /locus_tag="A4330_gp024"
                     /label="rpl16 intron"
     exon            complement(83577..83585)
                     /gene="rpl16"
                     /locus_tag="A4330_gp024"
                     /number=1
                     /label="rpl16 exon 1"
     CDS             complement(83734..84390)
                     /gene="rps3"
                     /locus_tag="A4330_gp023"
                     /codon_start=1
                     /transl_table=11
                     /product="ribosomal protein S3"
                     /protein_id="YP_009243604.1"
                     /db_xref="GI:1016472786"
                     /db_xref="GeneID:27214259"
                     /label="rps3 CDS"
     gene            complement(83734..84390)
                     /gene="rps3"
                     /locus_tag="A4330_gp023"
                     /db_xref="GeneID:27214259"
                     /label="rps3 gene"
     CDS             complement(84375..84869)
                     /gene="rpl22"
                     /locus_tag="A4330_gp022"
                     /codon_start=1
                     /transl_table=11
                     /product="ribosomal protein L22"
                     /protein_id="YP_009243605.1"
                     /db_xref="GI:1016472787"
                     /db_xref="GeneID:27214260"
                     /label="rpl22 CDS"
     gene            complement(84375..84869)
                     /gene="rpl22"
                     /locus_tag="A4330_gp022"
                     /db_xref="GeneID:27214260"
                     /label="rpl22 gene"
     CDS             complement(84936..85214)
                     /gene="rps19"
                     /locus_tag="A4330_gp021"
                     /exception="alternative start codon"
                     /note="GTG start codon"
                     /codon_start=1
                     /transl_except="(pos:complement(83819..83821),aa:Met)"
                     /transl_table=11
                     /product="ribosomal protein S19"
                     /protein_id="YP_009243606.1"
                     /db_xref="GI:1016472788"
                     /db_xref="GeneID:27214261"
                     /label="rps19 CDS"
     gene            complement(84936..85214)
                     /gene="rps19"
                     /locus_tag="A4330_gp021"
                     /db_xref="GeneID:27214261"
                     /label="rps19 gene"
     exon            complement(85269..85702)
                     /gene="rpl2"
                     /locus_tag="A4330_gp020"
                     /number=2
                     /label="rpl2 exon 2"
     CDS             join(complement(86354..86744),complement(85269..85702))
                     /gene="rpl2"
                     /locus_tag="A4330_gp020"
                     /codon_start=1
                     /transl_table=11
                     /product="ribosomal protein L2"
                     /protein_id="YP_009243607.1"
                     /db_xref="GI:1016472789"
                     /db_xref="GeneID:27214262"
                     /label="rpl2 CDS"
     gene            complement(85269..86744)
                     /gene="rpl2"
                     /locus_tag="A4330_gp020"
                     /db_xref="GeneID:27214262"
                     /label="rpl2 gene"
     intron          complement(85703..86353)
                     /gene="rpl2"
                     /locus_tag="A4330_gp020"
                     /label="rpl2 intron"
     exon            complement(86354..86744)
                     /gene="rpl2"
                     /locus_tag="A4330_gp020"
                     /number=1
                     /label="rpl2 exon 1"
     CDS             complement(86763..87044)
                     /gene="rpl23"
                     /locus_tag="A4330_gp019"
                     /codon_start=1
                     /transl_table=11
                     /product="ribosomal protein L23"
                     /protein_id="YP_009243608.1"
                     /db_xref="GI:1016472790"
                     /db_xref="GeneID:27214263"
                     /label="rpl23 CDS"
     gene            complement(86763..87044)
                     /gene="rpl23"
                     /locus_tag="A4330_gp019"
                     /db_xref="GeneID:27214263"
                     /label="rpl23 gene"
     tRNA            complement(87206..87279)
                     /gene="trnI"
                     /locus_tag="A4330_gt022"
                     /product="tRNA-Ile"
                     /note="anticodon:CAU"
                     /db_xref="GeneID:27214264"
                     /transcription="GCATCCATGGCTGAATGGTTAAAGCGCCCAACTCATAATTGG
                     CGAATTCGTAGGTTCAATTCCTACTGGATGCA"
                     /label="trnI tRNA"
     gene            complement(87206..87279)
                     /gene="trnI"
                     /locus_tag="A4330_gt022"
                     /db_xref="GeneID:27214264"
                     /label="trnI gene"
     CDS             87368..93670
                     /gene="ycf2"
                     /locus_tag="A4330_gp018"
                     /codon_start=1
                     /transl_table=11
                     /product="hypothetical chloroplast RF2"
                     /protein_id="YP_009243609.1"
                     /db_xref="GI:1016472791"
                     /db_xref="GeneID:27214265"
                     /label="ycf2 CDS"
     gene            87368..93670
                     /gene="ycf2"
                     /locus_tag="A4330_gp018"
                     /db_xref="GeneID:27214265"
                     /label="ycf2 gene"
     tRNA            complement(94306..94386)
                     /gene="trnL"
                     /locus_tag="A4330_gt023"
                     /product="tRNA-Leu"
                     /note="anticodon:CAA"
                     /db_xref="GeneID:27214266"
                     /transcription="GCCTTGGTGGTGAAATGGTAGACACGCGAGACTCAAAATCTC
                     GTGCTCAAGAGCGTGGAGGTTCGAGTCCTCTTCAAGGCA"
                     /label="trnL tRNA"
     gene            complement(94306..94386)
                     /gene="trnL"
                     /locus_tag="A4330_gt023"
                     /db_xref="GeneID:27214266"
                     /label="trnL gene"
     exon            complement(94957..95712)
                     /gene="ndhB"
                     /locus_tag="A4330_gp017"
                     /number=2
                     /label="ndhB exon 2"
     CDS             join(complement(96395..97171),complement(94957..95712))
                     /gene="ndhB"
                     /locus_tag="A4330_gp017"
                     /codon_start=1
                     /transl_table=11
                     /product="NADH-plastoquinone oxidoreductase subunit 2"
                     /protein_id="YP_009243610.1"
                     /db_xref="GI:1016472792"
                     /db_xref="GeneID:27214267"
                     /label="ndhB CDS"
     gene            complement(94957..97171)
                     /gene="ndhB"
                     /locus_tag="A4330_gp017"
                     /db_xref="GeneID:27214267"
                     /label="ndhB gene"
     intron          complement(95713..96394)
                     /gene="ndhB"
                     /locus_tag="A4330_gp017"
                     /label="ndhB intron"
     exon            complement(96395..97171)
                     /gene="ndhB"
                     /locus_tag="A4330_gp017"
                     /number=1
                     /label="ndhB exon 1"
     CDS             complement(97471..97938)
                     /gene="rps7"
                     /locus_tag="A4330_gp016"
                     /codon_start=1
                     /transl_table=11
                     /product="ribosomal protein S7"
                     /protein_id="YP_009243611.1"
                     /db_xref="GI:1016472793"
                     /db_xref="GeneID:27214268"
                     /label="rps7 CDS"
     gene            complement(97471..97938)
                     /gene="rps7"
                     /locus_tag="A4330_gp016"
                     /db_xref="GeneID:27214268"
                     /label="rps7 gene"
     exon            complement(97994..98019)
                     /gene="rps12"
                     /locus_tag="A4330_gp038"
                     /number=3
                     /label="rps12 exon 3"
     intron          complement(98020..98555)
                     /gene="rps12"
                     /locus_tag="A4330_gp038"
                     /label="rps12 intron"
     exon            complement(98556..98787)
                     /gene="rps12"
                     /locus_tag="A4330_gp038"
                     /number=2
                     /label="rps12 exon 2"
     tRNA            100624..100695
                     /gene="trnV"
                     /locus_tag="A4330_gt024"
                     /product="tRNA-Val"
                     /note="anticodon:GAC"
                     /db_xref="GeneID:27214269"
                     /transcription="AGGGATATAACTCAGCGGTAGAGTGTCACCTTGACGTGGTGG
                     AAGTCATCAGTTCGAGCCTGATTATCCCTA"
                     /label="trnV tRNA"
     gene            100624..100695
                     /gene="trnV"
                     /locus_tag="A4330_gt024"
                     /db_xref="GeneID:27214269"
                     /label="trnV gene"
     repeat_region   complement(100717..112996)
                     /Identical_Bases="12,280"
                     /Mismatched_Bases=0
                     /Frequency=3
                     /Percent_Identical="100%"
                     /annotation_group="Repeat 1"
                     /All_Locations="-11,635+; 112,996-; 130,510+"
                     /label="Repeat 1"
     tRNA            101200..101274
                     /gene="trnH"
                     /locus_tag="A4330_gt025"
                     /product="tRNA-His"
                     /note="anticodon:GUG"
                     /db_xref="GeneID:27214271"
                     /transcription="GGCGGATGTAGCCAAGTGGATCAAGGCAGTGGATTGTGAATC
                     CACCACGCGCGGGTTCAATTCCCGTCGTTCGCC"
                     /label="trnH tRNA"
     gene            101200..101274
                     /gene="trnH"
                     /locus_tag="A4330_gt025"
                     /db_xref="GeneID:27214271"
                     /label="trnH gene"
     repeat_region   101361..112996
                     /Identical_Bases="11,636"
                     /Mismatched_Bases=0
                     /Frequency=2
                     /Percent_Identical="100%"
                     /annotation_group="Repeat 1"
                     /All_Locations="101,361+; 142,145-"
                     /label="Repeat 1"
     rRNA            102495..103984
                     /gene="rrn16"
                     /locus_tag="A4330_gr008"
                     /product="16S ribosomal RNA"
                     /db_xref="GeneID:27214273"
                     /transcription="TCTCATGGAGAGTTCGATCCTGGCTCAGGATGAACGCTGGCG
                     GCATGCTTAACACATGCAAGTCGGACGGGAAGTGGTGTTTCCAGTGGCGGACGGGTGA
                     GTAACGCGTAAGAACCTGCCCTTGGGAGGGGAACAACAGCTGGAAACGGCTGCTAATA
                     CCCCGTAGGCTGAGGAGCAAAAGGAGGAATCCGCCCGAGGAGGGGCTCGCGTCTGATT
                     AGCTAGTTGGTGAGGCAATAGCTTACCAAGGCGATGATCAGTAGCTGGTCCGAGAGGA
                     TGATCAGCCACACTGGGACTGAGACACGGCCCAGACTCCTACGGGAGGCAGCAGTGGG
                     GAATTTTCCGCAATGGGCGAAAGCCTGACGGAGCAATGCCGCGTGGAGGTAGAAGGCC
                     CACGGGTCGTGAACTTCTTTTCCCGGAGAAGAAGCAATGACGGTATCTGGGGAATAAG
                     CATCGGCTAACTCTGTGCCAGCAGCCGCGGTAATACAGAGGATGCAAGCGTTATCCGG
                     AATGATTGGGCGTAAAGCGTCTGTAGGTGGCTTTTTAAGTCCGCCGTCAAATCCCAGG
                     GCTCAACCCTGGACAGGCGGTGGAAACTACCAAGCTGGAGTACGGTAGGGGCAGAGGG
                     AATTTCCGGTGGAGCGGTGAAATGCGTAGAGATCGGAAAGAACACCAACGGCGAAAGC
                     ACTCTGCTGGGCCGACACTGACACTGAGAGACGAAAGCTAGGGGAGCGAATGGGATTA
                     GATACCCCAGTAGTCCTAGCCGTAAACGATGGATACTAGGCGCTGTGCGTATCGACCC
                     GTGCAGTGCTGTAGCTAACGCGTTAAGTATCCCGCCTGGGGAGTACGTTCGCAAGAAT
                     GAAACTCAAAGGAATTGACGGGGGCCCGCACAAGCGGTGGAGCATGTGGTTTAATTCG
                     ATGCAAAGCGAAGAACCTTACCAGGGCTTGACATGCCGCGAATCCTCTTGAAAGAGAG
                     GGGTGCCTTCGGGAACGCGGACACAGGTGGTGCATGGCTGTCGTCAGCTCGTGCCGTA
                     AGGTGTTGGGTTAAGTCCCGCAACGAGCGCAACCCTCGTGTTTAGTTGCCATCATTTA
                     GTTTGGAACCCTGAACAGACTGCCGGTGATAAGCCGGAGGAAGGTGAGGATGACGTCA
                     AGTCATCATGCCCCTTATGCCCTGGGCGACACACGTGCTACAATGGCCGGGACAAAGG
                     GTCGCGATCCCGCGAGGGTGAGCTAACTCCAAAAACCCGTCCTCAGTTCGGATTGCAG
                     GCTGCAACTCGCCTGCATGAAGCCGGAATCGCTAGTAATCGCCGGTCAGCCATACGGC
                     GGTGAATTCGTTCCCGGGCCTTGTACACACCGCCCGTCACACTATGGGAGCTGGCCAT
                     GCCCGAAGTCGTTACCTTAACCGCAAGGAGGGGGATGCCGAAGGCAGGGCTAGTGACT
                     GGAGTGAAGTCGTAACAAGGTAGCCGTACTGGAAGGTGCGGCTGGATCACCTCCTT"
                     /label="rrn16 rRNA"
     gene            102495..103984
                     /gene="rrn16"
                     /locus_tag="A4330_gr008"
                     /db_xref="GeneID:27214273"
                     /label="rrn16 gene"
     tRNA            join(104280..104316,105264..105298)
                     /gene="trnI"
                     /locus_tag="A4330_gt026"
                     /product="tRNA-Ile"
                     /note="anticodon:GAU"
                     /db_xref="GeneID:27214274"
                     /transcription="GGGCTATTAGCTCAGTGGTAGAGCGCGCCCCTGATAAGGGCG
                     AGGTCTCTGGTTCAAGTCCAGGATGGCCCA"
                     /label="trnI tRNA"
     exon            104280..104316
                     /gene="trnI"
                     /locus_tag="A4330_gt026"
                     /number=1
                     /label="trnI exon 1"
     gene            104280..105298
                     /gene="trnI"
                     /locus_tag="A4330_gt026"
                     /db_xref="GeneID:27214274"
                     /label="trnI gene"
     intron          104317..105263
                     /gene="trnI"
                     /locus_tag="A4330_gt026"
                     /label="trnI intron"
     exon            105264..105298
                     /gene="trnI"
                     /locus_tag="A4330_gt026"
                     /number=2
                     /label="trnI exon 2"
     tRNA            join(105363..105400,106215..106249)
                     /gene="trnA"
                     /locus_tag="A4330_gt027"
                     /product="tRNA-Ala"
                     /note="anticodon:UGC"
                     /db_xref="GeneID:27214275"
                     /transcription="GGGGATATAGCTCAGTTGGTAGAGCTCCGCTCTTGCAAGGCG
                     GATGTCAGCGGTTCGAGTCCGCTTATCTCCA"
                     /label="trnA"
     exon            105363..105400
                     /gene="trnA"
                     /locus_tag="A4330_gt027"
                     /number=1
                     /label="trnA exon 1"
     gene            105363..106249
                     /gene="trnA"
                     /locus_tag="A4330_gt027"
                     /db_xref="GeneID:27214275"
                     /modified_by=123
                     /label="trnA gene"
     intron          105401..106214
                     /gene="trnA"
                     /locus_tag="A4330_gt027"
                     /label="trnA intron"
     exon            106215..106249
                     /gene="trnA"
                     /locus_tag="A4330_gt027"
                     /number=2
                     /label="trnA exon 2"
     rRNA            106402..109215
                     /gene="rrn23"
                     /locus_tag="A4330_gr007"
                     /product="23S ribosomal RNA"
                     /db_xref="GeneID:27214276"
                     /transcription="TTCAAACGAGGAAAGGCTTACGGTGGATACCTAGGCACCCAG
                     AGACGAGGAAGGGCGTAGTAAGCGACGAAATGCTTCGGGGAGTTGAAAATAAGCATAG
                     ATCCGGAGATTCCCGAATAGGTCAACCTTTAAAACTGCTGCTGAATCCATGGGCAGGC
                     AAGAGACAACCTGGCGAACTGAAACATCTTAGTAGCCAGAGGAAAAGAAAGCAAAAGC
                     GATTCCCGTAGTAGCGGCGAGCGAAATGGGAGCAGCCTAAACCGTGAAAACGGGGTTG
                     TGGGAGAGCAATACAAGCGTCGTGCTGCTAGGCGAAGCGGTGGAGTACTGCACCCTAG
                     ATGGCGAGAGTCCAGTAGCCGAAAGCATCACTAGCTTATGCTCTGACCCGAGTAGCAT
                     GGGGCACGTGGAATCCCGTGTGAATCAGCAAGGACCACCTTGCAAGGCTAAATACTCC
                     TGGGTGACCGATAGCGAAGTAGTACCGTGAGGGAAGGGTGAAAAGAACCCCCATCGGG
                     GAGTGAAATAGAACATGAAACCGTAAGCTCCCAAGCAGTGGGAGGAGCCCGGGGCTCT
                     GACCGCGTGCCTGTTGAAGAATGAGCCGGCGACTCATAGGCAGTGGCTTGGTTAAGGG
                     AACCCACCGGAGCCGTAGCGAAAGCGAGTCTTCATAGGGCAATTGTCACTGCTTATGG
                     ACCCGAACCTGGGTGATCTATCCATGACCAGGATGAAGCTTGGGTGAAACTAAGTGGA
                     GGTCCGAACCGACTGATGTTGAAGAATCAGCGGATGAGTTGTGGTTAGGGGTGAAATG
                     CCACTCGAACCCAGAGCTAGCTGGTTCTCCCCGAAATGCGTTGAGGCGCAGCAGTTGA
                     CTGGACATCTAGGGGTAAAGCACTGTTTCGGTGCGGGCCGCGAGAGCGGTACCAAATC
                     GAGGCAAACTCTGAATACTAGATATGACCTCAAAATAAAATAACAGGGGTCAAGGTCG
                     GCCAGTGAGACGATGGGGGATAAGCTTCATCGTCGAGAGGGAAACAGCCCGGATCACC
                     AGCTAAGGCCCCTAAATGACCGCTCAGTGATAAAGGAGGTAGGGGTGCAGAGACAGCC
                     AGGAGGTTTGCCTAGAAGCAGCCACCCTTGAAAGAGTGCGTAATAGCTCACTGATCGA
                     GCGCTCTTGCGCCGAAGATGAACGGGGCTAAGCGATCTGCCGAAGCTGTGGGATGTAA
                     AAATACATCGGTAGGGGAGCGTTCCGCCTTAGAGGGAAGCACCCGCGCGAGCGGTAGT
                     GGACGAAGCGGAAGCGAGAATGTCGGCTTGAGTAACGCAAACATTGGTGAGAATCCAA
                     TGCCCCGAAAACCTAAGGGTTCCTCCGCAAGGTTCGTCCACGGAGGGTGAGTCAGGGC
                     CTAAGATCAGGCCGAAAGGCGTAGTCGATGGACAACAGGTGAATATTCCTGTACTACC
                     CCTTGTTGGTCCCGAGGGACGGAGGAGGCTAGGTTAGCCGAAAGATGGTTATCGGTTC
                     AAGGACGTAAGGTGACCCTGCTTTGCAGGGTAAGAAGGGGTAGAGAAAATGCCTCGAG
                     CCAATGTTCGAGTACCAGGCGCTACGGCGCTGAAGTAACCCATGCCATACTCCCAGGA
                     AAAGCTCGAACGACCTTCAACAAAAGGGTACCTGTACCCGAAACCGACACAGGTAGGT
                     AGGTAGAGAATACCTAGGGGCGCGAGACAACTCTCTCTAAGGAACTCGGCAAAATAGC
                     CCCGTAACTTCGGGAGAAGGGGTGCCTCCTCACAAAGGGGGTCGCAGTGACCAGGCCC
                     GGGCGACTGTTTACCAAAAACACAGGTCTCCGCAAAGTCGTAAGACCATGTATGGGGG
                     CTGACGCCTGCCCAGTGCCGGAAGGTCAAGGAAGTTGGTGACCTGATGACAGGGGAGC
                     CGGCGACCGAAGCCCCGGTGAACGGCGGCCGTAACTATAACGGTCCTAAGGTAGCGAA
                     ATTCCTTGTCGGGTAAGTTCCGACCCGCACGAAAGGCGTAACGATCTGGGCACTGTCT
                     CGGAGAGAGGCTCGGTGAAATAGACATGTCTGTGAAGATGCGGACTACCTGCACCTGG
                     ACAGAAAGACCCTATGAAGCTTCACTGTTCCCTGGGATTGGCTTTGGGCCTTTCCTGC
                     GCAGCTTAGGTGGAAGGCGAAGAAGGCCTCCTTCCGGGGGGGCCCGAGCCATCAGTGA
                     GATACCACTCTGGAAGAGCTAGAATTCTAACCTTGTGTCAGGACCTACGGGCCAAGGG
                     ACAGTCTCAGGTAGACAGTTTCTATGGGGCGTAGGCCTCCCAAAAGGTAACGGAGGCG
                     TGCAAAGGTTTCCTCGGGCCGGACGGAGATTGGCCCTCGAGTGCAAAGGCAGAAGGGA
                     GCTTGACTGCAAGACCCACCCGTCGAGCAGGGACGAAAGTCGGCCTTAGTGATCCGAC
                     GGTGCCGAGTGGAAGGGCCGTCGCTCAACGGATAAAAGTTACTCTAGGGATAACAGGC
                     TGATCTTCCCCAAGAGCTCACATCGACGGGAAGGTTTGGCACCTCGATGTCGGCTCTT
                     CGCCACCTGGGGCTGTAGTATGTTCCAAGGGTTGGGCTGTTCGCCCATTAAAGCGGTA
                     CGTGAGCTGGGTTCAGAACGTCGTGAGACAGTTCGGTCCATATCCGGTGTGGGCGTTA
                     GAGCATTGAGAGGACCTTTCCCTAGTACGAGAGGACCGGGAAGGACGCACCTCTGGTG
                     TACCAGTTATCGTGCCCACGGTAAACGCTGGGTAGCCAAGTGCGGAGCGGATAACTGC
                     TGAAAGCATCTAAGTAGTAAGCCCACCCCAAGATGAGTGCTCTCCT"
                     /label="rrn23 rRNA"
     gene            106402..109215
                     /gene="rrn23"
                     /locus_tag="A4330_gr007"
                     /db_xref="GeneID:27214276"
                     /label="rrn23 gene"
     rRNA            109314..109416
                     /gene="rrn4.5"
                     /locus_tag="A4330_gr006"
                     /product="4.5S ribosomal RNA"
                     /db_xref="GeneID:27214277"
                     /transcription="GAAGGTCACGGCGAGACGAGCCGTTTATCATTACGATAGGTG
                     TCAAGTGGAAGTGCAGTGATGTATGCAGCTGAGGCATCCTAACAGACCGGTAGACTTG
                     AAC"
                     /label="rrn4.5 rRNA"
     gene            109314..109416
                     /gene="rrn4.5"
                     /locus_tag="A4330_gr006"
                     /db_xref="GeneID:27214277"
                     /label="rrn4.5 gene"
     rRNA            109675..109795
                     /gene="rrn5"
                     /locus_tag="A4330_gr005"
                     /product="5S ribosomal RNA"
                     /db_xref="GeneID:27214278"
                     /transcription="TATTCTGGTGTCCTAGGCGTAGAGGAACCACACCAATCCATC
                     CCGAACTTGGTGGTTAAACTCTACTGCGGTGACGATACTGTAGGGGAGGTCCTGCGGA
                     AAAATAGCTCGACGCCAGGAT"
                     /label="rrn5 rRNA"
     gene            109675..109795
                     /gene="rrn5"
                     /locus_tag="A4330_gr005"
                     /db_xref="GeneID:27214278"
                     /label="rrn5 gene"
     tRNA            110053..110126
                     /gene="trnR"
                     /locus_tag="A4330_gt028"
                     /product="tRNA-Arg"
                     /note="anticodon:ACG"
                     /db_xref="GeneID:27214279"
                     /transcription="GGGCCTGTAGCTCAGAGGATTAGAGCACGTGGCTACGAACCA
                     CGGTGTCGGGGGTTCGAATCCCTCCTCGCCCA"
                     /label="trnR tRNA"
     gene            110053..110126
                     /gene="trnR"
                     /locus_tag="A4330_gt028"
                     /db_xref="GeneID:27214279"
                     /label="trnR gene"
     tRNA            complement(110712..110783)
                     /gene="trnN"
                     /locus_tag="A4330_gt029"
                     /product="tRNA-Asn"
                     /note="anticodon:GUU"
                     /db_xref="GeneID:27214280"
                     /transcription="TCCTCAGTAGCTCAGTGGTAGAGCGGTCGGCTGTTAACTGAC
                     TGGTCGTAGGTTCGAATCCTACCTGGGGAG"
                     /label="trnN tRNA"
     gene            complement(110712..110783)
                     /gene="trnN"
                     /locus_tag="A4330_gt029"
                     /db_xref="GeneID:27214280"
                     /label="trnN gene"
     gene            111111..113076
                     /gene="ycf1"
                     /locus_tag="A4330_gp013"
                     /note="hypothetical chloroplast RF1; 5' partial
                     duplication truncated by end of IR"
                     /pseudo
                     /db_xref="GeneID:27214281"
                     /label="ycf1 gene"
     CDS             complement(113055..115301)
                     /gene="ndhF"
                     /locus_tag="A4330_gp012"
                     /codon_start=1
                     /transl_table=11
                     /product="NADH-plastoquinone oxidoreductase subunit 5"
                     /protein_id="YP_009243612.1"
                     /db_xref="GI:1016472794"
                     /db_xref="GeneID:27214282"
                     /label="ndhF CDS"
     gene            complement(113055..115301)
                     /gene="ndhF"
                     /locus_tag="A4330_gp012"
                     /db_xref="GeneID:27214282"
                     /label="ndhF gene"
     CDS             116227..116388
                     /gene="rpl32"
                     /locus_tag="A4330_gp011"
                     /codon_start=1
                     /transl_table=11
                     /product="ribosomal protein L32"
                     /protein_id="YP_009243613.1"
                     /db_xref="GI:1016472795"
                     /db_xref="GeneID:27214283"
                     /label="rpl32 CDS"
     gene            116227..116388
                     /gene="rpl32"
                     /locus_tag="A4330_gp011"
                     /db_xref="GeneID:27214283"
                     /label="rpl32 gene"
     tRNA            117322..117401
                     /gene="trnL-UAG"
                     /locus_tag="A4330_gt030"
                     /product="tRNA-Leu"
                     /note="anticodon:UAG"
                     /db_xref="GeneID:27214284"
                     /transcription="GCCGCTATGGTGAAATCGGTAGACACGCTGCTCTTAGGAAGC
                     AGTGCGAGAGCATCTCGGTTCGAGTCCGAGTGGCGGCA"
                     /label="trnL-UAG tRNA"
     gene            117322..117401
                     /gene="trnL-UAG"
                     /locus_tag="A4330_gt030"
                     /db_xref="GeneID:27214284"
                     /label="trnL-UAG gene"
     CDS             117498..118472
                     /gene="ccsA"
                     /locus_tag="A4330_gp010"
                     /codon_start=1
                     /transl_table=11
                     /product="cytochrome c heme attachment protein"
                     /protein_id="YP_009243614.1"
                     /db_xref="GI:1016472796"
                     /db_xref="GeneID:27214285"
                     /label="ccsA CDS"
     gene            117498..118472
                     /gene="ccsA"
                     /locus_tag="A4330_gp010"
                     /db_xref="GeneID:27214285"
                     /label="ccsA gene"
     CDS             complement(118696..120198)
                     /gene="ndhD"
                     /locus_tag="A4330_gp009"
                     /exception="RNA editing"
                     /codon_start=1
                     /transl_table=11
                     /product="NADH-plastoquinone oxidoreductase subunit 4"
                     /protein_id="YP_009243615.1"
                     /db_xref="GI:1016472797"
                     /db_xref="GeneID:27214286"
                     /label="ndhD CDS"
     gene            complement(118696..120198)
                     /gene="ndhD"
                     /locus_tag="A4330_gp009"
                     /db_xref="GeneID:27214286"
                     /label="ndhD gene"
     CDS             complement(120314..120559)
                     /gene="psaC"
                     /locus_tag="A4330_gp008"
                     /codon_start=1
                     /transl_table=11
                     /product="photosystem I subunit VII"
                     /protein_id="YP_009243616.1"
                     /db_xref="GI:1016472798"
                     /db_xref="GeneID:27214287"
                     /label="psaC CDS"
     gene            complement(120314..120559)
                     /gene="psaC"
                     /locus_tag="A4330_gp008"
                     /db_xref="GeneID:27214287"
                     /label="psaC gene"
     CDS             complement(120831..121136)
                     /gene="ndhE"
                     /locus_tag="A4330_gp007"
                     /codon_start=1
                     /transl_table=11
                     /product="NADH-plastoquinone oxidoreductase subunit 4L"
                     /protein_id="YP_009243617.1"
                     /db_xref="GI:1016472799"
                     /db_xref="GeneID:27214288"
                     /label="ndhE CDS"
     gene            complement(120831..121136)
                     /gene="ndhE"
                     /locus_tag="A4330_gp007"
                     /db_xref="GeneID:27214288"
                     /label="ndhE gene"
     CDS             complement(121364..121894)
                     /gene="ndhG"
                     /locus_tag="A4330_gp006"
                     /codon_start=1
                     /transl_table=11
                     /product="NADH-plastoquinone oxidoreductase subunit 6"
                     /protein_id="YP_009243618.1"
                     /db_xref="GI:1016472800"
                     /db_xref="GeneID:27214289"
                     /label="ndhG CDS"
     gene            complement(121364..121894)
                     /gene="ndhG"
                     /locus_tag="A4330_gp006"
                     /db_xref="GeneID:27214289"
                     /label="ndhG gene"
     CDS             complement(122255..122758)
                     /gene="ndhI"
                     /locus_tag="A4330_gp005"
                     /codon_start=1
                     /transl_table=11
                     /product="NADH-plastoquinone oxidoreductase subunit I"
                     /protein_id="YP_009243619.1"
                     /db_xref="GI:1016472801"
                     /db_xref="GeneID:27214290"
                     /label="ndhI CDS"
     gene            complement(122255..122758)
                     /gene="ndhI"
                     /locus_tag="A4330_gp005"
                     /db_xref="GeneID:27214290"
                     /label="ndhI gene"
     exon            complement(122851..123389)
                     /gene="ndhA"
                     /locus_tag="A4330_gp004"
                     /number=2
                     /label="ndhA exon 2"
     CDS             join(complement(124447..124999),
                     complement(122851..123389))
                     /gene="ndhA"
                     /locus_tag="A4330_gp004"
                     /codon_start=1
                     /transl_table=11
                     /product="NADH-plastoquinone oxidoreductase subunit 1"
                     /protein_id="YP_009243620.1"
                     /db_xref="GI:1016472802"
                     /db_xref="GeneID:27214291"
                     /label="ndhA CDS"
     gene            complement(122851..124999)
                     /gene="ndhA"
                     /locus_tag="A4330_gp004"
                     /db_xref="GeneID:27214291"
                     /label="ndhA gene"
     intron          complement(123390..124446)
                     /gene="ndhA"
                     /locus_tag="A4330_gp004"
                     /label="ndhA intron"
     exon            complement(124447..124999)
                     /gene="ndhA"
                     /locus_tag="A4330_gp004"
                     /number=1
                     /label="ndhA exon 1"
     CDS             complement(125001..126182)
                     /gene="ndhH"
                     /locus_tag="A4330_gp003"
                     /codon_start=1
                     /transl_table=11
                     /product="NADH-plastoquinone oxidoreductase subunit 7"
                     /protein_id="YP_009243621.1"
                     /db_xref="GI:1016472803"
                     /db_xref="GeneID:27214292"
                     /label="ndhH CDS"
     gene            complement(125001..126182)
                     /gene="ndhH"
                     /locus_tag="A4330_gp003"
                     /db_xref="GeneID:27214292"
                     /label="ndhH gene"
     CDS             complement(126274..126546)
                     /gene="rps15"
                     /locus_tag="A4330_gp002"
                     /codon_start=1
                     /transl_table=11
                     /product="ribosomal protein S15"
                     /protein_id="YP_009243622.1"
                     /db_xref="GI:1016472804"
                     /db_xref="GeneID:27214293"
                     /label="rps15 CDS"
     gene            complement(126274..126546)
                     /gene="rps15"
                     /locus_tag="A4330_gp002"
                     /db_xref="GeneID:27214293"
                     /label="rps15 gene"
     CDS             complement(126903..132395)
                     /gene="ycf1"
                     /locus_tag="A4330_gp001"
                     /codon_start=1
                     /transl_table=11
                     /product="hypothetical chloroplast RF1"
                     /protein_id="YP_009243623.1"
                     /db_xref="GI:1016472805"
                     /db_xref="GeneID:27214294"
                     /label="ycf1 CDS"
     gene            complement(126903..132395)
                     /gene="ycf1"
                     /locus_tag="A4330_gp001"
                     /db_xref="GeneID:27214294"
                     /label="ycf1 gene"
     repeat_region   130510..644
                     /Identical_Bases="12,280"
                     /Mismatched_Bases=0
                     /Frequency=2
                     /Percent_Identical="100%"
                     /annotation_group="Repeat 1"
                     /All_Locations="112,996-; 130,510+"
                     /label="Repeat 1"
     repeat_region   complement(130510..142145)
                     /Identical_Bases="11,636"
                     /Mismatched_Bases=0
                     /Frequency=2
                     /Percent_Identical="100%"
                     /annotation_group="Repeat 2"
                     /All_Locations="101,361+; 142,145-"
                     /label="Repeat 2"
     repeat_region   complement(130510..142145)
                     /Identical_Bases="11,636"
                     /Mismatched_Bases=0
                     /Frequency=2
                     /Percent_Identical="100%"
                     /annotation_group="Repeat 1"
                     /All_Locations="101,361+; 142,145-"
                     /label="Repeat 1"
     tRNA            132723..132794
                     /gene="trnN"
                     /locus_tag="A4330_gt031"
                     /product="tRNA-Asn"
                     /note="anticodon:GUU"
                     /db_xref="GeneID:27214295"
                     /transcription="TCCTCAGTAGCTCAGTGGTAGAGCGGTCGGCTGTTAACTGAC
                     TGGTCGTAGGTTCGAATCCTACCTGGGGAG"
                     /label="trnN tRNA"
     gene            132723..132794
                     /gene="trnN"
                     /locus_tag="A4330_gt031"
                     /db_xref="GeneID:27214295"
                     /label="trnN gene"
     tRNA            complement(133380..133453)
                     /gene="trnR"
                     /locus_tag="A4330_gt032"
                     /product="tRNA-Arg"
                     /note="anticodon:ACG"
                     /db_xref="GeneID:27214296"
                     /transcription="GGGCCTGTAGCTCAGAGGATTAGAGCACGTGGCTACGAACCA
                     CGGTGTCGGGGGTTCGAATCCCTCCTCGCCCA"
                     /label="trnR tRNA"
     gene            complement(133380..133453)
                     /gene="trnR"
                     /locus_tag="A4330_gt032"
                     /db_xref="GeneID:27214296"
                     /label="trnR gene"
     rRNA            complement(133711..133831)
                     /gene="rrn5"
                     /locus_tag="A4330_gr004"
                     /product="5S ribosomal RNA"
                     /db_xref="GeneID:27214297"
                     /transcription="TATTCTGGTGTCCTAGGCGTAGAGGAACCACACCAATCCATC
                     CCGAACTTGGTGGTTAAACTCTACTGCGGTGACGATACTGTAGGGGAGGTCCTGCGGA
                     AAAATAGCTCGACGCCAGGAT"
                     /label="rrn5 rRNA"
     gene            complement(133711..133831)
                     /gene="rrn5"
                     /locus_tag="A4330_gr004"
                     /db_xref="GeneID:27214297"
                     /label="rrn5 gene"
     rRNA            complement(134090..134192)
                     /gene="rrn4.5"
                     /locus_tag="A4330_gr003"
                     /product="4.5S ribosomal RNA"
                     /db_xref="GeneID:27214298"
                     /transcription="GAAGGTCACGGCGAGACGAGCCGTTTATCATTACGATAGGTG
                     TCAAGTGGAAGTGCAGTGATGTATGCAGCTGAGGCATCCTAACAGACCGGTAGACTTG
                     AAC"
                     /label="rrn4.5 rRNA"
     gene            complement(134090..134192)
                     /gene="rrn4.5"
                     /locus_tag="A4330_gr003"
                     /db_xref="GeneID:27214298"
                     /label="rrn4.5 gene"
     rRNA            complement(134291..137104)
                     /locus_tag="A4330_gr002"
                     /product="23S ribosomal RNA"
                     /db_xref="GeneID:27214299"
                     /transcription="TTCAAACGAGGAAAGGCTTACGGTGGATACCTAGGCACCCAG
                     AGACGAGGAAGGGCGTAGTAAGCGACGAAATGCTTCGGGGAGTTGAAAATAAGCATAG
                     ATCCGGAGATTCCCGAATAGGTCAACCTTTAAAACTGCTGCTGAATCCATGGGCAGGC
                     AAGAGACAACCTGGCGAACTGAAACATCTTAGTAGCCAGAGGAAAAGAAAGCAAAAGC
                     GATTCCCGTAGTAGCGGCGAGCGAAATGGGAGCAGCCTAAACCGTGAAAACGGGGTTG
                     TGGGAGAGCAATACAAGCGTCGTGCTGCTAGGCGAAGCGGTGGAGTACTGCACCCTAG
                     ATGGCGAGAGTCCAGTAGCCGAAAGCATCACTAGCTTATGCTCTGACCCGAGTAGCAT
                     GGGGCACGTGGAATCCCGTGTGAATCAGCAAGGACCACCTTGCAAGGCTAAATACTCC
                     TGGGTGACCGATAGCGAAGTAGTACCGTGAGGGAAGGGTGAAAAGAACCCCCATCGGG
                     GAGTGAAATAGAACATGAAACCGTAAGCTCCCAAGCAGTGGGAGGAGCCCGGGGCTCT
                     GACCGCGTGCCTGTTGAAGAATGAGCCGGCGACTCATAGGCAGTGGCTTGGTTAAGGG
                     AACCCACCGGAGCCGTAGCGAAAGCGAGTCTTCATAGGGCAATTGTCACTGCTTATGG
                     ACCCGAACCTGGGTGATCTATCCATGACCAGGATGAAGCTTGGGTGAAACTAAGTGGA
                     GGTCCGAACCGACTGATGTTGAAGAATCAGCGGATGAGTTGTGGTTAGGGGTGAAATG
                     CCACTCGAACCCAGAGCTAGCTGGTTCTCCCCGAAATGCGTTGAGGCGCAGCAGTTGA
                     CTGGACATCTAGGGGTAAAGCACTGTTTCGGTGCGGGCCGCGAGAGCGGTACCAAATC
                     GAGGCAAACTCTGAATACTAGATATGACCTCAAAATAAAATAACAGGGGTCAAGGTCG
                     GCCAGTGAGACGATGGGGGATAAGCTTCATCGTCGAGAGGGAAACAGCCCGGATCACC
                     AGCTAAGGCCCCTAAATGACCGCTCAGTGATAAAGGAGGTAGGGGTGCAGAGACAGCC
                     AGGAGGTTTGCCTAGAAGCAGCCACCCTTGAAAGAGTGCGTAATAGCTCACTGATCGA
                     GCGCTCTTGCGCCGAAGATGAACGGGGCTAAGCGATCTGCCGAAGCTGTGGGATGTAA
                     AAATACATCGGTAGGGGAGCGTTCCGCCTTAGAGGGAAGCACCCGCGCGAGCGGTAGT
                     GGACGAAGCGGAAGCGAGAATGTCGGCTTGAGTAACGCAAACATTGGTGAGAATCCAA
                     TGCCCCGAAAACCTAAGGGTTCCTCCGCAAGGTTCGTCCACGGAGGGTGAGTCAGGGC
                     CTAAGATCAGGCCGAAAGGCGTAGTCGATGGACAACAGGTGAATATTCCTGTACTACC
                     CCTTGTTGGTCCCGAGGGACGGAGGAGGCTAGGTTAGCCGAAAGATGGTTATCGGTTC
                     AAGGACGTAAGGTGACCCTGCTTTGCAGGGTAAGAAGGGGTAGAGAAAATGCCTCGAG
                     CCAATGTTCGAGTACCAGGCGCTACGGCGCTGAAGTAACCCATGCCATACTCCCAGGA
                     AAAGCTCGAACGACCTTCAACAAAAGGGTACCTGTACCCGAAACCGACACAGGTAGGT
                     AGGTAGAGAATACCTAGGGGCGCGAGACAACTCTCTCTAAGGAACTCGGCAAAATAGC
                     CCCGTAACTTCGGGAGAAGGGGTGCCTCCTCACAAAGGGGGTCGCAGTGACCAGGCCC
                     GGGCGACTGTTTACCAAAAACACAGGTCTCCGCAAAGTCGTAAGACCATGTATGGGGG
                     CTGACGCCTGCCCAGTGCCGGAAGGTCAAGGAAGTTGGTGACCTGATGACAGGGGAGC
                     CGGCGACCGAAGCCCCGGTGAACGGCGGCCGTAACTATAACGGTCCTAAGGTAGCGAA
                     ATTCCTTGTCGGGTAAGTTCCGACCCGCACGAAAGGCGTAACGATCTGGGCACTGTCT
                     CGGAGAGAGGCTCGGTGAAATAGACATGTCTGTGAAGATGCGGACTACCTGCACCTGG
                     ACAGAAAGACCCTATGAAGCTTCACTGTTCCCTGGGATTGGCTTTGGGCCTTTCCTGC
                     GCAGCTTAGGTGGAAGGCGAAGAAGGCCTCCTTCCGGGGGGGCCCGAGCCATCAGTGA
                     GATACCACTCTGGAAGAGCTAGAATTCTAACCTTGTGTCAGGACCTACGGGCCAAGGG
                     ACAGTCTCAGGTAGACAGTTTCTATGGGGCGTAGGCCTCCCAAAAGGTAACGGAGGCG
                     TGCAAAGGTTTCCTCGGGCCGGACGGAGATTGGCCCTCGAGTGCAAAGGCAGAAGGGA
                     GCTTGACTGCAAGACCCACCCGTCGAGCAGGGACGAAAGTCGGCCTTAGTGATCCGAC
                     GGTGCCGAGTGGAAGGGCCGTCGCTCAACGGATAAAAGTTACTCTAGGGATAACAGGC
                     TGATCTTCCCCAAGAGCTCACATCGACGGGAAGGTTTGGCACCTCGATGTCGGCTCTT
                     CGCCACCTGGGGCTGTAGTATGTTCCAAGGGTTGGGCTGTTCGCCCATTAAAGCGGTA
                     CGTGAGCTGGGTTCAGAACGTCGTGAGACAGTTCGGTCCATATCCGGTGTGGGCGTTA
                     GAGCATTGAGAGGACCTTTCCCTAGTACGAGAGGACCGGGAAGGACGCACCTCTGGTG
                     TACCAGTTATCGTGCCCACGGTAAACGCTGGGTAGCCAAGTGCGGAGCGGATAACTGC
                     TGAAAGCATCTAAGTAGTAAGCCCACCCCAAGATGAGTGCTCTCCT"
                     /label="23S rRNA"
     gene            complement(134291..137104)
                     /locus_tag="A4330_gr002"
                     /db_xref="GeneID:27214299"
                     /label="gene"
     tRNA            join(complement(138106..138143),
                     complement(137257..137291))
                     /gene="trnA"
                     /locus_tag="A4330_gt033"
                     /product="tRNA-Ala"
                     /db_xref="GeneID:27214304"
                     /transcription="GGGGATATAGCTCAGTTGGTAGAGCTCCGCTCTTGCAAGGCG
                     GATGTCAGCGGTTCGAGTCCGCTTATCTCCA"
                     /label="trnA"
     exon            complement(137257..137291)
                     /gene="trnA"
                     /locus_tag="A4330_gt033"
                     /number=2
                     /label="trnA exon 2"
     gene            complement(137257..138143)
                     /gene="trnA"
                     /locus_tag="A4330_gt033"
                     /db_xref="GeneID:27214304"
                     /label="trnA gene"
     intron          complement(137292..138105)
                     /gene="trnA"
                     /locus_tag="A4330_gt033"
                     /label="trnA intron"
     exon            complement(138106..138143)
                     /gene="trnA"
                     /locus_tag="A4330_gt033"
                     /number=1
                     /label="trnA exon 1"
     tRNA            join(complement(139190..139226),
                     complement(138208..138242))
                     /gene="trnI"
                     /locus_tag="A4330_gt034"
                     /product="tRNA-Ile"
                     /note="anticodon:GAU"
                     /db_xref="GeneID:27214300"
                     /transcription="GGGCTATTAGCTCAGTGGTAGAGCGCGCCCCTGATAAGGGCG
                     AGGTCTCTGGTTCAAGTCCAGGATGGCCCA"
                     /label="trnI tRNA"
     exon            complement(138208..138242)
                     /gene="trnI"
                     /locus_tag="A4330_gt034"
                     /number=2
                     /label="trnI exon 2"
     gene            complement(138208..139226)
                     /gene="trnI"
                     /locus_tag="A4330_gt034"
                     /db_xref="GeneID:27214300"
                     /label="trnI gene"
     exon            complement(139190..139226)
                     /gene="trnI"
                     /locus_tag="A4330_gt034"
                     /number=1
                     /label="trnI exon 1"
     rRNA            complement(139521..141010)
                     /gene="rrn16"
                     /locus_tag="A4330_gr001"
                     /product="16S ribosomal RNA"
                     /db_xref="GeneID:27214301"
                     /transcription="CTCATGGAGAGTTCGATCCTGGCTCAGGATGAACGCTGGCGG
                     CATGCTTAACACATGCAAGTCGGACGGGAAGTGGTGTTTCCAGTGGCGGACGGGTGAG
                     TAACGCGTAAGAACCTGCCCTTGGGAGGGGAACAACAGCTGGAAACGGCTGCTAATAC
                     CCCGTAGGCTGAGGAGCAAAAGGAGGAATCCGCCCGAGGAGGGGCTCGCGTCTGATTA
                     GCTAGTTGGTGAGGCAATAGCTTACCAAGGCGATGATCAGTAGCTGGTCCGAGAGGAT
                     GATCAGCCACACTGGGACTGAGACACGGCCCAGACTCCTACGGGAGGCAGCAGTGGGG
                     AATTTTCCGCAATGGGCGAAAGCCTGACGGAGCAATGCCGCGTGGAGGTAGAAGGCCC
                     ACGGGTCGTGAACTTCTTTTCCCGGAGAAGAAGCAATGACGGTATCTGGGGAATAAGC
                     ATCGGCTAACTCTGTGCCAGCAGCCGCGGTAATACAGAGGATGCAAGCGTTATCCGGA
                     ATGATTGGGCGTAAAGCGTCTGTAGGTGGCTTTTTAAGTCCGCCGTCAAATCCCAGGG
                     CTCAACCCTGGACAGGCGGTGGAAACTACCAAGCTGGAGTACGGTAGGGGCAGAGGGA
                     ATTTCCGGTGGAGCGGTGAAATGCGTAGAGATCGGAAAGAACACCAACGGCGAAAGCA
                     CTCTGCTGGGCCGACACTGACACTGAGAGACGAAAGCTAGGGGAGCGAATGGGATTAG
                     ATACCCCAGTAGTCCTAGCCGTAAACGATGGATACTAGGCGCTGTGCGTATCGACCCG
                     TGCAGTGCTGTAGCTAACGCGTTAAGTATCCCGCCTGGGGAGTACGTTCGCAAGAATG
                     AAACTCAAAGGAATTGACGGGGGCCCGCACAAGCGGTGGAGCATGTGGTTTAATTCGA
                     TGCAAAGCGAAGAACCTTACCAGGGCTTGACATGCCGCGAATCCTCTTGAAAGAGAGG
                     GGTGCCTTCGGGAACGCGGACACAGGTGGTGCATGGCTGTCGTCAGCTCGTGCCGTAA
                     GGTGTTGGGTTAAGTCCCGCAACGAGCGCAACCCTCGTGTTTAGTTGCCATCATTTAG
                     TTTGGAACCCTGAACAGACTGCCGGTGATAAGCCGGAGGAAGGTGAGGATGACGTCAA
                     GTCATCATGCCCCTTATGCCCTGGGCGACACACGTGCTACAATGGCCGGGACAAAGGG
                     TCGCGATCCCGCGAGGGTGAGCTAACTCCAAAAACCCGTCCTCAGTTCGGATTGCAGG
                     CTGCAACTCGCCTGCATGAAGCCGGAATCGCTAGTAATCGCCGGTCAGCCATACGGCG
                     GTGAATTCGTTCCCGGGCCTTGTACACACCGCCCGTCACACTATGGGAGCTGGCCATG
                     CCCGAAGTCGTTACCTTAACCGCAAGGAGGGGGATGCCGAAGGCAGGGCTAGTGACTG
                     GAGTGAAGTCGTAACAAGGTAGCCGTACTGGAAGGTGCGGCTGGATCACCTCCTTT"
                     /label="rrn16 rRNA"
     gene            complement(139521..141010)
                     /gene="rrn16"
                     /locus_tag="A4330_gr001"
                     /db_xref="GeneID:27214301"
                     /label="rrn16 gene"
ORIGIN      
        1 ttttttttat gactatttat aacttatata tgcaattttt taaatttttt gatttggttg
       61 gcacagggtc agggcctttc tcgctgggcg aacgacggga attgaacccg cgcatggtgg
      121 attcacaatc cactgccttg atccacttgg ctacatccgc cccgccaatt ttcttttatt
      181 tatttttatt tcaaaggatt cctttttgat cattcaaaaa tatttgttta tctaaaacag
      241 tctgaaatat aaaaaaaagc aataccgccc tcttattcta tcaagagggc ggtattgctt
      301 tttttatttc aaaaaactcg tatatactaa aacccggcct tacccatttg tagatggagc
      361 ttcaacagca gctaggtcta gaggaaagtt atgagcatta cgttcgtgca taacttccat
      421 accaaggtta gcgcggttaa tgatatcagc ccaagtatta attacacggc cttgactgtc
      481 aactacagat tggttgaaat tgaaaccgtt taggttaaac gccatagtgc tgatacctaa
      541 agcagtaaac cagataccta ctacaggcca agcggctagg aagaagtgta aagaacgaga
      601 gttgttgaaa ctagcatatt ggaagatcaa tcggccaaaa taaccatgag cggctacgat
      661 attataagtt tcttcctctt gcccgaacct gtaaccttca ttagcagatt cattttctgt
      721 ggtttccctg atcaaactag aggttaccaa ggaaccatgc atagcactaa atagggaacc
      781 gccgaataca ccagctacgc ctaacatgtg aaatgggtgc ataaggatgt tgtgctcagc
      841 ctggaataca atcatgaagt tgaaagtacc agagattcct agaggcatac catcagaaaa
      901 acttccttga ccaattgggt agatcaagaa aacagcagta gcagctgcaa caggagctga
      961 atatgcaaca gcaatccaag gtcgcatacc cagacggaaa ctaagctccc actcacgacc
     1021 catgtagcaa gctacaccaa gtaaaaagtg tagaacgatt aattcataag gaccaccatt
     1081 gtataaccat tcatcaacag aagccgcttc ccagattgga taaaagtgca aacctatagc
     1141 tgcagaagtc ggaataatgg caccggaaat aatattgttg ccataaagta gagatccaga
     1201 aacaggttca cgaataccat caatatctac tggaggagca gcaatgaagg cgataataaa
     1261 tacagaagtt gcggtcaata aagtaggaat catcaaaaca ccaaaccatc caatgtaaag
     1321 acggttttcg gtgctggtta tccagttaca gaagcgaccc cataggcttt cgctttcgcg
     1381 tctctctaaa atagcagtca tgagaaaatc ttggtttatt taattatcag ggactcccaa
     1441 gcacacgaat tttatataac tcgaaatata aggcttgtta ttcaataata taacattact
     1501 tatatgtctt tgtcaaccac tatttatcta gacatatcca agctttttgt aagtatattg
     1561 ttgaaaaaaa agtaattcta tataccctct ttttggcggt gggttgcccg ggattcgaac
     1621 ccggaactag tcggatggag tagataattt ccctgttaaa taggtaaaca cccctcccca
     1681 aaccgtgctt gcatttttca ttgcacacgg ctttccctat gtatacattt aaaaccttct
     1741 tacttagaac tttaaaaaag ttgaatactc ggttgattta acccttacta cactacatca
     1801 acatttcaga aaaaaaattg ttatcttcct tttttatctt cattacctac atttttagta
     1861 acaatttaca tgatttccta acgaatcatt caattaataa ctggccaaat cattgataca
     1921 aataatatcc aaataccaaa tacgtcttct atataacctc tgcgaagtgg aagaagctct
     1981 tggaaaggtc aaataaagga cttgctcttc cgccgtaaag aattcttcca ataaccccga
     2041 gcccgatctt ttcaaaaaag cacgtacagt acttttatgt ttacgagcca aagttctagc
     2101 acaagacagt cgaagtatat actttattcg atacaaactc tttttttgtg aggatccact
     2161 ataataatga taaatatttc tgcagatacg cccaaatcgg acaacaatat ccgaatctga
     2221 taaataagtc caaaccgcct tactaatagg gtgccccaat acgttacaaa atctcgcctt
     2281 agccaatgat ccaattagag gaacaattgg aacaagagta tcgaacttat taataggatt
     2341 atcaattata aatgcatttt ctagcatttg actgcgtacc attgaagggt ttagtcgcgc
     2401 acttgataga tagcccagaa gagctaggga attattatat aattggttta tacagatccg
     2461 tcccggctga gaccataggt aaaaatgaca tttccataaa ttgacaaaat aatatgtcca
     2521 ttttttcatc aaaaggggcg tcccttttga agcgagaatt gattttcctt gataactaat
     2581 ataatgcatg aaagggtcct taaacaacca tagattgtcc tgaaaggcct tagcaaaagc
     2641 ttctacaagt ccaagatgtt ctagttttcc atagaaaaag attcgttcaa gaagggttcc
     2701 agaagacgtt gagcataaat gagaagattt gttacgaaga aagacgaaga tggattcgta
     2761 ttcacataga tgagaattat ataggacgaa gaaaaacctt tgatttattt ttgaaaaaca
     2821 agaactggct ttatttggag tattacaaat acgatactcg tggagaaaga atcttaataa
     2881 atgtaaagaa gaagcgtctt ttacccagta gcgaaaagtt tgaaccaata tttccagatg
     2941 gactgggtag ggtattagta tctctaacac ataaattaaa tgtgaaaatt tgtcctctaa
     3001 aaaagggaat attgaatgaa ttgatcgtaa attatgagat ttaactattc ctttcctttc
     3061 tagcgaagat aataatcgga gataaaacgg aatttctaca atgactacaa atccttctga
     3121 tatcatttga aaattaaaat tattgttgcg cccaaaaaag gtattttggg taaaatcatt
     3181 agcaaaaaga atcaaatgat tctgttcata ctgatacatt cgctcaattg cacgtttcac
     3241 aattagtaag ctaaacttat tagaacctgc attttccaac aaaacggatc tatttctatt
     3301 taaaccatga tcatgcgcaa gtgcataaat atactcctga aagataagtg gatataagaa
     3361 gtagtgttgt tgagatctat ttagctttaa atatttttgg aattcctcca tttgaaattc
     3421 tagttgaact aaaggtagag gattttgggg gttatcaatg aaacatagtg cgatacagtc
     3481 aaaacgaggt attcgagtaa taaacgaata gatacctcgg ggatacaggt aaacttatca
     3541 acggattatc tatcctctct tttccattta aacgaataag ttatgttcgt tataggataa
     3601 caaaagactt agaaatcctt tattttttca acctaatcgc tcttttgatt ttggaatttt
     3661 tttatcaata tactgtttct tctacacatt tctattctat tccataatgg aaaatgtcaa
     3721 tagttaggat tcattaaaat ataaagaatt cgttcatggg ataatccctt cccgtatcag
     3781 gcactaatac ttttttaacg tctaattaga tcgggtaatc gttcaaatta agaacagaag
     3841 ctcgttgctt tttccctata atcaataatc atatcatcaa tcaataaata aataaataaa
     3901 taaattgaag ccattagggc tctatatcca tttattcatc tgacccaact tgaaattgaa
     3961 ttcatttttt tccgtttcaa aaaagaacac aacggtttgt accgattcgg aaagaatgaa
     4021 atattctcag aactcttcgt tgatccgaca tgctattttt tccattcatt ccctttcagg
     4081 atcagtcgtg gtcttccaaa ctttaccgat ggtatggacg aatccctcgc ttcatccaaa
     4141 tgtgtaaaag atcctagccg cacttaaaag ccgagtactc taccgttgag ttagcaaccc
     4201 gaatagaaaa agtttatgta aatacaatca aaaaaaaaaa agatagataa atgtcaaaat
     4261 ttatagacca cctcttcgtt cttatgttat cgacttttaa ataaaaaccc ctacttctta
     4321 ttatatcaaa gagaattcaa gaaatcccac catttgaata atataaggta aaaataaaac
     4381 cgctcggaca aaaagaaatt tatctactta tcacgatgaa ttatatttgt tcgatagact
     4441 gttgtcaata taaatgttga gaaaataata caatggaaaa aaaaaaatgg aatttatttc
     4501 aatactatta aaaaagggct tgtgttagat tggcactaca tagctgaaaa aagtttagat
     4561 agaggaataa aaaaagacca agtagaaaaa aatatcagat tgaatcaata atcaataata
     4621 agtaactaga ataaacaaag gggaggattc cttggttatt acttattagt atagtttcaa
     4681 cgaaaaccga ccaattgaag taactcccag aattttatat ttctaggatc aagcaactcg
     4741 agttttgtcg ttctagaaca tgagatttta tagaagcaat gaaaaataga tatgagtaga
     4801 atccaaaaaa ggaaaaaagt atatatatta taaatataaa aatttatata agaattacta
     4861 tccctttcta tttctttatt tccttaattc aattttgttt gattaggacc aagttactta
     4921 aaaacctctg ccttttttaa aagatcccga acagttcctg tgggctgagc gcccttttca
     4981 aggaaatata gaatagcagg aacgtttaaa taactttgat tctttatcgg atcataaaaa
     5041 cctacgttct gaagatctct tccttctctt cgggatcgaa catcaattgc aacgattcga
     5101 tagacggctc attgggatag atctaagtaa atgaacaaga ccccccctag aaacgtatag
     5161 gaagttttct cctcgtacgg ctcgagaaaa aatgatttgg agttttgtct acgtatagaa
     5221 ttataatttc tggcaaagga gttgataaaa taaattagaa tgggatttaa ctcatttttt
     5281 tcttcctcct tcctgaaaaa ataaaaatca tttgtaccca taactcaagt tggataattc
     5341 tcaaagagct taaaagaaaa aaatctttag gcaatttatt taattttttg aatggtcttt
     5401 aaccccctct tgcttgtctc atttaatctt tattattatc cagttattga ttattgagac
     5461 aattgaaaaa acggtgtttc cttgttctgg gatccttttt tttgttttaa atcagtgggt
     5521 ttagacatta cttcggtgct tcttaatcct tacaaaatgg cagcaacata ccccttttgt
     5581 gatttctttc tatcaaatca aagaatcata taaacgctcg attcccgcgt gatacacttt
     5641 gaatcgaaag acttttctca atttcaacaa attttacttt tgaattaaaa acttgactga
     5701 atcgaatcct ttcaatttat atattgatat acttacaaag ttgttccaat ttattgattg
     5761 gtattaaccc tagattcttg ccccctgaaa gatgaatcca tactttctac ccgagctcca
     5821 tcatgtacta tattcattac aacctaacaa aaaaaggatt ctagtgaaaa cagaacagat
     5881 gtcgggtcaa gagcaccttc attcatagaa aagatggcgg atgtaagaat aaaaatccac
     5941 accggatcgt gtccttcaag tcgcacgttg ctttctacca cagcgtttca aacgaagttt
     6001 taccataaca aaaaattcct ctaatttgga acccatatgg aattgattca attatggaat
     6061 catgaatagt cattggttcc gtcgatacat aaatatatta atctataccc tttttcttct
     6121 atacaaattc ttctatacaa agatggcaaa aatttttttt aagcaatctt agcaagaccc
     6181 cacctattct tgtatgttat tgtatgaatg caacacttta actttacttt ttattaaaaa
     6241 aattaaaata tctgtttctt ttcgaattga accatcaacg atttaaagca gataaatgga
     6301 ttgaaaaaaa aaccccattt ttattttttt gtgtgagata gataaaaaag actgatcgaa
     6361 gagaatattt aagtacttgt tctttcgatt cgaattttat taataagata agatgaacga
     6421 attagtggtt tttcgtacct atgagataga ctgaactaca gtctttatta tggatccgtt
     6481 acatatgtaa cttgattcgt tattaatgag attcggacat acacagatat acatatattt
     6541 aaatgaagac ctcctgttac tgttactaat taagaactat ctatcccatg actctctggg
     6601 aatgctgaat cagaacaaaa ataaaaaagg ataccttttg gggaaaggat actctctagg
     6661 gacaaagaca aacaagtcca gattcggcgc ttgctcctaa ttttttagtt tacccaaacc
     6721 cagtcttgtc ttaagagact taatcccatt aattgaattt aataaccccc ctcttgttta
     6781 gaataaagag atcctaataa tttggctacc ccatttttgt aagtttaatt tgaatggata
     6841 aataataaga tatagtatat aggaaagaag tgctctttct tagtgtaatt taaaataaaa
     6901 cgtatcgttg aaaatttaaa aagatatgag acgtaaggtt ttttcttcaa attaagtagc
     6961 tataaacccc ttcaatatga atggaatgaa catatgatga aaaatacgcc catactttat
     7021 ttttcaatta gttgaattca actagggtgt gacctatgtt cccatcatat cttgatgaca
     7081 aacaaatata tttagtaata tctgtatgtt gtgaaaaaca aagatatgat tcataaaaga
     7141 atcattcaaa attataaaaa ttataaaaga aacaagaatg acattctatc caatattagg
     7201 catttaaaca taacgttact ttcaaaataa acttttactc tgatacaatg tatctacctg
     7261 ggacgaaagg attcgaacct ccgaataccg ggaccaaaac ccgttgcctt accacttggc
     7321 cacgccccat ctttatttcc attctacact aataaagaat aatattagta ttgggtcttg
     7381 gtcaattaca gggcaatttt atatataaaa tttttataga atagattaga ttcttgctag
     7441 gatttttacg cgtgtagata tagaattcag ccgaattcat tgatcattac atataattta
     7501 attaagatat tctatgaaag tattatttct tctattctcc tttgtttgag aattggggaa
     7561 tttttgattg gatgggttca aagaaaaaga aggatttttg tctaccttac tttacttcat
     7621 tttccttata tcattaactc aatcaaaatg caattagctc caagaacaaa acgcctgtta
     7681 tgcttaatat ctttagtttg atctgcattt gtcttaattc tgccttttat tcgagtagtc
     7741 ttttcttcgc caaattgccc gaggcctacg cttttttgaa tccaatcgta gatcttatgc
     7801 cagtcatacc tttgttcttt tttctcttag ccttcgtttg gcaagctgtt gtaagttttc
     7861 gatgagatcc ttaatattat tctagaaaat taatgcttta ttagtattat actataaacc
     7921 ttcgattcaa acattgaaag tctgaaagtc ttggttggat agcttcgaga aatccaaatc
     7981 tggctcaccc cggattcccc attctgccct tttgaaagac cctataaata aggttaaggt
     8041 taggatcccc cgcaatatct aattggaggt atgaaataaa tttttgttaa tggaggatct
     8101 attctctttt ctcatttttt tttccaaaaa aaagatcttg gagattgtgt aatgcttact
     8161 ctcaaacttt tcgtttacac agtagtgata ttctttgttt ctctatttat ctttggattc
     8221 ctatctaatg atccgggacg taatcctgga cgtgaagaat aaaaaaggga gttttcattt
     8281 tcattgcttg atttttaaat tttcttagga ttttttatct attccacatg gttaaccagg
     8341 aaacattaaa aaggattggc aaaatttgaa agagaaatca aatattaagt catcaacaaa
     8401 aacggaaaga gagggattcg aaccctcggt acgaataact cgtacaacgg attagcaatc
     8461 cgccgcttta gtccactcag ccatctctcc caattgaaaa acataattac tatgttatat
     8521 tacacatgaa ataaggattg aaaaagtatt tctttctctt tctttatctt atctatattc
     8581 tatctacaac ttttattagc aattacagtt agttcaagta agggatcgaa agattcaata
     8641 gaaaaaacag aaagaagacc cctttgattt tgttcgaaag ggcctttttt attcccgtgg
     8701 cctggcctgg taagtaccta gccgggcctt tttttgttcc aacgaatcct acggtttctc
     8761 taataaaaaa aggggggttg ctattaaagc aacaacaaaa agacaaaggg ctgttttcat
     8821 tcttattatt agataaaaga atataacatc aatacgtcat ttcttattat ttttttattt
     8881 cttccttttt tatttttatg aatttttttt tttcaattta tgaatcccca cgaaaaacgt
     8941 caacactctc attttcatga ttcttttatg atcctgtctt gattagccca aattatccct
     9001 attcgacaaa aggccctttg tatataataa tcgcattata gcgggtatag tttagtggta
     9061 aaagtgtgat tcgttcgagt aaccccctta aaaagttaag gggtcttttc ggtttgattc
     9121 atattccgat aaaaaacttt atttcttaaa aggatttaat cctttacccc tcaatgacat
     9181 attggaggaa aaatataaat tatcgtgatt tggatccaag gattacttaa aaaattttaa
     9241 attggtttat gaaattgcga aacataatta ttcaattgga tcaatacttc caattgactg
     9301 agtatgagta aaggatccat ggatggagat ataaaagtag atttctaatc gtaactaaat
     9361 cttccaattt tatttttatt tgtagaaaaa aaaattgaag caaaatagta tagctattaa
     9421 aggatgactt tagtttacta gagttatcga catattattt tagctcggtg gaaacaaaac
     9481 ctttttcctc aggatccttt caaatagaaa tatagaacga agtaactaga aaggttgtca
     9541 taatcatctt tttttctaga gggatcatct agaaagcgaa tctgtttgaa tgtattcaaa
     9601 caaagagctg acataggtgt tatggatata attttttgta atttaattca catcttagat
     9661 ctagtaattt ttacatcttc cataaaggag ccgaatgaaa ccaaagtttc atgttcggtt
     9721 ttgaattaga gacgttcaaa atgctgaatc gacgtcgact ataaccccta gccttccaag
     9781 ctaacgatgc gggttcgatt cccgctaccc gctatatcta tatatcttat aactataaat
     9841 atatatattt attatttata tatactctaa tcatagactc taattattga ttagaattta
     9901 ttcatcattg aatatagaat ataaaatttt aaataatatc aatgaaaagc gtccattgtc
     9961 taatggatag gacagaggtc ttctaaacct ttggtatagg ttcaaatcct attggacgca
    10021 atttatttcc atatatatat atattttata tttcgatatt aagaaagtct ttttgaaaga
    10081 cttgaatgcg agacgctcaa ttatcccttt ttttgagaat ttttaaaaaa tcctttatac
    10141 ttgttcctga agtagaaaac gttccatctg ttcctgaata gcttctttca aaaggccttc
    10201 tgcttcctcg gtgaatgtct tggtagaaga tattatttct tgaaactgcg gtttatttgt
    10261 ttttaggtaa gtacgtaact caacaagaaa tttccttacc tgtccaattt ctaatgaatc
    10321 aagataacca tttgttccgg tataaatagt cattatctgt tcttctaccg caagaggggc
    10381 ggattgggat tgtttaagca attcacgtaa acgttgacct cttgccaatt gattctgagt
    10441 agctttatcg agatcagaag caaattgtgc aaaggcttct aattctgcga attgcgcgag
    10501 ttccaatttt aatttgccag caacttgttt catagcttta atttgagctg cagatcccac
    10561 tctggaaacg gagataccca cattaatagc aggtctgatg ccagcattga atagatcggc
    10621 agataagaat atttgtccat cagtaatcga aattacatta gtaggaatat aagccgaaac
    10681 atctcccgat tgagtttcaa ctattggcaa agcagtcata cttccttcac ctaaaagaga
    10741 acctaattta gcagctcttt ccaaaaggcg tgaatgcaaa taaaaaacat cccccggata
    10801 agcttcgcga ccaggcggtc ttcgtaatag aagagacatt tgtcgataag cttgtgcctg
    10861 tttggaggga tcatcataaa ttattaaagt gtgtcgtttg cggtacataa aaaattccgc
    10921 cagagcagcg cctgtataag gagcgagata ttgtaatgta gcaggagaat ccgccgtttc
    10981 agctaccaca atagtgtatt ccatcgctcc cttttcctgg aaattagtca ctacctgagc
    11041 cacagaagat gctttttgac caatagctac ataaacacat attacatttt ggccttgttg
    11101 gttcagaatc gtatctgttg ctactgctgt tttaccggtt tgtctgtccc caataattaa
    11161 ttctcgctga ccacgcccta taggtatcat cgaatcaata gcaataagcc ccgtttgaag
    11221 aggctcgtat actgaacgtc gtgaaataat acccggagca ggagattcaa ttaaccgata
    11281 ttcagaagct gaaatttcac ccctaccatc aataggttta gccagggcat ttacaacacg
    11341 acccaaatag gcctcactca cgggtatctg agcaattctt cctgttgctt ttacagaact
    11401 tccttcttgt atcagcaaac catcacccat taatacaaca ccgacatttg ttgattccaa
    11461 attaagagca atacctactg taccctcttg aaattctact aattcacccg ccattacttc
    11521 atcaagacca tgaatacgag caatgccgtc acctacttgc agtacggtac cggtatttac
    11581 aatctttact tctctattat attcctcaat tcgctcacgg ataatcttac taatttcgtc
    11641 ggctcgaatt gttaccatga gtttttctta cttagttaaa aaaaaaataa tacctagagt
    11701 cgaaggacta atcggttatt gcccccaaca tgccaatatt ggcacgtata gtacgtaaat
    11761 gtaactcgtt gttcaaacaa ctgctcagag ttcctagagc cccttgtaag gcttgttgga
    11821 aaacccgttg tcggacttga ttaatcgccc tttgttgttc aaaatgaata gtttcgtttt
    11881 tgtaattttc tagttgtttc aaagtcttag aagtggaatt aataaaatta attctttctc
    11941 gctctatctc agagtatcca ttgactcgaa actgatctgc ctccatttcc acttttcgta
    12001 agcgtgtccg ggccttttcc agctgttcaa tggctccccc acgtagttct tctgaatttc
    12061 gaatagtatt caagatcctc tgttttcgat tatctaataa atcacttaat gaaagtagat
    12121 tctctttcca ttcatttaaa aacttccatg atcccttccc gaaccaaaca tgaatctttc
    12181 gattcatttg gctctcacgc tcaattactt aaatttaaat tacttatgat aaattcccat
    12241 atcttttttt tgaatgtaat gagcctatcc tctactctct tcatattcca aaataaaaat
    12301 atcaaaacca atcactaatc caaaaccaaa aaagtcggag gactcttctg accaaacaaa
    12361 aatatgtaat tgtcaacaaa gttgtttctt tttttttttt ttatccaaaa atacaaaaag
    12421 ggttttcttc ctttaataca caatacatag gtcgtcgatt catcattgga taaaaggggg
    12481 tttaatccca atttttgtaa taagcggttc aaatcatttt atccatatga gtgttcttat
    12541 atagataaat tattcatttt gaaagcatct ctatattaat attcatattg tggtagaaag
    12601 agtaccatgc tgcgtctgga cttcaaacga tttagcttta accatagttg ttaatggtcc
    12661 cacatttttg gttgatagag aatcaaagcg gatttaccac cgaataacga aatgctatgg
    12721 ttcttacata tgatttcttt attcatcttt attcagaagt cattcgtgag ataatgtacc
    12781 tacttttcct agttataaaa aaaagtacag ctggttgggt ccagcctatt cttgaaataa
    12841 acaactcgca cacactccct ttccaaaaaa aaccaatacc ccaagcacta cacttagatt
    12901 tattagattt gttgctaaaa tatcggtatt aaacccgaaa ctcccggcgg atggccagtg
    12961 gcctaaagaa acgaaagaat cggttacatt tttcatatga tctcctctta tagatagact
    13021 aaaaaaaaag aacagagttc tttttgtatc gccctgcccc cccctttgat atatttaaaa
    13081 tatatatatt atactattta taaatcgagc caaaaaagat tcgatttaga aatggtgaat
    13141 tacccccttc tttatttaaa cccttcctaa aaaatagaaa agggggttcc ttagactacg
    13201 aacggaaagg atgaaagaga gtgagtatgc taattcctca ttcacaaatc agcccttccc
    13261 gtgggttatt gctttttcga atttataaga ttaaacaaaa ggattcgcaa ataaaagtgc
    13321 taatgctaca accaggccat aaattgttaa agcttccata aaagctagac taagcaataa
    13381 agtacctcgt atttttccct ccgcctcagg ctgtctcgcg ataccttcta cagcttggcc
    13441 cgcagcagta ccttgaccaa ctccaggtcc aatagaagca agccctacag ccaatccagc
    13501 agcaataacg gaagcggcag aaatcagtgg attcatgata agttcctcat acaaaaaaaa
    13561 aatggttaat gatacagtca gccgatgaat tctaacttaa tattccatcg ctacaattca
    13621 tccagtcgaa gtcactacaa atttcaaatt gaagtaataa tcttattcaa ggatcaaaac
    13681 tactttactt cgatatctcc tttttagttc ctatcgacaa agtctttacg aatccgtacg
    13741 actttcgtcc gtccatttct ttgttccgaa ccattctttg aattcttcga tttttttctt
    13801 gatttcatct gtttattcat tgaactcaca gtcccagagg atacggaaag acttctattg
    13861 gaatagccat caaatggaaa tttctagtag tagggcaaat tgaatatctc tttagttcat
    13921 atataactag tcaatattta atatcaatca cctatacatg tctttcttcc ataacgtaaa
    13981 ccaactcttc attcatctta aattcaatcg aattcgagaa ttatgcgtcg aaaaacaagt
    14041 tgacttatag catatcgctt tttacatata atatacctag taaaacctcc ctctccgatc
    14101 cgaatcaccc tattttttat gaatcccttt tttgtttgta aatacttctt cccctttctt
    14161 tatcattcta ccgcatggat acaatctaaa tagacaaatt gcttaggccg aatcagtgga
    14221 tagaaatatc attcattatt tgattgatct aagttcacgc aatttattat ttctgaaaaa
    14281 tttattttgg tcaatcgctg aagaaaatca actgaaaggg gaatccttct atagagcacc
    14341 cctctttttt tactcacacg tcgtaaacca caagaattct tattcaaatt ctgattccga
    14401 ataggaaata ttaggattgg ccgaccagca atataaaatg aatatctatt caggagagaa
    14461 tggtataata taagtggatc aaccaagaat tttaggaaaa agatctttta gatctctttc
    14521 cctttttttt tacaactctc tactctaata tctttggcta ttactctaga ttgtatatag
    14581 tgagttgtat atttagattt cctaattaga ttagattaga ttttttttga gccacgcata
    14641 cattaccttg ggataagcta aaaaagaatc tttcaaaaac tagtcaatga tggccctcca
    14701 tggattcccc tatataagcc gcggctaaag ttgcaaaaat cagagcttga ataccacttg
    14761 taaataatcc aaggaacatg acaggtatag gaaccactaa aggtactaaa gaaacaagaa
    14821 caacaactac taattcatca gctaatatat ttccgaaaag tcgaaaacta agtgataaag
    14881 gctttgtgaa atcttctaag atgttaatgg gtaaaaggat tggggttggt tgaatatatt
    14941 tcccgaaata acccaatccc tttttggtaa gacccgcata gaaatatgcc actgacgtga
    15001 gtaaagccaa agcaacagta gtatttatat cattcgtggg tgcggctaac tccccatgag
    15061 gtaattgtat gattttccaa ggtaaaagcg ctcctgacca attagaaaca aaaataaata
    15121 gaaacattgt tccaataaaa ggaacccagg ggccatattc ttctccaatt tgagttttac
    15181 tcacatctcg aatgaattca agtacatatt cgaagaaatt ctgaccaccg gtcggaatgg
    15241 tttgtgggtt ccgaacagtt agagtagctg aacccaataa gatagcaatt acaacccaag
    15301 aagtaataag tacttggccg tggacttgaa aacctcctat tttccaatag aaatgttggc
    15361 ctacttccac accagaaata tcgtataacc cctttagtgt gttgatagaa caggatagaa
    15421 cattcatatt gccctcttaa aaaaatatag ctttaaagaa aattattttg attcaaacgt
    15481 ctctttctct acgtgactac ttgaatccca tatatattta taataccaat tcaattcttg
    15541 aatacaacga atcacataat atccccagtt tttatctctt ttttgagatc caaaaagagt
    15601 atctgagatt cataaatagt aactgattac aaaactctat gaaatttcca aagtaagtta
    15661 agttttttat cttattatta aattatatga tgatgattat gaattacgga tttcttatat
    15721 aactagaacg cccttcacga attgcgaata ctaatttgtt aagaattaat cgaattgaag
    15781 atatagcgtc atcgttggct ggaatcgaaa tatctgcaag atcggggtca caatttgtat
    15841 cgattaaaca aattgttgga attcccaaag tgatacattc ttgaagggcc gtatattctt
    15901 cgtgttgatc aatgatgatt acaatatctg gtaaccccgt catatattta atcccgccca
    15961 gatatgtctg caagtgagat aattgtcttt tcaacacggc cgcatctctt ttcggaagac
    16021 gatggagtct ccctgctttt tgttctgttc tcaagtctct aaacttatga agtctcgttt
    16081 ctgtagtgga ccaattcgtt aacataccgc caagccattt tttattaaca taatgacacc
    16141 gagcccttat tgcagcccat gctactaggt cagctgcttt atttttagtg ccaacgatta
    16201 agaattgttt tcccttactt gctgcatcaa aaaccaaatc acaggcttct gataaaaaac
    16261 gagcggttct agtaagattt ataatatgaa tacctttacg ctttgcagaa atataagggg
    16321 ccattttagg attccatttc ctagtaccat gtccaaaatg aactccggcc ttcatcatct
    16381 cttccaaatt gatgttccaa tatctttttg tcatttctcc ccacaccccc ctcttaaaaa
    16441 aaaaaaagag acgagggtat cctaaaataa ataattgttc cgatggaacc ttctcttcta
    16501 ccgcaaattg gccgtagata tacgacctaa gccattacat taacattatt acttttctat
    16561 tcattattat catttttact attactaaat gaaatcaaat gttttcaaat aaaaggctaa
    16621 atccgctttt aggaatcatt aaatcctata cctataccta taaatgattg ttctgatgta
    16681 tcgtggaaat tgtttgaaag gcaagaatca aaaaattttc tgtggtggaa caaaatatct
    16741 ctcatttccc cctcaaatat attattattt ttggtttcca aggaaatgtt gttatgttgt
    16801 ctcgaagggt gcaccaatcc ctcgaatccg gtaccaacgg gtatcatccc ccccagaaca
    16861 acgttctctt tcaggccttt caaccaatcg atacgacccc gtagagctgc ttttgctaaa
    16921 actcgagcag tttcttgaaa actcgcttcg gatatgaaac tttgagtatt cagagatgct
    16981 tttgttattc ccaataagac ggctcggtaa cagatcgctt cttccaaagc atgccccatt
    17041 cgttccgccc gtaacaatcc aattaattct ccgggtaaga aaacatttga catcccatct
    17101 tctgaaacca acacttttga tgttatttga cgtacaataa tttctatatg tctattatgg
    17161 atctgcaccc cctgggatcg ataaaccttt tggatcttat taaccaaaga gatacgactt
    17221 tgcactatag ttagctcagc accaatcaag aacccccacg gaattccaag agttcgtgtt
    17281 atacattcgt tccaaccctc aactctcttt tcgagattca tcgatattga atcaatcgaa
    17341 cgcacttcta acacctgttc cacttttggc agaccctgcg ttatatcacc agatcgcgat
    17401 ttttcatata taaatgtaac taatgtatct ccttcgtaaa ggatttcccc ataatgtcca
    17461 tgaaccgttg ctcctggggt ggccaaataa ggcttagcgg atcgtattac tacagaatcc
    17521 tttttaacaa ttagaacttg acccgatttg aggtgtggtc cgtttttggc tatacataca
    17581 ttttcacaaa taaactgccc aagactcatt attgtagacg cctcttcaca ataattgtgc
    17641 tgaagaaaat accaatttaa attgaatgga tttagaataa tgttactgca tgaatcagaa
    17701 ttataaattt gaccaatttc atccattaaa aaatatttaa gtacttcaaa ggtctgtttt
    17761 aagttgccaa gttgcaaata gttagttacc aagatctgat tataagttat taaataggaa
    17821 aatgaataaa aattcacaat ttgaagggct gttcctaaag ggcctaagaa attcctaatt
    17881 ggaattgggg gatctttttt aattgattct tttatcacat tgtgatattt tacatcattg
    17941 aatgggccca ttcgaaaaca attggaggat gacaaaatta tcaaagattg gtattcctta
    18001 tttctattca acaatgtatg aatagttcct tggttttgat taagggattc tttaatcctt
    18061 gcgttggaat agtagaaaaa actggaagaa aacggattga tattgttgga atctgatcca
    18121 ttctcagaga taaatcctga acccgaagga tcattccttt ttgcggtata cgaaataggg
    18181 gatttcacta aatcgatttt tataaaatct cgaatcaaac catttatcct tatttcaaca
    18241 aaggaagtac gggtctcttc gatataagaa ctttttttgt cttgggtaca atttaatact
    18301 aaacaagtcc taactaattg aatacttttg tcataaattt cccgaattgg tttgccattt
    18361 ccataaagga tataattgac aactcgaagt tgcacattat ccatttcctg caacagatcc
    18421 ggggggaaaa gtcttactaa atttataccg tctgttattt catatgtgac tacaggtcga
    18481 accaaaacaa aatacttttt cttggtaggt gtgatccgtt ggatatagat ccagttttta
    18541 ctttttttgt attctttcga atttgttttt cccgttcctg gtggtatcaa gacaccacta
    18601 tgtcgagata tcttatctgt ctctccagga aaatagatat ctccagaaaa tatttttagt
    18661 tcaattcttt ttttttttat ctccactcga accaatccgc ctactcggct tcttgtagtt
    18721 aaagctattt gtgtatctat cccaataata ctattgttcc gtaccattat ggaagaagat
    18781 ccgggtaaga tatgcacttc ctcgggaatg aaaaagaacc gatccacttt tatttggtat
    18841 tttggcctaa attccttgac ccctcgatac tcaatcaaat cctctttttt ggcgattgga
    18901 tagacttcta tagtgccgta tttagtaatt cccgaactct ttcttctgta tcgaggatca
    18961 tcgaaaaaag caagaatact atttatacga aaaataccat ttatgggtat ttcgatcgag
    19021 atacccgaaa ggggcattag ttcgttctcg cgttcttgaa ttgattgtag tggaataatg
    19081 aatctttttc ttcgtctctt tgccaataaa tcataatcgg cgtatagaat ggtcggatat
    19141 ctgagattac aacgaacaat tcgattaagt tctgaataat cggggcgttt ttgttctttt
    19201 ttacaaaaaa aatccgaact aaagaatttg tgtctcactt gatcattagt tactgaaagg
    19261 ttagaaatag atcttttctt gacagaaaaa aaacgagcgt tcgtttgatc ttgatccttg
    19321 tggatcgaaa gggagactag atcagatctg tgcggctctc ctaataatat ccataaatga
    19381 cttgtttttg gtaagaggtg aacatttcca tatgtaaatt caggtgcatg atacacgtcg
    19441 gtattccagt gcatttctcc ctctgaatca gaataaatat gttttcgaac cttctcttta
    19501 aaattcaaag tggatgttcc tgcgcgaatc tcagcaatca cttgttctga ttctacatat
    19561 tgatcatttt gaactaaaag aaaacttttg ggtggaatat tcacattatg tagaatatcc
    19621 tcactttcaa tagttacata caagtctata gaacatagaa aagcaggatg cccatgacgt
    19681 gtacgtgtcg gatgaaccaa atcctcattg aattttattt ttccattaga aggggctcgt
    19741 acatgttctg cagtaccccc tgtgaatact ccgccagtat gaaaggttct taatgttaat
    19801 tgagtgccgg gctctccaat agattgacct gcaataatac ccacagcttc tcccaattcg
    19861 accaggtcac cgtgagtagg actccggcca taacataatt gacagatcca agatgtactc
    19921 ctacaagtaa agggagttcg aatatatatg ggttgtgctc gaaaggttat gaattgattg
    19981 acaagtccag taccaatatc ttgatttcta gtggcaatac atcgtgtacc catatatata
    20041 tcatccgcta atacacgacc aattaatgtt tggataaaaa tattttccgg catcatcccg
    20101 tttccaagac tcacagaaat acctcgggcg gtgccacaat cttttcgacg tacaacaatg
    20161 tgttgaacta cttcaacaag tctgcgcgtg agatatccag catctgaagt tcgtacagca
    20221 gtatccacaa ctcccttacg ggctccgtag caagaaataa tatattctgt taaagagagt
    20281 ccttcgcgta aattgctttg aatgggtaaa tcaatcattt gcccttgggg atccgacatt
    20341 aatcctctca tacctactaa ttgatgtact tgagacgcat ttcctctagc tccggaaaaa
    20401 gacattatat gtactggatt aaaagggtca gtcatcctaa aattaggatt catttcttgt
    20461 cgcaaaaatt cacttgtagc ataccatatc tcaatggatt ggcgtaattt ttctactgca
    20521 tgtacattcc cagaatggtg gtgtttttcc aaaatgaaac tttgttgctc agcatcttga
    20581 actagccatc tcttagatgg gattgttaaa agatcatcaa ttcctaatga aatggatgta
    20641 gcagtagctt gttgaaaacc cagagtcttt acttgatcca ggatgtgtga tgtatatgcc
    20701 attccgaagt gatctattaa tctactaata agtcgtttca tggcagttcc gtctatcact
    20761 ttattgtgaa aaaccagatt ggcccgttct gccataagta cctccatatt ccgctgagta
    20821 taatttgaca atgagtttga acataagtac ttctatattc cgccgagtag gatttgacaa
    20881 tgggtttgag ttaatgattg gaaaacttcc ttttctcgat cttaattcgc gtataatttc
    20941 cggaattccc gtcctagttg aatcggagag acataaattc taactggtat catagaatta
    21001 cttagcttac ggaccatatc aacaggcctg acaaaacccc tgtatagctt cttcgatttc
    21061 tcgataaatc gaaatatgac caacagtagt tcgaatatat atagaaagaa tttctttttt
    21121 tatacttctt actattagat attgcccata aatatcataa taggtaccca aagattcata
    21181 gtgaacttcg agaggagctt ctcttgcagc aataacgcgt tgatctagcc gccaccggag
    21241 ccacaaggga ctatctaaat tgattcgttt ctgccgataa gctccaattg catcataaga
    21301 attacaaaaa aaaagttctt tttctttcgt atacttatag ttattcgcat aaattctttt
    21361 attttgatag tttctgtgat tagatggatt atacctattt acacaaatac ctcgacgatt
    21421 cccgctagtt aagacataga gtccaataag catatcttga gttggtacgg aaataggatc
    21481 cccaatcgtc ggagataaaa ggttaatatg agaaaacata agtaaacgtg cttccgcttg
    21541 agcctcaaaa gataaaggca catgaacagc catttgatcc ccgtcaaagt ctgcattgaa
    21601 tcctttacga actaatggat gtaaacaaat agcacgaccc tccactaaaa caggctggaa
    21661 tgcctggatg cctaatctat gcagagtagg tgctctattt agcaatacag gatgcccccg
    21721 cataacttcg cgaagtattt cccatacaat cggttttttt tcccgaattt tactcttagc
    21781 aactcctata ttcgaagcaa tatgttgtct aattagacta cgaattacaa atgtctggaa
    21841 aagctctatt gctatttcgc ggggcaatcc gcattgatgt aatgaaagtg aggggcccac
    21901 gacaatgaca gaacgccctg aataatcgac ccgtttgcca agcaaagttt cgcgaaatct
    21961 tccctctttg ccttcaatta catctgaaaa tgacttgtaa actttattat ggccgtccct
    22021 catcggttgt ccacggattc cattatcaag aagtgtatcc acggcttctt gtaccaattt
    22081 ctcctgacac attactaatt ctcctggcgt agatctactt gttgttaata ggtcggtaag
    22141 agtattgttc cgatagataa ctcttctata gagttcatta atatccgagc tcattagttt
    22201 acccccgtct atctgaacga tcggtcttaa ctcaggagga agaacaggta atagacacaa
    22261 aaccatccat tctgggtcta tatttgttcg aataaaatgc ttcgctaatt ccatacgtct
    22321 gaccaaaaaa tcctttcgtc ttccaacctt tctatcttcc cactcattcc ctgtgggacc
    22381 gtcttccccc aactctttcc attctaccaa cgaagaatct ataataatcc gtaaatctag
    22441 atcggctaat tgttctcgga tagcacctgc tccagtcgag atctctcgat ttcgaaatgt
    22501 atcgaagcct tgggtagtaa aaaaaagcgg gatgctgtat ttccaggatt ggatttcata
    22561 ttcgaacaaa cctcgtaatc gtaagaaagt gggtttttta gctatgggcc tagcaaaaga
    22621 aaaattggga taggatcctc tataggatat ccccccttca aaaccggacg tgaaagtttc
    22681 ctttcatccg gctcaagtag gtacatcaaa aatcaaaaaa aagataagga gttcgaactt
    22741 ttaaattcca gagccccccc cccaaaaaaa aaaaagattt actctttact caagttccca
    22801 gcgaagacca aggaggtttt ccttaattac ggcttccttt atatttatat tttttgaatt
    22861 ctttatcttt atttaaaaat aaataaataa aatgtgaaat tattgagtag tctactcccc
    22921 cgaatgatga atcccgtaat tcttaatttt aattaaagtg agtaccttgg aattcataag
    22981 ggatttactt gtctatgtac cgttccgtta aatcttttag gtcctcgact tcacctcgac
    23041 ggttatgcca cgatgccctt aaagtctata tgcgatggat agactactgt aaccatgaca
    23101 tatttgctat ttccttaatt tatttataaa agaaaggagc aggttaattc cacaaaagaa
    23161 aaagtctttt ttacgaggta taactaaaaa tgcctatttt tttgttacga aatcgaccat
    23221 agataaatcc cccttgttat ttgggagtat tgaatacacc ctaaattctg agcttcatgt
    23281 tactcctcct aagctacatg tcagggccaa ggcatcccgg ttggattgaa tgggatgaca
    23341 gagtttcatt ccgaatcatc tgtaaaatca gaattttgat caaatcacac atcgcagtat
    23401 actaggcctt ctaattcttt aagaggttta tctaaaagat tcgcaatata actaggaaga
    23461 cgttttaaat accacacgtg ggttactggg catgcgagtt tgatgtagcc catttgatat
    23521 cttcgtatcc gagaatcaat aaactcgacc ccgcattgtt cacaaaattt ccggtatttt
    23581 tttttatctc cgattactcg ataatttcca caagcacaaa ttccactttt gataggccca
    23641 aaaattcttt cacaaaataa tccatctttt tcgggtttat tggttttata atgaaaagta
    23701 taaggttttg tcacctctcc aactctctct ccattcggga ggattttatt cgcccaagta
    23761 cttatttgtt gaggagaaac tgatccaatt cggagttgtt gatgtttata ctgatcaatc
    23821 atagaagaaa ggttgtgatt cattccgatt aagcttcctt ccttttaatc ttgaaagtct
    23881 tctcagatac aaagaaatga ttcagttcca gagccaaaga tcgtagttct cgaacgagca
    23941 atcgaaaaga ttctggagca tcctgaggat taggtattac tcctccaatg atagtagtac
    24001 caagtacttc ctggcgagct ctaatatgat ccgatttata agtaagcatc tcttgtaaaa
    24061 tataagcaac accaaatcct tctagagccc aaacctccat ctctcctacc cgctgcccgc
    24121 cttgcttggc ccttcctcta aggggttgtt gtgtaacaag tgcataatgt ccgctggacc
    24181 gtccatggat tttatcatca acttgatgaa ttaatttcaa gatataaggc tttcctatta
    24241 taacaggttg ttcaaaagga tcccccgttc ttccatcaaa tattatgctt tttcccggat
    24301 actcgggttc aaatacccat ggagtcgccg tttgcttact ggcttgatat aattcagaaa
    24361 acacaagttt tctcgaagct tcttgttcat atctctcatc aaaaggggct attcgataat
    24421 gtctgtctag tagacccccc gctaacccga gtgaacattc aaatatctgc cctacattca
    24481 ttcgtgaagg tactcctaat gggttgaaga ccatatcaac aggtcttcca tcttgcaaat
    24541 aaggcatatc ttgtctaggc aaaatttttg aaatgatacc cttatttcca tgtcttccag
    24601 ctactttatc gcctacctta atttcacgtt tctgtgaaat atatacacga atcgtttctg
    24661 gattataact agaacctccc cctttctgga tccatctcac atcaataact cgacccctac
    24721 cgcctatagg tagttttaga caagtttctt ttgaagtaga tacctgaatg ccaagtatgg
    24781 ctcgtaacaa tctatcctcc ggggcatacg acgattcttt caccatttgg ggcgttaatt
    24841 tacctactaa aatctcaccc gtctctaccc aagatcccag cattacaatt ccgtttttgt
    24901 ctaaattgcg tagtaaatga gcttctaaat gcggtatttc cttagtgacc ctttcggggc
    24961 cttggcttgt cacatgagtt tgaatttcat attttcgtat gtgaaaagaa gtataaatat
    25021 cttcataaac caaacgctcg ctaatgagca ctgcatcttc aaaattgtaa ccttcccacg
    25081 gcatataagc tactaatacg tttttcccca aagcgagttc gccaccaact gtagaggcgc
    25141 catacgctaa aatttgtcct tttttaatgt atttacccct ctgaacctgg ggtttttgat
    25201 gcatacaagt atttttgttg gaacgttgat acataactaa tggaatgttt agagtatctc
    25261 cattacccga taaaaggatc ttgtcagtat cggtataaat gacctttcct tcatgttcgg
    25321 ctatagcaag aacccctgaa tctagagccg cctggcgttc caacccagtc ccaacaatac
    25381 acttctcgga tcgagaaaga ggaactgctt gacgttgcat attcgaactc attaaagccc
    25441 gattcgcatc attatgctcg ataaaaggaa tgagggaagc tccaatagaa aaatattgga
    25501 aggaaaaaat acttcgaaga tgaacctgtt cccatgcaat agtcaggaat tcttgacgat
    25561 atcgagctgg aacaacctgt tcttcctgaa gaccctgatt caaggccaaa ggatttcccg
    25621 ccgctaccat atagtattca tctttacctg gcgataaata aagcatcctt gccttttttg
    25681 atctatgaga aatctcataa aatgggctct ctagagatcc ccaacgacca atcttcgcat
    25741 gaattgctaa agatccaata agtccgacat ttattccttc agacgtgtca attgggcaaa
    25801 tacgcccata atgactagga tggatatctc gtattcgaaa actagcagtt cgccctgtca
    25861 ttcctccagg gcccaaataa ctcaattttc tcccatgaac tatttgtgtc aatggattag
    25921 ttcgatccaa aacttgagat aatgggtgta aaccgaaaaa agattcataa gtagttgtta
    25981 atggagttga agttaccaaa ttctgaggag ccggtatcaa tttatgccta agtcctccag
    26041 atatagttcc tcgaatcaca ttttctaaac gaaccagagc caatcctaat tgatcttgta
    26101 taagatctgc tacagaacga atgcgtttat ttttcaaatg attcatatcg tcaagtgtac
    26161 ccattccaaa tttcattcca atcaaatgat ccgcggctgc caatatatct cgcggtaaca
    26221 aaaatgtatt gttctgggat atatcaaggt gcaatctccg attcatattt cgtcgaccaa
    26281 tctttcctaa ttcacatttt tgttgaaaga atttcttttg taattcctta cataaggatt
    26341 cagaaaatac cggatccccg cctacacaag caaattgttg gtaaaactcc aaaatagcat
    26401 tttcttttga ccctattttt tttttttcct tatcagtcag aaaagataaa aatatttcag
    26461 gatagcaaac attctctaga atttctctta gattcgaacc catagccgat gatagaacta
    26521 gaatagatat tttttgtttc ctactaacac gagcccatat ccttgctttt ctatcaatct
    26581 ctaattctaa tcttcctccc caatccgata ttatcgtgcc ggtatacacc gaaattccat
    26641 tatgatccaa ttctgaccgg taataaatac cgggactttg caatatttga ttgatcacaa
    26701 ttctatatat tccattgact atagaagttc ccagagaatt cattagagga atgtttccaa
    26761 taaaaatagt ttgttcttgc atatccctac tggttttcca aatgagtccc gcggatatat
    26821 ataattcaga agaatatgtg agtgattcat acacagcatc tctttctttt atcaacggtt
    26881 ctactaattg atatgtttcc acaaataatt gaaattcaat ttcttgatcg gtatcttcaa
    26941 tttttggaaa cttataaagt tcttccgtca agccctgatc cacgaaccta caaaagcctt
    27001 caaattgtat ctgattaaag ccaggtattg tagacattcc ttcatttaca tctcggagca
    27061 ttttgcattt cccatttata aaatataaaa atcccattat tcgctcattc ttcatggaat
    27121 catatagatg atctagcaat gatagaattt ttattatgtt tactgaatca catgaaattg
    27181 aacccaactc catatctgga atagaatgta tgaaatacgt attaactatg aacgggggaa
    27241 taaaaaaatt tttctactca aattggaatt tgagaaacag atacaaatgg aaagaacttt
    27301 ataaaacatt cctggaaaca taattctgct acttaggctt acgaagttat ggaattttgt
    27361 atagaatatc aaaatagatt aaatttctac cattattatg atattacata ttccaatcca
    27421 atctgcttga ataccagaaa aataaatgga tttggaattt gatcttttcg ataagataaa
    27481 aacataaaac tcagaaacaa tagaatatag agtcgatttt ttagtactta aacacattta
    27541 tagattccat tgttcaaaga aaaggattca cagagaagag aggtgtttta cctatagaat
    27601 ttttagcata tggctaagga ttgtgaagtc tataagaggg gttgtattta ttaaacagat
    27661 atagatatat aagtcttccc ctaatattgc ccttctattt ttattccatg aaaattaaaa
    27721 tttgaaacac aaaaattttc tgagaattcc ctataggcaa catatataaa taagataacc
    27781 tattaaatat ctgtgtaaca atttatgttc tggggtttac atctacccat atatattgtt
    27841 ataattatat tgttataatt gaaatgtaga aattgaaaat aaaaaatact gaataaacac
    27901 tgattagtta tgtatcattt tttattttct tgtgtcatta ggaaaacaaa atttgatatt
    27961 caaatccaag actcattcat gaatttgaag ccaggagtca atagtcaaca gttcatggtt
    28021 caaatttgcc atcaacttgt ttttttttaa tacacttttt acttttcaat agaaaagtga
    28081 ggggaagttt ttaggcactg tgtttgtgtg ttttgagata cgatagaatc aatcgaagaa
    28141 gtggatcaaa ttaaatcaaa aaaaaaaaag gcccttattt tcggaaaaga attaataaaa
    28201 aaaggcttca atatacaagt acaaaaaagt ggttcagtaa tccaacctta agcagaaaaa
    28261 tttccatcta ttttttttgt attattttgg cgacatggcc gagtggtaag gcgggggact
    28321 gcaaatcctt tttccccagt tcaaatccgg gtgtcgcctg atcaataaaa gactcgaaat
    28381 ctcttattct gttctgttga tatataactc accccttttt ccccggcagc agaaacggat
    28441 tgtgcatttg gcctgggtgt tttctaaaag attatagtaa atctttgcat ctaggattaa
    28501 aaagattcta atggtggaag ggctatcacg acttccagat cccctctcct ctattctact
    28561 actaatgtag tgtatacttg ctaagtcttg aattccgttg gatagacccc atatactaaa
    28621 tctaattaaa ttagttgtgt aaagaccgga agagccttta tatacatact tatatactta
    28681 aatatactta ataataagag tacttactat atatctatac agactcacga gaatttatga
    28741 gcgttcacat tcaatattag actgaatgga gaatataatt aacttttata aagataaaaa
    28801 cgggcaaaaa gaacaggcct tattattatt attcctatat gttccattcg taacattcca
    28861 ttaaggtgtc attgcctatt ttacttgtgt ttagtctttc ccaattaaaa gtcgtatagg
    28921 aatttagtag aagttattgg gattagttca tcaacagtgt tcggtcagag tccctttttg
    28981 actctgcgcc gttgattcga ctattattaa tgagcaataa tggaataatt ccttcataga
    29041 gataggggac ataattcaca tggatatagt aagtctcgct tgggctgctt taatggtagt
    29101 ctttactttt tccctttcac tcgtagtatg gggaagaagt ggactctaga ggtactacga
    29161 attgattgag gaatcaaaac atatcaattg ttttctagat cgttctgcaa catgttttga
    29221 attattaaaa aaaaaatatc ttcatttatt accttacatt ggattctagt ggagtaatgt
    29281 attttatgaa taaaattctt tcaatcaaag agatatttcc aggattccca tatttgtatc
    29341 tcgaaagcaa agggatacag attattggaa ttttattcca accaaattcg tcctaaattt
    29401 tctatttcaa tgaacgggct cttcccataa ttttagtttt agatggatac taaagaaggc
    29461 ccgacccccc ttttttgttt ccctctttac tttacttttt cctgctcaaa aagaaaattt
    29521 ttaagtgtat acacgatttc tatgagaaaa aattaggcat agtggttgta taacaagaga
    29581 gtatgcataa taagatcttg acttgggagt cacatattgc gcatttaccg attcttttat
    29641 tttttttttc gaaattacat ttcgacttta tcagggtttc aagcattaaa aatttgtgag
    29701 gtttattatt ttattatata ttatacttat tcccttttaa aatacgaaga agtgaccata
    29761 gaactcctgt caatggatca atccagtttt tcttaggaat gctagaaaaa atattacggc
    29821 tctttaatag atgccgctaa tgctttttcc ttcgttgatt ctttcgatag atcacgagac
    29881 tcagattgca aataaaaaga aatctataaa ttataactag aaagtaagac aagacagttt
    29941 tttaatattg atcaaaaaaa gatgtataaa aaaaagagaa ttggttctat gtaaattcca
    30001 tatattatat tatcttgata tttacattac atatatcaag ataatattgt agattgatcg
    30061 acacgaagtc cccgtcttta ttataaagta caactttata cactacacta aaaataatag
    30121 atatggtaag aaagaaatat atatttcttt cttactatac tatagtatcg gatctgatag
    30181 aatactgtcg attctagtcc gctcatttca tttaagacac caaattggaa taattttacc
    30241 ctttttattc aatttttgat aagaactcag aagtcaagtt tcattcaaat taattaatcc
    30301 tttttatttt gattttgact ttctgttttt acataaatga taagcagaaa agcagtagga
    30361 actaggatga acagtgcagt agcaataaat gcaagaatat ttacttccat aatctcatct
    30421 tttttttact tcacaataac tcgggattta atcccataga gatgataaat ctttcgcctg
    30481 taaattcaat gaatgaatta tctctcaatg atcttgaatc ggatcaatat catgaataac
    30541 aatatctgag ctatcaaata aattcgtcgt cgcgaattga atagtataac ataggaagat
    30601 cttttatcca tactgaatcc aaaataggat tcccgatcca atcaaaaatt agttttgaat
    30661 aaaagatctt ttttaaactt cacattataa attgaggtta cacaaacaac accggagtca
    30721 gaaggggata ctttttaagt tggaaagtat tctatcaggg gaattctgtt aaattcattt
    30781 tgtattgtac aaaaaaggaa ttccattttt gtatgtgcgc ttgggaaaca tagagtcctc
    30841 tattccatcg aaaaagcgga ttcattatct cttggaatac tgactatcgt gctcccagca
    30901 attataccaa tttacatatg tctttctact accaaccagt actagttgaa ttaactaaaa
    30961 ttcccctatt tttttttgtt tgatgagaat ggcgaaacga aaagggaaag aaaaaataac
    31021 cccctcggga attaaatttt tcttcctgtt cccttgttga cagaaaaggg aaagatgatt
    31081 gatgtactta ttgaatctgt cgggactgac ggggctcgaa cccgcagctt ccgccttgac
    31141 agggcggtgc tctgaccaat tgaactacaa tcccagggaa ataagaagaa gggatctagc
    31201 agaaattttt attcttattc ctacgtatcg ggtatttctg aaggacaggg gggttatacc
    31261 atctcggggt atattggaga attgttgggc cgagctggat ttgaaccagc gtagacatat
    31321 tgccaacgaa tttacagtcc gtccccatta accgctcggg catcgaccca gacccaagaa
    31381 gagcccattg ggggtttatt cgtaatacat gatataaaaa acttcccttt gtagtgtagt
    31441 accctacccc caggggaagt cgaatccccg ttgcctcctt gaaagagaga tgtcctaaac
    31501 cactagacga tgggggcata tttacccaac gtcctccatc gttactcatt gtaagaatag
    31561 attcttaata ttgtcaataa agtcgacaga ttcaataagt acatccatca tctttccgtt
    31621 tttcatcatt taaaatgaaa atttcatatt gattcataat tcattttcta tattctacta
    31681 tattctatat gtatatacaa taacgaatca aatgaataat ttataaaatg aatatgaaaa
    31741 cagtattata ttttattaat aatataaatt aataaaataa aaatagaata atattaatta
    31801 agggctatga attcatatta ataaaattaa atatatatag aaataatacg gaaggtagga
    31861 ttctttcggg gagtggtgcg tcagaaaata aaaagaaaag ggggctccca ctacggaaat
    31921 taagaaacaa aaaataagag acgagggatc aagaagttct cgaaaaattt tatattccta
    31981 taagaagttc gttcggggac aagtagaatc tattcatcac atttttcgat taaatttctt
    32041 gaatctatat ctatgtcgaa ttgataggtg tacatgtatc aatcaaacga atttattttt
    32101 gatcggtttt gaaacaattc attgctagac ttgctagata aatcaatttt ttattattat
    32161 tcaagaataa gccactagcc actatgaagg tactgcatgg acttatgtat atatatactt
    32221 aaatatataa tatatgtaca tggatccgtt ttatccataa agttactaat tcagtaattg
    32281 aatcaaaagg gcccgtttaa ctcaacggta gagtaacgcc atggtaaggc gtaagtcatc
    32341 ggttcaaatc cgataagggg ctttggcttt ttcataaaac tatagccgta gtattcatat
    32401 ttgaagcaag aattgagaga ttttaaatag aacaaataaa gtaaaaagta acccgcgata
    32461 taataaaaaa ataggttatc atcctactaa attagaattt attagagtat aggagtttag
    32521 taaataggta gaaagttgaa catataggag tttatttttt cagtaaattc taattcagta
    32581 ggatgataag tcgtctctgg aatcaccaaa ctttcctttt ttacgttttg ctaatcaaat
    32641 gcattgtaaa gattataaat caacaaaaga aaaattaagt ggacctgacc cattgaatca
    32701 tgactatatc cgctattctg atattaaaat tcgatagaga gacaaaattg gaacaagtta
    32761 accccttttt tattttattt tgctccgcaa gaatttgtcg atatttccaa ttcaatatta
    32821 ttgttcctag atattccata ggaagaaata gttatttcgt tcctccatag ataaactttt
    32881 attccaagtc acaacataag aactcttctt tgattacaga cttttatctt tatcaaggtt
    32941 catttctatc tagataagat ttataataag atttatctat ttagatgtat atctatcaga
    33001 tcgcagctta atgtaccaaa catttacata ttactgtatc cgatattttt gttccgaccg
    33061 cgtcgtggag aatggatacg gtaaaaatac tttcatttcc agtatccttc tttgattttt
    33121 tttcatattg tattaaattt aaagaaaaaa aatagtaaat taaatcgttt tagaatttta
    33181 taattctaac agaaaaagat agaaaaaatt ccaaatgctt ttttcttgct tcgacccgtg
    33241 gaaagatata ctctggggtt ttatattttt cgtaaggtaa ggggcgatat aacaaagaag
    33301 acatgacatt aaaagtaaaa aaaaaataag gatactgtag tagtttagtc tacatagaaa
    33361 ttataagaat ttctaaaggt attttttatc aatctgacga acaggatcta agaataaatt
    33421 gagttgatgg aataagaaag ggggaggtct gaggatcaac tggtagcgag agagaggatt
    33481 actttttcct tgaacagttc tttccaaaaa tgaatctagc gggttgatga gtcataaaaa
    33541 gtaaattcat ggttcagatg cttagtaaga ataaaaaaaa gaaggaataa tcaaaaaaag
    33601 ttcgtgtatt tacctaggtg aatttatggg acaataaaaa atttttatct tcgaaaccca
    33661 ttgaaagggg gagtttacga taaatcaaat catacagaaa tgatcgaatc ggtggacacc
    33721 ccaaaaatgc tatgaggtgt tcggaaatgg tcgaagtagt tgaataggag gattactatg
    33781 actatagctc ttgggaaatt taccaaagac gaaaaagatt tatttgatat tatggatgac
    33841 tggttacgga gggaccgttt cgtttttgta ggatggtccg gtctattgct ctttccttgt
    33901 gcctatttcg ctttaggagg ctggttcaca ggtacaacct ttgtaacttc atggtatacc
    33961 catggattgg ccagttccta tttggaaggc tgcaatttct taactgccgc agtttctact
    34021 cctgctaata gtttagcaca ttctttgttg ttactatggg gtcctgaagc acaaggggat
    34081 tttactcgtt ggtgtcaatt aggtggtctg tggacttttg ttgccctcca tggtgctttc
    34141 ggactaatag gcttcatgtt acgtcaattc gaacttgctc gatctgttca attgcgacct
    34201 tataatgcaa tcgcgttctc tggtccaatt gctgtttttg tttcggtatt cctgatttat
    34261 ccactagggc aatctggttg gttctttgcg cctagttttg gtgtagcagc tatatttcga
    34321 ttcatcctct tttttcaagg atttcataat tggacgttaa acccatttca tatgatggga
    34381 gttgcggggg tattgggcgc tgctttgcta tgcgctattc atggtgctac tgtagaaaat
    34441 actttatttg aagatggtga tggtgcaaat acattccgtg cttttaaccc aactcaagcc
    34501 gaagaaactt attcaatggt caccgcgaac cgcttttggt cccaaatctt tggggttgct
    34561 ttttccaata aacgttggtt acatttcttt atgttatttg taccagtaac cggtttatgg
    34621 atgagtgctc ttggagtagt tggtctggct ctgaacctcc gcgcctatga cttcgtttct
    34681 caggaaattc gcgcggcaga agatcctgaa tttgagactt tctacaccaa aaatattctc
    34741 ttaaacgaag gtattcgtgc ttggatggcg gctcaagatc agcctcatga aaaccttata
    34801 ttccctgagg aggttctacc ccgtggaaac gctctttaat ggaactttag ctttatctgg
    34861 tcgtgaccaa gaaaccaccg gtttcgcttg gtgggccggg aatgcccggc ttatcaattt
    34921 atccggtaaa ctactagggg ctcatgtagc ccatgccgga ttaatcgtat tctgggccgg
    34981 aggaatgaac ctatttgaag tggctcattt cgtaccagaa aagcctatgt atgaacaagg
    35041 attaatttta cttcctcacc tagctactct aggttgggga gtaggtcctg gtggggaagt
    35101 tatagacact tttccatatt ttgtatctgg agtacttcat ttaatttcct ctgcagtatt
    35161 gggctttggt ggtatttatc atgcacttct aggacctgag acgcttgaag aatcttttcc
    35221 attcttcggt tatgtatgga aagatagaaa taaaatgacc acaattttag gtattcactt
    35281 aatcttgtta ggtataggtg cttttcttct agtattcaag gctctttatt ttggcggtgt
    35341 ctatgatacc tgggctccgg gagggggaga tgtaagaaaa attaccaact tgacccttaa
    35401 cccaagtatt atatttggtt atttactaaa atcgcccttt ggaggggaag gatggattgt
    35461 tagtgtagac gatttggaag atataatcgg aggacatgta tggttaggtt ccatttgtat
    35521 acttggtgga atctggcata tcttaaccaa acctttcgca tgggctcgac gcgcacttgt
    35581 atggtctgga gaagcttact tatcttatag tttagcggct ttatccgtct ttggtttcat
    35641 tgcttgttgt tttgtctggt tcaataatac cgcctatcct agcgagtttt acggacccac
    35701 tggaccagaa gcttcccaag ctcaagcatt tacttttcta gttagagacc aacgtctggg
    35761 ggctaacgtg ggctccgctc aaggacctac tggtttaggt aaatatttaa tgcgttctcc
    35821 caccggagaa gtcatttttg gaggagaaac tatgcgtttt tgggatctac gtgccccttg
    35881 gttagaacct ctaaggggtc caaatgggtt ggacttgagt aggctgaaaa aagacataca
    35941 accttggcaa gaacggcgct ctgcagaata tatgactcat gcccctttag gttctttaaa
    36001 ttccgtgggt ggtgtagcta ccgagatcaa tgcagtcaat tatgtctctc ctagaagttg
    36061 gttagctact tctcattttg ttctaggatt cttcttgttc gtaggtcatt tgtggcacgc
    36121 gggaagggct cgtgcagctg cagcggggtt tgaaaaagga attgatcgtg attttgaacc
    36181 tgttctttcc atgacccctc ttaattgatt aattaataga tttattgaga caggagatcc
    36241 aatacttgaa gtataaatga ctttgattct atcatacata ttggaatcag gtcatacttt
    36301 aaacaaagtc atttttttaa ctcatttata tctaatcttt tttttctggc ttggctaggt
    36361 gagatagccg agccactact ctttcgttat gaccctgtcc cggcaaaaac aataaacaaa
    36421 aaatatattc aacgagcaaa aaggagagag agggattcga accctcgata gttctttgtt
    36481 caagactatg ccggttttca agaccggagc tatcaaccac tcagccatct ctccgaaaga
    36541 tggtttttat tttattcctc tgaatagaac atggctatat aagtggatat aacactacta
    36601 tctgtagaaa gatctcgggt gtgaatcccc cggtcaatct atctatccta tatataggaa
    36661 gtatgattca gcatgcccat ttttgtttgt gaaaaaaatt taattatccc cccacttcgt
    36721 gtacgaatta aatggtattt attaataaaa ttaataaaag ggggtagtaa taagtcatag
    36781 aaaataaata tatttatgtt ataatccctc tatgatgtat tttagtacaa tttttttagg
    36841 gattaaatgg tatagttcat ttgttgatag cttggaggat taaaagcatg actcttgctt
    36901 tccaattggc tgtttttgca ttaattgcta cttcatcaat cttattaatt ggcgtacctg
    36961 ttgtatttgc ttctcctgat ggttggtcaa gtaacaaaaa tgttttattt tctggtacat
    37021 cattatggat tggattagtc tttctggtgg gtatccttaa ttctctcatc tcttgaacct
    37081 attcgtttca gatccaaaat tgaaacgacc cccccccgaa ttcttcgcgg ttgtgagata
    37141 caataaaatt caatataagt ccccaaaata aaatgcaaat aaagaaaaca aaaaaattag
    37201 agggggggtc acactttttg ttcttgaatt tgaatgaaaa aaattaaaat taataaacta
    37261 attgaactca ccctgaaaag agtctgtagt ctggcactgc acaaacagga tccaagtgta
    37321 tatataatat atgtgtggac atgttgtgta taaagaacga aaaaatgcgg atatggtcga
    37381 atggtaaaat ttctctttgc caaggagaag acgcgggttc gattcccgct atccgcctaa
    37441 gatggagtaa ttttttcata tgataaaaag ataaagaaag gattcgctat ggagttggcc
    37501 ataatagtgt agtgatgcta tccacccctt cttttcctcc cacccctaaa taaaaaaagg
    37561 tgttaatgaa ttactagtta acagagccaa acctaaaaaa gggttgacaa aaaaagatat
    37621 tgcggagacg ggatttgaac ccgtgacctc aaggttatga gccttgcgag ctaccaaact
    37681 gctctacccc gcgctgaaga gaagaattga acactaatag acaaacaaga gttgaatggg
    37741 cccccctacc ctatctgtac aaatagaata gcccatttat acagaaaggt aaaggggctt
    37801 tatatgatca tcgatcatag aaatgaaatg aggaaatttt ttattttatt ttaaccctta
    37861 ccaactggat cttgtcgccc ctggcaataa acatgcgtga accatttcac gaagtatctg
    37921 tccagatagt ccaaagtctc gatagttagc tctcggcctt ccggtcgaaa aacaacgtcg
    37981 atggaggcgt gtaggtgcac tattacgcgg cggagattgt aactttccat aaatttccca
    38041 tttgtcgctt aaggacagaa cttgccttat ttcttttttt gaggatcgac gaatcgaatg
    38101 atatttctgt tccaattttt tcctcttatt ctccctctga atcaaacctt ttcttgccat
    38161 aatggttcag ttcctattag tctccataat acaagtcgaa tcctagatgt agaaatataa
    38221 gaaggcagac cccttctcca tcaaaagaaa tgagattatc gcaaatataa gacattaaaa
    38281 aaattaacca aatttgcccg atgtagaggc aatcaagaaa gccgcataag tgaatatata
    38341 acctacggaa aagtgggcta atccaaccaa tcgtgcttgc acaatggaaa gggccaccgg
    38401 tttatctctc caacgaatca aattcgccaa aggtgtgcgt tcatgagccc atgctaaagt
    38461 ttcaatcaat tcttgccaat agccacgcca ggaaattaag aacataaatc cagtagccca
    38521 aacgagatgt ccaaataaga acatccacgc ccagaccgat aaactattca taccaaaagg
    38581 gttatatcca ttgataagtt gtgaagagtt taaccacaaa taatctctta accagcccat
    38641 caaataagtg gaagattcat taaactgcga aacgttaccc tgccataatg tgatatgttt
    38701 ccaatgccaa taaaaagtaa cccatccgat agtatttaac atccaaaaaa ctgccaaata
    38761 aaatgcgtcc caagccgaaa tatcacaagt accgccccgt cccgggccgt cgcacggaaa
    38821 actataaccg aaatcttttt tatccggcat taatttggaa ccacgtgcat ctaaagcacc
    38881 ctttactaag atcaatgtag ttgtatgtaa acccagagca atagcatgat gaactaaaaa
    38941 gtctccgggt ccgattgtta agaataatga attactagtc tcattaacag catttaacca
    39001 accgggcaac catatgcttc gacccgcatt gaatgccggg ccgtttgttg aagataaaag
    39061 tacatcaaaa ccatatgaag ttttaccatg agcggattgt atccattgag caaatatagg
    39121 ttcgatcaag atttgtttct ccggagtacc aaaggcaagc ataacatcat tatgaacata
    39181 aagtcccaag gtatggaacc ccagaaagag gctagcccaa cttaaatgag atatgatagc
    39241 ttctttatgg tctaacattc ttgctaatac attatcctcg ttctgttccg gactgtaatc
    39301 tctaataaaa aatatagctc catgagcaaa agctcctgtc atgatgaatc ctgcgatgta
    39361 ttggtgatga gtatataacg cagcttgagt agtaaagtct tgtgctatga atgcataagc
    39421 gggtaaagag tacatgtgtt gagctaccaa ggaagtaata acccctaaag aggctagagc
    39481 aaggcctaat tgaaaatgaa gggaattatt gattgtgtca taaagaccct tatgcccacg
    39541 tcctaatcgt ccccccggag gaatatgtgc atctaaaaga tctttcatac tgtgtccaat
    39601 accgaagtta gttctataca tatgaccggc aacgagaaaa ataaatgcaa tagctaaatg
    39661 atgatgagcc atatcagtca gccataaact ttgcgtttgt ggatgaaatc ccccgagaag
    39721 ggttagaatg gcagttcctg ctccttggga ggtaccaaat aaatgactac ttgagtcggg
    39781 gttttgagca taaagattcc actggcctgt aaaaagtggg cctaaccctt gggggtgtgg
    39841 taatacatct aagaaattat tccatcgaac atactcccct ctggatgcag gaatagccac
    39901 atgtactaaa tgccctgtcc aagccaagga acttacgccg aagagtcctg acaaatgatg
    39961 attgagacga gattcggcat ttttaaacca cgaaacgctc ggtttccatt tcggttgtag
    40021 gtgtaaccaa cctgctatta acgatatggc agaaagaaat aatagaaaaa gagctccagt
    40081 ataaagatct tcattagtgc gtaaaccaat tgtataccac cactgataaa caccagaata
    40141 agcgatattc actgggccga gagcaccccc tcgagtaaaa gcttctacag ccggttgacc
    40201 aaaatgagga tcccaaattg catgagcaat aggtcttaca tgtaaagggt cctgtaccca
    40261 ggactcaaaa tttccttgcc aagctacatg aaacagattt ccggaagtcc acagaaaaat
    40321 tattgctaat tgcccgaagt gagaagcaaa aatattctga taaagacgtt cctcagtaat
    40381 atcatcatga ctctcgaagt catgtgcggt agcaatacca aaccaaatac gacgagtagt
    40441 ggggtcctga gctaagcctt ggctaaacct tggaaatctt aatgccataa tgcctttcaa
    40501 atcctcctag ccattatcct actgcaataa ttcttgctaa gaagaacgcc catgttgtgg
    40561 caattccacc cagaaggtaa tgggttactc ctacagcacg tccttgtaca atgcttaagg
    40621 ctctcggctg agtagcagga gcaactttta atttattatg agcccaaacg atggattcaa
    40681 taagttcttg ccaataacca cgtccactga atagaaacat taaactaaag gcccatacaa
    40741 aatgggcacc taggaagaaa agcccatatg cagataatga agaaccataa gattgaatta
    40801 cttgggatgc ctgtgcccat aagaaatcgc ggagccaccc attaatagta atggaactct
    40861 gcgcaaagtt tcctcccgtg atatgagtta ctaccccttg atcacttata ctgccccaaa
    40921 catctgactg cattttccaa ctgaaatgga atataaccac cgaaattgca ttatacatcc
    40981 agaatagccc taagaagaca tgatcccaag ccgagacttg acacgtcccc cctcttccag
    41041 gcccatcaca aggaaaacga aaaccaagat ttgctttatc cggtatcaaa cgggagctac
    41101 gagcaaatag aacacccttc agaagtatta ataccgtcac atgaatcgta aatgcatgaa
    41161 tgtgatgtac caaaaaatct gcagttccta atggaatagg caacaaagcc actttaccac
    41221 ccactgctac taaatcaccg cccccccaag ttaaactggt gcttgttgtt gcacccggag
    41281 ccgttgcact gggtgctaaa gcatgggtgt tttgtatcca ttgagcaaag acaggttgta
    41341 attggatagc ggtatccgaa aacatatctt gaggacgccc caaagcgctc atggtatcat
    41401 tatgaatata caaaccaaaa ctgtgaaagc ctagaaatat acatgcccag ttgagatgtg
    41461 atataattgc atcgcgatgc ctaaggacac gatctaatag atcattgtat cgagtagtag
    41521 gatcatagtc tcttaccata aaaatggctg catgcgcagc agcgccaact atgagaaatc
    41581 caccaatcca catgtgatgt gtgaacaatg acagttgtgt accatagtca gtagctagat
    41641 acggataagg gggcatagaa tacatatggt gagctacaat aatggttaaa gagcctaaca
    41701 tagctaggtt aagagataat tgagcatgcc atgatgttgt taggatctca tataggcctt
    41761 tatggccctg acccgtaaat ggacctttat gagcttctaa aatatctttt aggccatgac
    41821 caatgcccca gttggtctta tacatatgac ctgctatcag gaaaagaatt gcaatagcta
    41881 aatgatggtg tgcgatatcg gtcagccaca gacccccagt tactggatct aatcctccac
    41941 gaaaagtaag aaagtctgaa tattttgacc aattcaaggt gaaaaaggga gttgctccct
    42001 cagcaaaact gggataaagt tgagccaaaa gatcccgatt caagataaat tcatgaggaa
    42061 gtggtatctc tttaggatct actccagcgt ttagaaattg gttaatcggt aaagatacat
    42121 gtacttgatg ccccgcccaa gagagagacc ccagtcctag tagccccgct aaatggtgat
    42181 tcaacataga ttctacatct tgaaaccaag ccaattttgg agcagcttta tgataatgaa
    42241 accaaccagc aaaaagcatt aacgctgcaa agatcaatgc accaattgcg gtacaataga
    42301 gttgcaattc actagttatt ccagatgctc gccaaagctg aaaaaaacca gaggttattt
    42361 gtattcctcg gaagccccca cccacatcac cattcaatat ttcttggccc actattggcc
    42421 aaaccacctg ggcacttggc ccaatgtgag tcggatcgct tagccatgct tcataattag
    42481 aaaaacgagc accatggaaa tacataccac tcagccaaag aaagatgatg gagagttgcc
    42541 cgaaatgggc actaaagact tttcgagaga tctcctccaa atcactggta tggctatcga
    42601 aatcgtgagc atcagcatgt aggttccaga tccaagtggt agtgtcaggg cctttagcta
    42661 gtgttcttga gaaatgaccc ggcctggccc attcctcgaa agaagttttt atgtgatccc
    42721 tatctaccaa aatttttact tctggttccg gcgaacgaat aatcattgag tcctcctctt
    42781 tccggacaac acatacaaag agacctgcca acagtcaaaa aatgagtgaa tctttaagag
    42841 atatttatat aatgagtttg tttctcttct atttttctat ctcccattta tttattttcg
    42901 tcagttattc actagagcta ttatgatctg taagtcgatc cggggcaagt gttcggatct
    42961 attatgacat aggcatgagg cgctcaacgg acctttttaa tattataaaa ctctttctgg
    43021 gctttggatt aatgcaaaaa catctttttg tgtaacctac ggtatattca tatctcaatt
    43081 ataagttctt agatggagct gcttcatgtt ttacatagaa catttttaat ctattccaaa
    43141 tcacccgagc agctattagc cattactaat agatatcctg agatatctat ttagtgatta
    43201 gagggttgtt tttaaaagaa agacaagagc gaagtctctt ttgtactcta tctgtgtatc
    43261 ctttatccct acgaaatacc cagacgaaat agaacgctta gaggggatat aatgaaattc
    43321 ttcaattgat tcttgccaga ggaatggtcc tttttattat ttgactgatg gggccaacaa
    43381 acaattaatt ataacaaaaa aaaatagata tatataactc ctaaataaga aataaaataa
    43441 aaagaacaag gtgtcttctt ttattcgaaa cgcctcgtga tcttcaacca attctgcgct
    43501 tcaatataat taccaggagt aagcgctata gcttgtttcc aatactcagc ggcctgatcg
    43561 aaccaagcct ccgcaatttc agaatctccc tgtcgaatgg cttgttctcc ccggtcggaa
    43621 taggcgagtc aattccttcc cttagaaccg tacttgagag tttcctacct catacggctc
    43681 agcagtcaat tcttttggta tccgatttca tttaatctac catatctaac aaaacgagat
    43741 ttctcataga tctatctggt tttggggggt taaccaaaag aggttaatga catgagtttt
    43801 aaactaaaat cttaaatttg tattaagaat caattttagt tttatctttt ctcccacctt
    43861 ccgaagaata aagtaaagca taggcattta tccctatcgt taggattttc tgaaaggtaa
    43921 ctatctcggt ttcatattta aataaattta gattatatat atatatatat tatatagaat
    43981 ttttgaaaaa gacttttatt cataagaaaa aagacttact atctttggga tctgatccta
    44041 caccgctgct caatacctta gtggatcaac tttattacat aagttgattc ctaatgctta
    44101 tctcatatca tggcattaat aagcagttat tattgtctcg gcccaaaacc ttgctaattg
    44161 atctttacga tgcttgctct atcaattaga tcctttatcc atagaataaa acagctaggc
    44221 atatttcttt cttcactttt aatttaaact tctatgaagt ttctttcttt gctacagctg
    44281 ataaaaatcg ttgttttaga cgattcatat gtagaaagcc cgttttgttt ctagtattta
    44341 ctagcggatt taatccttct ttcctttttt ctttctatag tggagatagt cgcacgtaat
    44401 gacagatcac agccatatta ttaaaagctt gtggtaagaa cggatttcgt tctagcgctc
    44461 ggaaataata ttccagagct ttcgtatgtt ctccgttact tgtgtggata agtcctatgt
    44521 tatagagtat ataacttcga tcatagggat caatttctag tcgcatagct tcataataat
    44581 tctgtaaagc ttccgcataa tttccttcgg attgagccga catccgttac ggtcgtcatt
    44641 caattcaaag aatctccgtt ccagaaccgt acatgagatt ttcatctcat acggctcctc
    44701 ttttatgtgc ataatgaaaa taaaacaggg gaaaaaggat gaaaatatta tcattatgaa
    44761 ctgagcaggg ctagtgtttt tacaagaaat ctctagccaa ccttactgca agagatcttt
    44821 tcttaagatc aaacgtgttg atactagata gaaatgataa ctccaacaat ttatttgttc
    44881 taaacgcctt agaatttcca ggaattagtc acttcaacag ccttcgatgg ttatacaggt
    44941 atccaaaata caaacgagat ggatgtttgt tgtcccgacc attcttgtta gttccgatca
    45001 ttatcaggat aaggatcggg ataatttata acaaagtttt cgtgttgttg attcctaggt
    45061 gtagtgcttc ttcccctatg tgacctattg gtactggtgg agtaggattg acctctaaat
    45121 acagaaccta taggtgtagc ctttcgctca atactagagt cgaaaattaa accgtagcat
    45181 ccgaggttgc attaatggag gatacacgac agaaggaatt gttctatttc caaactttac
    45241 cttcaacaag cgtagatttt ttttttaatt tttatttcta tcccgatccc aaatcatgtg
    45301 tctttttcgt aagattgaga gcaataaaaa agaatcaaat cgcaccatct ctgtaatagg
    45361 taaatgcctc tttttctcct gaagttgtcg gaattattcg taataagata ttggctataa
    45421 ttgaaaaggt cttatcaata aaatttccat ttatccgcga tctaggcata ggtagcaatc
    45481 cattctataa ttattctcat tacctctcgt ggtaaactga tcccacaaag aaaagaattg
    45541 tacagtacga aataacataa aaacagattc attaataaaa aagatatggg ccctgtattt
    45601 atatttattc aaattgttcc tttttgacag gaatcaaaaa aaaaaacaaa gaaataaata
    45661 ttggagtacg cttcgatttc atcctaatgt aaatggagta gtataccaac aaaagaaagt
    45721 attcaatttc attgaagtta cagatgagaa taacgaaaaa tttttttatt gaattctcat
    45781 ccaaagaaga aaaaaagatc gaataaccat tctatgatga aaaaacccgc ccgttttatt
    45841 ttgtatgcat aggaggtata cactatacaa tcaactatat ataatttttt taaatactgg
    45901 actggaaagg aatttgagaa ttcttaagat ataagatatg gaattatagt ctaaatagaa
    45961 tcgtgatcta aagagatcca ttaacctaag tgcaaaaata gacccatcaa tcagctgatt
    46021 cgttataatt tagtgattgc cttcggtacc ggtataaaat aacagaaaaa gaggcgaagg
    46081 ctggttttgc aaacatgaat agaatgtttc taacagtttt catattttat atttatccgc
    46141 ctaacctcaa aagaaagatc tttctttgac tttgatgaaa atttctctat tttttatagt
    46201 tataattaga attaatcggt cgttcctatc caataatcta ctagtaccgg ctcgctattc
    46261 actcggtttt tgggtcataa tcattatgta ggagagatgg ccgagtggtt gaaggcgtag
    46321 cattggaact gctatgtagg cttttgttta ccgagggttc gaatccctct ctttccgtac
    46381 cttcatctaa ttcactgatc ttactaacca aaagagtaaa atagcactat ataaaattat
    46441 attccaacac aaaacagtta gacctttctt tgatatatat tttattccta attactgtgt
    46501 cacggaaaat actgaaagga aaagagtaga caaggaatga aaacctccct cccgttctat
    46561 gatacctaaa tcggagaaaa atccggatca aactcttatt tatcttaacc ttaggttaat
    46621 ttacttcgac gaaagggatc aaaattgtcc gaacccttgt gattttttat tttattttcg
    46681 ttaggtttag gtctggcgcg aataatattc tacgactagc aattcattta ttttcaaacc
    46741 gacccattta ctatctatta tttgattgac taatccttta tattggaatg gttgaagagt
    46801 caaatgtttt ggcatttcgt cctgagagga tgaatcgaaa gaattttgaa tcagagctct
    46861 agagttttgt tcatccctcg ccgtaataat atctcggggt ttgcagcgat aacttggtat
    46921 atctactata cgatcattga ctaaaatatg tctatggtta accaattgac gggctccagg
    46981 aatagtcgga gccataccca atcgaaaaag gatgttatcc aagcgcattt caagtaattg
    47041 gagtaaaacc tgacctgttg accccttggc tttgccggcg atacgaacgt atttaagtaa
    47101 ttgtcgttct gtaagaccat aatgaaaacg caacttttgt ttttcttcta gacgaatacg
    47161 atattgagat tttttaccgg aacgtgattg gtttctaaga tcacttccgg ctctaggcct
    47221 tttattagtt agtcccggta aagctcccag gcggcgtatt tttttgaaac gaggtccccg
    47281 gtaacgcgac ataaagactc cttattctta tttatattga attcttattg atgaaatttc
    47341 attttacaga ataaacctaa actaaaactg aactaaatga taaatgaagc gaagtttacg
    47401 aaagtagtgt acttgtactc taaagaataa ttagatgaat aaatatccag acctttctat
    47461 tctatatata tattctatat atattctata taaagattct atatagatag aaaatagata
    47521 aaagggattc ttttcatggc atagttgtaa gttcctataa gataaaaaat atatttttca
    47581 atattatttg atttcgtatt tcaaaagggc attctcaatc atgtaaaaac tcgaagaaaa
    47641 taaatagaga aaagccggct atcggaatcg aaccgatgac catcgcatta caaatgcgat
    47701 gctctaacct ctgagctaag caggctcaca taagataaat tctacctgca tagggattca
    47761 ataaactatt gttagctatt aattaatata tttgcattct tggcgattcc tattagctag
    47821 tcataatgaa tatgactatc gaaaaaatag aatatagaat tgaaaggaaa tattcaatac
    47881 tcatacttat catagaccat agaatataac gattaatcta tcaatatata attttagttt
    47941 ttttctcaca tcactattat atagtacaat tctatagtat agaatttaat attaaaaaat
    48001 attcgattcg atctattttt agattaaatt attttcgttt ttgctttcaa atgatatttg
    48061 aaagtctttt tattacactt ctatatttta tttcatatca tatatatata tatcatatat
    48121 atatattttt atatatttta aataattaga aattattgcg ctttgattcg taaagatgga
    48181 agctcagacg aaaaaaagaa tcgaccgttc aagtattcca aattgcatgg gaaaaacgag
    48241 cagaagagag acatatatac gtggtatatc tccatctata ttgaattgca gatacagaaa
    48301 tgatagaatc atttctgatt ggaccaaatg cgggtgcggg tttcctatag aagatgaaag
    48361 aagatagcca agaaatcaaa gaggagaaaa actttttcga gataggaatc agtatttaat
    48421 gaattcaacg gttccggtag aaatgaaata aaaaagagaa cgacatctca ataaaaatga
    48481 gatcctaatc tcaaaacaaa aaggggatat ggcgaaattg gtagacgctg cggacttaat
    48541 tggattgagc cttggtatgg aaacctacta agtgagaact ttcaaattca gagaaacccc
    48601 ggaattaata aaaatgggca atcctgagcc aaatcctatt ttccaaaaac aaacaaaggc
    48661 ccagaaggtg aaaaaaggat aggtgcagag actcaatgga agctgttcta acaaatggaa
    48721 ttgactgtgt tgcattggta gaagaatcct tgcattgaaa cttccgaaaa gatgaaggat
    48781 atacgtatat acatacgtat acgtactgaa atactctatc aaatgattaa tgacgacctt
    48841 aatctatatt tttctatgaa aaagggaaaa attgttgtga atcgattcca tattgaagaa
    48901 agaatcgaat attcattgat caaagcattc accacacagt ctgatagttc ttttgcagaa
    48961 ctaattaatc ggacgagaat aaagatagag tcccattcta catgtcaata ccggcaacaa
    49021 tgaaatttat agtaagagga aaatccgttg actttaaaaa tcgtgagggt tcaagtccct
    49081 ctatccccaa aaagcccatt tgactcctta actattaact atttatctta tctttttttc
    49141 gttagtagtt caaattagtt atctttctta ttcaccctac tcttttacaa acggatccga
    49201 gagaaagatt tgtctcttat gacaagtctt gtgatatatg atacatgtac aaatgaccgt
    49261 ctttgaccaa agactcccca tttgaacgag tcatggtcga tatcattatt catactgaag
    49321 ctgacaaagt cttccttttt tgaagatcca agaaattcta gcacctggat aagactttgt
    49381 aatacccttt gaattgacat agacctaagt tatctagtaa aatgaggatg cggtatcggg
    49441 aatgggaatg gtcgggatag ctcagctggt agagcagagg actgaaaatc ctcgtgtcac
    49501 cagttcaaat ctggttcctg gcacatgatt aatttttatg agtctctttt tctacaatct
    49561 acaaattact taatatttaa tataaataaa catatatatt catttatagt atagatcata
    49621 ttacatacgt ttgtttatcc gcctcggtat ttagagaaat accccatcta taaaatagat
    49681 gggtaaagag ttttttatac aaagtacaaa gtatgtaaca aaaagaaatt ctattttata
    49741 ttcttttttt atctctcgtt caaaaataaa gttaatacct catacgcata tacatattcg
    49801 aaaggttcaa ttagttgtta gcctatccat aatacaaacg agacttcaat tactctgttt
    49861 aatctagaac agaaccttga atctctggaa ttgtagaagt gactaaaagt ttcttatttt
    49921 tcaatgagca tcttgtattt cataaaaatt gggaacaata taatccttac gtaaaggcca
    49981 tcctatccaa ctttcaggca ttaagatgcg tttcaaacgc ggatgattat cataagatat
    50041 tcccaacata tcaaaagatt cccgttcttg aaaatccaca cttttccaaa cccagaaaac
    50101 agacggaatt cgaggattct tcctagggga aaatactttt atgcatacct cttctggttg
    50161 atccacgcca tactctattc tcgtcagatg atacacacta gctaacagtc cacctggtgc
    50221 tacatcataa gcacattggg agcgtagata attgtaacca tatatatata aaatgacagc
    50281 aatagaatgc caatcctcgg gttttatttg taaagtttct attccttggt aatcaaaacc
    50341 caaggatcta tgaattagtc catgcttgac taaccaagca gacaaacgac cctgcatctt
    50401 ttttatctct cccgcattgt tttgttattt gtatttgtat aagtattttg cattgacgat
    50461 gagatttttg cggattgacc cactacttgt ttttctgtac aaaggaatcc tgtctaattc
    50521 actaattcgt gggaagagac tgaacttttg tatttgaaaa atgtttcggg agggatctct
    50581 gaagtagatg gcggttgata aaggaactcc cgatcgtaat ttccagtatg aatactacgc
    50641 ccaaccttaa atttgtgatt ggttgtaaaa caccgattct ctcgttgaga cttaattcta
    50701 tcttcataga tttctcgaga tattttctta cgaagttttg ttatagcatc tataactgct
    50761 tccggttttg gtggacaacc tggtaaatag acatctacag gaattaactt atcaactccc
    50821 cgaacagtac tataagaatc agtactgaac atcccccctg aaattgtaca tgctcccata
    50881 gcaataacat attttggttc aggcatttgc tcgtataatc tcaccagaga gggagccatt
    50941 ttcattgtta ctgttccggc tgttaaaatc aggtccgctt gtctaggact tgatcttggg
    51001 actagtccat aacgatcaaa gtcgaatcgt gagcctatta gtgaagcaaa ttcaatgaag
    51061 caacaactgg taccatagag aagcggccat aaactagaaa gtcttgacca atttgaaaga
    51121 tcatttgatg tagttgaaat aactgaattt tgggttgttc gatcaagtaa gggaaactcg
    51181 atggaattca taactgtctc aatatttttt tttttctttt tattgtctga atgcttagaa
    51241 gctaagacca ttccaatgct ccctttcgcc atgcataaac taaaccaaca attaagataa
    51301 gcacgaaaat taaagcttct acaaatacag atacacctaa tacatcgaaa ctcattgccc
    51361 atggataaag aaaaaccgtt tcaacatcaa aaacaacaaa aactagagca aacatataat
    51421 aacggattcg aaattgtaac caagcgctgc ccattggttc tatacccgat tcataactag
    51481 aaagtttctc aggccctttg ttaatcgggg ctaaaactcc ggaaacgaaa aatgccaaaa
    51541 taggaataag acttgatatt attagaaatg cccaaaaaag atcatattcg taaagcagaa
    51601 acatagacac actcctatga acgtgaaaaa tataccggat tagtcaactc tcgacttgaa
    51661 attctcaagt cattcacaac tgtttagtca aaaatacgaa tttttttgat cgaactttat
    51721 attctagttt cctttgttta ctgcaggaca tgtctccttt caatattcat cgactgaaat
    51781 cctatttcca ttacacgtat ttcaatttga gttagttata gttagtataa ctaactattg
    51841 ttattataca aattatacaa attctctcgt tttcatctta cctaggattc tctcgaactc
    51901 tcgcaagaaa aggaatttat tttatttata ttttattatt tatattttat ataaatgaat
    51961 atattctaat tattataaat tgaaatccat tttgagtatc tttatatatt tctattcttg
    52021 tatgaataga ggagggtttt cctcttttct tagagagttc gaatagaaca agtagtcaga
    52081 tgtaagataa tttctagaaa tttccatctc atctcaaggt ttagaataga tcggtgttgg
    52141 tatattcctt ttcttaatat ccaggctgag gagtttctat tgattgaata gtgaaagtga
    52201 atacagaaag agaatactac cccccttttg tgatgtggtt tgctaggttt cgggaaggta
    52261 tacaaagaca aaagcctagt tgacgttttt gacaatgttt acaatgaaac ttaccaaata
    52321 tagttgtttt tcaaacttta gcttgtacac aaagaaagca ggtcattcct atactagagg
    52381 gagaatatca ctaactttct gattgtggac agaaaaggag gaaaattaat atggaattca
    52441 actccgaaga ttcatgaagc aaataagttt gtttagccac acgattggat aaatatccat
    52501 tgagcccatt aaaatgaatt taaatgtgtt tttgctttca tttttatgtt cggctttaaa
    52561 agatactcgt gaccgggctt atagaaataa tttaggaata ctttttttga tgaaaaaact
    52621 ggtcggttac aagcaacaaa ctagaatggg taaattaaaa ttatacaatt ttttttattt
    52681 tcctttttta gggctctagg gctatacgga ctcgaaccgt agactttctc ggtaaaacat
    52741 atcaaacttt ttattatcaa aatgatctga actgtttcaa agacccaaca tgcaattttt
    52801 tgtgcattgg gctctttcat taactgatat ttctatcagt tagtccgcca tatttttttt
    52861 tgatagaaaa ataggagatg gctccatgtg ctctgagtca ttattttaat tctgatccag
    52921 gaacactacc aaagtgtttc aaagggggtg tcttgacgta ggtctgcctc tggcctagat
    52981 taacctaagt tagatgaagt ctctatcgct ctgcttaaaa atgaaatatg aaacttcata
    53041 caccttaaag ttcatagggc gaaaagatct ttttttgagg tccttgtact cattatgcct
    53101 agcattgaat agacatttac cttatcaata tctcaaatca acgatggggc ctgtttggca
    53161 cctaaaaggg acaagactga accccttgtc aggctattgt tctcttattc cctcaaagtt
    53221 atggagtaag acatcgattt ctcaataaga taaattcttt tgattgcatg atggaccccc
    53281 ctgaaaaaca ttggcgcgcg tgtaaacgag gtgctctacc taactgagct atagccctta
    53341 gtgcttgtaa tacctatttt attatgtaga taatttcttg tcaagatgaa tattccacga
    53401 tccaagatca cagttctttg atctgtttgc gcgttattgc ttataagtaa tattctattt
    53461 ataatccatc gatgggacgg gtcccatttg gttttctttg tgatgataaa cggcctactt
    53521 aactcagtgg ttagagtatt gctttcatac ggcgggagtc attggttcaa atccaatagt
    53581 aggtagaact tattagatcc caccgactct ggtctctaat aagtttttat atacatctgc
    53641 ttttattgat atttattttg tatcttttat atttcttttt tttttgttgg atcaaaatag
    53701 aattacgcct gatttaattc tgtcgagtga atacaatcaa atcaaataaa aaaagagacc
    53761 aaacctcttt tgattattcg gacacaccaa ctagttccga aatctcattg atcgtctcaa
    53821 ctcgtgtcct agctcgtcgg agagctagat ttgcctcaat tttttgtctc tttccttcag
    53881 ctttttttaa attagcttct gctatttcaa gagtttgccg ggcttcttgt gaatcgatgt
    53941 cactaccttt ctccgcatca tttactaaaa cagtgatctc attattacct attctagcaa
    54001 aacctcccat caaagccatc gttaaccatt ggccgtcaag acgtattttc aaaataccta
    54061 tatcgacggc tgtagcaaca gaggcgtgat ttggtaatac gccaatttga ccactattag
    54121 tagataaaat aatttcgttc acttttgaat tccaaacgat tcgattaggg gtcagtacac
    54181 aaagatttaa ggtcatttat tcgaattgct ctccatttct aagttcatag ccttcgcggt
    54241 agcttcatcg atgttaccta ccaaataaaa ggcctgttca ggaagactgt ctaattctcc
    54301 ggaaaggatc aaccgaaacc ctctaattgt ttctgctaaa ccaacatatt ttcctggaga
    54361 accagtaaaa acttctgcta cgaaaaaggg ttgtgataag aaacgctcaa tttttcgcgc
    54421 tcttgctacg gttaagcgat cctcttcgga taattcgtcc aaccccagga tagctataat
    54481 gtcctgaagt tctttgtaac gttgtaaagt ttgcttaact ctttgggcag tttcataatg
    54541 gtcctcacca acaatccggg gttggagcat agttgacgtt gaatctaaag gatctactgc
    54601 tggatagata cctttggcgg ctaatcctct tgatagtaca gtagtagcat ccaaatgtgc
    54661 aaatgtcgta gcaggagcag ggtcggtcaa atcgtctgca ggtacataaa ctgcttgaat
    54721 agaagttatg gacccctctt tggtcgaagt aattctttcc tgtaacgtac ccatttcggt
    54781 actaagggta ggttgataac ccacagcgga aggcattcta cccaataagg cggatacttc
    54841 agatcctgct tggacgaaac ggaaaatatt gtcgataaat agaagtacgt cttgttcatt
    54901 aacatctcga aaatattcag ccatagtgag ggcagtcaaa ccaactctca tacgagctcc
    54961 cggcggttca ttcatctgac cgtaaactag agccacttta gattctgcaa tattttcttc
    55021 attaatcacc ccggattctt tcatttccat gtaaagatca tttccttcac gagtacgttc
    55081 acctactccg ccaaatacag atacaccccc atgagccttg gcaatattgt taatcaattc
    55141 cataatgagg actgttttac ccactccagc ccccccgaat agtccaattt ttcctccacg
    55201 acgataaggg gctaaaagat ctactacttt aattccggtt tcaaaaatag ataattttgt
    55261 atctaactgt ataaaggcgg gcgcagatct atgaatagga gatgttgtgc gagtatctac
    55321 aggccctaaa ttatcaacgg gctctccgag tacgttgaaa attcgtccaa gagtcgttcc
    55381 accaaccgga acacttaaag gagctcccgt atcaatcact tccattcctc tcgttagacc
    55441 atctgtagca ctcatagcca cagccctaac tcgattgttt cctagtaatt gctgtacctc
    55501 acaagtcaca ttaatttgtt gaccagcagt atctcgaccc ttaactacca gagcgttata
    55561 aatattaggc atcttgcccg gtggaaaagc tacatctagt accggaccaa tgatttgggt
    55621 gatattcccg aggttttttt tttcaagcgt ggaagccccc gaactagaat tagtaggatt
    55681 tattttcata ataataataa ataaagtcaa ataggtcgaa attctttttg cgaaaatgat
    55741 cgaattaaaa aaataatgtc caatagcaag tttatcggtt aattcaataa ttcaataagc
    55801 aatgggagtt agcacgcgat tttgttggta ccctccaacc gaatccaatt caattgttta
    55861 cttattcaat gagtgaattt tcaagctcaa cctgcccgtt ttaaaaatat caagtataag
    55921 aatcttgaga aagtctttta tttgtctatc attatagacc agcccattta tattatctat
    55981 gggactcgaa cccgaactct atttacgatt cattttttct atctcatcga cttttcttat
    56041 ttcctatttc atcatatcta tttatgtcta gcctcttctt ttcatttttt atatcttttc
    56101 ctagacaaat tccgtatatt tttatgtcta ggatttacat atacaacata ggcccgctct
    56161 aacgagggaa tttcttatta ttcaagttat atttaagtgg ttcaattcaa aaaaagtaaa
    56221 aaaaaaaaat aagaattggg ttgcgccata tatatgaaag agtatacaat aatgatgtat
    56281 ttgacgaatc aaataccatg gtctaataat aaagcatttt gattagttga taatattagt
    56341 attgtatttg ttgggagttt tttgaaagat tcctggaaaa agtttcatta acgcctaatt
    56401 catgtcgagt agaccttgtt gttgtgagac ttcttaattc atgagttgta gggagggatt
    56461 tatgtcacca caaacagaga ctaaagcagg tgttggattc aaagctgggg ttaaagatta
    56521 caaattgact tattatactc ctgactatga aaccaaagat actgatatct tggcagcatt
    56581 ccgagtaact cctcaacctg gagttccacc tgaagaagcg ggggccgcgg tagctgccga
    56641 atcttctact ggtacatgga ccaccgtgtg gaccgatgga cttaccagcc ttgatcgtta
    56701 caaagggcgc tgctacggaa tcgagcccgt tgctggagaa gaaaatcaat atatcgctta
    56761 tgtagcttac ccattagacc tttttgaaga aggttctgtt actaacatgt ttacttccat
    56821 tgtaggtaat gtatttgggt tcaaagccct gcgcgctcta cgtctggaag atctgcgaat
    56881 ccccgttgct tatgttaaaa ctttccaagg accgcctcat ggcatccaag ttgagagaga
    56941 taaattgaac aaatatggtc gtcccctgtt gggatgtact attaaaccta aattggggtt
    57001 atccgctaaa aactacggta gagcggttta tgaatgtctc cgcggtggac ttgattttac
    57061 caaagacgat gagaatgtga actcccaacc atttatgcgt tggagagatc gtttcttatt
    57121 ttgtgccgaa gcaatttata aagcacaggc tgaaactggt gaaatcaaag ggcattactt
    57181 gaatgctact gcgggtacat gtgaagaaat gatgaaaagg gctatatttg ccagagaatt
    57241 gggagttcct atcgtaatgc atgattactt aacaggggga ttcactgcaa atactagctt
    57301 agcccattat tgccgagata atggcctact tcttcacatc caccgcgcaa tgcatgcagt
    57361 tattgataga cagaagaatc atggtataca cttccgtgta ctagctaaag cgttacgtat
    57421 gtctggtgga gatcatattc actccggtac cgtagtaggt aaacttgaag gggaaagaga
    57481 catcactctg ggctttgtcg atttactgcg tgatgatttc attgaaaaag atcgaagtcg
    57541 cggtatttat ttcacccaag attgggtctc tctaccaggt gttctacccg ttgcttcggg
    57601 gggtattcac gtttggcata tgcctgctct gaccgagatc tttggggatg attccgtact
    57661 acagttcggt ggaggaactt taggacaccc ttggggaaat gcacccggtg ccgtagctaa
    57721 tcgagtagct ctagaagcat gtgtacaagc tcgtaatgag gggcgtgatc ttgctagtga
    57781 agggaatgaa attatccgtg aagctactaa atggagcccc gaactagctg ctgcttgtga
    57841 agtatggaag gagatcaaat ttgaatttca agcaatggat actttgtaat ccactaattc
    57901 taattactgt tcgttctctt aattgaattg caattaaact cggcccaatc ttttactaaa
    57961 aggattgagc cgaaaacaaa taacttatta catccatttt tttttagata gatacatact
    58021 tatctagata tagaacaata gataaaatat aagactaaac aattcaaatg tctctattgg
    58081 tgtgttggat ccacaattaa ttcgagggat ccttaggatt ggtatattct tttagattat
    58141 gaatttctat ggatcgagcc aagtatcaca actctttcta cccatcctgt atattgtcct
    58201 ttttgttacg tgttggaata taaacttatt acttttttaa ttagttagtt attagacgag
    58261 attttacaaa aaaaaatttt cctatatagt gaagtgctaa tctggattcc cacaaagaat
    58321 acttttttca atactcacac tccttattag attagttaat aatcctattg attggatttt
    58381 tatgtttatt cggacaggaa aaagatattc aaataaataa ataatttttc atcgaatgac
    58441 tattcatcta ttgtattttc atgcaaagca aatagggggc aagaaaactc tatggaaaga
    58501 tggtggtttg attcaatact gtttaagaaa gagttcgaac acaggtgtgg tctaagtaaa
    58561 tcaacgggcg gtcttggtcc tattgaaaat accagtgaaa gtgaagatcc gaatagaaat
    58621 gatatgaaga aaaaaagtca tagttggggt agtcgtgaca attctagtta cagcaatgtt
    58681 gattatttat tcggcgtcaa ggacattcgg aatttcatct ctgatgaaac ttttttagtt
    58741 atggatagaa atgggaacag ttattccata tattttgata ttgaaaatca tattttcgag
    58801 attgatagtg gtcatttttt tcagagtgaa ctagaaagtt ctttttatag ttattggaat
    58861 tttagttatc taaataatgg atctaacaat gacaatcctc acgatgatca ttacatggat
    58921 gatactcaat atagttggaa taatcacatt aatagttgta ttgacattta tcttgagtct
    58981 caaatcttta ttgatactta cattgtaagt ggtagtgaca attccagtaa cagttacatt
    59041 tatcgttccg tttgtggtga aagtaagggg tcggatataa gtaccagcac gaatggtagc
    59101 actataatag aaagttccaa tgatctggat gtaactcaaa aatacagaca tttgtgggtt
    59161 caatgtgaaa attgttatgg attaaattat aagaaaattt taaaatcaaa aatgaatctt
    59221 tgtgaacaat gtggatatca tttgaaaatg agtagttccg atagaatcga actttcgatc
    59281 gatccggata cttgggatgc tatggatgaa gacatggttt ctttggatcc cattgaattt
    59341 cattcggaag aggagcctta taaagatcgt atcgattctt atcaacaaaa gacaggatta
    59401 actgaagccg ttcaaacagg tataggccaa ttaaacggta ttcccatagc acttggggtt
    59461 atggattttc agtttatggg gggtagtatg ggatccgtgg ttggggagaa aataacccgt
    59521 ttgattgagt acgctactaa caaatttctc cctcttatta tagtatgtgc ttccgggggg
    59581 gcgcgtatgc aagagggaag tttgagttta atgcaaatgg ctaaaatatc ttctgcttta
    59641 tatgattatc aatcaaataa aaagttattc tatgtaccaa ttcttacatc tcctactaca
    59701 gggggggtaa ctgcgagttt tggtatgttg ggagatatca ttattgccga acccaatgcc
    59761 tatattgcat ttgcgggtaa aagagtaatt gaacaaacat tgaataaaac agtacccgaa
    59821 ggttcacagg cggctgaata tttattccag aagggcttat tcgatctaat cgtaccacgt
    59881 aatcctttaa aaagcgttct gagtgagtta tttcagctcc acgctttctt tcctttgaat
    59941 caaaattcaa tagagcatta agttcctttt ttatttgtag caaacaagta gttagtttat
    60001 cagaatccaa gtaaaacgaa tatgaatggg gtttctttgt tgacataaga tctaaattgt
    60061 aaaaagaaat caaaagttat ggataactcc tttttatcta tattcttgat tactaattca
    60121 gttaagaggc ctctatcaac aagaaaaata gtgaattatt attttcgtta aattctagga
    60181 aaataaaaaa tttttgttct acgtcttacg tatgtatata taatccaaat atagaattct
    60241 agaatataga aactatagat atgatatatg cttttgtacc ttctatactc acttagatag
    60301 atatatactt agatttatac taatctttat aatattaata taaataataa taataacagg
    60361 tacaaatagt aaattgaggt atcctttata tgacaacttt cgactttccc tctgttttgg
    60421 tgcctttagt aggcttagta tttccggcaa tggcaatggc ttctttattt cttcatgttc
    60481 aaaaaaataa gactgtttag atctgatggg tccaactctg atccattttt ttttttttca
    60541 aaactaagac ttgtatcata acgcagatac ctatttagtg taagaaaaga aggtataaca
    60601 tggggcgctt ccgtcgaaaa ggggctcttt ggcctgtaga aagatgatat gggggtaaag
    60661 gaattctatc tatttgaaaa aatctcagga tcgccggatg gctgaactgt aaaatcggta
    60721 catctatatg tatctatatg tatattgatg ggatcatacg aagggtatgt ttttttttat
    60781 tttagatcta accaatttga taaattactc ttaaaggttc acatcaaact agtactagtt
    60841 gatgagagtt acttcggaaa caaaaagagt aaagtctagg gtattctctc aattccaata
    60901 aaacgaaacc agatcaagta tgagttgtcg atcagaacat atatggatac aacctataac
    60961 ggggtcgcga aaaacaagta atttctgctg ggccattatc ctttttttag gttcattagg
    61021 attcttattg gttggaactt ccagttatct tgggagaaac ttgatatctt tatttccatc
    61081 tcagcaaatc cttttttttc cacaagggat tgtgatgtct ttctatggga tcgcgggtct
    61141 ctttattagc tcctatttgt ggtgcacaat ttcgtggaat gtagggggtg gttatgatcg
    61201 attcgataga aaagaaggaa tggtgtgtat ttttcgttgg ggattccctg gaaaaaatcg
    61261 tcgcatcttc ctccgattcc ttataaagga tattcagtcc gtcagaatag aagttaaaga
    61321 gggtatttat gctcgccgtg tcctttatat ggatatcaga ggccaggggg acattccctt
    61381 gactcgtact gatgagaatg ttactccacg ggaaatcgaa caaaaagctg ccgaattggc
    61441 ctatttcttg cgtgtaccga ttgaagtatt ttgagaaatg agctgagaga gtgaatgctt
    61501 tctcagcagg aaggaaaaac taaagaatcc cccttttcta taccataact taactgaagt
    61561 ttcttcataa cgctcattct agtcaaagaa gacgtatacg taacgtaaca accacaaaac
    61621 aaaaccattt ttgtggtctt ttatgtgtat ggaaatctac acaacttaat tcaataacaa
    61681 aaaaaattaa gtaacaaatc taaaaaatgg attcatcctt tctattttct atcaaagcag
    61741 ttcgaaatac ataaattttt ttattccgga ctctgagtag tcagtgaaaa tttttaaaaa
    61801 tagaagatat tttgatataa tgatagaaaa gaatattcat tacctaaata aatcggtttt
    61861 ttcaggcagt cattgattcg tcgaaaaggg ggatacttgc ttcgaatttg accaattact
    61921 atatctggaa acaatataat atttttttgt taactctttg aattcgaagt ggattcttca
    61981 tctatttctg tattccttct acattcaaag actaactctg aaatcacaaa taaaaaacaa
    62041 aacagtgaat agattcataa gttcgatact ttgtaataga actcatgcat gagagaaata
    62101 ttggatggcg tagagtcaac taatgaggtc ggttcattaa aaattcatag acaaaattaa
    62161 aaaatgtcaa aaaagaaagc attcaaccct cttttatatc ttgcatctat agtatttttg
    62221 ccctggtgga tttctctctc atttaataaa agtctggaat cttgggttac ttattggtgg
    62281 aatactaggc aatctgaaat ttttttgaat gatattcaag aaaaaaatat tctagaaaaa
    62341 ttcatagaat tggaggaaat ctttcttttg gaggaaatga tcaaggaata ctcggagaca
    62401 catctacaaa accttcgtat aggaatccac aaagaaacgc tccaattaat caagatacac
    62461 aatgaggatc atatccatac gattttgcac ttcttgacaa atataatctg tttcgttatt
    62521 ctaagtggtt attcaatttt gggtaataaa gaacttgtta ttcttaactc ttgggctcag
    62581 gaattcctat ataacttaag tgacacaata aaggcttttt cgattctttt attaacagat
    62641 ttatgtatcg gattccattc gccccatggt tgggaactaa ttattggctt tgtctacaaa
    62701 gattttggat ttgctcataa tgatcaaatt atatctggtc ttgtttctac ttttccagtc
    62761 attctagata ctgtatttaa attttggatt tttcgttatt taaatcgtgt ttctccgtca
    62821 cttgtagtga tttatcattc aatgaatgat taaaaaagga tctactgata ttaatccaat
    62881 tcaattctaa cgtttcttac tttgtagttg tacagaaaca aagcatgtaa aatcatactt
    62941 actctttatt tttctaccca ccccaaagat ttattctata tattaatatt atttatttat
    63001 ttattccagt aaaattattc cagtaaatag cagaattgcg gatagggaac taggttagcg
    63061 acctaccaaa tttattgtag acatttttgg gctcaatggt tggactatgc aaactagaaa
    63121 gactttttct tggataaagg aacaaattac tcgatccatt tccgtatcgc tcatgatata
    63181 tatcataact cggccatcca tttcaagtgc atatcccatt tttgcacagc agggttatga
    63241 aaatccgcga gaagcgactg gtcgtattgt atgtgccaat tgccatttag ctaataagcc
    63301 cgtggatatt gaagttccac aaacggtact tccagatact gtatttgaag cagttgttcg
    63361 aatcccttat gatatgcaac taaaacaagt tcttgctaat ggtaaaaagg gtgctttgaa
    63421 tgtaggggct gttcttattt taccagaggg ttttgaatta gctcctgctg atcggatttc
    63481 ccccgagata aaagaaaaga taggcaatct gtcttttcaa agctatcgcc ccaataaaaa
    63541 aaatattctt gtgataggcc ccgttcctgg tcagaaatat agtgaaataa cctttcctat
    63601 cctttccccg gaccccgcta ctacgaaaga ggttcacttc ttaaaatatc ctatatatgt
    63661 aggcggaaac aggggaaggg gtcagattta tcccgacggg agcaaaagta acaatacagt
    63721 ttataatgct acatcagcag gtatagtagg taaaataata cgaaaagaaa aagggggtta
    63781 cgaaataacc atagcggatg catcggatgg acgtcaagtg gttgatatta tccctccagg
    63841 gccagaactt cttgtttcag aaggcgaatc tatcaaattg gatcaaccgt tgacgagtaa
    63901 tcctaatgtg ggcggatttg gtcagggaga tgcagaaata gtacttcaag atcccttacg
    63961 tgtccaaggc cttttgttct tcttggcatc tgttattttg gcacaaatct ttttggttct
    64021 taaaaagaaa cagttcgaga aggttcaatt gtcagaaatg aatttctaga ctcgcgtatt
    64081 tatcgacatt gagctcataa cgtaaaaaga acaaaattat ttttgacgac tctttatgat
    64141 aaaaaatgga cattatgaaa agccttcttc ttttttatac tcattccttg tactgcattc
    64201 ctagtcatag tatgtagatt gtgaagaaga ctttttactt tttttgaatc caaattgggg
    64261 tggtatgatt atgttactat tatcacattt caatgtcata aaatgcatta atagtgtttt
    64321 ctattctaat cgaatgaaat tcgactagat actagacata agtaagcggg gcatagaacg
    64381 gataaatgcg tggaacacaa aattataggg acgattattc atcttcttag tattcgacac
    64441 aagaaaagga attttccaca tctctttctt gtgtcgaaag aaaaaaagat tctttatcct
    64501 gttcgtcaaa gattactagt ctaagttttt attttttcaa aaaaatatca gaactttttt
    64561 agatatatta tatatatatt acataatata tattttatta atttaatatt atattattaa
    64621 ttatttaata taaaatataa tagtgggcaa acaaaagaga gcgaggttta ttgagtaaat
    64681 agaacttctt caataaactt agaaaaattt ccatttttga tgagatacaa aaaaatacta
    64741 aggttttatt attatttgag gatagtatgt catctaggaa atcgagtgat ttcttctttc
    64801 ttctaacttt actttgaaag tatcgataga tactatcgag caacgggcgg atggatcaat
    64861 gaacttcatt tttcaaaaac atcatcagaa aaatggaatg gggttttgcc atttagacga
    64921 aaaatattct aattcttaag aactcaacgg gattcccttc tttgtatgat ttgagggggt
    64981 aggtcccgtt gagttcttac gctttcatgg ctacaactta caactcaatt catctgatta
    65041 ttacagagat gaacccaatc cagaatatga accataaaag aaaataccta ttaaaccgat
    65101 cacaagaata ccagctacag tacctattat ccaaagagga atccttccag tagtatcagc
    65161 catttacccc acttccctcc acatttcatc aagtggtcat gctagagaca taaacagtca
    65221 tggataatta tgagatgaga gccttccgaa tgggctaaga gagagtgcct ataattatta
    65281 ttctcctttt cctttgtttt attaattgaa gaaataattg gaaaataaaa cagcaagtac
    65341 aaaaatgagt aataaccccc agtagaggct ggtacgattc aattcaacat tttgttcgtt
    65401 cgggtttgat tgtgtcatag ctctataatt cggattaggt ttatcgttgg atgaactgca
    65461 ttgctgatat tgaccccaaa aaagaaacgg taggtacagc taggccgtga acagccaacc
    65521 atcgcactgt aaaaattgga taggttcgat ctatggtcat tggggcctcc taaaaagatc
    65581 tactaaattc atcgagttgt tccaaaggat caaaacggcc agttattaat ggaattcctt
    65641 gtcggttctc tgtgaaatac tcgtttggcc gagggcttcc aaacacatcg tacgctaaac
    65701 cggtactgac gaataaccaa cccgcaatga atagggaagg tatagtaatg ctatgaatga
    65761 cccagtagcg aatactggta ataatatcag caaaagaacg ttctcctgtg cttccagaca
    65821 tgccgagctc cacatattct tgtacagtca aagggggatc gattccgtaa aagattagat
    65881 cagtcaattt ccatttacta aaactaaatc tttgtgagat cgtcaatatt gtaccgaggg
    65941 cgtctttaga gtataccgaa tcagtatagc tatccttctt ctgacacagc aacgcacttt
    66001 caagcattat cgaaaggaag tactcaaaaa tttctttctt actttacttg ttgcttgtca
    66061 gtgtacaatg gcaagcaaca agtaaagtaa gaaagagtag taaatcgtat tcgatgaaag
    66121 aaagataaca aagaaagaaa agaataaaaa aattgtaatc aacccctttt atgcatacat
    66181 tgttgtatta gatcgagatc aaaagattct ttcttgacct aactacaaga acgaggtttt
    66241 ataatagaat acggaaagat aaaacgtaaa aagaaaagat aatagaaatt actaacctag
    66301 ttggaccaaa ataaatattt tattttttcg agtgattgcg tgataacttt tttcttctca
    66361 ttcattcaag atattaagtg aatgaaccta ttccggaatc taatgagtta aaatgaaagt
    66421 aatctttttt ataaggttta cgttggctct aaaatataaa taggattcga gacaataaaa
    66481 aagttttctt ttattcttcc agaatgtaat cattttaaaa attaaaaagg tttaattttt
    66541 gagtgaagtt acacggccca gttcttttta ttagtttata taagttttcc cccaagagtt
    66601 gctcaatgaa tcggttgatt ggaatcgcgg gatgggtaga tgtggtaaat gatgaatcaa
    66661 tttgttttta tacgcctgtc actttatctt tgttagtacc gtctataatg atagattaat
    66721 caaaaatttt gaatatcccc tattttttat tttttttaaa aggaaactta ggtaagtgct
    66781 tttttagaaa catatatgta caaaaagaac atatttcatt tagctccttc atgcctacta
    66841 taactagtta ttttggtttt atactagcgg ctttaacggt aacctcagct ctatttattg
    66901 gtctgagcaa gatacgactt atctgaaatt agtatttgaa atgcacaatt cataaaaata
    66961 aatctttcga taggattccg tataaattgc aaattcttgt tcattgagat tcatggtaat
    67021 tcagattaat atttaggtat agatattacc tcctttttct cctttcaaat aaattgcaat
    67081 gattgaagtt tttctatttg gaatcgtgtt aggtctaatt cctgttactt tggctggatt
    67141 attcgtaact gcatatttac aatataggcg tggtgatcaa tcggaccttt gattaattac
    67201 tatcgctttt tttgattgac ctcctacttt ctttaataca aaggaggtca aattcagatt
    67261 gcggttcaag ttagtgaagc tctttcagtc taatttgatc taagaaaaat aaggacgaaa
    67321 tcacgctctg taggatttga acctacgaca tcgggttttg gagacccgcg ttctaccgaa
    67381 ctgaactaag agcgctttct tatcagaaaa gagaagactg taaagacact ttttttaacc
    67441 ccagtttaat gataatgaac gattatataa tatagattat tggatattgg aatcgatctt
    67501 aattaatccc tcgttactgc tcaacgaaga agtaataggt agggatgaca ggatttgaac
    67561 ctgtgacatt ttgtacccaa aacaaacgcg ctaccaagct gcgctacatc cctccaatag
    67621 gtctacagtg tcattgtata gaattcctgt tttgttttcc acatcgttat ttcctccatt
    67681 gatatataca atttatatgg gcatttcgtc tttttggtcc catttaacat ataataatag
    67741 taaaataaaa gtcttatata cgtatgaaat acggaacgga acctgtcgta aaaataaatg
    67801 agtagttttc gggaatgctc gggaagagag gaacgttttt ttatgtttta agaaaaaatt
    67861 ttatttactg gatagttgta catttcaatt tgaattaggg attccgtgta caaggttctt
    67921 aactgcatat gcatctgatc atttatgtat taccatttta gattacaata aaagaaggaa
    67981 ggagcttttt caatgcgaga tctaaaaaca tatctttccg tggcaccggt attaagtact
    68041 ctatggttcg ggtctttagc aggtctattg atagagatta atcgtttttt cccagatgca
    68101 ttgacattcc cctttttttg attctagtta ttgatacggt accaaataac ggagattcga
    68161 gatacaatta aatatttgtg actaatcctt tgcccccttt ttctcttttt tccttttaga
    68221 ataagagaaa aaagaaaagg tgtattcaac agcttcgaga cttgggttca agtttgaatt
    68281 aaataaatta ttcaattcaa aaattaacta gggatggagg tagaataaac agggtggggc
    68341 ctagatctag gacaagactc ttatacaagg tacttaaatg taaatgaaat accgtgattt
    68401 gaatttgaaa taaagtttag aaattttttt agtatattga ttgcagcgaa agttttcata
    68461 attggatttc aagttaataa cttctattta tccttcctta cttcttcttc gtttcggatc
    68521 gaaaatagaa gagttgagta aatcaaaaat ccaaaggggg ttcatggcca agggaaaaga
    68581 tgtccgaata acggttattt tggaatgtac cggttgtgtt cgaaacggtg ttaataaggt
    68641 atcaacgggt atttccagat atattactga aaagaatcgt cacaacacgc ctaatcgatt
    68701 ggaattgaga aaattctgtc cattttgtta caaacatatg attcatgggg agataaagaa
    68761 atagatcgaa tcgagcagat gtatgtaacc cttccaagga agggtaaaaa tgacattcta
    68821 tatagaacat agttaaatat tctatatata acataattaa atataaacaa accaaatcct
    68881 atttattcta attcatttta gatccgaccg aaataggatt ttcgggataa ggaataaact
    68941 aaacaaacca tggataaatc caagcggcct tttcttaaat ccaagcgatc ttttcgtagg
    69001 cgtttgcccc cgattcaatc gggggatcga attgattata gaaacatgag tttaattagt
    69061 cgatttatta gcgaacaagg aaaaatatta tctagacggg tgaatagatt gaccttgaaa
    69121 caacaacgat taattactat tgctataaaa caagctcgta ttttatcttt gttacctttt
    69181 cttaataatg agaaacagtt tgaaagaacc gagtcgacca ccagaactgc gggtcttcga
    69241 gccagaaata aataggctta ctcgttcttc acttgactaa aaaaaagtaa aatccgaact
    69301 caaacgcaga ttgatgtttt gttcgaaaaa tatgaaaaat atagattgaa ttatcgtgtc
    69361 ctaagaaaaa aaagaattgg gcaagaataa atattttttt tgagtgtgtt cattcagttt
    69421 tactatacta tttttttatc atatttattt tgactttacc ctcccggagt tcattctccg
    69481 gggaactccg tttaaattat tccggtggat tctttccaat ctacttcttt tatgatctca
    69541 ttggaaatca tataaagaca atttttattt gatatagcta tttgtgcaag tattttacga
    69601 ttaagaagca cctgtttctt atataggtcg tgtattaacc tactataact ataggatacc
    69661 cctatttcac gaattactgc gtttattcga gtgatccaca aacggcgaaa atttctcttt
    69721 tgcttatccc tatcccgatg cgacgaaacc aaagctctta ttttctgttg agtaattgtt
    69781 cgagtaagtc ttgaatgagc ccctcgaaag cttgatgcaa ataaacgaat ttttgttcta
    69841 cgtctccgag ctatatttcc tcgtctaatt ctggtcattg aataaatgaa actttgacga
    69901 ataactaata gatttccttt ctttcagtta ttctttttcc ctttcctagt ctattaataa
    69961 caaagctttt ttccaatgta taaactaaaa attccaatga ctttggctac tataaccttc
    70021 ccgaccgcta tttttctttt ttctagacat ttaacttcga aataagaaat ttcattttac
    70081 taggtatcaa aatataataa ataaaaaata taaatggata aagaaatagt ggcttccttc
    70141 gtttatatgg ttacttctta aacggtgagg ttttctctat acaccggagc ctttacttca
    70201 tttaatcaat gttattggta acttgtatag ttcacattct ttggctctac ccatgaatta
    70261 tccagtaata ggtctttcac gattagatct acttacacag taacggtatt taattatgaa
    70321 agttggctgg gtagctaacc ctgttagtcc gttcttgcaa gaggggccta agttttatgt
    70381 ttttattttt aaatttctcc gcttaatgga taaccatttg ctaccaatgg agaattgctt
    70441 ctcatcttaa attgaggtga ttggatttgc accaatggaa accataaatt tcatacacaa
    70501 tagaatggat agattttttt ttatactgaa ttgaacggac ttctttttct attctatcct
    70561 attccccggt actgatcatt gatactagaa aaggttttct ttcttttatc ccagctcatg
    70621 atctgaacga gtcgcacata caccctagta catgttcctc gacgctgagg gcatccccga
    70681 agcgcggggg attttgtgac atttctgatt ggctgtcttg tatttctaat aagttgttta
    70741 atagttggca tgttgaatca tatcatataa ataatgggct ggtttagatc gatcctaacc
    70801 tgatgatttt taattacttc tatttaattt tctagtaaat tcagcaaaaa taaaatataa
    70861 aataggaaat cgagaatttg cgcgaaaaaa atccgggctt ttcactcaac cactgctaca
    70921 acatcaacaa ttccataagc ttgggcttct gttgctgaca taaaaacatc tctttccatg
    70981 tcttccgaga caacccataa gggtttgtcc gttctttgta cataaaccct tgtgagggtt
    71041 tcacgcagtt ttagcagctc ttccgcttcc aggataaatt ctcccgtttg tgcctcataa
    71101 aaagaactag caggttgatg aatcattacc ctgatggtat aacaaaagag gagttcctct
    71161 attttgcatg atgaatagaa aagaaagata aagaataaaa agaaaaaaaa aagatagaat
    71221 tgaacaacca caaccgtacg ggcatctttt atgcattgca tacggctcta taataaaatt
    71281 gacctttacc ttccatcaaa gaaaaaaata ggatctatca gacccagatc ggtaaatgat
    71341 caaattacca cccttccttt cgtaggagtt caaaaatact atgatggttc cgttgcttta
    71401 tatatatatt tattattatt atttggtttg tctgtgtttc agcaatccca aagttgcttt
    71461 ttgtaaaatt aaagaaaaaa ataatctttt tttattttcg aactctttca gaatacaact
    71521 aagcccccgg tgtgaaaata aaaaagtttg tgacgctgaa ctggaatctc caatataaaa
    71581 aacaggaaat accttttatc tcatactact ctctcgatac ataatcaaat gttttaaaaa
    71641 aaaaaataaa aaatttttta ttttgatatc gaattcaaag tgccatgcta ttattactta
    71701 atattcatat ggcgaaggca tagtcttatt tttttctctc aaataaaaac ctcattggcg
    71761 ccgagcgtga gggaatgcta gacgtttggt aatttctcct ccggccaaga taaaagatcc
    71821 cattgaagcg gctaatccca tgcatattgt ctgtacatct ggtagcacaa attgcattgt
    71881 atcataaata gccactccag ggataaccca tccgccggga gagtttataa acaaatagag
    71941 atctttggta tcattctcta tactgagata taccataaga ccaataagtt ggttcgagat
    72001 ctcgctatca acctcttgtc ctaaaaaaag taatctttct cgataaagtc ggttgattag
    72061 ggtaaaatta tatcccttac gaaccgtaca ggcgcctttt ggtgcatacg gttcaacaaa
    72121 aaattgcaaa aaaaaaagaa tcaatgtgca gattccaatc ctctttcttt ttttatattc
    72181 gtagaaggct ctttctgact tctaacgaaa ggacttttct tcgatttttc aaaaaagaca
    72241 ggtttttgct ccttttcgta taatattctt gtaatataaa aataatagaa aagaaaaaaa
    72301 aagaagtcac taaacttatc gaattaactt cttattgata tattgtttca tcgagatcta
    72361 atccaaatca caatgtcgtt ttcttgttcc tgaatgggcc ctgttaatct ttttaggttt
    72421 atgctctact ccgggtaaag atacgcccga ttttgatttg tacatatagg acaaatgatt
    72481 ccattaccac ttctttttgt tatgacttcc cccctttttc aacttttatg cctttcgcca
    72541 aaaatttgat gtattcatgc atattaatat taatattact cgattgatta agagtttgag
    72601 atggcttctc tttacaaaaa gaaatcgttt atgatacaaa tagtaatcat agatctattt
    72661 ccaattgggc tttttctaaa cggagcctgg atacttaagt tttttagttc cactaagcta
    72721 accataaatt tttataatta taatagtaat ctgaatcaga attcccccaa aaatggatct
    72781 aattgcactt cacgctccaa atttttgatg attcaattaa tctttcttgg gcgaaacaga
    72841 ggatatctcg atcggggaag agaacgggga aataccgtat gacccaatat atctgacaag
    72901 tcgcactata cgtcaaccca ggatgcatct tcctctccag gacttcgaaa aggcactttt
    72961 ggaacaccaa taggcatgaa atgaaagaaa aaagaattaa gtactatatt tcactttgat
    73021 gtggaaacgt aataatagaa tgaatcggtt tatttttttt ttttagaata ttgtccttta
    73081 tcgtatttta tccatagatt aaaaaaattc ataaagaaat acagaatgaa taagaaaaaa
    73141 attcttacga agaggccgtt ctaattatga agaagtatgg acacattcgg tcatagaaaa
    73201 cggtatcaac cccccattgc gtattggtac ttatcgagta tagaataaat ctgcttctct
    73261 ttgttcctac gaacgaaatt gttccattat taccaacaga atagaacaaa tattaaccct
    73321 tgctcttaaa ccatcccctg aacggggagg tccataacat agtcatagtc ttttccaatg
    73381 caataaagtt acgtagtgtc tttttctttg atctaagggg tatttccatg ggtttgcctt
    73441 ggtatcgtgt tcatactgtt gtattgaatg atcccggtcg gttgctttct gtccatataa
    73501 tgcatacagc tctggttgct ggttgggcag gttcgatggc tctatatgaa ttagcagttt
    73561 ttgatccctc tgaccctgtt cttgatccaa tgtggagaca gggtatgttc gttataccct
    73621 tcatgactcg tttaggaata accagttcgt ggggcggttg gagtatcaca ggaggggcta
    73681 caccgaatcc gggtatttgg agttacgaag gtgtggccgg ggcacatatt gtgttttctg
    73741 gcttgtgctt cttggcagct atctggcact gggtgtattg ggatctagaa atcttttgtg
    73801 atgaacgtac aggaaaacct tctttagatt tgcccaagat attcggaatt catttatttc
    73861 tcgcggggtt agcttgcttt ggttttggtg catttcatgt aacaggcttg tatggtcctg
    73921 gaatatgggt gtccgatcct tatggactaa cgggaaaagt acaatccgta aatccagcgt
    73981 ggggcgtaga aggttttgat ccttttgttc cgggaggaat agcttctcat catattgcag
    74041 caggtacatt gggcatattg gcgggtctat tccatcttag tgtccgcccg ccccaacgtc
    74101 tatacaaagg gttacgtatg ggcaatattg aaactgttct ttccagtagt attgcggctg
    74161 tcttttttgc agcttttgtt gttgccggaa ctatgtggta tggttcagca actaccccga
    74221 tcgaattatt tgggcctact cgttatcaat gggatcaggg gtacttccag caagagatat
    74281 atcgaagagt tagtgctggg ctagccgaaa atcaaagttt atcaaaagct tggtctaaaa
    74341 ttcctgaaaa attagctttt tatgattaca tcggcaataa tccggcaaaa gggggattat
    74401 tcagggcggg ctcgatggat aatggggatg gaatagcggt tggatggtta ggacatccta
    74461 tctttagaga taaagaaggg cgtgaacttt ttgtacgtcg tatgcctacc ttttttgaaa
    74521 ccttcccggt cgtgttggta gatggcgacg gaattgttag agcggatgtt ccttttcgaa
    74581 gggcagaatc gaagtatagt gtcgaacaag taggtgtaac tgttgagttc tacggtggcg
    74641 aactcaacgg agtcagttat agtgatcctg ctactgtgaa aaaatatgct agacgcgctc
    74701 aattaggtga aatttttgaa ttagatcgtg ctactttgaa atccgatggt gtttttcgta
    74761 gcagtccaag gggttggttt acttttggac atgcttcttt tgctttgctc ttcttctttg
    74821 gacatatttg gcatggtgct agaaccctat tcagagatgt ttttgctggt attgacccag
    74881 atttggatgc tcaagtagaa tttggagcat tccaaaaact aggagatcct actacaagaa
    74941 gacagacagt ctgatacacc attgctttgg tgtctttcga ctctattttt ctttttgtga
    75001 ttttattttt ctttcctttc tagatctata gggtaccaga gaaatcgtta tttgaatcgc
    75061 tgtttttttg actcttcctc tttccaggag gatgatcaca aataaaaata aacaacaggt
    75121 atggaagcta taattgtaaa ccatgatcga atctatggaa gcattagttt atacattcct
    75181 cttagtctcg actctaggta taattttttt cgctatcttt tttagagaac cgcctaaagt
    75241 tccaactaaa aagtaaagtt ctaactaaaa atatgaaatg atttttcatt atctcaattg
    75301 aagtaatgag tcccccaata tttgggggac tcattacttc aactagtccc catgttcctc
    75361 gaagggatct cttagttgtt gagaaggttg cccaaaagcg gtatataagg cgtacccggt
    75421 aaaacttaca agtaaaccag atataaagat ggcgactagg gttgctgttt ccattattat
    75481 acaatttcaa gactacaacg gatctatgat aagatcgttt atttacaacg gaatggtata
    75541 caaagtcaac agctctcaat gaatacaata ggatttatgg ctacacaaac tgttgagaac
    75601 ggttctagat ctcgtccaaa accaactact gtagggaatt tattgaaacc actgaattcg
    75661 gaatatggta aagtagctcc tggatgggga acagctcctt tgatgggtgt cgcaatggcc
    75721 ctatttgcaa tatttctatc tattattttg gagatttata attcttctgt tttattggat
    75781 ggaatttcaa tgaattagat ctataagaac ctcaaagtcc tgttttttca ataaaaaaga
    75841 atcatttata acgtgtattt ttatttttag cccattctat tttggtagtt cgaccgcgaa
    75901 atttattttt tctgtatttc tggaatatga gtgtgtgact tgttataatt gatcctattg
    75961 atagtacaga gaacgggtct gtcatctttt gatttgctga aggtggttct acttcgtcgg
    76021 atatttagtc tagtatccgg aacacggaat atatgaaata gattaagaaa tttttgaact
    76081 atgattcata cttaatattc agacctcgcg gccggactcc aaatttaaaa gaattggaat
    76141 ttgtaaatcg aaagaaaggt ttgtcttgtc gtcaaacctt tctttcgatt tatagtcatt
    76201 atatctataa gtgatgatcc aaaggttctt actcagagaa tccttgggct taggttagaa
    76261 tttttattga atcatcgtgg ttctagtatg aatctgatgt tttaatcgat tcatagggtc
    76321 ttaacaagag aattcctatc aatatcaata ataaaaaaaa caacaaataa aagctacatt
    76381 atatacaaaa aagtaaagaa aaaaataggg aaaaagagga ttcaggaggc ctgtaagaat
    76441 caagataaag acgactgagc caacttgata ttttggtatt atctccataa agaaaagctt
    76501 tcggattttt ctcatcttcc cttgtatctt cagagaagat tgaattagag attaagaaaa
    76561 taagtttcaa gctttctatt acatatccgt tcatttgggt gttttgcttg agctgtacga
    76621 gatgaaagtc tcatatatgg ttctcggagg gggagtccca cctatctcaa taaagtatat
    76681 gattggtttg aagaacgtct cgagattcag gcgattgcgg atgatataac tagtaaatac
    76741 gttcctcctc atgtcaacat attttattgt ctgggaggca ttacgcttac ttgtttttta
    76801 gtacaagtgg ctacgggatt tgctatgact ttttactatc gtccgaccgt tacggacgct
    76861 tttgcttcgg ttcaatacat aatgactgaa gctaattttg gttggttaat ccgatcagtt
    76921 catcgatggt cggcaagtat gatggttcta atgatgatct tgcatgtatt tcgggtgtat
    76981 ctcactggtg gatttaaaaa acctcgcgaa ttaacttggg ttacaggtgt ggttctggct
    77041 gtattgactg catcttttgg tgtaactggt tattccttac ctcgggacca aattggttat
    77101 tgggcagtga aaattgtaac aggtgtaccc gaagctattc ctgtaatagg gtcgcctttg
    77161 gtagaattat tgcgtggaag tgctagtgtg ggacaatcca ctttgactcg tttttatagt
    77221 ttacacactt ttgtattgcc gcttcttact gccgtattta tgttaatgca ctttccaatg
    77281 atacgtaaac aaggtatttc tggtccttta tagagaagat atatcataga ttatttgtaa
    77341 tccatccttt atcactgggg agaagaaaaa taatatttca ttgctacaag tatggattat
    77401 ttaaaaaaat aagacatgta tttggatatt tcccttgaac actgcaatat tattaatata
    77461 gttgaaggga gttttccgaa gagaaaatgg attatgggag tgtgtgactt gaactattga
    77521 ttggtctgtg cagatatgtg cctttatcca tctgccgcat tacattggaa ttcacaatca
    77581 aatgtgtctt tgctccaacc atcgcataag ttccatacaa aggataggct ggttcgctta
    77641 aagaaaatcc tttctatgat caaatccgaa tcatgtcgta catgaactgg ctccgtaaga
    77701 tccagtagaa ctagagaaaa ccataattag agtttctcag ttcacttatg taaaattgaa
    77761 tagtatggaa atgcaatcat ttcctctgca ttgacatgat ctatgatact atcggagtga
    77821 aacaagggat ctaaagaaga acgaggctag gctatattag taacaagtaa accctttgtg
    77881 tgtctgtaaa aagtctccca atatttttat tgggattggg ggataaacat aaatcgtaag
    77941 gtctgagaca acccataaag cacttgatca tatcgcgatc agctttgtat aagcctactt
    78001 gggtattgag tatttacttg taagaacttt attctttaca ctggataatt gcaactctgt
    78061 aaaaaataca gtaatatgtt tcttacaaaa aaccattcat atatcatata tatgtggatt
    78121 tagataacat attgatcttt tatggattaa gatttggttc tttttattct tgctcgagcc
    78181 ggatgatgaa aaattatcat gtccggttcc ttcgggggat ggatctataa gaattcacct
    78241 atcccaataa caaaaaaacc tgacttaaac gatcctgtat taagagctaa attagctaaa
    78301 ggtatgggtc ataattatta cggagagccc gcttggccca atgatctttt atatattttt
    78361 ccagtagtaa ttctagggac tattgcatgt aacgtaggtt tagcggttct agaaccatca
    78421 atgattggtg aaccagcaga tccatttgca acccctttgg aaatattacc cgaatggtat
    78481 ttctttcccg tatttcaaat acttcgtaca gtacccaata aattattggg tgtcctttta
    78541 atggtttcag tacctgcggg attattaaca gtaccttttt tagagaatgt taataaattc
    78601 caaaacccat ttcgtcgtcc agtagcgaca accgtctttt tgattggtac cgcagtggct
    78661 ctttggttgg gtattggtgc aacattacct attgataaat ccctaacttt aggtcttttt
    78721 taatttttaa attcagtaaa ttgtgaaata aaattaaaat atcacgaccg gtgtatctag
    78781 ggaataatcg cttcaaacaa agtgaattgt ccctagatac acatctatta ttcaattcaa
    78841 ttcaattcaa tttaattggg gaacctatcc cgattccgaa tctatgagtt gtgctaaaga
    78901 ttcaaaaccc atttttgact ttttcggtaa atcaattgag aaatgctttt ctagaatgcc
    78961 caatatctgt tttacatcgt ttatgcgaaa atgttcaatt ttcataaggt cttcttgact
    79021 gttattcaaa aggtccaata atgtatatat attggacctt ttaaggtaat tatagatcct
    79081 gggaggtagt tctgattggt caataaaaat cgatttcaat gctatttttt ttgtgttttt
    79141 tcttagttta tccaagttat catgaaaggt aaaagggggt aaaggaacca tgtgttgatt
    79201 gtccgctaaa tgtaagtttt cttcttccgt gtgtaaaaaa ggaataaata aatcaatcaa
    79261 attacgggag gcttcatgaa gtgcttcttt aggagttaaa cttccatttg tccatatttc
    79321 aagaaagagt atttcttgtt tatcattccc attcccataa gaatgaatac tatgattcgc
    79381 gtttcgaaca ggcatgaata cagcatctat aggataactt ccgccttgaa agttattatt
    79441 tggcgttttt ataagatatc cgcgactcct ctctatttgt aatccaatat gcaattcaat
    79501 gggttccgtc aagctagcta tatgctgtgt attgtcaacg acttctacat aaggcggtaa
    79561 gattatatct tgagcagtta catatccagg acccctgaca caaatagagg cgtcgcaagt
    79621 tccgtataga ttacttctca atacaatttc tttcaaattc attaaaatgt catgtaccga
    79681 ttcttgaata cccactaggg tagaatactc gtgtggtatt ttctcagatt ttgcacgtgt
    79741 gatacatgtt ccttctattt ctccaagcaa agctctgcgc atcgcgatgc caattgtgtc
    79801 agcttgacct ttcataagtg gagacagaat aaagcgtcca taataaagac gcttattgtc
    79861 tgcttttgat tcaacacact tccactgtag tgtccgagta gatactgtta ctttctctcg
    79921 aaccataata atattcaaat aattgaatca tttttttctc ttgtttatct tgaaattttt
    79981 tcaattttta tttctagaca cgtcgctttt tcggaggtct acagccatta tgtggcatag
    80041 gggttacatc ccgcacaaaa gttaatagta taccacttct gcgaatagcg cgtaatgccg
    80101 cgtctcttcc gagacccggt ccttttatca tgacttctgc tcgttgcata ccttgatcca
    80161 ctactgtacg aatagcattt cctgctgcgg tttgagcagc aaagggcgtc ccccttcttg
    80221 tacccttgaa tccacaagta ccggcagagg cccaagaaac cactctaccc cgtacatctg
    80281 taacagtcac aatagtatta ttgaaacttg cttgaacatg aataaccccc tttggtattc
    80341 tccgtgtatt cttacgtgaa ccaatacgtc cattcttacg tgaaccaatt ctcggtatag
    80401 tttttgccat tttttcatct cataaatatg agtcagagat atatggatat atccatttcg
    80461 tgtcaaaaag gacccctccc tttttttttt tacttttaca tcgggtgttt taacaagtct
    80521 gattatcctt gtctttgttt atgtcttggg ttggaacaaa ttactataat tcgtccccgc
    80581 ctacggatta ggcgacattt ttcacaaatt ttacgaacag aagctcttat tttcatattt
    80641 ggcattcctc attttaattc tgaatctatt ttttggaaga aaataggttt cttggaattt
    80701 tttatctcga atcatcttct cacgaaagga atgttgaagt tgataaaaac acctaatctt
    80761 tcgaatcctt attgcgaagt cgataaatta tacgtcctct ggttgaatca taacgactta
    80821 cttcaatttt aactctatcg cctggtagta tccgtataaa actacgtcgg atctttcccg
    80881 aaacataacc tagaatcata tcttgattat ctaagcgaat ccggaacata ccgttgggaa
    80941 gggattcagt aattaaacct tcatgaatcc atttttgttc tttcattcca ggtaaagcct
    81001 ccttgaagta tcaattgatg gaggaggaac gatattagac aacccgcccc ttttcttttt
    81061 gttttcacaa ataagaagtt tcggacccaa ttcgtatatt agaaggatta ccatatataa
    81121 cacaaaactt ctccaccaat tcgttctagt cgagcctctc ggtctgtcat tatacctcga
    81181 gaagtagaaa taattacaat tcccatccca cctaaaattc taggaattcg ttggtagttc
    81241 gaatagattc ggagaccagg ccggctgatc cgttttaaat ttaaaaaatt tatataagac
    81301 cttttcctat tccttctatg ccgtagggtt aaaaccaaaa aagatttttt ggtttcttta
    81361 tgttttctca cgttttcgat aaaaccttct cgtaaaagta ttttaacaat attttcagtg
    81421 atattagtat atgctattcg aaccaccctt tttctatcca tatccgcatt tcgtatagaa
    81481 gttattatgt cagcaataat atccctaccc atggtgaatt aaatttattg gtgctcccca
    81541 attttgatat aatcaacatg tttttttttt tacttatttg tttatgaatt taaattaatt
    81601 taaattaaag gcatatgcgt gagacacaat ctactaaaaa ttctgaatat atttcttaat
    81661 ctctttcttt caaatacttt actataacca atggtattat cttattttag aagaccttat
    81721 aatacctccg gagctaatga aactatttta gtaaaattta actgtctcaa ttcccgggca
    81781 attgcaccaa aaattcgagt tcctttgggg tttccttctt ggtcaatgac aaccgcagca
    81841 ttgtcatcat atcgtattat cataccgtta tcacgtttga gttctttaca agtacgtaca
    81901 attacagctc tgaccacctc tgatcttgct aggggcatat ttggcactgc gtctttgatc
    81961 acagcaacaa taacgtcacc gatatgagca tatcgacgat tgctagctcc tatgattcga
    82021 atacacatca attctcgagc cccgctgtta tccgctacat tcaaaagggt ctggggttga
    82081 atcatatcat ttttttagaa tctattcttt caatgcaaag caaagagtga agaaaaaaaa
    82141 aaaaaagaaa tattgtttgt ccaaagaaag aaaccggcac ctgttattgt ttttttatcc
    82201 ccaagacctt tttcttttga ttctttttat cccgaaataa tgaattgagt tcgtataggc
    82261 attttggacg atgctattga aatcgccctt ctggctatat tttctgttac tccacccatt
    82321 tcataaagta ttcgacctgg tttaacaaca gctacccaat attcagggga tcctttcccc
    82381 gaacccatac gtgtttctgc gggtcttact gtaaccggtt tgtctggaaa tatacgtacc
    82441 catatttttc caccgcggcg tgcatttcgt gtcattgctc gtcgacctgc ttctatttgt
    82501 ctagacgtga tccaagcagg ttcaagtgcc tgaagagcgt atttaccgaa agaaatatga
    82561 ttacctcgat aagatattcc cttcattctt cctctatgtt gtttacggaa tctggttctt
    82621 ttggggttat agttgatggt tggttctgaa ttccatctct actacagaac tggacatgag
    82681 agtttcttct catccagctc ctcgcgaata ataaaatttt aaaaatgtct attattcatt
    82741 tgtatatctt gcttttttag ctaactaagc atattaatat ttctatttta tatttttaaa
    82801 tatcatattc tttttttatg ttctaacgaa tatttgtttt gtttttcttt ttatcctatt
    82861 ggattgagca aaaattatca atccaagaag ataaagtttt cacgggcgaa tattgactct
    82921 tttcgtcgct attttaattg tagggttaac tcatgacttt tattttccca atagatgaag
    82981 gaattagtct ctggtttgtt tcgccatccc gatcaatgag tctgttttca atagatttgg
    83041 attcacaggt tccatcgttc ccatcgcttc ttacttaatg gttaggtctg atttctacaa
    83101 cggagctcat aatgaaattt tttcttgagc caattttctt agtctttatt ggctcgaagc
    83161 tcttattttt ttttgttcta tgaacggatt cgttttcttt tttataaatc catattgatt
    83221 gatgctttat tacattgctt ttttatgaga tgactcataa accttacata ttggatggaa
    83281 ttttatatcg ttgtttttgt tttttctccc cttctttcac ccttccgttt atccacatat
    83341 ttcttcttcg cttcacaatt tagaatcaga tttatttttc ttttgttttt atgcaaaaaa
    83401 gatttcagtt gctacagtga tatgaccaat atatcatatc ttgactggtt ttttggatcc
    83461 agataatgtg aagtgatgag ttggttatta gttctatagt tatttgttta tacaaaaaaa
    83521 ggctggtctt ttttttttat ttaatcctat aaccctaaaa aaccaacgag tcgcacacta
    83581 agcatagcta ttatttcaat agggattttt attcaatctt atagaattag aattgttcat
    83641 tttggttttg ttttgattga acataaacaa aggaacgaat ttttattttt ttgttccatt
    83701 actggatcga agggaaagac aagtaaagtt ttattattcc ccgtctataa atatccaaat
    83761 tttaatccct aaaactccat atatagttcg aactgtataa gaacaataat ctattttagc
    83821 tcgaatggtt tggaggggaa ccctgccttc tctgatccat tcgacacgcg caatttcttt
    83881 tccgtcgata cgccctgaaa tttgtacttg aattcctttt gtatctgctt gttcagttaa
    83941 ttcaatagcc tttttcattg cttttcgaaa agaaactcta ttttttaatt ggccggctat
    84001 aaattctgca ataatattag ggcttccgta aggttttgca attcttgtga tagtaatgtt
    84061 aagttttcgg ttgacacaat gaaattcttt ttgtagattc atctgcaatt cttcgattcc
    84121 tcccggtcga ttttctatta ataactttgg gaatcccata tagataatga cctggatcag
    84181 atcgattcgt ttttgaattt ctatacgtgc aattccctcg acgccagagg gaattttcat
    84241 atttttttgt acataattct taataaaatc tcttattttt tgatcttctt gtagaccttc
    84301 ggaataattt tttggttgtg taaaccaaag ggaatgatga ctttgggttg taccaagtct
    84361 gaaaccgagt ggatttattt tttgtcccat acccccccat tagtatacat atcatgatat
    84421 gccataggtg tatacttatt ttttgattta agtttttttg agcatcttaa agagtctaga
    84481 aagtctacct ctagatattc atctaaggat atatctttca ctacaatagt tatatggcaa
    84541 gtaggtcttt ttatcgtaaa actacgccct cgagctcgag gttttaattt cttcgtggca
    84601 gtaccctcgc tgacttgagc tttactaata actaaattgg attcgttgga atccatattg
    84661 taattagcat ttgctgctgc agagtaaacc aatttcaaaa tgggataaca tgcgcgataa
    84721 ggcatgagtt ctagtatcat aagtgtttct tcgtaggacc gtccacgaat ttgatcaacc
    84781 actcttcttg ctttgtgagc agacatagat atatgttgac ctaaagcgta tacttctgtt
    84841 tttatcttct ttaacctttt ctttaacata aatataaaat ttgcctccta ctaatgaatt
    84901 ataagcatat atatatcttt ttttaccttc ttttcttaac gacgagatct attatcgctt
    84961 tttgcgtgtc ctcggaaatt taaagtaggt gcaaattctc ccaatttgtg gcctaccata
    85021 cgatcagtta tataaatagg taaatgttcc tttccattat agatagcaat ggtatggccg
    85081 atcattgtgg gtataatggt agatgcccga gaccaagtta ttattatttc tttttctgct
    85141 tttgtgttaa gcttatcaat ttttcttaat aaacgatttg ctacaaaagg attttttttt
    85201 agtgaacgtg tcacagctta ctcctatttt tttttgtaaa gaagaagaaa taaattatat
    85261 tttctctcct atttactacg gcgacgaaga atcaaattat cactatattt attccttttt
    85321 ctacttcttc tcccaagtgc aggataaccc caaggggttg tgggtttttt tctcccaatt
    85381 ggtgccttcc cttcaccacc cccatgtgga tggtctacag gattcataac tactcctctt
    85441 actacaggac gcttacccag ccaacgctta gatccggctc tacccaaact tttctggttc
    85501 accccaacat tccccacttg tccgaccgtt gctgagcagt ttttggatat caaacggacc
    85561 tccccagaag gtaattttaa tgtggccgat ttcccctctt ttgcaatcag tttcgctaca
    85621 gcacccgctg ctctagctaa ttgtccaccc cttccacgtg tgatttctat gttatgtatg
    85681 gccgtgccta agggcatatc ggttgaagta gattcttctt tttgatcaat caaaacccct
    85741 tcccaaactg tacaagcttc ttccaaagca tacggctttc tggatgtaga tgatatctat
    85801 acagatggat cttatatatc ctacaatgaa gtaccacatg ggtagatatc aaaatctgcc
    85861 gaatcactca tgttatgatc ttctacatcc taggtcttcc cgttccgtca tctggcttat
    85921 gttcttcatg tagcattcag accgaatgaa tctatgaaat tacgttgata cttccacata
    85981 ttatgggtaa cgtaggagac atctttattt tcccccgggg aatctttaga attaccactg
    86041 cttagctttc aatttgcctc tgaccatcaa atgaaatgtg aataacacgt cctcttcttt
    86101 tttaaataag aagcgcttcc ggttctgtcg gtgcttgaaa catttttgtc ttctccatat
    86161 tactatatct ctagagtcaa taattttata tgaggaacta atgaactcaa tcacttgctg
    86221 ccgttactct tcagttttct gttgaggtct atcctgtaga ggtactcaag ttggatcagt
    86281 gatcgatttc taggtttcgt cgtaaaccta attggttact tccaattacg taaatcaata
    86341 gttcaaaccg cactcaaagg tagggcattt cccattttta taggaacttc tgtaccagaa
    86401 acaatggtat ctccaattat agcccccctg ggatgtaaaa tatatctctt ctcaccatcc
    86461 ccatagtgta tgagacaaat gtatgcattt cgattagggt cgtattctat ggttacgatt
    86521 ctaccatata tgtctttttc attccgtcga aaatcgattt tacggtatag acgcttatga
    86581 cctccccctc tatgccctgc ggtaatgatt cctctggcat tacgaccttt cccacaatta
    86641 tgctgtccat agatcaaatt atttcgtgga ttggatttca ctcgactgtc tacggttcga
    86701 ttgcgtgtgc tcggggtaga agttttgtat aaatgtatcg ccatgctatt aagtattttg
    86761 atttaagttc ttttctttct aagaggtgga atagaataac ccggttgaag cgtaatgatc
    86821 atacgtctgt aatgcattgt ctgtcccata ataggtccca ttcttctacc ctttcccgga
    86881 agtcgatgac tattcatagc tattaccttg acaccaaaga agagttcgac ccaatgcttt
    86941 atttctgtcc tagttgatcc tgattcgaca ttagaagtat attgattttt ccccaataac
    87001 cgaatacttt tgtctgtaaa tactgcatat ttgattccat ccataaatat attttcttcc
    87061 ctatgagttc tagtctcaat aagaatgcta gttcttactg ttcatatatt atgatatgaa
    87121 tataccacac taattcgtta tgtatgatga gattctattg atacagagcc aattccaata
    87181 gacttattgg agggtcccat tggcgtgcat ccagtaggaa ttgaacctac gaattcgcca
    87241 attatgagtt gggcgcttta accattcagc catggatgct tagcggggat cctcgtacat
    87301 ggtgaataac caaattccaa ttgaaacgaa atctttataa taaatcaatg caatttagga
    87361 ggaatcaatg aaaggacatc aattcaaatt ctggattttc gaattgagag agatattgag
    87421 agagatcaag aattctcgct atttcttaga ttcatggacc caattcaatt cagtgggatc
    87481 tttcattcac atttttttcc accaagaaca ttttataaaa ctttttgacc cccgaatttg
    87541 gagtatccta ctttcacgca attcgcaggg ttcaacaagc aatcgatatt tcacgatcaa
    87601 gggtgtaata ctctttctag tagcggtcct tatatttata tatcgtatta acagtcgaaa
    87661 tatggtcgaa agaaaaaatt tctatttgat agggcttctc cctataccta tgaattccat
    87721 tggacccaga gatgatacat tggaagaatc cgttgggtct tcctatatca ataggttgat
    87781 tgtttccctc ctgtatcttc caaaaggaaa aaagatctct gagagttgtt tcctgaatcc
    87841 gaaagagagt acttgggttc tcccaataac taaaaagtgt agcatgcctg aatctaactg
    87901 gggttcgcgg tggtggtgga ggaactggat cgtaaaaaag agggattcta gccaattgaa
    87961 aggatcttct gatcaataca gagatccttt ggattccatt agtaatgagg attcggaata
    88021 tcacacattg atcaatcaaa gagatattca acaactaaaa gaaagatcga ttctttggga
    88081 tccttccttt cttcaaacgg aacgaacaga gatagaatca gaccgattcc cgaaaagcct
    88141 ttctgtatat tcctcaatgt cccggctatt cacggaacgt gagaagcagg tgattaatca
    88201 tctgcttccg gaagaaattg aagaatttat tgggaatcct acaagatccg ttcgttcttt
    88261 tttctctgac agatggtcag aacttcatct gggttcgaat cctactaaga ggttcactag
    88321 agatcataaa ttgttgaaga aacaacaaga tctttctttt gtcccttcga ggcggtcgga
    88381 aaagaaagaa atggttaata tattcaagat aattacgtat ttacaaaata ccgtctcaat
    88441 tcatcctatt tcatcatatc cgggatgtga tatggttccg aaggatgaac cggatatgga
    88501 cagttccaat aagatttcat tcttgaacaa aaatccattt cttgatttat ttcatctatt
    88561 ccatgaccgg aacatgggag gatacacgtt acaccacgat tttgaatcag aagagagatt
    88621 tcaagaaatg gtagatttat tcactctatc aataaccgag ccggatctgg tgtatcataa
    88681 gggatttgcc ttttctattg attcctacgg attggatcaa aaacaattct tgaatgaggt
    88741 attcaactcc agagatgaat cgaaaaaaaa atctttattg gctctacctc ctttttttta
    88801 tgaagagaat gaatcttttt atcgaaggat cataaaaaaa tgggtccgga tctcctgcgg
    88861 aaatgatttg gaagatccaa aaccaaaaaa aatggtattt gctagcaaca acctaatgga
    88921 ggcagtcaat caatatagat tgatccgaaa tctgattcaa atccaatata gtacctatag
    88981 gtacataaga aatgtattga atcgattctt tttaatgaat agatccgatc gcaacttcga
    89041 atatggaatt caaagggatc caataggaaa ggatactctg aatcatagaa atagaatgaa
    89101 atatatgatc aaccaacatt tatcgaattt taaaaagagt cagaagagat ggttcgatcc
    89161 tcttattttg atttctcgaa ccgagagatc catgaatcgg gatcctgatg catatagatg
    89221 caaatggtcc aatgggagca ataatttcca ggaacatttg gaccatttcg tttctgagca
    89281 gaagagctgt tttcgagtag tgttcgatcg attacgtatt aatcaatatt cgattgattg
    89341 gtctgaggtt attgacaaaa aaggtttgtc taagccattt cgtttctttt tgtccaagtc
    89401 acttcttttt ttgtccaagc tgcttttctt tttgtctaac tcacttcctt ttttctttgt
    89461 gagttttggg aatatcccca ttcataggtc cgagatctac atctatgaat tgaaaggtcc
    89521 gaatgatcaa ctctgcaatc agttgttaga atcaataggt cttcaaatcg ttcatttgaa
    89581 aaaattgaaa cccttcttat tggataatca tcatacttcc caaaaatcga aattcttgat
    89641 aaatggagga acaatatcac cgtttttgtt caataagata ccaaagtgga tgattgactc
    89701 attccatact agaaataatc ggaggaaatc ctttgctaac acggattcct atttctcaac
    89761 gatatttcac gatcaagact attggctgaa tcccgtgaaa ccatttcata gaagttcatt
    89821 gatatcttct ttttataaag caaatcgact tcgattcttg aataatccac atcacttatg
    89881 cttctattgt aataaaagat tccctttttt ttatgtggaa aaggcccgta tcaataatta
    89941 tgattttacg tatggacaat tcctcaatat cttgttcatt cacaacaaaa ttttttcttt
    90001 gtgcgtcggt aaaaaaaaac atgctttttg ggggagagat actatttcac caatcgagtc
    90061 acgggtatct aacatattca tacctaacga ttttccacaa ggtggtggtg acgaaacgta
    90121 taacttgtac aaatcttccc attttccaag tcgatccgat ccattcgttc gtagagctat
    90181 ttactcgatc gcagacattt ctggaacacc tctaacagag ggacagatag tcaattttga
    90241 aagaacttat tgtcaacctc tttcagatct gaatctatct gattcagaag ggaagaactc
    90301 gcatcagtat ctcaatttca attcaaacat ggatttgatt cacactccat gttctgagaa
    90361 atatttacca tccgaaaaga ggaaaaaccg gagtcttttt ctaaagaaat acgttgagaa
    90421 agggcagatg tatagaacct ttcaacgaga tagtgctttt tcaactctct caaaatggaa
    90481 tctattccaa acatatatac catggttcct tacttcgaca gggcacaaat atctaaattg
    90541 gatattttta gatacttttt caggcctatt accgatacac ctattgccga tacaccgatt
    90601 gccgatacta agtagcagtc aaagatttgt atccatcttt catgatatta tgcatgtatt
    90661 agatatatcc tgtcgaattc ttcagaaaaa tttgggtctt ccacaacgga atccgatacg
    90721 taagatttcg agtaagtgtt tacataatct tcttctgtcc gaagaaatga ttcatcgaaa
    90781 taatgagtcg ccattgatat cgacacacct gagatcgcca aatgttcggg agttcctcta
    90841 ttcaatcctt ttccttcttc ttgttgctgg atatctcgtt cgtacacatc ttatctttgt
    90901 ttcccgggcc tctagtgagt tacagacaga gtttgaaaag gtcaaatctt tgatgattcc
    90961 atcatctatg attgagttgc gaaaacttct ggataggtat cctacatctg aaccgaatta
    91021 tttctggtta cagaatctct ttttagttgc tctggaacaa ttaggagatt ctctagaaga
    91081 aatacggggt tctgcttctg gcggcaacat gctattgggt ggtgattccg cttatggggt
    91141 caaatcaata cgttctaaga agaaatattt gaatatcaat ctcatcgatc tcataagtat
    91201 cataccaaat cccataaatc gaatcacttt ttcgagaaat acgagacatc taagtcatac
    91261 aagtaaagag atctattcat tgataagaaa aagaaaaaat gtgaacgggg attggattga
    91321 tgataaaata gaatcctggg tcgcaaacag tgattcgatt gatgatgaag aaagagaatt
    91381 cttggttcag ttctccacct taacgacaga aaaaaggatt gatcaaattc tattgagtct
    91441 gactcatagt gatcatttat caaagaatga ctctggctat caaatgattg aacaaccggg
    91501 agcaatttac ttacgatact tagttgacat tcataaaaag tatctaatga attatgagtt
    91561 caatacatcc tgtttagcag aaagacggat attccttgct cattatcaga caatcactta
    91621 ttcacaaacc tcgtgtgggg ctaatagttt tcatttccca tctcatagaa aacccttttc
    91681 gctccgctta gccttatccc cctctagggg tattttagtg ataggttcta taggaactgg
    91741 acgatcctat ttggtcaaat acctagcgac aaactcccat gttcctttca ttacggtatt
    91801 tctgaacaag ttcctggata atcttagtga tgatattgat gctagtgatg atattgatgc
    91861 tagtgaggat attgatgcta gtgaggatat tgatgctagt cacgatattg atcgtgacct
    91921 tcatacggag ctggaactgc taactatgga tatgatgtcg gaaaaagacc gattttatat
    91981 cacccttcaa ttcgaattag caaaagcaat gtctccttgc ataatatgga ttccaaatat
    92041 tcatgatctg gatgtgaatg agtcgaatta cttctccctc ggtctattag tgaaccatct
    92101 ctccagggat tgtgaaaggt gttccactag aaatattctt gttattgctt cgactcatat
    92161 tccccaaaaa gtggatcccg ctctaatagc tccgaataaa ttaaatacgt gcattaagat
    92221 acgaaggctt cttattccac aacaacgaaa gcactttttc accctttcat atactagggg
    92281 atttcgcttg gaaaagaaaa tgttccatac taatggattc gggtccataa ccatgggttc
    92341 caatgcacga gatcttgtag cacttaccaa tgaggccctg tcgattagta ttacacagaa
    92401 gaaatcaatt atagacacta atacaattag atccgctttt catagacaaa cttgggattt
    92461 gcgatcccag gtaagatcgg ttcaggatca tgggatcctt ttctatcaga taggaagggc
    92521 tgtagcacaa aatgtacttc taagtaattg ccccatagat cctatatcta tctatattaa
    92581 gaagaaatca tgtaacgaag gggattccta tttgtacaaa tggtacttcg aacttggaac
    92641 tagcatgaag aaattaacga tacttcttta tcttttgagt tgttccgccg gatcggtcgc
    92701 tcaagatctt tggtctctac cccgacccga tgaaaaaaat gggatcactt tttatggact
    92761 cgttgagaat gattctgatc tagttcatgg cctattacaa gtagaaggcg ttctggtggg
    92821 atcctcgcgg acagaaaaag atttcaatca gtttgatcga gtgacattgc ttcttcggcc
    92881 cgaaccaagg aatcccttag atatgatgca aaacggattt tgttctatcc ttgatcagag
    92941 atttctcggg gaaggggccc tcgacccgca acagatagag gaggattttt ttaatcacat
    93001 agtttgggct cctagaatat ggcacccttg gggcattcta tttgattgta tcgaaaggcc
    93061 caatgaattg ggatttccct atttgtccag gtcatttcgg ggcaagcgga tcctttatga
    93121 tgacgaggat gagcttcaag agaatgattc ggagttcttg cagagtggaa ccatgcagta
    93181 ccagacacca gatagatctt ccaaagaaca aggctttttt cgaataagcc aattcatttg
    93241 ggaccctgca gatccactct ttttactctt caaagatcag ccctttgtct ctgtgttttc
    93301 acatcgagaa ttatttgcag atgaagagat gtcaaagggg cttcttactt cccaaacgga
    93361 tcctcctaca tctatatata aacgctggtt tatcaagaag acgcaagaaa agcattttga
    93421 attgttgatt aatcgccaga gatggtttag aaccactagt tcattatcta atggatcttt
    93481 ccgttctaat actctatccg agagttatca gtatttatca aatttcttcc tatctaacgg
    93541 aacgctattg gatcaaatga caaagacatt gttgagaaaa agatggcttt tcccggatga
    93601 aatgaaaatt ggattcatgg aacaggagaa agatttccca ttccttagcc ggaaagttat
    93661 gtggccatga aagaggggga ttaagtggaa cataatttac tggggtggta gagtcgcgga
    93721 aacgcttgtt tcttccatat tttggacctt agctccttgg aacaataggc tactgctgaa
    93781 acacggaaga atttaaatat tagatcaaaa cactatgtat ggatggtatg aactgcctaa
    93841 acaagaattc ttgaacagcg aacaaccagt tcatatattc acgaccaaga aaagaagtac
    93901 tggattttct ttcggatagg ccctgaaagc gaaggaaggc tggaatgcca acaggcgtct
    93961 attattgaat tcacccaacc cgacagtacc cattttggga acatccagtg ccaaaagtca
    94021 ctgaatgcat aaatcgccaa tccctaaaac ggacaatgta atgtacttta tcggctgggt
    94081 tgcgggcggg cattttacca gaggtttctt tctaatctac ccttgtgtga ttactgttga
    94141 agcatatact cggggggggg gggggcgcag ggcggacgat ttttaatmag accccccawt
    94201 mattagatag agaagatccc ccagatttag tgatctgctg ccgaacttat tcaaattcca
    94261 agagcgcgga tcgaattgcc cattcaatga gcattctcaa tattatgcct tgaagaggac
    94321 tcgaacctcc acgctcttga gcacgagatt ttgagtctcg cgtgtctacc atttcaccac
    94381 caaggcatct taaaagtgaa tcgtattcca tgaatatgat atctatctag tgtgatgtat
    94441 ggaatatatg acaaaggtgg agtatttata ttgatcggtc atgttatata ggcccgagtt
    94501 ggacatccaa ttgcttcgat ttgaattatc cgtagaatgc cttatataga tatccaatct
    94561 atcaaaaaga tggagacaat caaacccatt tctcgattca atagaagccc aaagaagtga
    94621 atgggttcca aaataacgag agatatgtaa aaagcaggtc cgattcctac gcctattcct
    94681 attcctaatc ctaaatgtaa tgtaacgacg tagggatcca tatgtaaaca gagtatctat
    94741 ttagatacgc tcaaatgacc ccttctcata atgagaatgt atataaccct attccggtat
    94801 ggaatgaact tataatcatg gaatcgactc gatcatcaga ttatagatta taagttcata
    94861 accctagccc attcccattt tgggcggaac agatctacta attctttgat tccagttagt
    94921 aagagggagc ttgaactaag aaatagaccc tagaagctaa aaaagggtat cctgagcaat
    94981 tgcaataatc gggttcattg atattcctgg tatagtagat gctatcacac atacaatcat
    95041 actcaattcg atggaattgt ttgatctgaa aggagatctt ctataatttc gcacgtgagg
    95101 ggttatttct tgggttcgtc cagtcattaa taacttaatt atttttagat aatagtagat
    95161 agaaacaacg cttgtaagga gtcctattaa aaccaagaaa tataggcctg cctgccatcc
    95221 acaccagaat aaatagagtt ttccgaaaaa acctgctagc ggaggaagac ctcctaggga
    95281 taagagacat agggctaaag agagagccaa aaaaggatct ttcgtatata atcctgcata
    95341 atctcgaatg ttatcagttc cggtacgtag accaaataat acaatgcaag caaaagttcc
    95401 tagattcatg gagatataga acagcatata agttatcatg cttgcatatc catcatttga
    95461 gtctccaaca attattccaa taattacata tccaatttga cctatggacg aatatgcaag
    95521 catacgtttc atgcttgttt gagtcatagc aatgagattc cccaatatca tgctaagaat
    95581 agctagggtt tccagaagaa gatgccattc atttgatgag aaataaaaag gaatatcaaa
    95641 aattcgagtg gctgaagctg aagcagctac tttcgaagta acagaaagaa aagcaacgac
    95701 tggagtggga gagtcagagt cgaaaggagg attcctcact tctttctctc attcaaaacc
    95761 gtgcatgaga ctttcatctc acacggctcc taagtgatca aaaaagaaag aagaactcat
    95821 cttctttctt ttttgattac cttccctcgc gtatgtataa gaccgaatcc attcgatttc
    95881 taaaaaagat tactaatcct taacttttcg aggaatcctt catcagtggt tgtgaatgac
    95941 ttgtttttca atcttttcgg tcttggttcc gtaggagcaa atcagaaaga ttgagaaata
    96001 gaaccatctg atttgattcg ttctcaatag ccatgagata atcatcttag ggtgatcctt
    96061 ttgtcgacgg atgctcctat tatactcgta gtctctgaag gatgagaacc aactatgtag
    96121 catctacacc gagaattcaa gtattgtata cgtcattagt ccgatccttt gtaggaacta
    96181 cccgtaataa cgaacttgca aaatggatcc gtttatcata acgagattcg tcgttcctga
    96241 ccctgctttg ccttaattgt tatttgaaca agtcaaagtt ctgtcttggt ccgagtgtgg
    96301 atagcatttc tcttctgcat gtccatggag ttttgaaaaa tccaaacatc tcagagatag
    96361 atagagaggt aggaatgtat cgaacgaacc gcactccttc gtatacgtca ggagtccatt
    96421 gatgagaagg ggctggggaa agcttgaacc caattcctac agtgatgaat atgagcgcaa
    96481 ttgaaattcc tggggagtta tacatttgtg tattgataag accattcact atttcttgaa
    96541 gctcgatctc tcccccggat gaaccatata gccaagagaa accatgaacc agaatagaag
    96601 agcttgcccc acccatgagt aaatatttca tagtagcctc attagacctt acatctttct
    96661 tggtatatcc agataatagg taggagcata aactgaaaca ttctggagct acaaagatag
    96721 ttattaaatc gttagcaccg cataaaaaca ttcctcctag agtagctgtt aatacgaata
    96781 atagaaactc tgttatagcc atttctgtac attcaatgta ctctacggat agaggaatac
    96841 atagagttga acatagtaaa ataagaaatt gaaagatttc gttgaaattg ttcgtttgaa
    96901 aatttcccga aaaactaatc acgggttctt ctctccatcg gaacaagagg gccgttatgc
    96961 tcattactaa acttgttgaa gagatgaaat ataaccaagg tatatctttt tgatcagagg
    97021 ttgaatcgat catcagaaga agaattaggc caaaaattag gatacattct gggaaaatca
    97081 aacttccatc gaagagaagc aaatgaaagg ctttcataaa aattctcgta gaatcgagaa
    97141 tgaagttttc attctgtaca tgccagatca tgaattagta actgcatcca acttccaaaa
    97201 aaaaatccca attatttcga actttccatt tttagaatgg aatatttacg gaatctccat
    97261 gaataggacc aaaccttatt ccatggtatt tacatgaggt tcctctttct tattcttaag
    97321 aaagtccccg agagggctta gttgatccat gatttctgtt tcatctttcg tttccttttc
    97381 gtttgtttcg agaaatatat cgatcaattc cgattctttc tttttctctt gattcttttc
    97441 cgatcgataa gtctagatcc tgttcatgga ttaacgaaaa tgtgcaaaag ctctatttgc
    97501 ctctgccatt ctatgagtct cttccttttt gcgtatggca tcgccactcc ctttggcagc
    97561 atccactaat tcggaactta atttgaaagc catatttcga cccggacgtt ttcgggatgc
    97621 cgctaataac caacgaatgg caagtgcttt tccttgtgtg gatcctattt caatgggaac
    97681 ttgatgagtc gatccaccta cacgtcttgc ttttactgct atatcgggag ttactccacg
    97741 tattgcttga cgtaaaacag atagtggatt tgtttctgtc ttttgttgaa tctttttcac
    97801 ggctcgatag ataatttgat aagccaatga tttttttccg tgtttcagaa tacggttaac
    97861 caacatgtta actaatcgat tacgataaat tggatcgtat tttgcagttt tttcttctgc
    97921 agtacctcga cgtgacatga gcgtgaaggg ggttcaataa tccgttttat ttttttataa
    97981 gggctaaaat tacttatttt ggctttttta ctccatattg tagggtggat ctcgaaagat
    98041 atgaaagatc tccctccaag ccgtacatac gattttcatc gaatacggct ttccgcagaa
    98101 ttctatatgt atctatgaaa tcgagtatgg aattctgttt actcacttta aattgagtat
    98161 ccgtttccct ccttttcctg ctaggattgg aaatcctgta ttttacatat ccatacgatt
    98221 tagtccttgg gtttccgaaa tagtgtaaaa agaagtgctt cgaatcattg ctacttgact
    98281 cggacctgtt ctaaaaaagt cgaggtattt cgaattgttt gttgacacgg acaaagtcag
    98341 ggaaaacctc tgaaattatt tcaatattga accttggaca tataagagtt ccgaatcgaa
    98401 tctctttaga aagaggatct tttgtctcat ggtagcctgc tccagtcccc ttacgaaact
    98461 ttcgttattg ggttagccat acacttcaca tgtttctagc gattcacatg gcatcatcaa
    98521 atgatacaag tcttggataa gaatctacaa cgcactagaa cgcccttgtt gacgatcctt
    98581 tactccgaca gcatctaggg ttcctcgaac aatgtgatat ctcacaccgg gtaaatcctt
    98641 aacccttccc cctcttacta agactacaga atgttcttgt gaattatggc caataccggg
    98701 tatataagca gtgatttcaa atccagaggt taatcgtact ctggcaactt tacgtagggc
    98761 agagtttggt tttttggggg tgatagtgga aaagttgaca gataagtcac ccttactgcc
    98821 actctacaga aacgtacatg agattttcac ctcatacggc tcctcgttca attctttcga
    98881 agtcattgga tccttttacc cgttcgagaa tcccctccct ttttccactc cgtcccgaag
    98941 agtaactagg accaatttag tcacgttttc atgttccaat tgaacacttt ccttttttga
    99001 ttattctcaa actcaaagga gaagattatt ctctttacca aacatatgtg tatccaatca
    99061 cgatcttata ataacaacaa gagatccttc tcgatcaatc cctttgcccc tcattcttcg
    99121 agaatcagaa agattctttt caagtttgaa tttgttcatt tggaatctgg gttcttctat
    99181 atttacttag tttacttatt ttcttttttt tattgaatat ttttccctct ctttttttat
    99241 atcattcctt aagttccata ggtttgatcc tttctaattt gacccatttt ctcattgagc
    99301 gaagggtacg aaataaatca gatttctttt tcgatcaaaa atactatgtg aaatctttgg
    99361 ttttttcctc ttcctatatc ccataggtac agtgtttgaa tcaatagaga accttttctt
    99421 ctgtatgaat cgatattatt ccattccaat tccttcccga taccttccaa ggaaaatctc
    99481 gaattggatc ccaaattgac gggttaatgt gagcttatcc atgcggttat gcactaggaa
    99541 tccattttct gaaagatcct ggctttcgtg ctttggtggg tctccgagat cctttcgatg
    99601 acctatgttg tgttgaaggg atatctatag aatccgatcg attgcgtaaa gcccgcggta
    99661 gcaacggaac cgggaaaagt atacagaaaa cacagttctt ttctattata ttaatatttt
    99721 ataatattat attatataag attagtatta gttagtgatc ccggcttagt gagtcttttc
    99781 ttccgtgatg aattgttggc ggcagtctta cattttgtat ctgtggaccg aggagaaggg
    99841 gggctcggcg ggaagaggat tgtaccgtga gagaagcaag gaggtcaacc tctttcaaat
    99901 atacaacatg gattctggca atgcaatgta gttggactct catgtcgatt cgaatgaatc
    99961 attctttcca cggaggtaaa tctttgcctg ctaggcagga ggatagcaag ttacaaatta
   100021 tgtctcggca ggacatgtat ttctattagt atgaaattca taaatgaagt agttaatggt
   100081 ggggttaccg ttatcctttt tgtgacgaat cttgtatatg ttcctaagaa aaggaatttg
   100141 tccatttttc ggggtctcaa ggggggtgga aatacataag aactcttgaa tggaaatgga
   100201 aaagagatgg aactccagtt cctttagaaa tggtaagatc tttggcgtaa gaagaaggga
   100261 ttgatccgta tcatcttgac ttggttctgc ttactctatt tttttaataa tatcgggtcg
   100321 ggttcttctc ctacccgtat cgaatagaac atgctgagcc aaaccttctt catgtaaaac
   100381 ctgcttgatt tagatcggga aaatcgtgtg gttttgtgaa accatgtgct atggctcgaa
   100441 tccgtagtca atcctatttc cgatagggac agttgacaac tgaatccgac tttctcataa
   100501 tttttatata cgtaatagtg cgaaaagaag gcccggctcc aagttgttca agaatagtgg
   100561 cgttgagttt ctcgaccctt tgccttagga ttagtcagtt ctatttctcg atgggggcag
   100621 ggaagggata taactcagcg gtagagtgtc accttgacgt ggtggaagtc atcagttcga
   100681 gcctgattat ccctaacctg attatcccta aaccctgtta ttttggccga ttgatcttcc
   100741 aatatgctag tttcaacaac tctcgttctt tacacttctt cctagccgct tggcctgtag
   100801 taggtatctg gtttactgct ttaggtatca gcactatggc gtttaaccta aacggtttca
   100861 atttcaacca atctgtagtt gacagtcaag gccgtgtaat taatacttgg gctgatatca
   100921 ttaaccgcgc taaccttggt atggaagtta tgcacgaacg taatgctcat aactttcctc
   100981 tagacctagc tgctgttgaa gctccatcta caaatgggta aggccgggtt ttagtatata
   101041 cgagtttttt gaaataaaaa aagcaatacc gccctcttga tagaataaga gggcggtatt
   101101 gctttttttt atatttcaga ctgttttaga taaacaaata tttttgaatg atcaaaaagg
   101161 aatcctttga aataaaaata aataaaagaa aattggcggg gcggatgtag ccaagtggat
   101221 caaggcagtg gattgtgaat ccaccatgcg cgggttcaat tcccgtcgtt cgcccagcga
   101281 gaaaggccct gaccctgtgc caaccaaatc aaaaaattta aaaaattgca tatataagtt
   101341 ataaatagtc ataaaaaaaa tttatatttc ttatgcatat ccatcgaaac atgactaatc
   101401 aaaggtattc acggtttgaa atatttttcc gcgtcttagg atactttcta atatttataa
   101461 tattagagtt tctttgtctt aggatacttt ctaatattta taatattaga gtttctttgt
   101521 cttaggatac tttctaatat ttataatatt agagtttctt tttatcccct actttcttgg
   101581 atttaacatg aaatggcgtt tcatgaacaa ggggtttctt tctgatagag cacatgcaat
   101641 ggacgcgttg gacattgatc caacggagac cggaaggagt agggtaagac ctggttctcc
   101701 cttatccaaa gaagtaggac cctccaagag ttgttgtaaa aaagctgcct taccaagcag
   101761 tagtagtagt tataaaccac tactaccaag tagatctgaa ccggtactac taccaagtag
   101821 atcttctgaa ctccgatcag aactaaaaaa atcaagtaat aggatattag attttgagaa
   101881 gaaaatggaa gcaataagga aggagaaact gaagagaaaa gaagatgaaa atttcataaa
   101941 aaaagagaca aaatacagac agtctaaaat atatacggtt cttaaaccgg ccctgggatt
   102001 ggaactgtcg aaggcacata gcagcaagac cccaattcgt gaaaaaattc tctgcctcta
   102061 cacaatacca gtcttcatag aaaacaaata ctgggagcaa gtagcggaag tcctcctgcg
   102121 gaaagaagat gaaagccttt ggttagaaaa aataaaagag gtgaggcggc atggaaataa
   102181 cagttctttc tataaagaag cggctgaatg gttgatagac aaacaaaggg aatatggagg
   102241 aaatttctcc tccatattct ccatattcta cgttcatcaa acccaatgtg agcgtttggg
   102301 ttttggccgt gattgaacga gaatggataa gaggcttgtg ggattgacgt gagggggcag
   102361 ggatggctat atttctggga gcgaactccg ggcgaatatg aagcgcatgg atacaagtta
   102421 ggccttggaa tgaaagacaa ttccgaatcc gctttgtcta cgaacaagga agctataagt
   102481 aatgcaacta tgaatctcat ggagagttcg atcctggctc aggatgaacg ctggcggcat
   102541 gcttaacaca tgcaagtcgg acgggaagtg gtgtttccag tggcggacgg gtgagtaacg
   102601 cgtaagaacc tgcccttggg aggggaacaa cagctggaaa cggctgctaa taccccgtag
   102661 gctgaggagc aaaaggagga atccgcccga ggaggggctc gcgtctgatt agctagttgg
   102721 tgaggcaata gcttaccaag gcgatgatca gtagctggtc cgagaggatg atcagccaca
   102781 ctgggactga gacacggccc agactcctac gggaggcagc agtggggaat tttccgcaat
   102841 gggcgaaagc ctgacggagc aatgccgcgt ggaggtagaa ggcccacggg tcgtgaactt
   102901 cttttcccgg agaagaagca atgacggtat ctggggaata agcatcggct aactctgtgc
   102961 cagcagccgc ggtaatacag aggatgcaag cgttatccgg aatgattggg cgtaaagcgt
   103021 ctgtaggtgg ctttttaagt ccgccgtcaa atcccagggc tcaaccctgg acaggcggtg
   103081 gaaactacca agctggagta cggtaggggc agagggaatt tccggtggag cggtgaaatg
   103141 cgtagagatc ggaaagaaca ccaacggcga aagcactctg ctgggccgac actgacactg
   103201 agagacgaaa gctaggggag cgaatgggat tagatacccc agtagtccta gccgtaaacg
   103261 atggatacta ggcgctgtgc gtatcgaccc gtgcagtgct gtagctaacg cgttaagtat
   103321 cccgcctggg gagtacgttc gcaagaatga aactcaaagg aattgacggg ggcccgcaca
   103381 agcggtggag catgtggttt aattcgatgc aaagcgaaga accttaccag ggcttgacat
   103441 gccgcgaatc ctcttgaaag agaggggtgc cttcgggaac gcggacacag gtggtgcatg
   103501 gctgtcgtca gctcgtgccg taaggtgttg ggttaagtcc cgcaacgagc gcaaccctcg
   103561 tgtttagttg ccatcattta gtttggaacc ctgaacagac tgccggtgat aagccggagg
   103621 aaggtgagga tgacgtcaag tcatcatgcc ccttatgccc tgggcgacac acgtgctaca
   103681 atggccggga caaagggtcg cgatcccgcg agggtgagct aactccaaaa acccgtcctc
   103741 agttcggatt gcaggctgca actcgcctgc atgaagccgg aatcgctagt aatcgccggt
   103801 cagccatacg gcggtgaatt cgttcccggg ccttgtacac accgcccgtc acactatggg
   103861 agctggccat gcccgaagtc gttaccttaa ccgcaaggag ggggatgccg aaggcagggc
   103921 tagtgactgg agtgaagtcg taacaaggta gccgtactgg aaggtgcggc tggatcacct
   103981 ccttttcagg gagagctaat gtttgttggg tattttggtt tgacactgct tcacacccaa
   104041 aaagaaggga gctacgtctg agtgaaactt ggagatggaa gtcttctttc gtttctcgac
   104101 ggtgaagtaa gaccaagctc atgagcttat tatcccaggt cggaacaagt tgataggatc
   104161 ccctttttta cgtccccatg tccccccgtg tggcgatatg ggggcgaaaa aaggaaagag
   104221 agggatgggg tttctctcgc ttttggcata gcgggccccc agcgggaggc tcgcacgacg
   104281 ggctattagc tcagtggtag agcgcgcccc tgataattgc gtcgttgtgc ctgggctgtg
   104341 agggctctca gccacatgga tagttcaatg tgctcatcgg cgcctgaccc tgagatgtgg
   104401 atcatccaag gcacattagc atggcgtact cctcctgttc gaaccggggt ttgaaaccaa
   104461 acttctcctc aggaggatag atggggcgat tcaggtgaga tccaatgtag atccaacttt
   104521 cgattcactc gtgggatccg ggcggtccgg gggggaccac catggctcct ctcttctcga
   104581 gaatccatac atcccttatc agtgtatgga cagctatctc tcgagcacag gtttaggttc
   104641 ggcctcaatg ggaaaaaaat ggagcaccta acaacgcatc ttcacagacc aagaactacg
   104701 agatcacccc tttcattctg gggtgacgga gggatcgtac cattcgagcc gttttttttt
   104761 tcatgctttt cccggaggtc tggagaaagc tgcaatcaat aggatttccc taatcctccc
   104821 ttaccgaaag gaaaagcgtg aaattctttt tcctttccgc agggaccagg agattggatc
   104881 tagccgtaag aagaatgctt ggtataaata actcacttct tggtcttcga ccccctcagt
   104941 cactacgaac gcccccgatc ggtgcaatgg gatgtgtcta tttatctatc tcttgactcg
   105001 aaatgggagc aggtttgaaa aaggatctta gagtgtctag ggttgggcca ggagggcctc
   105061 ttaacgcctt cttttttctt ctcatcggag ttctttcaca aagacttgcc atggtaagga
   105121 agaagggggg aacaagcaca cttggagagc gcagtacaac ggagagttgt atgctgcgtt
   105181 cgggaaggat gaatcgctcc cgaaaaggaa tctattgatt ctctcccaat tggttggacc
   105241 gtaggtgcga tgatttactt cacgggcgag gtctctggtt caagtccagg atggcccagc
   105301 tgcgccaggg aaaagaatag aagaagcatc tgactccttc atgcatgctc cacttggctc
   105361 ggggggatat agctcagttg gtagagctcc gctcttgcaa ttgggtcgtt gcgattacgg
   105421 gttggatgtc taattgtcca ggcggtaatg atagtatctt gtacctgaac cggtggctca
   105481 ctttttctaa gtaatgggga agaggaccga aacatgccac tgaaagactc tactgagaca
   105541 aagatgggct gtcaagaacg tagaggaggt aggatgggca gttggtcaga tccagtatgg
   105601 atcgtacatg gacgctagtt ggagtcggcg gctctcctag ggttccctca tctgggatct
   105661 ctggggaaga ggatcaagtt ggccttgcga acagcttgat gcactatctc ccttcaaccc
   105721 tttgagcgaa atgcggaaaa aggaaggaaa atccatggac cgaccccatc atctccaccc
   105781 cgtaggaact acgagatcac cccaaggacg ccttcggcat ccaggggtca cggaccgacc
   105841 atagaaccct gttcaataat caataagtgg aacgcattag ctgttcgctc tcaggttggg
   105901 cagtaagggt cggagaaggg caatcactcg ttcttaaaac ttgcgttctt aagaccaaag
   105961 agtcgtcgga aagggggggg gggagctctc cgttcccggt tctcctgtag ctggatcctc
   106021 cggaaccaca agaatcctta gttagaatgg gattccaact cagcaccttt tgagtgagat
   106081 tttgagaaga gttgctcttt ggagagcaca gtacgatgaa agttgtaagc tgtgttcggg
   106141 ggggagttat tgtctatcgt tggcctctat ggtagaatca gtcgggggac ctgagaggcg
   106201 gtggtttacc ctgcggcgga tgtcagcggt tcgagtccgc ttatctccaa ctcgtgaact
   106261 tagccgatac aaagctatat gatagtaccc aatttttccg attcggcggt tcgatctatg
   106321 atttatcatt catggacgtt gataagatcc atccatttag cagcacctta ggatggcata
   106381 gccttaaagt taagggcgag gttcaaacga ggaaaggctt acggtggata cctaggcacc
   106441 cagagacgag gaagggcgta gtaagcgacg aaatgcttcg gggagttgaa aataagcata
   106501 gatccggaga ttcccgaata ggtcaacctt taaaactgct gctgaatcca tgggcaggca
   106561 agagacaacc tggcgaactg aaacatctta gtagccagag gaaaagaaag caaaagcgat
   106621 tcccgtagta gcggcgagcg aaatgggagc agcctaaacc gtgaaaacgg ggttgtggga
   106681 gagcaataca agcgtcgtgc tgctaggcga agcggtggag tactgcaccc tagatggcga
   106741 gagtccagta gccgaaagca tcactagctt atgctctgac ccgagtagca tggggcacgt
   106801 ggaatcccgt gtgaatcagc aaggaccacc ttgcaaggct aaatactcct gggtgaccga
   106861 tagcgaagta gtaccgtgag ggaagggtga aaagaacccc catcggggag tgaaatagaa
   106921 catgaaaccg taagctccca agcagtggga ggagcccggg gctctgaccg cgtgcctgtt
   106981 gaagaatgag ccggcgactc ataggcagtg gcttggttaa gggaacccac cggagccgta
   107041 gcgaaagcga gtcttcatag ggcaattgtc actgcttatg gacccgaacc tgggtgatct
   107101 atccatgacc aggatgaagc ttgggtgaaa ctaagtggag gtccgaaccg actgatgttg
   107161 aagaatcagc ggatgagttg tggttagggg tgaaatgcca ctcgaaccca gagctagctg
   107221 gttctccccg aaatgcgttg aggcgcagca gttgactgga catctagggg taaagcactg
   107281 tttcggtgcg ggccgcgaga gcggtaccaa atcgaggcaa actctgaata ctagatatga
   107341 cctcaaaata aaataacagg ggtcaaggtc ggccagtgag acgatggggg ataagcttca
   107401 tcgtcgagag ggaaacagcc cggatcacca gctaaggccc ctaaatgacc gctcagtgat
   107461 aaaggaggta ggggtgcaga gacagccagg aggtttgcct agaagcagcc acccttgaaa
   107521 gagtgcgtaa tagctcactg atcgagcgct cttgcgccga agatgaacgg ggctaagcga
   107581 tctgccgaag ctgtgggatg taaaaataca tcggtagggg agcgttccgc cttagaggga
   107641 agcacccgcg cgagcggtag tggacgaagc ggaagcgaga atgtcggctt gagtaacgca
   107701 aacattggtg agaatccaat gccccgaaaa cctaagggtt cctccgcaag gttcgtccac
   107761 ggagggtgag tcagggccta agatcaggcc gaaaggcgta gtcgatggac aacaggtgaa
   107821 tattcctgta ctaccccttg ttggtcccga gggacggagg aggctaggtt agccgaaaga
   107881 tggttatcgg ttcaaggacg taaggtgacc ctgctttgca gggtaagaag gggtagagaa
   107941 aatgcctcga gccaatgttc gagtaccagg cgctacggcg ctgaagtaac ccatgccata
   108001 ctcccaggaa aagctcgaac gaccttcaac aaaagggtac ctgtacccga aaccgacaca
   108061 ggtaggtagg tagagaatac ctaggggcgc gagacaactc tctctaagga actcggcaaa
   108121 atagccccgt aacttcggga gaaggggtgc ctcctcacaa agggggtcgc agtgaccagg
   108181 cccgggcgac tgtttaccaa aaacacaggt ctccgcaaag tcgtaagacc atgtatgggg
   108241 gctgacgcct gcccagtgcc ggaaggtcaa ggaagttggt gacctgatga caggggagcc
   108301 ggcgaccgaa gccccggtga acggcggccg taactataac ggtcctaagg tagcgaaatt
   108361 ccttgtcggg taagttccga cccgcacgaa aggcgtaacg atctgggcac tgtctcggag
   108421 agaggctcgg tgaaatagac atgtctgtga agatgcggac tacctgcacc tggacagaaa
   108481 gaccctatga agcttcactg ttccctggga ttggctttgg gcctttcctg cgcagcttag
   108541 gtggaaggcg aagaaggcct ccttccgggg gggcccgagc catcagtgag ataccactct
   108601 ggaagagcta gaattctaac cttgtgtcag gacctacggg ccaagggaca gtctcaggta
   108661 gacagtttct atggggcgta ggcctcccaa aaggtaacgg aggcgtgcaa aggtttcctc
   108721 gggccggacg gagattggcc ctcgagtgca aaggcagaag ggagcttgac tgcaagaccc
   108781 acccgtcgag cagggacgaa agtcggcctt agtgatccga cggtgccgag tggaagggcc
   108841 gtcgctcaac ggataaaagt tactctaggg ataacaggct gatcttcccc aagagctcac
   108901 atcgacggga aggtttggca cctcgatgtc ggctcttcgc cacctggggc tgtagtatgt
   108961 tccaagggtt gggctgttcg cccattaaag cggtacgtga gctgggttca gaacgtcgtg
   109021 agacagttcg gtccatatcc ggtgtgggcg ttagagcatt gagaggacct ttccctagta
   109081 cgagaggacc gggaaggacg cacctctggt gtaccagtta tcgtgcccac ggtaaacgct
   109141 gggtagccaa gtgcggagcg gataactgct gaaagcatct aagtagtaag cccaccccaa
   109201 gatgagtgct ctcctattcc gacttccccg gagcctccgg tagcacagcc aagacagcga
   109261 cgggttctct gcccctgcgg ggatggagcg acagaagttt tgagaattca agagaaggtc
   109321 acggcgagac gagccgttta tcattacgat aggtgtcaag tggaagtgca gtgatgtatg
   109381 cagctgaggc atcctaacag accggtagac ttgaaccttg ttcctacatg acccgatcaa
   109441 ttcgggtcag gcactagccg tctattttca ttgttcaact ctttgacaac acgaaaaaac
   109501 cattgttcaa ctctttgaca acatgaaaaa accaaaagct ctgccctctc tacctatcca
   109561 aaccaaggga tggaagggca gaggcctttg gtgtcccctc caatcaagaa ttggggcctc
   109621 acaatcacta gccaatatgc ttttctctca tgcctttctt cgttcatggt tcgatattct
   109681 ggtgtcctag gcgtagagga accacaccaa tccatcccga acttggtggt taaactctac
   109741 tgcggtgacg atactgtagg ggaggtcctg cggaaaaata gctcgacgcc aggatgataa
   109801 aaagcttaac acctcccatt cttatttctt tttcaatatg aaaaagaaat aaatgagaaa
   109861 tcaaaaaggt cgtcttattc aaaaccccaa ttatgacatc cctcctctcc cacttcacac
   109921 ctcggaacgc accgttccgt tcttatagag agaacggcgc tttcacatct tcttaacccg
   109981 aaatggctgg ggagaggaaa ggttcctttt tttgagggta ctcccgggaa cagatccagt
   110041 ggagacgggg tggggcctgt agctcagagg attagagcac gtggctacga accacggtgt
   110101 cgggggttcg aatccctcct cgcccacaac cggcccaaaa gggaagtgcc tttccctctg
   110161 ggggtaggaa aatcatgatc gggataatgg aacttgggtg tgggtctttt gtcgaaatgg
   110221 aatggccttt ttttttttat ttatcgtaaa ctttttcatt acacatagta tgctcgaccc
   110281 ccatcagcgt attttttgtt ttacgtcccg taactcttcc tcaacctggc tggggcagaa
   110341 tagtagagca agtacaagta ttagtagcct aacaaaaaag cgttccttgt cattaatatg
   110401 tttgctcacg gcaattgtgg actctcggga gaatcgatga ctgcatcttt gatgcactgc
   110461 tagtactagt ccatctgaga attcttaatt ggatagttgt aaatagcccc agggctatgg
   110521 aacaaaggat tatcccggac ctacgccgag gtattgtatt gacggtgatt ttaaaatctc
   110581 gcagaacagg atgtgatacg atgagataga atgcaataga aacaaagacg gggaagggat
   110641 tacctactct taacggtcaa agcgagccct tttcttttat tctgaattct ttaattcaga
   110701 atgaatcaaa tctccccagg taggattcga acctacgacc agtcagttaa cagccgaccg
   110761 ctctaccact gagctactga ggaataacga gagattagat ctcatagagt tcaattcccg
   110821 ttctcaaccc atgaccaata tgagctcgaa gcttccttcg taactcccgg aacttcttcg
   110881 tagtggcccc tttccatgcc tcatttcata gggaacccca aagtggctct atttcattat
   110941 attccatcca tatcccaatt ccattcattt aatatccctt tggtgtcatt gacataacag
   111001 atgtcgtttc tagtctatct ctttctattt cttttctata tatggaaagt tcaaaaatca
   111061 tcatataata atccagaaat tgcaatagaa aagaaaaaag gaggtttgtg atgattttta
   111121 aatcttttct agtaggtaat ctagtatcct tatgcatgaa gataatcaat tcggtcgttg
   111181 tggtcggact ctattatgga tttctgacca cattctccat agggccctct tatctcttcc
   111241 ttctccgagc tcaggttatg gaagaaggag aagaaggaac cgagaagaag gtatcagcaa
   111301 caacaggttt tattacggga cagctcatga tgttcatatc gatctattat gcgcctctgc
   111361 atctagcatt gggtagacct catacaataa ctgtactagc tctaccgtat cttttgtttc
   111421 atttcttctg gaataatcac aaaaactttt ttgattatgg atctactacc agaaattcaa
   111481 tgcgtaatct cagcattcaa tgcgtattcc tgaataatct catttttcaa ttattcaacc
   111541 atttcatttt accaagttca atgctagcca gattagtcaa catttatatg tttcgatgca
   111601 acaacaagat gttatttgta acaagcagtt ttgttggttg gttaattggt cacattttat
   111661 tcatgaaatg ggttggattg gtattagtct ggatacggca aaataattct attagatcga
   111721 atgtacttat tcgatctaat aagtcagaat tgagaaatta tatggctcga atatttagta
   111781 ttctcttatt tattacctgt gtctactatt taggcagaat accgtcaccc atttttacta
   111841 agaaactgaa cccacaaacg gaagaagggt gggaaagtga ggaagaaaca gatgtagaaa
   111901 tagaaacagc ttccgaaacg aaggggacta aacaggaaca agagggatcc accgaagaag
   111961 atccttctcc ttcccttttt tcggaagaaa aggaggatcc ggacaaaatc gatgaaacgg
   112021 aagagatccg agtgaatgga aaggaaaaaa caaaggatga attccacttt acagagacac
   112081 gctataacaa tagcccagtt tataaaggcc tcttctggtt tgaaaaacct cttctgacct
   112141 ttcttttcga ttataaacga tggaatcgcc cattacgata cataaaaaat aatagatttg
   112201 aaaggactgc aagaaaagaa atgtcacaat atttttttta tacatgccga agtgatggaa
   112261 aagaaagaat ctcttttacg tatccgccta gcttgtcaac ttttggagaa atgatacaaa
   112321 gaaggatgtc cctgcccaca ctagaaaaac tctcttcgga tgaactgtac aatcattggg
   112381 tttatactaa ccaacacaaa aataacaact taaacaacga gtttttaaat agaattgagg
   112441 ctctagatac gggatttttt tctctagata tactcgaaaa aagtactaga ttgtgtaatg
   112501 ataagactag aaaatattac ttgcctaaaa tgtatgatcc cattttgaat gggttatatc
   112561 ggggaacaat caaaaaaaaa atttcacctt caatcataaa taaaatttcg ttagaaaatt
   112621 tcatagagac aatggaaatt aataagattc atagtctcct tcttcctgat actgattacc
   112681 aagaggttga acagaaaata gaccgatttg ataaaaaaac tttttcaacg gaaaatcgtc
   112741 atttatttac tttaatcagt aaatttgata gagaatcggg atcgagttta aattggaagg
   112801 gcctctcttt attttcagaa aaagaacaag gaaggattgg ttcagaaaaa agagccaaat
   112861 tttacaaatt tttattgaat acaattctaa ctagccctaa tggtcaaaaa acaaaacaaa
   112921 aatttgtaat aaaagaaatc agtaaaaaag tccctagatg gtcatacaaa cttattaccg
   112981 aattggaatt cctgtctata gattctatat atatatattt atatagatat aaataaacta
   113041 gatatataaa aaaactatag atataaataa aaaaagtagt aaattaataa aagtattgct
   113101 acaaaaaaga aatacaagaa aagataagaa gagatgcgcc cactacctac agatttgata
   113161 ccttcgccta caaagaaact caaaacacca actccattag taattccatc aattactcgt
   113221 ctatcaaaaa aagaagttaa cttggccaat cctcttattc ccccaataaa gaatcttgca
   113281 taaaaagcat ctatgtaacc acgattatat gaccaatcat atataccatt tattattttg
   113341 tccaaaagaa ttcttttagg acctgtttta acaaaagaat taattaagtc ccaattttgc
   113401 aaagatgaat aaacaggttt atataaaaag aaggctataa atattccaaa aagagctata
   113461 ctaactgaaa aaatagcatc tttcaaaaat tcataccaat ctattgaatt attcaaattt
   113521 tgatgtaaaa ggtttataga cggagttaac cattttgata atatgtccaa atacaatcct
   113581 tcttggttga aaggaattcc gagggatcca acgaacaacg taaatagaac caatacaagt
   113641 ataggaaata acatagtatt atccgattca taaggatacg aaaaaaactt cttatttcca
   113701 aaacgggtaa tagtaataaa gggttgtgtg atgtttcttg cattctgatc aattagatac
   113761 gttttttttg aaaaaaaaga aaaaatatca tgatttttca ttgttaataa cgttaataaa
   113821 cgaaaatttt tgttaattct ttttgaatct tctttacccc atagagatat tgaatagaag
   113881 ggagtatttt ttttgccact ataattttga aaatgaacgt ttaaatgtcc ttcaaaagta
   113941 agtaaataga ttcgaaacat ataaaatgca gttaatcccg ctgtaaacca agctattatt
   114001 gcgaaaattg gtgaatacaa ccaagtatca ttaagaattt catctttgga ccaaaaacaa
   114061 gcaagaggcg gaataccaca aagagaaagt gtacctaata aaaaagcggt tttggtaatt
   114121 gggatatgtt ttgttaaacc ccccatataa accatattct gacttttatt tggagaatat
   114181 ccaacaatag tttccattga atgaataacg gatccggatc ctaaaaataa taatgctttc
   114241 gaataagcat gagtaatcaa atgaaataaa gcacttcgat aagaccccat acctagagct
   114301 aacatcatat aacccaattg agacattgtg gaataggcta aacatctctt aatgtctttt
   114361 tgagcaaggg caaaagtagc cccgaataat attgttatta ctcctaccaa agagatgaaa
   114421 ttcattatgt gagggatgac tatgaaaaga ggaataagcc gagctacaag aaaaatgccc
   114481 gcagctacca tagtagcagc atgtataaga gccgaaatag gagtaggccc ctccatggca
   114541 tccggtaacc atacatgaag gggaaattgt gcagatttag caaccgcacc ggtaaataat
   114601 agaacggcac agaaagtaac aaataaaaaa ttgacttcat tatgattatt agaaatcaag
   114661 ttattgaata ttttgaataa atctcgaaat tcgaaactcc ctgttatcca ataaaaacct
   114721 aaaattccta ataataaacc aaaatcccca acacgattag ttacaaatgc cttttggcaa
   114781 gcatttgcag caacaggccg tgtgaaccaa aaccctatta atagatatga acacattcct
   114841 accaattccc aaaaaatata aatttgtatc aaattagaac tagtaactaa tcctaacata
   114901 gaagtgctga aaaaactcat ataagcaaaa aatctcaaat atccttgatc atacgacata
   114961 taattatcac tataaataag aaccataatt ccaatagtag tgattaatat tgacataata
   115021 gaagtaagcg ggtcgatcaa gtaaccgaat tctaaagaaa aatcattatt aatgatccaa
   115081 gaccatacat attgatagat agaactgcca tttatttgct gaataaacag attgatcgaa
   115141 aaaatcatga ctatacttaa caaaaaaaca ctttgaaaag cccacatacg gcgaagactt
   115201 tttgttgccg acggaaaaag aagaagtccc gctcctatta acataggaac tggaagtgga
   115261 agtaaaggta ttatccacga atattgatat gtctgttcca taaaaaagtt tttttattct
   115321 taattgattg tttccgattt accggatcct accccctttc aatttcaaaa caaaaggggt
   115381 caataaaaaa atcaagagat gtactaactt aaagatattt ttcgaatttt atatatttat
   115441 tatctgggtc tttccaaaat actttaaata ttaaaataaa gaagttacaa ttgggcaaat
   115501 gatatgacct acttgctcat aaaaagcgaa tttagttatt aactaagatt tttcttaaaa
   115561 aaacgaaaat acaaaattta attattatta aatcacttta tattcataaa gtaatgataa
   115621 aaaattacac taaaaataaa tatgatatga atcgatatga atcataggat taactaaggt
   115681 acaatttttg tacgactctc gctttttagt cagtttgttc caaatcatta actagtttca
   115741 gtatgaaact gattgattag tttccgtttc aataaaaaaa catttatagg aaacgctata
   115801 atatctaaca ttttatattt tctataagat ttatttttat atttatcaaa aaagggggta
   115861 aaattaaatc aaatttaata aaaaaataac gaagattttt ttaacaaaac gtgtatcttt
   115921 taacagattc attactttaa ttactagttt gattcgaatt ttaaaatgga atttcgaagt
   115981 attctttact caagtttgac caattaatag aaaaaattaa attatatttt tatagtaaga
   116041 ttttgtacga ttttcgcata ttttttatct atatatatat atattttttt tttgttttct
   116101 ctagataata tataatatct tatctaatta ttatctagaa aataactaga taatgaatat
   116161 attcgttttg accaatagat gtctttcaca tccaactata acaacgagta acctcttaat
   116221 ttttaaatgg cagttccaaa aaaacgtact tctatatcaa aaaagcgtat tcgtaaaaat
   116281 atttggaaag ggaagggata ttgggcagcc ttaaaagcgt tgtcattagg taaatctctt
   116341 tctaccggaa actcaaaaag tttttttgtg cgacaaaaaa agtcataaaa taatacattg
   116401 gaataatccg aatataaaaa taggcccatt tcattcttaa taggaaatca acaaacctat
   116461 tgtttgtggc taatcaatat gaactagaac tcgcttcgct attaggatat gtataataat
   116521 aattcttcgg tttaggggtt agtaaattat aaaaagcttt tgaaaaaaga ataaagacaa
   116581 gatacaaaac ttgagcctgt gttagtatat tgttagtata tataattgtt agtatatttt
   116641 cttgttttgg agatggggga atcttttttc cccatcaacc tatttgtcac aattacaata
   116701 atcgacgttt ttctatatat ctataaatat atatatattg aagaagggta aaaaagagat
   116761 ctttagttaa aattaataca tcgttgaaat taatttattc atttattttg aaaatttttt
   116821 gtgtaacttt ctgacttctt atttatctaa atttctctga attaatctat tagaatatat
   116881 aaatttccca tatatgtctc tttcaaccca accgacaaaa gcctggaatt ttttgtccga
   116941 attaatgtgc aagttttgag taataaacgg gggtcttatt ttttgttcat tggtaaaata
   117001 cattttttca cttttaggaa ataatataaa tgataaatct tttatgaaaa aaaagcaaag
   117061 aaatctttta tagttctatc aataactaga gggttgaagt ttatagtttc aatagttcga
   117121 ttctattgaa ttatagaaga gcataaacta caccaaatca ctaaggtaaa taaaacccat
   117181 accccctaat aatgaacctt cgaattttta tttgaacaaa gttttattca tccattttca
   117241 ttttgactaa aaagatttca tttagttgac tccttaaatc tcgacgattg actatgaata
   117301 ggctattatg aattcgaaca agccgctatg gtgaaatcgg tagacacgct gctcttagga
   117361 agcagtgcga gagcatctcg gttcgagtcc gagtggcggc agaccttctc ttcgaaaata
   117421 tatacaatat attataaatt ctagaatgaa tttaactcct gatttatatt tcaggattcc
   117481 tcctttttaa aatttttatg atattttcaa ctttagagca tatattaact catatttcct
   117541 tttcgatcgt ttccattgta attacaattc atttgataac tttattaatc gatgaaatca
   117601 taaaactaaa tgattcgtca gaaaagggaa tgatagctac ttttttatgt ataaccgtat
   117661 tattagtcac tcgttggatt tattcggggc atttcccact aagtgattta tatgaatcat
   117721 taatctttct ttcttggagt ttatcagtta ttcatatagt tccatgtttc aaaaaagaaa
   117781 aaagccattt aagcacaata actgcgtcaa gtgttatttt tacccaaggc tttgctactt
   117841 cgggtctttt aactgaaata catcaatccg caatattagt acccgctctc caatccgagt
   117901 ggttaataat gcacgtaagt atgatgatat tgggctatgc agctctttta tgtggatcat
   117961 tattatcagt agcacttctg gtccttacat ttcgaaaaaa cataaatttt ttttgtaaga
   118021 ggaatacttt tttattaaaa ctaaacgagg aactttcctt tggtgaaata caatacataa
   118081 atgaaagaaa cactttttta ggaaatgctt cttttttttc tgctaacaat tattacaggt
   118141 cccaattgat tcaccagttg gattattgga gttatcgtgt gattagtcta ggttttctct
   118201 ttttaactat aggtattctt tcaggagcag tatgggctaa tgaagcatgg gggtcctatt
   118261 ggaattggga cccaaaggaa acttgggcat ttattacttg gatcgtattt gcggtttatt
   118321 tacatactag aaccaataga aatttacagg ttgaaatttc agcaattgtg gcgtctatgg
   118381 gctttcttat aatttggata tgctattttg gggtcaatct attaggaata gggctacata
   118441 gttatggttc atttacttta acatctaatt gaattcaaga aaggttcttg cgaattttaa
   118501 aatataaata gaacatgttg tttgtatata aaaaaacttt atatgaacca gtgagaacca
   118561 tgcgaatccc cgtactactg gattcacatg gttctcacaa agatcaaaca tattgggtga
   118621 attttatttt taacttaaga gaggaaaaag gcttcttttt ttaattatcc aaatcctatg
   118681 atttttttat gaaaactatc tataaacaaa attagataaa agaacctcga ccttgtcaac
   118741 tgatagggaa agaacaaaat cagggtacat accaatacct attacaggta taaagatagc
   118801 gatcgaaaca aataactctc gcggtccaga atcaaaaaca taagagtttg gagcattaaa
   118861 tagcttgtat ccatagaaca tctggcgtaa catagataat gaataaatag gagttaatat
   118921 catcccaatt gccattacaa aagtaattcc taattttgat attaaaagat atttttggct
   118981 ggtaatgatt ccaaaaaaaa ctatcaattc tgcaacaaaa ccactcatac ccggtaatgc
   119041 aagagaagcc attgaaaagc tgctgaacat cgtgaatatt tttggcattg ggatagctat
   119101 tccgcccatt tcgtcgagat aaacaagacg tattctatca taactcgttc ctgccaagaa
   119161 aaaaagcgca gcaccaataa atccatgaga aactatttgt aaaatggctc cattgagccc
   119221 cgtatcgttt atagaaccaa ttcctataag tatgaaaccc atatgagata cagaggaata
   119281 ggctattctt ttttttaaat tacgttggcc aagagatgtt gaagctgcat atattatttg
   119341 tattgtgcct actatcacca accacggaga aaatatagaa tgggcatgag ataataattc
   119401 catattaatt cgaatcaatc catacgcccc catttttaat aagattccgg ctaaaagcat
   119461 acaagtactg taatgtgctt ctccatgggt atctggtaac catgtatgta gaggtataat
   119521 cggcgatttg acagcaaaag caataaaaaa tccaatatat aatattattt ccaacgccgc
   119581 aggatatgac tgattaacta atgttgcaaa gtttaatgtc ggctcagtag aaccatataa
   119641 accgacaccc agaactccca ttaagagaaa aacggaaccc cccgccgtat ataaaataaa
   119701 ttttgtagcc gagtaaagac gtttctttcc cccccacatg gataaaagta gataaaccgg
   119761 aattaattct aactcccaca tgatgaaaaa aagtaaaagg tctcgagaag caaataatcc
   119821 tatttgcccg ctgtacattg ctaacatcag gaaatggaat aatcgagaat ctcgagtaac
   119881 tggccaagcc gctaaggtag ctaaagtagt gatgaatccc gttagtaata tgggtcctat
   119941 agaaagtcca tctattccta atctccaatg gaaatcaaaa aaaatgatcc atttaaagtc
   120001 ctcgactagt tggattaatg gatcatccaa ttgaaagtga taacagaatg cataagtcgt
   120061 tagaaggagt tctaaaatac atatacatat ggtataccac ctaatgactc tatttccctt
   120121 atggggaaga aataaaatta cggagcctgc gaatattggc aaaattacaa ttattgttaa
   120181 ccaaggaaaa aaattcatgg taaagacaag atacgcttgg accagaaaaa cccgtgctca
   120241 aaataacata tatttttcga gcacggtcga taaaaaaaat caaatggatt caagtagagt
   120301 tttctggaac atatcaataa gctagaccca tactacgagt tgtttcattc cataaagaaa
   120361 cccgaacgct caagaaatcg gttggacagg cggattcaca tctcttacaa ccaacacaat
   120421 cttctgttct tggagcagaa gcaatttgtt tagctttaca tccgtcccaa ggtatcattt
   120481 ctaatacgtc ggtggggcag gctcggacac attgagtgca ccctatacat gtatcataaa
   120541 tctttactga atgtgacatt tgatctatat atttttgaat gtcataaagt ttcgatatag
   120601 taaacttata aatgaagggt atatttagat actagatgaa tcaatgagtt atcagaaaaa
   120661 tattaatcta cttctgcagt ggctcataag agagggctaa aatactttga tttcttatgt
   120721 ttgtgtaaac ctgattaaac ctcacgtagc agacatgcat attttaattt atttatcttt
   120781 atgttatgaa tagaattatg aatataatct ttgtatttat atgattaata ctatttattc
   120841 aacaaattag attgattgat acgagttgat tttctgttac gataaattga tgaaacaata
   120901 gctagtccaa tagcggcttc cgcggctgca atagctataa caaaaataga gaaaattgct
   120961 ccttttaatt gacgactatc aaaaaaatca gaaaatgtta caaaatttat attaactgca
   121021 ttcaaaataa gttcaagaca cataagggcc ctaaccatat ttcgactcgt aatcaatcca
   121081 taaagaccaa cagaaaataa ataggcactc aaaacaagta catgttcgag catcattaaa
   121141 aaactcctta tcaatctcga ttcatttcaa tatgaacaaa aattaaacta atttccttta
   121201 atagaatata tatataacaa atacagaaca aaaaaatata ttggtaatag atcgaactaa
   121261 aagaattctc tttgatatat taattcaaaa aaaaaaaaag aagggaaatt aatgtgataa
   121321 cccccaacaa agtttgattt ggattccgaa ttcgaaagat ttattattga cgagctacag
   121381 caatcgcacc tattaacgca actaaaagaa ttattgaaat gagttcaaat ggaagaaaga
   121441 aatctgttga taaatgaatc ccaatttgtt gactattact tagcaaatct tgctctacaa
   121501 tctggtttga ttttgtagtc caaataatac cgtaccatga cgtatctgga atagtagtaa
   121561 ttagtgaaac aaaaatactt gtacaaacaa tcgacgtaac tccgttccca acggtccaaa
   121621 gatgaaaatc tttgtaatat tcggaaccat tcatgaacat cacagcaaaa acgattaaaa
   121681 catttatggc tcctacgtaa ataagaagtt gcgcagcagc tacaaaatgg gagtttgata
   121741 gaatatagaa taaggatgta caaacaagaa ccaatcccaa tgaaaaggca gaatatattg
   121801 gattggggag taataccact cccagacctc ctaatataag acccgatccc agaaagacta
   121861 acagaaaatc atgtattggt ccgggtaaat ccattctata tatataaata gataaataaa
   121921 tagaaatctt tcataacttt aattgaccta accaggaaaa aagaagtcat tttatcatac
   121981 ttcttcatta ttaatgcatt attaattgaa ttgaatttga acagatgtag atatggattg
   122041 atctagatat atttattgca cctatttcgt tctttatccg aaatattttt ttttaactaa
   122101 atatatattt caaatcaaat ccaaatttta ccatgattct aatcaacaaa caaaaccaat
   122161 caatcaatag tttggagttg taattattca ccaagcaaga gcctcattct tttacatcaa
   122221 aatggggtct tattaattgg gagttgctct tgaattaagt cttttttatt tcaggcaaat
   122281 tcaaaattgt tcgagtcgtg taatcgttaa ttattgacat tggtaaacgc cctaaagcaa
   122341 tttgattata attcaattcg tgacgatcat atgtagaaag ttcatattct tcagtcattg
   122401 ataaacaatt tgttggacaa tactcaacgc aattaccaca aaatatacag attccgaaat
   122461 caatactgta attaagcaat cgtttctttc taatagccgt ttccaatttc caatctacaa
   122521 caggtagatc tataggacat acacgaacac atacttcaca agcaatgcat ttatcaaatt
   122581 caaagtggat tcggccgcgg aaacgctccg atgtaatcaa tttttcgtag ggatattgaa
   122641 tagttacagg taaacgactc gcatgtgata aggtaatcat gaaaccttga ccaatgtacc
   122701 ttgcagctcg tactgtttgt tgaccataat tcatgaactc agttaccata gagaacatat
   122761 cgtgaatatc tataaaaatt ttatacttgt tttgtttctt tctcttgttc ttgtttaaga
   122821 caagtcgtga agatagaata tcgtattctt ttacagtgaa agaagttggg aagaagttgt
   122881 taataataga ttgccgagag atataggtaa aagaaatttc cacccaagat ttaagagttg
   122941 gtccattctt agccttggta aagtccatct tgttgtgata gcaatgaata agaacaaata
   123001 agttttagct aatgtaataa agataccaat tattgttcca aagactctac ccgctttatt
   123061 tatttcaaaa aaataaggaa cggctatgta cggaagagaa agattccaac cccccaagta
   123121 aagaaccgtt acaaataatg aagaaactag taaattcaga tacgaagtaa cgtaaaataa
   123181 accaaatttt atacctgaat attcggtttg ataacctgct accaattctt cttctgcttc
   123241 tggtaaatca aaaggtaatc tttcacactc ggctaaggac gaaattagaa aaacgataaa
   123301 ccctataggt tgacgccaca aattccaccc ccaaaaacca tattttgact gcgcttcaac
   123361 tatatcaact gtacttgaac tgttagataa ttatagtcga cgataacatt actgttcgca
   123421 acgctattac agaaccgtac atgagattat cacctcatac ggctcctcaa aggtcacaaa
   123481 taaatctaag acccgtttgc tattttttat cttgatatgt tttgtaggat agaattcaaa
   123541 gctatcacaa ggtccccaat tagacaatgg aattctgtct gctatatatt attttttatt
   123601 ataaagtgct tctgaattga tcttatcttt taaaaatttt ttgttgagta ataacttaac
   123661 ctttaaataa aaagtttttt gtagaaatct caataaatag ttcaacctag catttttgat
   123721 tacgaaaaaa acgatacatt gcattagttc acgaaacatt acaagaattc tatctctcta
   123781 aaaaagatct tttttgtagt gcaatttaat tctttcgagt ttattttttt gttcctattc
   123841 tcctttctca taaaaaggta ctttaagtaa aggattactt cgttcttgat agttatttac
   123901 ttaatcggtg gataggaaaa tactctggat cggaatcgtg gggagtactc cttcatcatt
   123961 tctaccaaca taaagcccca attagaatcc cttttatgct atgcagtatg aacagaaatt
   124021 cctgttgaat aacttacata atctctatta cgaatccttt gtgtaccttg gtgttcctaa
   124081 ctatccactc tttttggtca aaaggacccc gctcattagg gtaatacatg tctgttaata
   124141 gctattaaaa tccctagata gttgctcctt ttgaacccgc ttcaagtcat gatgactaat
   124201 cactcaatct tggggtaaat agtatataat gcttatgttt actttcactt aacacttgta
   124261 cataggaaat gagactgaat ctttttactg caaagtaaga aactgttttt ttcactcata
   124321 taactatctg gtttagttca tcaacccgaa tgatgaataa aaaataaaaa tgtatattaa
   124381 actcatgaaa tttccttcct agaaagaaaa gacatagagg aaattttatg tcttaacgaa
   124441 tcacacgtag agatattgat aacacacata gagttaatgg tatttcataa ctaattgatt
   124501 gagcagcagc ccgtaaacca cctaaaaagg aatatttatt atttgatcca taacctgaca
   124561 taagaaggcc cacgggagca atacttgaaa tggcaatcca taaaaaaaca ccaatactta
   124621 aatcggctag aacaaggcga tatccaaaag gaattactaa agaacttagt agaattgatg
   124681 tgactgctat ggatggtccg atactgaata aacgagtatc tcctcttgat ggaagaagat
   124741 tctctttgaa aagtaatttt gtaccatctg ctaaagcttg aagaattccc aaaggcccgg
   124801 cgtattcagg gccaatacgt tgttgtatcc ccgcagatat ttctctttct aaccaaacaa
   124861 ttactagtac acctattgtg attcctaata caggagtaaa aatagggaca agcatccata
   124921 tgatctcata tacctctttt aaggattcca atctaaaaaa agaattgata gcttgtactt
   124981 ctgttgtatc tattatcatt ttaacgatca acttctccca taatgatatc tatgctacct
   125041 agtattgtca taatatcagc caatttcatt cttttaacta attgaggaag gatttgcaaa
   125101 ttgataaaac ccggtggtcg gattttccat ctccaaggaa aaacaccctt atctcctatc
   125161 agaaaaattc ctaattctcc ttttggggct tcgattctca cataaagttc ttgttttgac
   125221 aattcaaaag taggagaagg ttttttactg ataaatcgat agtcaaaatc attccattcg
   125281 ggatcccata ctttatcaaa gcgccggatt tctaaattct catagggccc ccccggaatt
   125341 ccttctaaag cctgttgaat aatttttatt gattctgtca tttcaccgat tcgtactaaa
   125401 taacgagcta atgaatcccc ttccttttgc cattgaactc cccaatcaaa ttcatcgtaa
   125461 gactcataat gatcaacctt tcgaagatcc cattgtattc cggaagctcg tagcattggt
   125521 cccgataaac cccaatttat tgcctcctct ccgccaataa tgcctactcc ctcaactcgc
   125581 tctaaaaaaa taggattccg tgtaataagc ctttgatatt cagtaactct tgttaaaaaa
   125641 taatcacaaa aatccaaaca tttatctacc cagccataag gtaaatcagc agcgacgcct
   125701 ccaatacgaa aataattatg catcattcgc ataccggtag cagcttcgaa taggtcatat
   125761 atcaattctc tttctcgaaa aatatagaag aagggggtct gtgcgccaat atctgccata
   125821 aaagggccaa gccataacaa atgcgaagct atacgactta actctaacat aatgactctg
   125881 atatagctgg cccttttagg cacttgaata ttgcctaact gctctggtgc atttacagtt
   125941 attgcttcag tgaacatagt agctaaataa tcccaacgtg ttacataagg taaatattgt
   126001 ataattgttc ggttttccgc aattttttcc attcctctat gtaaataacc caatatcggt
   126061 tcacagtcaa taacatcttc accatctaga gtaacaatga gtcgaagaac accgtgcatt
   126121 gatgggtgct gagggcccat attgactatc ataaggtcat ttcgtgtaac tggtgcagtc
   126181 ataggttttt tcccgattca ttcttccatg aattgctgaa agcgaaaaga ggttcatcaa
   126241 aatttaagcg aaaattcaaa atgactcttc aaattaatga ttttttgttt ctcgaatctc
   126301 caactgtccg attaattctt tataacgtac tctatttttt tttgacaaat aggcgagcag
   126361 ccgttgacgt tttcctagaa ttttacgcag acctctctga gataaatagt cttttttgtg
   126421 caattccaaa tgtgaagtaa gtctccgtat cctattggtg aaactcacta cttgaaattc
   126481 aacagacccc ttgttgtctt cgttttcctc tttcaaaata attgcactga atggattttt
   126541 tatcataaaa aaagctcctt ctacccttta atttatatat aaaatatttt atttgatcag
   126601 taataataat attagtcatt ttaatgtagt aattagtata cacaagaatt ttaattttag
   126661 ttggacaggg ataaaaaagt agatggtacg tttttacact tacaacgtca aataatttag
   126721 acctaaaatt cggactattc catatattcg tttattttat agattttatc caaacaaatt
   126781 gatacgtcat tgacttagta ttaaataaaa aagatctaat attagactgg gacgtaagac
   126841 agggcatatg tgcatctgtt tgcttttcta tatggtacag aatatatagg aaaaatgtac
   126901 catcaaccaa tttttaattg tggatatatt cttaacaaac taaaacagct tccattattg
   126961 gtattaaacc aatatctatt catacaagct aagtcttcta atcgataatt aggccaaaga
   127021 aataacttta atttaattaa ttcgttttta tctctatcaa gatgcttttt ttgatccaaa
   127081 aaagaattcc tgttttttat gttctttttg ttacaaaata ctcgattttt atccacacta
   127141 tttatattct ttgagttgaa agaaattaga attctcaatt ctctacgacg tctagatgat
   127201 aaaatctttt caggaacgat aaaatcataa tgttttttgt ctctctttcg aattattatt
   127261 tgatatcttg ggagaaattc atccaattta tttttatgga tatatctttg ttctcgatat
   127321 ctttgaggag tttggtactt acttttatga accaacgata tacctacggt ttgatatata
   127381 ataaagtatc cgtcgttttt tacagacaaa cgaatgggat cgataaaaaa tatccccttt
   127441 ttattcaatt ctataggagt caattttttt cgaatcacca ttatatccag atttatttct
   127501 ttcctttgaa tagacgatat agtagtatct cttggattta tcagtccaag caagtaacaa
   127561 tatatcttga tattattgat cattctttca gttaaattcg gaattaaacc atcgtctatt
   127621 atccattgaa aaagcaaata gtgtttccgt aagaaaatca tttctggtct catcttattc
   127681 cggatcttat attgtttttt cattttatct tggttttgtg aatatgatcc aaggcctctt
   127741 cggcccgcgg gttctttttc ttcttgattt cgattcatta attcataata tcttttttca
   127801 ttcgatggtc taaaaaaatg gaattttttc ttttcattga tgtttttctt tttatttaaa
   127861 tttaaaagaa gtaatttgct tggtataatc catggtttta ttttgtatac attagaaagt
   127921 ggcacaaatt ctgggaagaa cggaagtttc agatttatcg atattgggtt taggatttct
   127981 tcattcattt ccatccaatc aaaaaagaat ttcttgtcat tgattggatt tatttctaaa
   128041 tcttgatgaa tcatcagata aaaaatattg tttttatcca ttttctcaat tttttggtaa
   128101 ttcttacttc caagcttatt atttatatta ctgctataat ccattttggt ccaggcctca
   128161 atatcaattt tttgtcttag aaaaaaattg agaattgtcc aatcaaaata ttttctatct
   128221 ggattttttt gcatatacac aatatcgccc ttttctagat aatgattgat aggaatttcc
   128281 tccaggcttt caaataaatt ttgtttataa ttgttgtaat taaaagtaat tttttggttg
   128341 ttatttaatt ctgatggtga tccataaata atatatgagg acttcttaat tccagaatta
   128401 atatatttat atgataaaag attatatata tagtattttg gaaaattatc tttttggttt
   128461 ggtaatggat atactttaaa atccttttgt tttttgtgat aaagtaatcg atctttttca
   128521 tacgaattcc attttgttaa atctttattt tgggtaatac caccttcatt tattgtagtt
   128581 cgccattttt gtggtattaa ttcacaccat ctaatctgag ataaattgta ttgataatga
   128641 cctcttaacc agtttttcca ttgattcgtt tcagaacttg aaagttttgt atgtcttaat
   128701 tcggaatgaa atattccttg tgttacaaaa taatttttta ttgcagtctt aagaaaaacg
   128761 ggagttccat gataatgata ctcaaaaata gatcttaact tatacaaatt aataacttgg
   128821 gtttgtgata atttgtaaaa tacatatgct tgtgataaag aggataagtc aaaaaaaaga
   128881 tgtgaattcc tcttactatt cttaatattg taaagttcac tttttagagt cgaaataaag
   128941 ttaatttgtt ttttgttttt tttatttttt atttcttgat ttgttttatt attgtaaatg
   129001 tatttatcaa aacaaaaatt tcttgattca agaactagtt gtgtaggaat tctggcaata
   129061 tgaatgatac atagaaagat atcgatgtat attcttttaa tgaaaatttt tataaacaaa
   129121 tctaatttat agattaatcg attgcttctt ttttttattt ttaatatttt ccaaaaaatt
   129181 tttggtgatt tttcttttac attataactt gttttgttag gactacttct tttcttggcg
   129241 ttgctgtttt tttcttttgt aagactcttt gttttctttc tgattgtcct tgttctatca
   129301 gtcagatttt taattttttt ttctctcagt gaataatttg tattatctgt aaatttaatt
   129361 tttctaaacg agtcgtgaat tatctgattc ctaattctag aatctttttt tttgttagtt
   129421 tcgccggatt catacacctt tctcaatata aaaaatcgag ttggatgtac ttttaagagt
   129481 tcttttttta ttttttttat aaactgaaat aaaacgtttt tgataaccac cctttttggt
   129541 tcttttgaat cttgtagaaa attttttgtt ctttctttta aaacgcttag aactcgaaaa
   129601 tgattatttt tcgtttttcg aatttttttt ttaagttctt taaaaatagg cttaaaaaag
   129661 gaaggtttgg gggggacaga accaaaggga agggttgttt gcgttcccca agccgttaaa
   129721 aaagaaaact tttgttgttc tttctttaga tctttataag aagaaaaaga gggcctcaat
   129781 ttggatctgt gccaaggttt caaataaaaa ggaaatacta tttttatctg aataccatct
   129841 ttaaaccaat ttctgggaag ttcgagttct gatacttgaa caccgttata ggtacatata
   129901 atatgctttt ctctattcca ttcatcgaag tcctcatccc actcaggggg ttgagataat
   129961 aaaatacgcc caatattttt aactattatc aatgaaggta ataaaatata ttttctaaaa
   130021 atagattgaa ttattaaaat taaacttctt gttgcttgtg gatatggaac aaaatcccag
   130081 gcttctgcga tttttatcca cgttttttcc tttattttgt tctcttcttc ttccttttgt
   130141 cttttttttt gttcctctgt ataatcttta aattctgctc ctttacccat ccaatttcta
   130201 aaaaaaaatt tcatctgttc agggatatta aaataaaaaa ggggggattt ttttattctg
   130261 tccaaaaaaa ggggggaatg cgcatttgct tgaaataatt tcaaaataaa agttttacgc
   130321 ctttgaacac gcatagaacc tttaatgaat tctcgacgaa aatctgattc ttccgaatag
   130381 tctctaatag acacccagtt tttgacactt gctttgcgac tacgtttagt aggcctataa
   130441 attattacac gattcctttt tcttgaacgt atattataat ccaacggtag gccttcatga
   130501 gctgcgcccg acaggaattc caattcggta ataagtttgt atgaccatct agggactttt
   130561 ttactgattt cttttattac aaatttttgt tttgtttttt gaccattagg gctagttaga
   130621 attgtattca ataaaaattt gtaaaatttg gctctttttt ctgaaccaat ccttccttgt
   130681 tctttttctg aaaataaaga gaggcccttc caatttaaac tcgatcccga ttctctatca
   130741 aatttactga ttaaagtaaa taaatgacga ttttccgttg aaaaagtttt tttatcaaat
   130801 cggtctattt tctgttcaac ctcttggtaa tcagtatcag gaagaaggag actatgaatc
   130861 ttattaattt ccattgtctc tatgaaattt tctaacgaaa ttttatttat gattgaaggt
   130921 gaaatttttt ttttgattgt tccccgatat aacccattca aaatgggatc atacatttta
   130981 ggcaagtaat attttctagt cttatcatta cacaatctag tacttttttc gagtatatct
   131041 agagaaaaaa atcccgtatc tagagcctca attctattta aaaactcgtt gtttaagttg
   131101 ttatttttgt gttggttagt ataaacccaa tgattgtaca gttcatccga agagagtttt
   131161 tctagtgtgg gcagggacat ccttctttgt atcatttctc caaaagttga caagctaggc
   131221 ggatacgtaa aagagattct ttcttttcca tcacttcggc atgtataaaa aaaatattgt
   131281 gacatttctt ttcttgcagt cctttcaaat ctattatttt ttatgtatcg taatgggcga
   131341 ttccatcgtt tataatcgaa aagaaaggtc agaagaggtt tttcaaacca gaagaggcct
   131401 ttataaactg ggctattgtt atagcgtgtc tctgtaaagt ggaattcatc ctttgttttt
   131461 tcctttccat tcactcggat ctcttccgtt tcatcgattt tgtccggatc ctccttttct
   131521 tccgaaaaaa gggaaggaga aggatcttct tcggtggatc cctcttgttc ctgtttagtc
   131581 cccttcgttt cggaagctgt ttctatttct acatctgttt cttcctcact ttcccaccct
   131641 tcttccgttt gtgggttcag tttcttagta aaaatgggtg acggtattct gcctaaatag
   131701 tagacacagg taataaataa gagaatacta aatattcgag ccatataatt tctcaattct
   131761 gacttattag atcgaataag tacattcgat ctaatagaat tattttgccg tatccagact
   131821 aataccaatc caacccattt catgaataaa atgtgaccaa ttaaccaacc aacaaaactg
   131881 cttgttacaa ataacatctt gttgttgcat cgaaacatat aaatgttgac taatctggct
   131941 agcattgaac ttggtaaaat gaaatggttg aataattgaa aaatgagatt attcaggaat
   132001 acgcattgaa tgctgagatt acgcattgaa tttctggtag tagatccata atcaaaaaag
   132061 tttttgtgat tattccagaa gaaatgaaac aaaagatacg gtagagctag tacagttatt
   132121 gtatgaggtc tacccaatgc tagatgcaga ggcgcataat agatcgatat gaacatcatg
   132181 agctgtcccg taataaaacc tgttgttgct gataccttct tctcggttcc ttcttctcct
   132241 tcttccataa cctgagctcg gagaaggaag agataagagg gccctatgga gaatgtggtc
   132301 agaaatccat aatagagtcc gaccacaacg accgaattga ttatcttcat gcataaggat
   132361 actagattac ctactagaaa agatttaaaa atcatcacaa acctcctttt ttcttttcta
   132421 ttgcaatttc tggattatta tatgatgatt tttgaacttt ccatatatag aaaagaaata
   132481 gaaagagata gactagaaac gacatctgtt atgtcaatga caccaaaggg atattaaatg
   132541 aatggaattg ggatatggat ggaatataat gaaatagagc cactttgggg ttccctatga
   132601 aatgaggcat ggaaaggggc cactacgaag aagttccggg agttacgaag gaagcttcga
   132661 gctcatattg gtcatgggtt gagaacggga attgaactct atgagatcta atctctcgtt
   132721 attcctcagt agctcagtgg tagagcggtc ggctgttaac tgactggtcg taggttcgaa
   132781 tcctacctgg ggagatttga ttcattctga attaaagaat tcagaataaa agaaaagggc
   132841 tcgctttgac cgttaagagt aggtaatccc ttccccgtct ttgtttctat tgcattctat
   132901 ctcatcgtat cacatcctgt tctgcgagat tttaaaatca ccgtcaatac aatacctcgg
   132961 cgtaggtccg ggataatcct ttgttccata gccctggggc tatttacaac tatccaatta
   133021 agaattctca gatggactag tactagcagt gcatcaaaga tgcagtcatc gattctcccg
   133081 agagtccaca attgccgtga gcaaacatat taatgacaag gaacgctttt ttgttaggct
   133141 actaatactt gtacttgctc tactattctg ccccagccag gttgaggaag agttacggga
   133201 cgtaaaacaa aaaatacgct gatgggggtc gagcatacta tgtgtaatga aaaagtttac
   133261 gataaataaa aaaaaaaagg ccattccatt tcgacaaaag acccacaccc aagttccatt
   133321 atcccgatca tgattttcct acccccagag ggaaaggcac ttcccttttg ggccggttgt
   133381 gggcgaggag ggattcgaac ccccgacacc gtggttcgta gccacgtgct ctaatcctct
   133441 gagctacagg ccccaccccg tctccactgg atctgttccc gggagtaccc tcaaaaaaag
   133501 gaacctttcc tctccccagc catttcgggt taagaagatg tgaaagcgcc gttctctcta
   133561 taagaacgga acggtgcgtt ccgaggtgtg aagtgggaga ggagggatgt cataattggg
   133621 gttttgaata agacgacctt tttgatttct catttatttc tttttcatat tgaaaaagaa
   133681 ataagaatgg gaggtgttaa gctttttatc atcctggcgt cgagctattt ttccgcagga
   133741 cctcccctac agtatcgtca ccgcagtaga gtttaaccac caagttcggg atggattggt
   133801 gtggttcctc tacgcctagg acaccagaat atcgaaccat gaacgaagaa aggcatgaga
   133861 gaaaagcata ttggctagtg attgtgaggc cccaattctt gattggaggg gacaccaaag
   133921 gcctctgccc ttccatccct tggtttggat aggtagagag ggcagagctt ttggtttttt
   133981 catgttgtca aagagttgaa caatggtttt ttcgtgttgt caaagagttg aacaatgaaa
   134041 atagacggct agtgcctgac ccgaattgat cgggtcatgt aggaacaagg ttcaagtcta
   134101 ccggtctgtt aggatgcctc agctgcatac atcactgcac ttccacttga cacctatcgt
   134161 aatgataaac ggctcgtctc gccgtgacct tctcttgaat tctcaaaact tctgtcgctc
   134221 catccccgca ggggcagaga acccgtcgct gtcttggctg tgctaccgga ggctccgggg
   134281 aagtcggaat aggagagcac tcatcttggg gtgggcttac tacttagatg ctttcagcag
   134341 ttatccgctc cgcacttggc tacccagcgt ttaccgtggg cacgataact ggtacaccag
   134401 aggtgcgtcc ttcccggtcc tctcgtacta gggaaaggtc ctctcaatgc tctaacgccc
   134461 acaccggata tggaccgaac tgtctcacga cgttctgaac ccagctcacg taccgcttta
   134521 atgggcgaac agcccaaccc ttggaacata ctacagcccc aggtggcgaa gagccgacat
   134581 cgaggtgcca aaccttcccg tcgatgtgag ctcttgggga agatcagcct gttatcccta
   134641 gagtaacttt tatccgttga gcgacggccc ttccactcgg caccgtcgga tcactaaggc
   134701 cgactttcgt ccctgctcga cgggtgggtc ttgcagtcaa gctcccttct gcctttgcac
   134761 tcgagggcca atctccgtcc ggcccgagga aacctttgca cgcctccgtt accttttggg
   134821 aggcctacgc cccatagaaa ctgtctacct gagactgtcc cttggcccgt aggtcctgac
   134881 acaaggttag aattctagct cttccagagt ggtatctcac tgatggctcg ggcccccccg
   134941 gaaggaggcc ttcttcgcct tccacctaag ctgcgcagga aaggcccaaa gccaatccca
   135001 gggaacagtg aagcttcata gggtctttct gtccaggtgc aggtagtccg catcttcaca
   135061 gacatgtcta tttcaccgag cctctctccg agacagtgcc cagatcgtta cgcctttcgt
   135121 gcgggtcgga acttacccga caaggaattt cgctacctta ggaccgttat agttacggcc
   135181 gccgttcacc ggggcttcgg tcgccggctc ccctgtcatc aggtcaccaa cttccttgac
   135241 cttccggcac tgggcaggcg tcagccccca tacatggtct tacgactttg cggagacctg
   135301 tgtttttggt aaacagtcgc ccgggcctgg tcactgcgac cccctttgtg aggaggcacc
   135361 ccttctcccg aagttacggg gctattttgc cgagttcctt agagagagtt gtctcgcgcc
   135421 cctaggtatt ctctacctac ctacctgtgt cggtttcggg tacaggtacc cttttgttga
   135481 aggtcgttcg agcttttcct gggagtatgg catgggttac ttcagcgccg tagcgcctgg
   135541 tactcgaaca ttggctcgag gcattttctc taccccttct taccctgcaa agcagggtca
   135601 ccttacgtcc ttgaaccgat aaccatcttt cggctaacct agcctcctcc gtccctcggg
   135661 accaacaagg ggtagtacag gaatattcac ctgttgtcca tcgactacgc ctttcggcct
   135721 gatcttaggc cctgactcac cctccgtgga cgaaccttgc ggaggaaccc ttaggttttc
   135781 ggggcattgg attctcacca atgtttgcgt tactcaagcc gacattctcg cttccgcttc
   135841 gtccactacc gctcgcgcgg gtgcttccct ctaaggcgga acgctcccct accgatgtat
   135901 ttttacatcc cacagcttcg gcagatcgct tagccccgtt catcttcggc gcaagagcgc
   135961 tcgatcagtg agctattacg cactctttca agggtggctg cttctaggca aacctcctgg
   136021 ctgtctctgc acccctacct cctttatcac tgagcggtca tttaggggcc ttagctggtg
   136081 atccgggctg tttccctctc gacgatgaag cttatccccc atcgtctcac tggccgacct
   136141 tgacccctgt tattttattt tgaggtcata tctagtattc agagtttgcc tcgatttggt
   136201 accgctctcg cggcccgcac cgaaacagtg ctttacccct agatgtccag tcaactgctg
   136261 cgcctcaacg catttcgggg agaaccagct agctctgggt tcgagtggca tttcacccct
   136321 aaccacaact catccgctga ttcttcaaca tcagtcggtt cggacctcca cttagtttca
   136381 cccaagcttc atcctggtca tggatagatc acccaggttc gggtccataa gcagtgacaa
   136441 ttgccctatg aagactcgct ttcgctacgg ctccggtggg ttcccttaac caagccactg
   136501 cctatgagtc gccggctcat tcttcaacag gcacgcggtc agagccccgg gctcctccca
   136561 ctgcttggga gcttacggtt tcatgttcta tttcactccc cgatgggggt tcttttcacc
   136621 cttccctcac ggtactactt cgctatcggt cacccaggag tatttagcct tgcaaggtgg
   136681 tccttgctga ttcacacggg attccacgtg ccccatgcta ctcgggtcag agcataagct
   136741 agtgatgctt tcggctactg gactctcgcc atctagggtg cagtactcca ccgcttcgcc
   136801 tagcagcacg acgcttgtat tgctctccca caaccccgtt ttcacggttt aggctgctcc
   136861 catttcgctc gccgctacta cgggaatcgc ttttgctttc ttttcctctg gctactaaga
   136921 tgtttcagtt cgccaggttg tctcttgcct gcccatggat tcagcagcag ttttaaaggt
   136981 tgacctattc gggaatctcc ggatctatgc ttattttcaa ctccccgaag catttcgtcg
   137041 cttactacgc ccttcctcgt ctctgggtgc ctaggtatcc accgtaagcc tttcctcgtt
   137101 tgaacctcgc ccttaacttt aaggctatgc catcctaagg tgctgctaaa tggatggatc
   137161 ttatcaacgt ccatgaatga taaatcatag atcgaaccgc cgaatcggaa aaattgggta
   137221 ctatcatata gctttgtatc ggctaagttc acgagttgga gataagcgga ctcgaaccgc
   137281 tgacatccgc cgcagggtaa accaccgcct ctcaggtccc ccgactgatt ctaccataga
   137341 ggccaacgat agacaataac tcccccccga acacagctta caactttcat cgtactgtgc
   137401 tctccaaaga gcaactcttc tcaaaatctc actcaaaagg tgctgagttg gaatcccatt
   137461 ctaactaagg attcttgtgg ttccggagga tccagctaca ggagaaccgg gaacggagag
   137521 ctcccccccc ccctttccga cgactctttg gtcttaagaa cgcaagtttt aagaacgagt
   137581 gattgccctt ctccgaccct tactgcccaa cctgagagcg aacagctaat gcgttccact
   137641 tattgattat tgaacagggt tctatggtcg gtccgtgacc cctggatgcc gaaggcgtcc
   137701 ttggggtgat ctcgtagttc ctacggggtg gagatgatgg ggtcggtcca tggattttcc
   137761 ttcctttttc cgcatttcgc tcaaagggtt gaagggagat agtgcatcaa gctgttcgca
   137821 aggccaactt gatcctcttc cccagagatc ccagatgagg gaaccctagg agagccgccg
   137881 actccaacta gcgtccatgt acgatccata ctggatctga ccaactgccc atcctacctc
   137941 ctctacgttc ttgacagccc atctttgtct cagtagagtc tttcagtggc atgtttcggt
   138001 cctcttcccc attacttaga aaaagtgagc caccggttca ggtacaagat actatcatta
   138061 ccgcctggac aattagacat ccaacccgta atcgcaacga cccaattgca agagcggagc
   138121 tctaccaact gagctatatc cccccgagcc aagtggagca tgcatgaagg agtcagatgc
   138181 ttcttctatt cttttccctg gcgcagctgg gccatcctgg acttgaacca gagacctcgc
   138241 ccgtgaagta aatcatcgca cctacggtcc aaccaattgg gagagaatca atagattcct
   138301 tttcgggagc gattcatcct tcccgaacgc agcatacaac tctccgttgt actgcgctct
   138361 ccaagtgtgc ttgttccccc cttcttcctt accatggcaa gtctttgtga aagaactccg
   138421 atgagaagaa aaaagaaggc gttaagaggc cctcctggcc caaccctaga cactctaaga
   138481 tcctttttca aacctgctcc catttcgagt caagagatag ataaatagac acatcccatt
   138541 gcaccgatcg ggggcgttcg tagtgactga gggggtcgaa gaccaagaag tgagttattt
   138601 ataccaagca ttcttcttac ggctagatcc aatctcctgg tccctgcgga aaggaaaaag
   138661 aatttcacgc ttttcctttc ggtaagggag gattagggaa atcctattga ttgcagcttt
   138721 ctccagacct ccgggaaaag catgaaaaaa aaaacggctc gaatggtacg atccctccgt
   138781 caccccagaa tgaaaggggt gatctcgtag ttcttggtct gtgaagatgc gttgttaggt
   138841 gctccatttt tttcccattg aggccgaacc taaacctgtg ctcgagagat agctgtccat
   138901 acactgataa gggatgtatg gattctcgag aagagaggag ccatggtggt cccccccgga
   138961 ccgcccggat cccacgagtg aatcgaaagt tggatctaca ttggatctca cctgaatcgc
   139021 cccatctatc ctcctgagga gaagtttggt ttcaaacccc ggttcgaaca ggaggagtac
   139081 gccatgctaa tgtgccttgg atgatccaca tctcagggtc aggcgccgat gagcacattg
   139141 aactatccat gtggctgaga gccctcacag cccaggcaca acgacgcaat tatcaggggc
   139201 gcgctctacc actgagctaa tagcccgtcg tgcgagcctc ccgctggggg cccgctatgc
   139261 caaaagcgag agaaacccca tccctctctt tccttttttc gcccccatat cgccacacgg
   139321 ggggacatgg ggacgtaaaa aaggggatcc tatcaacttg ttccgacctg ggataataag
   139381 ctcatgagct tggtcttact tcaccgtcga gaaacgaaag aagacttcca tctccaagtt
   139441 tcactcagac gtagctccct tctttttggg tgtgaagcag tgtcaaacca aaatacccaa
   139501 caaacattag ctctccctga aaaggaggtg atccagccgc accttccagt acggctacct
   139561 tgttacgact tcactccagt cactagccct gccttcggca tccccctcct tgcggttaag
   139621 gtaacgactt cgggcatggc cagctcccat agtgtgacgg gcggtgtgta caaggcccgg
   139681 gaacgaattc accgccgtat ggctgaccgg cgattactag cgattccggc ttcatgcagg
   139741 cgagttgcag cctgcaatcc gaactgagga cgggtttttg gagttagctc accctcgcgg
   139801 gatcgcgacc ctttgtcccg gccattgtag cacgtgtgtc gcccagggca taaggggcat
   139861 gatgacttga cgtcatcctc accttcctcc ggcttatcac cggcagtctg ttcagggttc
   139921 caaactaaat gatggcaact aaacacgagg gttgcgctcg ttgcgggact taacccaaca
   139981 ccttacggca cgagctgacg acagccatgc accacctgtg tccgcgttcc cgaaggcacc
   140041 cctctctttc aagaggattc gcggcatgtc aagccctggt aaggttcttc gctttgcatc
   140101 gaattaaacc acatgctcca ccgcttgtgc gggcccccgt caattccttt gagtttcatt
   140161 cttgcgaacg tactccccag gcgggatact taacgcgtta gctacagcac tgcacgggtc
   140221 gatacgcaca gcgcctagta tccatcgttt acggctagga ctactggggt atctaatccc
   140281 attcgctccc ctagctttcg tctctcagtg tcagtgtcgg cccagcagag tgctttcgcc
   140341 gttggtgttc tttccgatct ctacgcattt caccgctcca ccggaaattc cctctgcccc
   140401 taccgtactc cagcttggta gtttccaccg cctgtccagg gttgagccct gggatttgac
   140461 ggcggactta aaaagccacc tacagacgct ttacgcccaa tcattccgga taacgcttgc
   140521 atcctctgta ttaccgcggc tgctggcaca gagttagccg atgcttattc cccagatacc
   140581 gtcattgctt cttctccggg aaaagaagtt cacgacccgt gggccttcta cctccacgcg
   140641 gcattgctcc gtcaggcttt cgcccattgc ggaaaattcc ccactgctgc ctcccgtagg
   140701 agtctgggcc gtgtctcagt cccagtgtgg ctgatcatcc tctcggacca gctactgatc
   140761 atcgccttgg taagctattg cctcaccaac tagctaatca gacgcgagcc cctcctcggg
   140821 cggattcctc cttttgctcc tcagcctacg gggtattagc agccgtttcc agctgttgtt
   140881 cccctcccaa gggcaggttc ttacgcgtta ctcacccgtc cgccactgga aacaccactt
   140941 cccgtccgac ttgcatgtgt taagcatgcc gccagcgttc atcctgagcc aggatcgaac
   141001 tctccatgag attcatagtt gcattactta tagcttcctt gttcgtagac aaagcggatt
   141061 cggaattgtc tttcattcca aggcctaact tgtatccatg cgcttcatat tcgcccggag
   141121 ttcgctccca gaaatatagc catccctgcc ccctcacgtc aatcccacaa gcctcttatc
   141181 cattctcgtt caatcacggc caaaacccaa acgctcacat tgggtttgat gaacgtagaa
   141241 tatggagaat atggaggaga aatttcctcc atattccctt tgtttgtcta tcaaccattc
   141301 agccgcttct ttatagaaag aactgttatt tccatgccgc ctcacctctt ttattttttc
   141361 taaccaaagg ctttcatctt ctttccgcag gaggacttcc gctacttgct cccagtattt
   141421 gttttctatg aagactggta ttgtgtagag gcagagaatt ttttcacgaa ttggggtctt
   141481 gctgctatgt gccttcgaca gttccaatcc cagggccggt ttaagaaccg tatatatttt
   141541 agactgtctg tattttgtct ctttttttat gaaattttca tcttcttttc tcttcagttt
   141601 ctccttcctt attgcttcca ttttcttctc aaaatctaat atcctattac ttgatttttt
   141661 tagttctgat cggagttcag aagatctact tggtagtagt accggttcag atctacttgg
   141721 tagtagtggt ttataactac tactactgct tggtaaggca gcttttttac aacaactctt
   141781 ggagggtcct acttctttgg ataagggaga accaggtctt accctactcc ttccggtctc
   141841 cgttggatca atgtccaacg cgtccattgc atgtgctcta tcagaaagaa accccttgtt
   141901 catgaaacgc catttcatgt taaatccaag aaagtagggg ataaaaagaa actctaatat
   141961 tataaatatt agaaagtatc ctaagacaaa gaaactctaa tattataaat attagaaagt
   142021 atcctaagac aaagaaactc taatattata aatattagaa agtatcctaa gacgcggaaa
   142081 aatatttcaa accgtgaata cctttgatta gtcatgtttc gatggatatg cataagaaat
   142141 ataaa
//
