# Supplementary material for: Sequencing and analyses on chloroplast genomes of Tetrataenium candicans and two allies give new insights on structural variants, DNA barcoding and phylogeny in Apiaceae subfamily Apioideae
Source: PeerJ. 2019 Nov 21;7:e8063. doi: 10.7717/peerj.8063 (PMC6875388; doi:10.7717/peerj.8063)
Supplement: Supplemental Information 5 [file peerj-07-8063-s011.gb]

LOCUS       Tetrataenium_yunnanense      142714 bp    DNA     circular UNA 01-SEP-2019
DEFINITION  chloroplast genome, Tetrataenium yunnanense.
ACCESSION   urn.local...36-atbpwqp
VERSION     urn.local...36-atbpwqp
KEYWORDS    .
SOURCE      Tetrataenium yunnanense
  ORGANISM  Tetrataenium yunnanense
            Eukaryota; Viridiplantae; Streptophyta; Embryophyta;
            Tracheophyta;Spermatophyta; Magnoliophyta; eudicotyledons;
            Gunneridae;Pentapetalae; asterids; campanulids; Apiales; Apiaceae;
            Apioideae;apioid superclade; Tordylieae; Tordyliinae; Semenovia.
FEATURES             Location/Qualifiers
     repeat_region   1..1195
                     /Identical_Bases="1,195"
                     /Mismatched_Bases=0
                     /Frequency=2
                     /Percent_Identical="100%"
                     /annotation_group="Repeat 2"
                     /All_Locations="1+; 102,390-"
                     /label="Repeat 2"
     tRNA            complement(639..713)
                     /gene="trnH"
                     /locus_tag="A4330_gt036"
                     /product="tRNA-His"
                     /note="anticodon:GUG"
                     /transcription="GGCGGATGTAGCCAAGTGGATCAAGGCAGTGGATTGTGAATC
                     CACCACGCGCGGGTTCAATTCCCGTCGTTCGCC"
                     /modified_by=123
                     /label="trnH tRNA"
     gene            complement(639..713)
                     /gene="trnH"
                     /locus_tag="A4330_gt036"
                     /modified_by=123
                     /label="trnH gene"
     CDS             complement(891..1952)
                     /gene="psbA"
                     /locus_tag="ADP12_gp001"
                     /transl_table=11
                     /product="photosystem II protein D1"
                     /protein_id="YP_009155192.1"
                     /db_xref="GI:884997402"
                     /db_xref="GeneID:25015108"
                     /label="psbA CDS"
     misc_feature    1196..101195
                     /created_by=123
                     /modified_by=123
                     /label="LSC"
     tRNA            join(complement(4707..4743),complement(2157..2191))
                     /gene="trnK"
                     /locus_tag="A4330_gt001"
                     /product="tRNA-Lys"
                     /note="anticodon:UUU"
                     /transcription="GGGTTGCTAACTCAACGGTAGAGTACTCGGCTTTTAACCGAC
                     TAGTTCCGGGTTCGAATCCCGGGCAACCCA"
                     /modified_by=123
                     /label="trnK tRNA"
     exon            complement(2157..2191)
                     /gene="trnK"
                     /locus_tag="A4330_gt001"
                     /number=2
                     /label="trnK exon 2"
     gene            complement(2157..4743)
                     /gene="trnK"
                     /locus_tag="A4330_gt001"
                     /modified_by=123
                     /label="trnK gene"
     CDS             complement(2453..3970)
                     /gene="matK"
                     /locus_tag="A4330_gp081"
                     /codon_start=1
                     /transl_table=11
                     /product="maturase K"
                     /protein_id="YP_009243547.1"
                     /db_xref="GeneID:27214183"
                     /modified_by=123
                     /label="matK CDS"
     gene            complement(2453..3970)
                     /gene="matK"
                     /locus_tag="A4330_gp081"
                     /modified_by=123
                     /label="matK gene"
     exon            complement(4707..4743)
                     /gene="trnK"
                     /locus_tag="A4330_gt001"
                     /number=1
                     /label="trnK exon 1"
     exon            complement(5447..5643)
                     /gene="rps16"
                     /locus_tag="A4330_gp080"
                     /number=2
                     /label="rps16 exon 2"
     CDS             join(complement(6512..6551),complement(5447..5643))
                     /gene="rps16"
                     /locus_tag="A4330_gp080"
                     /codon_start=1
                     /transl_table=11
                     /product="ribosomal protein S16"
                     /protein_id="YP_009243548.1"
                     /modified_by=123
                     /label="rps16 CDS"
     gene            complement(5447..6551)
                     /gene="rps16"
                     /locus_tag="A4330_gp080"
                     /modified_by=123
                     /label="rps16 gene"
     intron          complement(5644..6511)
                     /gene="rps16"
                     /locus_tag="A4330_gp080"
                     /label="rps16 intron"
     exon            complement(6512..6551)
                     /gene="rps16"
                     /locus_tag="A4330_gp080"
                     /number=1
                     /label="rps16 exon 1"
     tRNA            complement(7774..7845)
                     /gene="trnQ"
                     /locus_tag="A4330_gt002"
                     /product="tRNA-Gln"
                     /note="anticodon:UUG"
                     /db_xref="GeneID:27214185"
                     /transcription="TGGGGCGTGGCCAAGTGGTAAGGCAACGGGTTTTGGTCCCGG
                     TATTCGGAGGTTCGAATCCTTTCGTCCCAG"
                     /modified_by=123
                     /label="trnQ tRNA"
     gene            complement(7774..7845)
                     /gene="trnQ"
                     /locus_tag="A4330_gt002"
                     /db_xref="GeneID:27214185"
                     /label="trnQ gene"
     CDS             8196..8381
                     /gene="psbK"
                     /locus_tag="A4330_gp079"
                     /codon_start=1
                     /transl_table=11
                     /product="photosystem II protein K"
                     /protein_id="YP_009243549.1"
                     /db_xref="GI:1016472730"
                     /db_xref="GeneID:27214186"
                     /label="psbK CDS"
     gene            8196..8381
                     /gene="psbK"
                     /locus_tag="A4330_gp079"
                     /db_xref="GeneID:27214186"
                     /label="psbK gene"
     CDS             8659..8769
                     /gene="psbI"
                     /locus_tag="A4330_gp078"
                     /codon_start=1
                     /transl_table=11
                     /product="photosystem II protein I"
                     /protein_id="YP_009243550.1"
                     /db_xref="GI:1016472731"
                     /db_xref="GeneID:27214187"
                     /label="psbI CDS"
     gene            8659..8769
                     /gene="psbI"
                     /locus_tag="A4330_gp078"
                     /db_xref="GeneID:27214187"
                     /label="psbI gene"
     tRNA            complement(8910..8997)
                     /gene="trnS"
                     /locus_tag="A4330_gt003"
                     /product="tRNA-Ser"
                     /note="anticodon:GCU"
                     /db_xref="GeneID:27214188"
                     /transcription="GGAGAGATGGCTGAGTGGACTAAAGCGGCGGATTGCTAATCC
                     GTTGTACGAGTTATTCGTACCGAGGGTTCGAATCCCTCTCTTTCCG"
                     /label="trnS tRNA"
     gene            complement(8910..8997)
                     /gene="trnS"
                     /locus_tag="A4330_gt003"
                     /db_xref="GeneID:27214188"
                     /label="trnS gene"
     tRNA            join(9556..9578,10290..10337)
                     /gene="trnG"
                     /locus_tag="A4330_gt004"
                     /product="tRNA-Gly"
                     /note="anticodon:UCC"
                     /db_xref="GeneID:27214189"
                     /transcription="GCGGGTATAGTTTAGTGGTAAAACCCTAGCCTTCCAAGCTAA
                     CGATGCGGGTTCGATTCCCGCTACCCGCT"
                     /label="trnG tRNA"
     exon            9556..9578
                     /gene="trnG"
                     /locus_tag="A4330_gt004"
                     /number=1
                     /label="trnG exon 1"
     gene            9556..10337
                     /gene="trnG"
                     /locus_tag="A4330_gt004"
                     /db_xref="GeneID:27214189"
                     /label="trnG gene"
     intron          9579..10289
                     /gene="trnG"
                     /locus_tag="A4330_gt004"
                     /label="trnG intron"
     exon            10290..10337
                     /gene="trnG"
                     /locus_tag="A4330_gt004"
                     /number=2
                     /label="trnG exon 2"
     tRNA            10469..10540
                     /gene="trnR"
                     /locus_tag="A4330_gt005"
                     /product="tRNA-Arg"
                     /note="anticodon:UCU"
                     /db_xref="GeneID:27214190"
                     /transcription="GCGTCCATTGTCTAATGGATAGGACAGAGGTCTTCTAAACCT
                     TTAGTATAGGTTCAAATCCTATTGGACGCA"
                     /label="trnR tRNA"
     gene            10469..10540
                     /gene="trnR"
                     /locus_tag="A4330_gt005"
                     /db_xref="GeneID:27214190"
                     /label="trnR gene"
     CDS             complement(10650..12173)
                     /gene="atpA"
                     /locus_tag="A4330_gp077"
                     /codon_start=1
                     /transl_table=11
                     /product="ATP synthase CF1 alpha subunit"
                     /protein_id="YP_009243551.1"
                     /db_xref="GI:1016472732"
                     /db_xref="GeneID:27214191"
                     /label="atpA CDS"
     gene            complement(10650..12173)
                     /gene="atpA"
                     /locus_tag="A4330_gp077"
                     /db_xref="GeneID:27214191"
                     /label="atpA gene"
     exon            complement(12223..12623)
                     /gene="atpF"
                     /locus_tag="A4330_gp076"
                     /number=2
                     /label="atpF exon 2"
     CDS             join(complement(13344..13488),complement(12223..12623))
                     /gene="atpF"
                     /locus_tag="A4330_gp076"
                     /codon_start=1
                     /transl_table=11
                     /product="ATP synthase CF0 subunit I"
                     /protein_id="YP_009243552.1"
                     /db_xref="GI:1016472733"
                     /db_xref="GeneID:27214192"
                     /label="atpF CDS"
     gene            complement(12223..13488)
                     /gene="atpF"
                     /locus_tag="A4330_gp076"
                     /db_xref="GeneID:27214192"
                     /label="atpF gene"
     intron          complement(12624..13343)
                     /gene="atpF"
                     /locus_tag="A4330_gp076"
                     /label="atpF intron"
     exon            complement(13344..13488)
                     /gene="atpF"
                     /locus_tag="A4330_gp076"
                     /number=1
                     /label="atpF exon 1"
     CDS             complement(13802..14047)
                     /gene="atpH"
                     /locus_tag="A4330_gp075"
                     /codon_start=1
                     /transl_table=11
                     /product="ATP synthase CF0 subunit III"
                     /protein_id="YP_009243553.1"
                     /db_xref="GI:1016472734"
                     /db_xref="GeneID:27214193"
                     /label="atpH CDS"
     gene            complement(13802..14047)
                     /gene="atpH"
                     /locus_tag="A4330_gp075"
                     /db_xref="GeneID:27214193"
                     /label="atpH gene"
     CDS             complement(15091..15834)
                     /gene="atpI"
                     /locus_tag="A4330_gp074"
                     /codon_start=1
                     /transl_table=11
                     /product="ATP synthase CF0 subunit IV"
                     /protein_id="YP_009243554.1"
                     /db_xref="GI:1016472735"
                     /db_xref="GeneID:27214194"
                     /label="atpI CDS"
     gene            complement(15091..15834)
                     /gene="atpI"
                     /locus_tag="A4330_gp074"
                     /db_xref="GeneID:27214194"
                     /label="atpI gene"
     CDS             complement(16112..16822)
                     /gene="rps2"
                     /locus_tag="A4330_gp073"
                     /codon_start=1
                     /transl_table=11
                     /product="ribosomal protein S2"
                     /protein_id="YP_009243555.1"
                     /db_xref="GI:1016472736"
                     /db_xref="GeneID:27214195"
                     /label="rps2 CDS"
     gene            complement(16112..16822)
                     /gene="rps2"
                     /locus_tag="A4330_gp073"
                     /db_xref="GeneID:27214195"
                     /label="rps2 gene"
     CDS             complement(17034..21206)
                     /gene="rpoC2"
                     /locus_tag="A4330_gp072"
                     /codon_start=1
                     /transl_table=11
                     /product="RNA polymerase beta' subunit"
                     /modified_by=123
                     /label="rpoC2 CDS"
     gene            complement(17034..21206)
                     /gene="rpoC2"
                     /locus_tag="A4330_gp072"
                     /modified_by=123
                     /label="rpoC2 gene"
     exon            complement(21418..23022)
                     /gene="rpoC1"
                     /locus_tag="A4330_gp071"
                     /number=2
                     /label="rpoC1 exon 2"
     CDS             join(complement(23786..24217),complement(21418..23022))
                     /gene="rpoC1"
                     /locus_tag="A4330_gp071"
                     /codon_start=1
                     /transl_table=11
                     /product="RNA polymerase beta subunit"
                     /protein_id="YP_009243557.1"
                     /modified_by=123
                     /label="rpoC1 CDS"
     gene            complement(21418..24217)
                     /gene="rpoC1"
                     /locus_tag="A4330_gp071"
                     /modified_by=123
                     /label="rpoC1 gene"
     intron          complement(23023..23785)
                     /gene="rpoC1"
                     /locus_tag="A4330_gp071"
                     /label="rpoC1 intron"
     exon            complement(23786..24217)
                     /gene="rpoC1"
                     /locus_tag="A4330_gp071"
                     /number=1
                     /label="rpoC1 exon 1"
     CDS             complement(24244..27456)
                     /gene="rpoB"
                     /locus_tag="A4330_gp070"
                     /codon_start=1
                     /transl_table=11
                     /product="RNA polymerase beta subunit"
                     /protein_id="YP_009243558.1"
                     /db_xref="GI:1016472739"
                     /db_xref="GeneID:27214198"
                     /label="rpoB CDS"
     gene            complement(24244..27456)
                     /gene="rpoB"
                     /locus_tag="A4330_gp070"
                     /db_xref="GeneID:27214198"
                     /label="rpoB gene"
     tRNA            28687..28757
                     /gene="trnC"
                     /locus_tag="A4330_gt006"
                     /product="tRNA-Cys"
                     /note="anticodon:GCA"
                     /db_xref="GeneID:27214199"
                     /transcription="GGCGACATGGCCGAGTGGTAAGGCGGGGGACTGCAAATCCTT
                     TTTCCCCAGTTCAAATCCGGGTGTCGCCT"
                     /label="trnC tRNA"
     gene            28687..28757
                     /gene="trnC"
                     /locus_tag="A4330_gt006"
                     /db_xref="GeneID:27214199"
                     /label="trnC gene"
     CDS             29479..29568
                     /gene="petN"
                     /locus_tag="A4330_gp069"
                     /codon_start=1
                     /transl_table=11
                     /product="cytochrome b6/f complex subunit VIII"
                     /protein_id="YP_009243559.1"
                     /db_xref="GI:1016472740"
                     /db_xref="GeneID:27214200"
                     /label="petN CDS"
     gene            29479..29568
                     /gene="petN"
                     /locus_tag="A4330_gp069"
                     /db_xref="GeneID:27214200"
                     /label="petN gene"
     CDS             complement(30714..30830)
                     /gene="psbM"
                     /locus_tag="A4330_gp068"
                     /codon_start=1
                     /transl_table=11
                     /product="photosystem II protein M"
                     /protein_id="YP_009243560.1"
                     /db_xref="GI:1016472741"
                     /db_xref="GeneID:27214201"
                     /label="psbM CDS"
     gene            complement(30714..30830)
                     /gene="psbM"
                     /locus_tag="A4330_gp068"
                     /db_xref="GeneID:27214201"
                     /label="psbM gene"
     tRNA            complement(31522..31595)
                     /gene="trnD"
                     /locus_tag="A4330_gt007"
                     /product="tRNA-Asp"
                     /note="anticodon:GUC"
                     /db_xref="GeneID:27214202"
                     /transcription="GGGATTGTAGTTCAATTGGTCAGAGCACCGCCCTGTCAAGGC
                     GGAAGCTGCGGGTTCGAGCCCCGTCAGTCCCG"
                     /label="trnD tRNA"
     gene            complement(31522..31595)
                     /gene="trnD"
                     /locus_tag="A4330_gt007"
                     /db_xref="GeneID:27214202"
                     /label="trnD gene"
     tRNA            complement(31716..31799)
                     /gene="trnY"
                     /locus_tag="A4330_gt008"
                     /product="tRNA-Tyr"
                     /note="anticodon:GUA"
                     /db_xref="GeneID:27214203"
                     /transcription="GGGTCGATGCCCGAGCGGTTAATGGGGACGGACTGTAAATTC
                     GTTGGCAATATGTCTACGCTGGTTCAAATCCAGCTCGGCCCA"
                     /label="trnY tRNA"
     gene            complement(31716..31799)
                     /gene="trnY"
                     /locus_tag="A4330_gt008"
                     /db_xref="GeneID:27214203"
                     /label="trnY gene"
     tRNA            complement(31875..31947)
                     /gene="trnE"
                     /locus_tag="A4330_gt009"
                     /product="tRNA-Glu"
                     /note="anticodon:UUC"
                     /db_xref="GeneID:27214204"
                     /transcription="GCCCCCATCGTCTAGTGGTTTAGGACATCTCTCTTTCAAGGA
                     GGCAACGGGGATTCGACTTCCCCTGGGGGTA"
                     /label="trnE tRNA"
     gene            complement(31875..31947)
                     /gene="trnE"
                     /locus_tag="A4330_gt009"
                     /db_xref="GeneID:27214204"
                     /label="trnE gene"
     tRNA            32718..32789
                     /gene="trnT"
                     /locus_tag="A4330_gt010"
                     /product="tRNA-Thr"
                     /note="anticodon:GGU"
                     /db_xref="GeneID:27214205"
                     /transcription="GCCCTTTTAACTCAGCGGTAGAGTAACGCCATGGTAAGGCGT
                     AAGTCATCGGTTCAAATCCGATAAGGGGCT"
                     /label="trnT tRNA"
     gene            32718..32789
                     /gene="trnT"
                     /locus_tag="A4330_gt010"
                     /db_xref="GeneID:27214205"
                     /label="trnT gene"
     CDS             34207..35268
                     /gene="psbD"
                     /locus_tag="A4330_gp067"
                     /codon_start=1
                     /transl_table=11
                     /product="photosystem II protein D2"
                     /protein_id="YP_009243561.1"
                     /db_xref="GI:1016472742"
                     /db_xref="GeneID:27214206"
                     /label="psbD CDS"
     gene            34207..35268
                     /gene="psbD"
                     /locus_tag="A4330_gp067"
                     /db_xref="GeneID:27214206"
                     /label="psbD gene"
     CDS             35216..36637
                     /gene="psbC"
                     /locus_tag="A4330_gp066"
                     /codon_start=1
                     /transl_table=11
                     /product="photosystem II CP43 chlorophyll apoprotein"
                     /protein_id="YP_009243562.1"
                     /db_xref="GI:1016472743"
                     /db_xref="GeneID:27214207"
                     /label="psbC CDS"
     gene            35216..36637
                     /gene="psbC"
                     /locus_tag="A4330_gp066"
                     /db_xref="GeneID:27214207"
                     /label="psbC gene"
     tRNA            complement(36870..36962)
                     /gene="trnS"
                     /locus_tag="A4330_gt011"
                     /product="tRNA-Ser"
                     /note="anticodon:UGA"
                     /db_xref="GeneID:27214208"
                     /transcription="GGAGAGATGGCTGAGTGGTTGATAGCTCCGGTCTTGAAAACC
                     GGCATAGTCTTGAACAAAGAACTATCGAGGGTTCGAATCCCTCTCTCTCCT"
                     /label="trnS tRNA"
     gene            complement(36870..36962)
                     /gene="trnS"
                     /locus_tag="A4330_gt011"
                     /db_xref="GeneID:27214208"
                     /label="trnS gene"
     CDS             37316..37504
                     /gene="psbZ"
                     /locus_tag="A4330_gp065"
                     /codon_start=1
                     /transl_table=11
                     /product="photosystem II protein Z"
                     /protein_id="YP_009243563.1"
                     /db_xref="GI:1016472744"
                     /db_xref="GeneID:27214209"
                     /label="psbZ CDS"
     gene            37316..37504
                     /gene="psbZ"
                     /locus_tag="A4330_gp065"
                     /db_xref="GeneID:27214209"
                     /label="psbZ gene"
     tRNA            37805..37875
                     /gene="trnG"
                     /locus_tag="A4330_gt012"
                     /product="tRNA-Gly"
                     /note="anticodon:UCC"
                     /db_xref="GeneID:27214210"
                     /transcription="GCGGATATGGTCGAATGGTAAAATTTCTCTTTGCCAAGGAGA
                     AGACGCGGGTTCGATTCCCGCTATCCGCC"
                     /label="trnG tRNA"
     gene            37805..37875
                     /gene="trnG"
                     /locus_tag="A4330_gt012"
                     /db_xref="GeneID:27214210"
                     /label="trnG gene"
     tRNA            complement(38058..38131)
                     /gene="trnfM"
                     /locus_tag="A4330_gt013"
                     /product="tRNA-Met"
                     /db_xref="GeneID:27214211"
                     /transcription="CGCGGGGTAGAGCAGTTTGGTAGCTCGCAAGGCTCATAACCT
                     TGAGGTCACGGGTTCAAATCCCGTCTCCGCAA"
                     /label="trnfM tRNA"
     gene            complement(38058..38131)
                     /gene="trnfM"
                     /locus_tag="A4330_gt013"
                     /db_xref="GeneID:27214211"
                     /label="trnfM gene"
     CDS             complement(38296..38598)
                     /gene="rps14"
                     /locus_tag="A4330_gp064"
                     /codon_start=1
                     /transl_table=11
                     /product="ribosomal protein S14"
                     /protein_id="YP_009243564.1"
                     /db_xref="GI:1016472745"
                     /db_xref="GeneID:27214212"
                     /label="rps14 CDS"
     gene            complement(38296..38598)
                     /gene="rps14"
                     /locus_tag="A4330_gp064"
                     /db_xref="GeneID:27214212"
                     /label="rps14 gene"
     CDS             complement(38722..40926)
                     /gene="psaB"
                     /locus_tag="A4330_gp063"
                     /codon_start=1
                     /transl_table=11
                     /product="photosystem I P700 apoprotein A2"
                     /protein_id="YP_009243565.1"
                     /db_xref="GI:1016472746"
                     /db_xref="GeneID:27214213"
                     /label="psaB CDS"
     gene            complement(38722..40926)
                     /gene="psaB"
                     /locus_tag="A4330_gp063"
                     /db_xref="GeneID:27214213"
                     /label="psaB gene"
     CDS             complement(40952..43204)
                     /gene="psaA"
                     /locus_tag="A4330_gp062"
                     /codon_start=1
                     /transl_table=11
                     /product="photosystem I P700 apoprotein A1"
                     /protein_id="YP_009243566.1"
                     /db_xref="GI:1016472747"
                     /db_xref="GeneID:27214214"
                     /label="psaA CDS"
     gene            complement(40952..43204)
                     /gene="psaA"
                     /locus_tag="A4330_gp062"
                     /db_xref="GeneID:27214214"
                     /label="psaA gene"
     exon            complement(43909..44061)
                     /gene="ycf3"
                     /locus_tag="A4330_gp061"
                     /number=3
                     /label="ycf3 exon 3"
     CDS             join(complement(45801..45924),complement(44838..45067),
                     complement(43909..44061))
                     /gene="ycf3"
                     /locus_tag="A4330_gp061"
                     /codon_start=1
                     /transl_table=11
                     /product="hypothetical chloroplast RF3"
                     /protein_id="YP_009243567.1"
                     /db_xref="GI:1016472748"
                     /db_xref="GeneID:27214215"
                     /label="ycf3 CDS"
     gene            complement(43909..45924)
                     /gene="ycf3"
                     /locus_tag="A4330_gp061"
                     /db_xref="GeneID:27214215"
                     /label="ycf3 gene"
     intron          complement(44062..44837)
                     /gene="ycf3"
                     /locus_tag="A4330_gp061"
                     /number=2
                     /label="ycf3 intron 2"
     exon            complement(44838..45067)
                     /gene="ycf3"
                     /locus_tag="A4330_gp061"
                     /number=2
                     /label="ycf3 exon 2"
     intron          complement(45068..45800)
                     /gene="ycf3"
                     /locus_tag="A4330_gp061"
                     /number=1
                     /label="ycf3 intron 1"
     exon            complement(45801..45924)
                     /gene="ycf3"
                     /locus_tag="A4330_gp061"
                     /number=1
                     /label="ycf3 exon 1"
     tRNA            46746..46832
                     /gene="trnS"
                     /locus_tag="A4330_gt014"
                     /product="tRNA-Ser"
                     /note="anticodon:GGA"
                     /db_xref="GeneID:27214216"
                     /transcription="GGAGAGATGGCCGAGTGGTTGAAGGCGTAGCATTGGAACTGC
                     TATGTAGGCTTTTGTTTACCGAGGGTTCGAATCCCTCTCTTTCCG"
                     /label="trnS tRNA"
     gene            46746..46832
                     /gene="trnS"
                     /locus_tag="A4330_gt014"
                     /db_xref="GeneID:27214216"
                     /label="trnS gene"
     CDS             complement(47138..47743)
                     /gene="rps4"
                     /locus_tag="A4330_gp060"
                     /codon_start=1
                     /transl_table=11
                     /product="ribosomal protein S4"
                     /protein_id="YP_009243568.1"
                     /db_xref="GI:1016472749"
                     /db_xref="GeneID:27214217"
                     /label="rps4 CDS"
     gene            complement(47138..47743)
                     /gene="rps4"
                     /locus_tag="A4330_gp060"
                     /db_xref="GeneID:27214217"
                     /label="rps4 gene"
     tRNA            complement(48117..48189)
                     /gene="trnT"
                     /locus_tag="A4330_gt015"
                     /product="tRNA-Thr"
                     /note="anticodon:UGU"
                     /db_xref="GeneID:27214218"
                     /transcription="GCCTGCTTAGCTCAGAGGTTAGAGCATCGCATTTGTAATGCG
                     ATGGTCATCGGTTCGATTCCGATAGCCGGCT"
                     /label="trnT tRNA"
     gene            complement(48117..48189)
                     /gene="trnT"
                     /locus_tag="A4330_gt015"
                     /db_xref="GeneID:27214218"
                     /label="trnT gene"
     tRNA            join(49035..49069,49572..49621)
                     /gene="trnL"
                     /locus_tag="A4330_gt016"
                     /product="tRNA-Leu"
                     /note="anticodon:UAA"
                     /db_xref="GeneID:27214219"
                     /transcription="GGGGATATGGCGAAATTGGTAGACGCTGCGGACTTAAAATCC
                     GTTGACTTTAAAAATCGTGAGGGTTCAAGTCCCTCTATCCCCA"
                     /label="trnL tRNA"
     exon            49035..49069
                     /gene="trnL"
                     /locus_tag="A4330_gt016"
                     /number=1
                     /label="trnL exon 1"
     gene            49035..49621
                     /gene="trnL"
                     /locus_tag="A4330_gt016"
                     /db_xref="GeneID:27214219"
                     /label="trnL gene"
     intron          49070..49571
                     /gene="trnL"
                     /locus_tag="A4330_gt016"
                     /label="trnL intron"
     exon            49572..49621
                     /gene="trnL"
                     /locus_tag="A4330_gt016"
                     /number=2
                     /label="trnL exon 2"
     tRNA            49977..50049
                     /gene="trnF"
                     /locus_tag="A4330_gt017"
                     /product="tRNA-Phe"
                     /note="anticodon:GAA"
                     /db_xref="GeneID:27214220"
                     /transcription="GTCGGGATAGCTCAGCTGGTAGAGCAGAGGACTGAAAATCCT
                     CGTGTCACCAGTTCAAATCTGGTTCCTGGCA"
                     /label="trnF tRNA"
     gene            49977..50049
                     /gene="trnF"
                     /locus_tag="A4330_gt017"
                     /db_xref="GeneID:27214220"
                     /label="trnF gene"
     CDS             complement(50454..50930)
                     /gene="ndhJ"
                     /locus_tag="A4330_gp059"
                     /codon_start=1
                     /transl_table=11
                     /product="NADH-plastoquinone oxidoreductase subunit J"
                     /protein_id="YP_009243569.1"
                     /db_xref="GI:1016472750"
                     /db_xref="GeneID:27214221"
                     /label="ndhJ CDS"
     gene            complement(50454..50930)
                     /gene="ndhJ"
                     /locus_tag="A4330_gp059"
                     /db_xref="GeneID:27214221"
                     /label="ndhJ gene"
     CDS             complement(51047..51724)
                     /gene="ndhK"
                     /locus_tag="A4330_gp058"
                     /codon_start=1
                     /transl_table=11
                     /product="NADH-plastoquinone oxidoreductase subunit K"
                     /protein_id="YP_009243570.1"
                     /db_xref="GI:1016472751"
                     /db_xref="GeneID:27214222"
                     /label="ndhK CDS"
     gene            complement(51047..51724)
                     /gene="ndhK"
                     /locus_tag="A4330_gp058"
                     /db_xref="GeneID:27214222"
                     /label="ndhK gene"
     CDS             complement(51772..52134)
                     /gene="ndhC"
                     /locus_tag="A4330_gp057"
                     /codon_start=1
                     /transl_table=11
                     /product="NADH-plastoquinone oxidoreductase subunit 3"
                     /protein_id="YP_009243571.1"
                     /db_xref="GI:1016472752"
                     /db_xref="GeneID:27214223"
                     /label="ndhC CDS"
     gene            complement(51772..52134)
                     /gene="ndhC"
                     /locus_tag="A4330_gp057"
                     /db_xref="GeneID:27214223"
                     /label="ndhC gene"
     tRNA            join(complement(53816..53854),complement(53213..53247))
                     /gene="trnV"
                     /locus_tag="A4330_gt018"
                     /product="tRNA-Val"
                     /note="anticodon:UAC"
                     /db_xref="GeneID:27214224"
                     /transcription="AGGGCTATAGCTCAGTTAGGTAGAGCACCTCGTTTACACCGA
                     GAAAGTCTACGGTTCGAGTCCGTATAGCCCTA"
                     /modified_by=123
                     /label="trnV tRNA"
     exon            complement(53213..53247)
                     /gene="trnV"
                     /locus_tag="A4330_gt018"
                     /number=2
                     /label="trnV exon 2"
     gene            complement(53213..53854)
                     /gene="trnV"
                     /locus_tag="A4330_gt018"
                     /db_xref="GeneID:27214224"
                     /label="trnV gene"
     intron          complement(53248..53815)
                     /gene="trnV"
                     /locus_tag="A4330_gt018"
                     /label="trnV intron"
     exon            complement(53816..53854)
                     /gene="trnV"
                     /locus_tag="A4330_gt018"
                     /number=1
                     /label="trnV exon 1"
     tRNA            54029..54101
                     /gene="trnM"
                     /locus_tag="A4330_gt019"
                     /product="tRNA-Met"
                     /note="anticodon:CAU"
                     /db_xref="GeneID:27214225"
                     /transcription="GCCTACTTAACTCAGTGGTTAGAGTATTGCTTTCATACGGCG
                     GGAGTCATTGGTTCAAATCCAATAGTAGGTA"
                     /label="trnM tRNA"
     gene            54029..54101
                     /gene="trnM"
                     /locus_tag="A4330_gt019"
                     /db_xref="GeneID:27214225"
                     /label="trnM gene"
     CDS             complement(54290..54712)
                     /gene="atpE"
                     /locus_tag="A4330_gp056"
                     /codon_start=1
                     /transl_table=11
                     /product="ATP synthase CF1 epsilon subunit"
                     /protein_id="YP_009243572.1"
                     /db_xref="GI:1016472753"
                     /db_xref="GeneID:27214226"
                     /label="atpE CDS"
     gene            complement(54290..54712)
                     /gene="atpE"
                     /locus_tag="A4330_gp056"
                     /db_xref="GeneID:27214226"
                     /label="atpE gene"
     CDS             complement(54709..56205)
                     /gene="atpB"
                     /locus_tag="A4330_gp055"
                     /codon_start=1
                     /transl_table=11
                     /product="ATP synthase CF1 beta subunit"
                     /protein_id="YP_009243573.1"
                     /db_xref="GI:1016472754"
                     /db_xref="GeneID:27214227"
                     /label="atpB CDS"
     gene            complement(54709..56205)
                     /gene="atpB"
                     /locus_tag="A4330_gp055"
                     /db_xref="GeneID:27214227"
                     /label="atpB gene"
     CDS             56976..58403
                     /gene="rbcL"
                     /locus_tag="A4330_gp054"
                     /codon_start=1
                     /transl_table=11
                     /product="ribulose 1,5-bisphosphate carboxylase/oxygenase
                     large subunit"
                     /protein_id="YP_009243574.1"
                     /db_xref="GI:1016472755"
                     /db_xref="GeneID:27214228"
                     /label="rbcL CDS"
     gene            56976..58403
                     /gene="rbcL"
                     /locus_tag="A4330_gp054"
                     /db_xref="GeneID:27214228"
                     /label="rbcL gene"
     CDS             59005..60477
                     /gene="accD"
                     /locus_tag="A4330_gp053"
                     /codon_start=1
                     /transl_table=11
                     /product="acetyl-CoA carboxylase carboxyltransferase beta
                     subunit"
                     /protein_id="YP_009243575.1"
                     /db_xref="GI:1016472756"
                     /db_xref="GeneID:27214229"
                     /label="accD CDS"
     gene            59005..60477
                     /gene="accD"
                     /locus_tag="A4330_gp053"
                     /db_xref="GeneID:27214229"
                     /label="accD gene"
     CDS             60905..61015
                     /gene="psaI"
                     /locus_tag="A4330_gp052"
                     /codon_start=1
                     /transl_table=11
                     /product="photosystem I subunit VIII"
                     /protein_id="YP_009243576.1"
                     /db_xref="GI:1016472757"
                     /db_xref="GeneID:27214230"
                     /label="psaI CDS"
     gene            60905..61015
                     /gene="psaI"
                     /locus_tag="A4330_gp052"
                     /db_xref="GeneID:27214230"
                     /label="psaI gene"
     CDS             61431..61985
                     /gene="ycf4"
                     /locus_tag="A4330_gp051"
                     /codon_start=1
                     /transl_table=11
                     /product="photosystem I assembly protein ycf4"
                     /protein_id="YP_009243577.1"
                     /db_xref="GI:1016472758"
                     /db_xref="GeneID:27214231"
                     /label="ycf4 CDS"
     gene            61431..61985
                     /gene="ycf4"
                     /locus_tag="A4330_gp051"
                     /db_xref="GeneID:27214231"
                     /label="ycf4 gene"
     CDS             62694..63383
                     /gene="cemA"
                     /locus_tag="A4330_gp050"
                     /codon_start=1
                     /transl_table=11
                     /product="chloroplast envelope membrane protein"
                     /protein_id="YP_009243578.1"
                     /db_xref="GI:1016472759"
                     /db_xref="GeneID:27214232"
                     /label="cemA CDS"
     gene            62694..63383
                     /gene="cemA"
                     /locus_tag="A4330_gp050"
                     /db_xref="GeneID:27214232"
                     /label="cemA gene"
     CDS             63629..64591
                     /gene="petA"
                     /locus_tag="A4330_gp049"
                     /codon_start=1
                     /transl_table=11
                     /product="cytochrome f"
                     /protein_id="YP_009243579.1"
                     /db_xref="GI:1016472760"
                     /db_xref="GeneID:27214233"
                     /label="petA CDS"
     gene            63629..64591
                     /gene="petA"
                     /locus_tag="A4330_gp049"
                     /db_xref="GeneID:27214233"
                     /label="petA gene"
     CDS             complement(65567..65689)
                     /gene="psbJ"
                     /locus_tag="A4330_gp048"
                     /codon_start=1
                     /transl_table=11
                     /product="photosystem II protein J"
                     /protein_id="YP_009243580.1"
                     /db_xref="GI:1016472761"
                     /db_xref="GeneID:27214234"
                     /label="psbJ CDS"
     gene            complement(65567..65689)
                     /gene="psbJ"
                     /locus_tag="A4330_gp048"
                     /db_xref="GeneID:27214234"
                     /label="psbJ gene"
     CDS             complement(65828..65944)
                     /gene="psbL"
                     /locus_tag="A4330_gp047"
                     /codon_start=1
                     /transl_table=11
                     /product="photosystem II protein L"
                     /protein_id="YP_009243581.1"
                     /db_xref="GI:1016472762"
                     /db_xref="GeneID:27214235"
                     /label="psbL CDS"
     gene            complement(65828..65944)
                     /gene="psbL"
                     /locus_tag="A4330_gp047"
                     /db_xref="GeneID:27214235"
                     /label="psbL gene"
     CDS             complement(65967..66086)
                     /gene="psbF"
                     /locus_tag="A4330_gp046"
                     /codon_start=1
                     /transl_table=11
                     /product="photosystem II cytochrome b559 beta subunit"
                     /protein_id="YP_009243582.1"
                     /db_xref="GI:1016472763"
                     /db_xref="GeneID:27214236"
                     /label="psbF CDS"
     gene            complement(65967..66086)
                     /gene="psbF"
                     /locus_tag="A4330_gp046"
                     /db_xref="GeneID:27214236"
                     /label="psbF gene"
     CDS             complement(66096..66347)
                     /gene="psbE"
                     /locus_tag="A4330_gp045"
                     /codon_start=1
                     /transl_table=11
                     /product="photosystem II cytochrome b559 alpha subunit"
                     /protein_id="YP_009243583.1"
                     /db_xref="GI:1016472764"
                     /db_xref="GeneID:27214237"
                     /label="psbE CDS"
     gene            complement(66096..66347)
                     /gene="psbE"
                     /locus_tag="A4330_gp045"
                     /db_xref="GeneID:27214237"
                     /label="psbE gene"
     CDS             67159..67254
                     /gene="petL"
                     /locus_tag="A4330_gp044"
                     /codon_start=1
                     /transl_table=11
                     /product="cytochrome b6/f complex subunit VI"
                     /protein_id="YP_009243584.1"
                     /db_xref="GI:1016472765"
                     /db_xref="GeneID:27214238"
                     /label="petL CDS"
     gene            67159..67254
                     /gene="petL"
                     /locus_tag="A4330_gp044"
                     /db_xref="GeneID:27214238"
                     /label="petL gene"
     CDS             67407..67520
                     /gene="petG"
                     /locus_tag="A4330_gp043"
                     /codon_start=1
                     /transl_table=11
                     /product="cytochrome b6/f complex subunit V"
                     /protein_id="YP_009243585.1"
                     /db_xref="GI:1016472766"
                     /db_xref="GeneID:27214239"
                     /label="petG CDS"
     gene            67407..67520
                     /gene="petG"
                     /locus_tag="A4330_gp043"
                     /db_xref="GeneID:27214239"
                     /label="petG gene"
     tRNA            complement(67650..67723)
                     /gene="trnW"
                     /locus_tag="A4330_gt020"
                     /product="tRNA-Trp"
                     /note="anticodon:CCA"
                     /db_xref="GeneID:27214240"
                     /transcription="GCGCTCTTAGTTCAGTTCGGTAGAACGCGGGTCTCCAAAACC
                     CGATGTCGTAGGTTCAAATCCTACAGAGCGTG"
                     /label="trnW tRNA"
     gene            complement(67650..67723)
                     /gene="trnW"
                     /locus_tag="A4330_gt020"
                     /db_xref="GeneID:27214240"
                     /label="trnW gene"
     tRNA            complement(67868..67941)
                     /gene="trnP"
                     /locus_tag="A4330_gt021"
                     /product="tRNA-Pro"
                     /note="anticodon:UGG"
                     /db_xref="GeneID:27214241"
                     /transcription="AGGGATGTAGCGCAGCTTGGTAGCGCGTTTGTTTTGGGTACA
                     AAATGTCACAGGTTCAAATCCTGTCATCCCTA"
                     /label="trnP tRNA"
     gene            complement(67868..67941)
                     /gene="trnP"
                     /locus_tag="A4330_gt021"
                     /db_xref="GeneID:27214241"
                     /label="trnP gene"
     CDS             68321..68449
                     /gene="psaJ"
                     /locus_tag="A4330_gp042"
                     /codon_start=1
                     /transl_table=11
                     /product="photosystem I subunit IX"
                     /protein_id="YP_009243586.1"
                     /db_xref="GI:1016472767"
                     /db_xref="GeneID:27214242"
                     /label="psaJ CDS"
     gene            68321..68449
                     /gene="psaJ"
                     /locus_tag="A4330_gp042"
                     /db_xref="GeneID:27214242"
                     /label="psaJ gene"
     CDS             68911..69111
                     /gene="rpl33"
                     /locus_tag="A4330_gp041"
                     /codon_start=1
                     /transl_table=11
                     /product="ribosomal protein L33"
                     /protein_id="YP_009243587.1"
                     /db_xref="GI:1016472768"
                     /db_xref="GeneID:27214243"
                     /label="rpl33 CDS"
     gene            68911..69111
                     /gene="rpl33"
                     /locus_tag="A4330_gp041"
                     /db_xref="GeneID:27214243"
                     /label="rpl33 gene"
     CDS             69297..69602
                     /gene="rps18"
                     /locus_tag="A4330_gp040"
                     /codon_start=1
                     /transl_table=11
                     /product="ribosomal protein S18"
                     /protein_id="YP_009243588.1"
                     /db_xref="GI:1016472769"
                     /db_xref="GeneID:27214244"
                     /label="rps18 CDS"
     gene            69297..69602
                     /gene="rps18"
                     /locus_tag="A4330_gp040"
                     /db_xref="GeneID:27214244"
                     /label="rps18 gene"
     CDS             complement(69833..70219)
                     /gene="rpl20"
                     /locus_tag="A4330_gp039"
                     /codon_start=1
                     /transl_table=11
                     /product="ribosomal protein L20"
                     /protein_id="YP_009243589.1"
                     /db_xref="GI:1016472770"
                     /db_xref="GeneID:27214245"
                     /label="rpl20 CDS"
     gene            complement(69833..70219)
                     /gene="rpl20"
                     /locus_tag="A4330_gp039"
                     /db_xref="GeneID:27214245"
                     /label="rpl20 gene"
     exon            complement(70987..71100)
                     /gene="rps12"
                     /locus_tag="A4330_gp038"
                     /number=1
                     /label="rps12 exon 1"
     CDS             join(complement(70987..71100),complement(99037..99268),
                     complement(98475..98500))
                     /gene="rps12"
                     /locus_tag="A4330_gp038"
                     /trans_splicing
                     /codon_start=1
                     /transl_table=11
                     /product="ribosomal protein S12"
                     /protein_id="YP_009243546.1"
                     /db_xref="GI:1016472771"
                     /db_xref="GeneID:27214305"
                     /label="rps12 CDS"
     gene            join(complement(70987..71100),complement(98475..99268))
                     /gene="rps12"
                     /locus_tag="A4330_gp038"
                     /trans_splicing
                     /db_xref="GeneID:27214305"
                     /label="rps12 gene"
     exon            complement(71252..71482)
                     /gene="clpP"
                     /locus_tag="A4330_gp037"
                     /number=3
                     /label="clpP exon 3"
     CDS             join(complement(73287..73357),complement(72124..72415),
                     complement(71252..71482))
                     /gene="clpP"
                     /locus_tag="A4330_gp037"
                     /codon_start=1
                     /transl_table=11
                     /product="clp protease proteolytic subunit"
                     /protein_id="YP_009243590.1"
                     /db_xref="GI:1016472772"
                     /db_xref="GeneID:27214246"
                     /label="clpP CDS"
     gene            complement(71252..73357)
                     /gene="clpP"
                     /locus_tag="A4330_gp037"
                     /db_xref="GeneID:27214246"
                     /label="clpP gene"
     intron          complement(71483..72123)
                     /gene="clpP"
                     /locus_tag="A4330_gp037"
                     /number=2
                     /label="clpP intron 2"
     exon            complement(72124..72415)
                     /gene="clpP"
                     /locus_tag="A4330_gp037"
                     /number=2
                     /label="clpP exon 2"
     intron          complement(72416..73286)
                     /gene="clpP"
                     /locus_tag="A4330_gp037"
                     /number=1
                     /label="clpP intron 1"
     exon            complement(73287..73357)
                     /gene="clpP"
                     /locus_tag="A4330_gp037"
                     /number=1
                     /label="clpP exon 1"
     CDS             73810..75336
                     /gene="psbB"
                     /locus_tag="A4330_gp036"
                     /codon_start=1
                     /transl_table=11
                     /product="photosystem II CP47 chlorophyll apoprotein"
                     /protein_id="YP_009243591.1"
                     /db_xref="GI:1016472773"
                     /db_xref="GeneID:27214247"
                     /label="psbB CDS"
     gene            73810..75336
                     /gene="psbB"
                     /locus_tag="A4330_gp036"
                     /db_xref="GeneID:27214247"
                     /label="psbB gene"
     CDS             75537..75638
                     /gene="psbT"
                     /locus_tag="A4330_gp035"
                     /codon_start=1
                     /transl_table=11
                     /product="photosystem II protein T"
                     /protein_id="YP_009243592.1"
                     /db_xref="GI:1016472774"
                     /db_xref="GeneID:27214248"
                     /label="psbT CDS"
     gene            75537..75638
                     /gene="psbT"
                     /locus_tag="A4330_gp035"
                     /db_xref="GeneID:27214248"
                     /label="psbT gene"
     CDS             complement(75725..75856)
                     /gene="psbN"
                     /locus_tag="A4330_gp034"
                     /codon_start=1
                     /transl_table=11
                     /product="photosystem II protein N"
                     /protein_id="YP_009243593.1"
                     /db_xref="GI:1016472775"
                     /db_xref="GeneID:27214249"
                     /label="psbN CDS"
     gene            complement(75725..75856)
                     /gene="psbN"
                     /locus_tag="A4330_gp034"
                     /db_xref="GeneID:27214249"
                     /label="psbN gene"
     CDS             75959..76180
                     /gene="psbH"
                     /locus_tag="A4330_gp033"
                     /codon_start=1
                     /transl_table=11
                     /product="photosystem II phosphoprotein"
                     /protein_id="YP_009243594.1"
                     /db_xref="GI:1016472776"
                     /db_xref="GeneID:27214250"
                     /label="psbH CDS"
     gene            75959..76180
                     /gene="psbH"
                     /locus_tag="A4330_gp033"
                     /db_xref="GeneID:27214250"
                     /label="psbH gene"
     exon            76309..76314
                     /gene="petB"
                     /locus_tag="A4330_gp032"
                     /number=1
                     /label="petB exon 1"
     CDS             join(76309..76314,77057..77698)
                     /gene="petB"
                     /locus_tag="A4330_gp032"
                     /codon_start=1
                     /transl_table=11
                     /product="cytochrome b6"
                     /protein_id="YP_009243595.1"
                     /db_xref="GI:1016472777"
                     /db_xref="GeneID:27214251"
                     /label="petB CDS"
     gene            76309..77698
                     /gene="petB"
                     /locus_tag="A4330_gp032"
                     /db_xref="GeneID:27214251"
                     /label="petB gene"
     intron          76315..77056
                     /gene="petB"
                     /locus_tag="A4330_gp032"
                     /label="petB intron"
     exon            77057..77698
                     /gene="petB"
                     /locus_tag="A4330_gp032"
                     /number=2
                     /label="petB exon 2"
     exon            77879..77886
                     /gene="petD"
                     /locus_tag="A4330_gp031"
                     /number=1
                     /label="petD exon 1"
     CDS             join(77879..77886,78635..79109)
                     /gene="petD"
                     /locus_tag="A4330_gp031"
                     /codon_start=1
                     /transl_table=11
                     /product="cytochrome b6/f complex subunit IV"
                     /protein_id="YP_009243596.1"
                     /db_xref="GI:1016472778"
                     /db_xref="GeneID:27214252"
                     /label="petD CDS"
     gene            77879..79109
                     /gene="petD"
                     /locus_tag="A4330_gp031"
                     /db_xref="GeneID:27214252"
                     /label="petD gene"
     intron          77887..78634
                     /gene="petD"
                     /locus_tag="A4330_gp031"
                     /label="petD intron"
     exon            78635..79109
                     /gene="petD"
                     /locus_tag="A4330_gp031"
                     /number=2
                     /label="petD exon 2"
     CDS             complement(79274..80335)
                     /gene="rpoA"
                     /locus_tag="A4330_gp030"
                     /codon_start=1
                     /transl_table=11
                     /product="RNA polymerase alpha subunit"
                     /protein_id="YP_009243597.1"
                     /db_xref="GI:1016472779"
                     /db_xref="GeneID:27214253"
                     /label="rpoA CDS"
     gene            complement(79274..80335)
                     /gene="rpoA"
                     /locus_tag="A4330_gp030"
                     /db_xref="GeneID:27214253"
                     /label="rpoA gene"
     CDS             complement(80403..80819)
                     /gene="rps11"
                     /locus_tag="A4330_gp029"
                     /codon_start=1
                     /transl_table=11
                     /product="ribosomal protein S11"
                     /protein_id="YP_009243598.1"
                     /db_xref="GI:1016472780"
                     /db_xref="GeneID:27214254"
                     /label="rps11 CDS"
     gene            complement(80403..80819)
                     /gene="rps11"
                     /locus_tag="A4330_gp029"
                     /db_xref="GeneID:27214254"
                     /label="rps11 gene"
     CDS             complement(80933..81046)
                     /gene="rpl36"
                     /locus_tag="A4330_gp028"
                     /codon_start=1
                     /transl_table=11
                     /product="ribosomal protein L36"
                     /protein_id="YP_009243599.1"
                     /db_xref="GI:1016472781"
                     /db_xref="GeneID:27214255"
                     /label="rpl36 CDS"
     gene            complement(80933..81046)
                     /gene="rpl36"
                     /locus_tag="A4330_gp028"
                     /db_xref="GeneID:27214255"
                     /label="rpl36 gene"
     CDS             complement(81163..81396)
                     /gene="infA"
                     /locus_tag="A4330_gp027"
                     /codon_start=1
                     /transl_table=11
                     /product="translational initiation factor 1"
                     /protein_id="YP_009243600.1"
                     /db_xref="GI:1016472782"
                     /db_xref="GeneID:27214256"
                     /label="infA CDS"
     gene            complement(81163..81396)
                     /gene="infA"
                     /locus_tag="A4330_gp027"
                     /db_xref="GeneID:27214256"
                     /label="infA gene"
     CDS             complement(81518..81922)
                     /gene="rps8"
                     /locus_tag="A4330_gp026"
                     /codon_start=1
                     /transl_table=11
                     /product="ribosomal protein S8"
                     /protein_id="YP_009243601.1"
                     /db_xref="GI:1016472783"
                     /db_xref="GeneID:27214257"
                     /label="rps8 CDS"
     gene            complement(81518..81922)
                     /gene="rps8"
                     /locus_tag="A4330_gp026"
                     /db_xref="GeneID:27214257"
                     /label="rps8 gene"
     CDS             complement(82121..82489)
                     /gene="rpl14"
                     /locus_tag="A4330_gp025"
                     /codon_start=1
                     /transl_table=11
                     /product="ribosomal protein L14"
                     /protein_id="YP_009243602.1"
                     /db_xref="GI:1016472784"
                     /db_xref="GeneID:27214258"
                     /label="rpl14 CDS"
     gene            complement(82121..82489)
                     /gene="rpl14"
                     /locus_tag="A4330_gp025"
                     /db_xref="GeneID:27214258"
                     /label="rpl14 gene"
     exon            complement(82629..83027)
                     /gene="rpl16"
                     /locus_tag="A4330_gp024"
                     /number=2
                     /label="rpl16 exon 2"
     CDS             join(complement(83974..83982),complement(82629..83027))
                     /gene="rpl16"
                     /locus_tag="A4330_gp024"
                     /codon_start=1
                     /transl_table=11
                     /product="ribosomal protein L16"
                     /protein_id="YP_009243603.1"
                     /db_xref="GI:1016472785"
                     /db_xref="GeneID:27214182"
                     /label="rpl16 CDS"
     gene            complement(82629..83982)
                     /gene="rpl16"
                     /locus_tag="A4330_gp024"
                     /db_xref="GeneID:27214182"
                     /label="rpl16 gene"
     intron          complement(83028..83973)
                     /gene="rpl16"
                     /locus_tag="A4330_gp024"
                     /label="rpl16 intron"
     exon            complement(83974..83982)
                     /gene="rpl16"
                     /locus_tag="A4330_gp024"
                     /number=1
                     /label="rpl16 exon 1"
     CDS             complement(84131..84787)
                     /gene="rps3"
                     /locus_tag="A4330_gp023"
                     /codon_start=1
                     /transl_table=11
                     /product="ribosomal protein S3"
                     /protein_id="YP_009243604.1"
                     /db_xref="GI:1016472786"
                     /db_xref="GeneID:27214259"
                     /label="rps3 CDS"
     gene            complement(84131..84787)
                     /gene="rps3"
                     /locus_tag="A4330_gp023"
                     /db_xref="GeneID:27214259"
                     /label="rps3 gene"
     CDS             complement(84772..85266)
                     /gene="rpl22"
                     /locus_tag="A4330_gp022"
                     /codon_start=1
                     /transl_table=11
                     /product="ribosomal protein L22"
                     /protein_id="YP_009243605.1"
                     /db_xref="GI:1016472787"
                     /db_xref="GeneID:27214260"
                     /label="rpl22 CDS"
     gene            complement(84772..85266)
                     /gene="rpl22"
                     /locus_tag="A4330_gp022"
                     /db_xref="GeneID:27214260"
                     /label="rpl22 gene"
     CDS             complement(85326..85604)
                     /gene="rps19"
                     /locus_tag="A4330_gp021"
                     /exception="alternative start codon"
                     /note="GTG start codon"
                     /codon_start=1
                     /transl_except="(pos:complement(83819..83821),aa:Met)"
                     /transl_table=11
                     /product="ribosomal protein S19"
                     /protein_id="YP_009243606.1"
                     /db_xref="GI:1016472788"
                     /db_xref="GeneID:27214261"
                     /label="rps19 CDS"
     gene            complement(85326..85604)
                     /gene="rps19"
                     /locus_tag="A4330_gp021"
                     /db_xref="GeneID:27214261"
                     /label="rps19 gene"
     exon            complement(85663..86096)
                     /gene="rpl2"
                     /locus_tag="A4330_gp020"
                     /number=2
                     /label="rpl2 exon 2"
     CDS             join(complement(86748..87138),complement(85663..86096))
                     /gene="rpl2"
                     /locus_tag="A4330_gp020"
                     /codon_start=1
                     /transl_table=11
                     /product="ribosomal protein L2"
                     /protein_id="YP_009243607.1"
                     /db_xref="GI:1016472789"
                     /db_xref="GeneID:27214262"
                     /label="rpl2 CDS"
     gene            complement(85663..87138)
                     /gene="rpl2"
                     /locus_tag="A4330_gp020"
                     /db_xref="GeneID:27214262"
                     /label="rpl2 gene"
     intron          complement(86097..86747)
                     /gene="rpl2"
                     /locus_tag="A4330_gp020"
                     /label="rpl2 intron"
     exon            complement(86748..87138)
                     /gene="rpl2"
                     /locus_tag="A4330_gp020"
                     /number=1
                     /label="rpl2 exon 1"
     CDS             complement(87157..87438)
                     /gene="rpl23"
                     /locus_tag="A4330_gp019"
                     /codon_start=1
                     /transl_table=11
                     /product="ribosomal protein L23"
                     /protein_id="YP_009243608.1"
                     /db_xref="GI:1016472790"
                     /db_xref="GeneID:27214263"
                     /label="rpl23 CDS"
     gene            complement(87157..87438)
                     /gene="rpl23"
                     /locus_tag="A4330_gp019"
                     /db_xref="GeneID:27214263"
                     /label="rpl23 gene"
     tRNA            complement(87600..87673)
                     /gene="trnI"
                     /locus_tag="A4330_gt022"
                     /product="tRNA-Ile"
                     /note="anticodon:CAU"
                     /db_xref="GeneID:27214264"
                     /transcription="GCATCCATGGCTGAATGGTTAAAGCGCCCAACTCATAATTGG
                     CGAATTCGTAGGTTCAATTCCTACTGGATGCA"
                     /label="trnI tRNA"
     gene            complement(87600..87673)
                     /gene="trnI"
                     /locus_tag="A4330_gt022"
                     /db_xref="GeneID:27214264"
                     /label="trnI gene"
     CDS             87840..94154
                     /gene="ycf2"
                     /locus_tag="A4330_gp018"
                     /codon_start=1
                     /transl_table=11
                     /product="hypothetical chloroplast RF2"
                     /protein_id="YP_009243609.1"
                     /db_xref="GI:1016472791"
                     /db_xref="GeneID:27214265"
                     /label="ycf2 CDS"
     gene            87840..94154
                     /gene="ycf2"
                     /locus_tag="A4330_gp018"
                     /db_xref="GeneID:27214265"
                     /label="ycf2 gene"
     tRNA            complement(94787..94867)
                     /gene="trnL"
                     /locus_tag="A4330_gt023"
                     /product="tRNA-Leu"
                     /note="anticodon:CAA"
                     /db_xref="GeneID:27214266"
                     /transcription="GCCTTGGTGGTGAAATGGTAGACACGCGAGACTCAAAATCTC
                     GTGCTCAAGAGCGTGGAGGTTCGAGTCCTCTTCAAGGCA"
                     /label="trnL tRNA"
     gene            complement(94787..94867)
                     /gene="trnL"
                     /locus_tag="A4330_gt023"
                     /db_xref="GeneID:27214266"
                     /label="trnL gene"
     exon            complement(95439..96194)
                     /gene="ndhB"
                     /locus_tag="A4330_gp017"
                     /number=2
                     /label="ndhB exon 2"
     CDS             join(complement(96877..97653),complement(95439..96194))
                     /gene="ndhB"
                     /locus_tag="A4330_gp017"
                     /codon_start=1
                     /transl_table=11
                     /product="NADH-plastoquinone oxidoreductase subunit 2"
                     /protein_id="YP_009243610.1"
                     /db_xref="GI:1016472792"
                     /db_xref="GeneID:27214267"
                     /label="ndhB CDS"
     gene            complement(95439..97653)
                     /gene="ndhB"
                     /locus_tag="A4330_gp017"
                     /db_xref="GeneID:27214267"
                     /label="ndhB gene"
     intron          complement(96195..96876)
                     /gene="ndhB"
                     /locus_tag="A4330_gp017"
                     /label="ndhB intron"
     exon            complement(96877..97653)
                     /gene="ndhB"
                     /locus_tag="A4330_gp017"
                     /number=1
                     /label="ndhB exon 1"
     CDS             complement(97952..98419)
                     /gene="rps7"
                     /locus_tag="A4330_gp016"
                     /codon_start=1
                     /transl_table=11
                     /product="ribosomal protein S7"
                     /protein_id="YP_009243611.1"
                     /db_xref="GI:1016472793"
                     /db_xref="GeneID:27214268"
                     /label="rps7 CDS"
     gene            complement(97952..98419)
                     /gene="rps7"
                     /locus_tag="A4330_gp016"
                     /db_xref="GeneID:27214268"
                     /label="rps7 gene"
     exon            complement(98475..98500)
                     /gene="rps12"
                     /locus_tag="A4330_gp038"
                     /number=3
                     /label="rps12 exon 3"
     intron          complement(98501..99036)
                     /gene="rps12"
                     /locus_tag="A4330_gp038"
                     /label="rps12 intron"
     exon            complement(99037..99268)
                     /gene="rps12"
                     /locus_tag="A4330_gp038"
                     /number=2
                     /label="rps12 exon 2"
     tRNA            101118..101189
                     /gene="trnV"
                     /locus_tag="A4330_gt024"
                     /product="tRNA-Val"
                     /note="anticodon:GAC"
                     /db_xref="GeneID:27214269"
                     /transcription="AGGGATATAACTCAGCGGTAGAGTGTCACCTTGACGTGGTGG
                     AAGTCATCAGTTCGAGCCTGATTATCCCTA"
                     /label="trnV tRNA"
     gene            101118..101189
                     /gene="trnV"
                     /locus_tag="A4330_gt024"
                     /db_xref="GeneID:27214269"
                     /label="trnV gene"
     repeat_region   complement(101196..113795)
                     /Identical_Bases="12,600"
                     /Mismatched_Bases=0
                     /Frequency=3
                     /Percent_Identical="100%"
                     /annotation_group="Repeat 1"
                     /All_Locations="-11,404+; 113,795-; 131,310+"
                     /label="Repeat 1"
     repeat_region   complement(101196..102390)
                     /Identical_Bases="1,195"
                     /Mismatched_Bases=0
                     /Frequency=2
                     /Percent_Identical="100%"
                     /annotation_group="Repeat 2"
                     /All_Locations="1+; 102,390-"
                     /label="Repeat 2"
     tRNA            101678..101752
                     /gene="trnH"
                     /locus_tag="A4330_gt025"
                     /product="tRNA-His"
                     /note="anticodon:GUG"
                     /db_xref="GeneID:27214271"
                     /transcription="GGCGGATGTAGCCAAGTGGATCAAGGCAGTGGATTGTGAATC
                     CACCACGCGCGGGTTCAATTCCCGTCGTTCGCC"
                     /label="trnH tRNA"
     gene            101678..101752
                     /gene="trnH"
                     /locus_tag="A4330_gt025"
                     /db_xref="GeneID:27214271"
                     /label="trnH gene"
     repeat_region   102391..113795
                     /Identical_Bases="11,405"
                     /Mismatched_Bases=0
                     /Frequency=2
                     /Percent_Identical="100%"
                     /annotation_group="Repeat 1"
                     /All_Locations="102,391+; 142,714-"
                     /label="Repeat 1"
     rRNA            103298..104787
                     /gene="rrn16"
                     /locus_tag="A4330_gr008"
                     /product="16S ribosomal RNA"
                     /db_xref="GeneID:27214273"
                     /transcription="TCTCATGGAGAGTTCGATCCTGGCTCAGGATGAACGCTGGCG
                     GCATGCTTAACACATGCAAGTCGGACGGGAAGTGGTGTTTCCAGTGGCGGACGGGTGA
                     GTAACGCGTAAGAACCTGCCCTTGGGAGGGGAACAACAGCTGGAAACGGCTGCTAATA
                     CCCCGTAGGCTGAGGAGCAAAAGGAGGAATCCGCCCGAGGAGGGGCTCGCGTCTGATT
                     AGCTAGTTGGTGAGGCAATAGCTTACCAAGGCGATGATCAGTAGCTGGTCCGAGAGGA
                     TGATCAGCCACACTGGGACTGAGACACGGCCCAGACTCCTACGGGAGGCAGCAGTGGG
                     GAATTTTCCGCAATGGGCGAAAGCCTGACGGAGCAATGCCGCGTGGAGGTAGAAGGCC
                     CACGGGTCGTGAACTTCTTTTCCCGGAGAAGAAGCAATGACGGTATCTGGGGAATAAG
                     CATCGGCTAACTCTGTGCCAGCAGCCGCGGTAATACAGAGGATGCAAGCGTTATCCGG
                     AATGATTGGGCGTAAAGCGTCTGTAGGTGGCTTTTTAAGTCCGCCGTCAAATCCCAGG
                     GCTCAACCCTGGACAGGCGGTGGAAACTACCAAGCTGGAGTACGGTAGGGGCAGAGGG
                     AATTTCCGGTGGAGCGGTGAAATGCGTAGAGATCGGAAAGAACACCAACGGCGAAAGC
                     ACTCTGCTGGGCCGACACTGACACTGAGAGACGAAAGCTAGGGGAGCGAATGGGATTA
                     GATACCCCAGTAGTCCTAGCCGTAAACGATGGATACTAGGCGCTGTGCGTATCGACCC
                     GTGCAGTGCTGTAGCTAACGCGTTAAGTATCCCGCCTGGGGAGTACGTTCGCAAGAAT
                     GAAACTCAAAGGAATTGACGGGGGCCCGCACAAGCGGTGGAGCATGTGGTTTAATTCG
                     ATGCAAAGCGAAGAACCTTACCAGGGCTTGACATGCCGCGAATCCTCTTGAAAGAGAG
                     GGGTGCCTTCGGGAACGCGGACACAGGTGGTGCATGGCTGTCGTCAGCTCGTGCCGTA
                     AGGTGTTGGGTTAAGTCCCGCAACGAGCGCAACCCTCGTGTTTAGTTGCCATCATTTA
                     GTTTGGAACCCTGAACAGACTGCCGGTGATAAGCCGGAGGAAGGTGAGGATGACGTCA
                     AGTCATCATGCCCCTTATGCCCTGGGCGACACACGTGCTACAATGGCCGGGACAAAGG
                     GTCGCGATCCCGCGAGGGTGAGCTAACTCCAAAAACCCGTCCTCAGTTCGGATTGCAG
                     GCTGCAACTCGCCTGCATGAAGCCGGAATCGCTAGTAATCGCCGGTCAGCCATACGGC
                     GGTGAATTCGTTCCCGGGCCTTGTACACACCGCCCGTCACACTATGGGAGCTGGCCAT
                     GCCCGAAGTCGTTACCTTAACCGCAAGGAGGGGGATGCCGAAGGCAGGGCTAGTGACT
                     GGAGTGAAGTCGTAACAAGGTAGCCGTACTGGAAGGTGCGGCTGGATCACCTCCTT"
                     /label="rrn16 rRNA"
     gene            103298..104787
                     /gene="rrn16"
                     /locus_tag="A4330_gr008"
                     /db_xref="GeneID:27214273"
                     /label="rrn16 gene"
     tRNA            join(105083..105119,106070..106104)
                     /gene="trnI"
                     /locus_tag="A4330_gt026"
                     /product="tRNA-Ile"
                     /note="anticodon:GAU"
                     /db_xref="GeneID:27214274"
                     /transcription="GGGCTATTAGCTCAGTGGTAGAGCGCGCCCCTGATAAGGGCG
                     AGGTCTCTGGTTCAAGTCCAGGATGGCCCA"
                     /label="trnI tRNA"
     exon            105083..105119
                     /gene="trnI"
                     /locus_tag="A4330_gt026"
                     /number=1
                     /label="trnI exon 1"
     gene            105083..106104
                     /gene="trnI"
                     /locus_tag="A4330_gt026"
                     /db_xref="GeneID:27214274"
                     /label="trnI gene"
     intron          105120..106069
                     /gene="trnI"
                     /locus_tag="A4330_gt026"
                     /label="trnI intron"
     exon            106070..106104
                     /gene="trnI"
                     /locus_tag="A4330_gt026"
                     /number=2
                     /label="trnI exon 2"
     tRNA            join(106169..106206,107021..107055)
                     /gene="trnA"
                     /locus_tag="A4330_gt027"
                     /product="tRNA-Ala"
                     /note="anticodon:UGC"
                     /db_xref="GeneID:27214275"
                     /transcription="GGGGATATAGCTCAGTTGGTAGAGCTCCGCTCTTGCAAGGCG
                     GATGTCAGCGGTTCGAGTCCGCTTATCTCCA"
                     /label="trnA"
     exon            106169..106206
                     /gene="trnA"
                     /locus_tag="A4330_gt027"
                     /number=1
                     /label="trnA exon 1"
     gene            106169..107055
                     /gene="trnA"
                     /locus_tag="A4330_gt027"
                     /db_xref="GeneID:27214275"
                     /label="trnA gene"
     intron          106207..107020
                     /gene="trnA"
                     /locus_tag="A4330_gt027"
                     /label="trnA intron"
     exon            107021..107055
                     /gene="trnA"
                     /locus_tag="A4330_gt027"
                     /number=2
                     /label="trnA exon 2"
     rRNA            107208..110030
                     /gene="rrn23"
                     /locus_tag="A4330_gr007"
                     /product="23S ribosomal RNA"
                     /db_xref="GeneID:27214276"
                     /transcription="TTCAAACGAGGAAAGGCTTACGGTGGATACCTAGGCACCCAG
                     AGACGAGGAAGGGCGTAGTAAGCGACGAAATGCTTCGGGGAGTTGAAAATAAGCATAG
                     ATCCGGAGATTCCCGAATAGGTCAACCTTTAAAACTGCTGCTGAATCCATGGGCAGGC
                     AAGAGACAACCTGGCGAACTGAAACATCTTAGTAGCCAGAGGAAAAGAAAGCAAAAGC
                     GATTCCCGTAGTAGCGGCGAGCGAAATGGGAGCAGCCTAAACCGTGAAAACGGGGTTG
                     TGGGAGAGCAATACAAGCGTCGTGCTGCTAGGCGAAGCGGTGGAGTACTGCACCCTAG
                     ATGGCGAGAGTCCAGTAGCCGAAAGCATCACTAGCTTATGCTCTGACCCGAGTAGCAT
                     GGGGCACGTGGAATCCCGTGTGAATCAGCAAGGACCACCTTGCAAGGCTAAATACTCC
                     TGGGTGACCGATAGCGAAGTAGTACCGTGAGGGAAGGGTGAAAAGAACCCCCATCGGG
                     GAGTGAAATAGAACATGAAACCGTAAGCTCCCAAGCAGTGGGAGGAGCCCGGGGCTCT
                     GACCGCGTGCCTGTTGAAGAATGAGCCGGCGACTCATAGGCAGTGGCTTGGTTAAGGG
                     AACCCACCGGAGCCGTAGCGAAAGCGAGTCTTCATAGGGCAATTGTCACTGCTTATGG
                     ACCCGAACCTGGGTGATCTATCCATGACCAGGATGAAGCTTGGGTGAAACTAAGTGGA
                     GGTCCGAACCGACTGATGTTGAAGAATCAGCGGATGAGTTGTGGTTAGGGGTGAAATG
                     CCACTCGAACCCAGAGCTAGCTGGTTCTCCCCGAAATGCGTTGAGGCGCAGCAGTTGA
                     CTGGACATCTAGGGGTAAAGCACTGTTTCGGTGCGGGCCGCGAGAGCGGTACCAAATC
                     GAGGCAAACTCTGAATACTAGATATGACCTCAAAATAAAATAACAGGGGTCAAGGTCG
                     GCCAGTGAGACGATGGGGGATAAGCTTCATCGTCGAGAGGGAAACAGCCCGGATCACC
                     AGCTAAGGCCCCTAAATGACCGCTCAGTGATAAAGGAGGTAGGGGTGCAGAGACAGCC
                     AGGAGGTTTGCCTAGAAGCAGCCACCCTTGAAAGAGTGCGTAATAGCTCACTGATCGA
                     GCGCTCTTGCGCCGAAGATGAACGGGGCTAAGCGATCTGCCGAAGCTGTGGGATGTAA
                     AAATACATCGGTAGGGGAGCGTTCCGCCTTAGAGGGAAGCACCCGCGCGAGCGGTAGT
                     GGACGAAGCGGAAGCGAGAATGTCGGCTTGAGTAACGCAAACATTGGTGAGAATCCAA
                     TGCCCCGAAAACCTAAGGGTTCCTCCGCAAGGTTCGTCCACGGAGGGTGAGTCAGGGC
                     CTAAGATCAGGCCGAAAGGCGTAGTCGATGGACAACAGGTGAATATTCCTGTACTACC
                     CCTTGTTGGTCCCGAGGGACGGAGGAGGCTAGGTTAGCCGAAAGATGGTTATCGGTTC
                     AAGGACGTAAGGTGACCCTGCTTTGCAGGGTAAGAAGGGGTAGAGAAAATGCCTCGAG
                     CCAATGTTCGAGTACCAGGCGCTACGGCGCTGAAGTAACCCATGCCATACTCCCAGGA
                     AAAGCTCGAACGACCTTCAACAAAAGGGTACCTGTACCCGAAACCGACACAGGTAGGT
                     AGGTAGAGAATACCTAGGGGCGCGAGACAACTCTCTCTAAGGAACTCGGCAAAATAGC
                     CCCGTAACTTCGGGAGAAGGGGTGCCTCCTCACAAAGGGGGTCGCAGTGACCAGGCCC
                     GGGCGACTGTTTACCAAAAACACAGGTCTCCGCAAAGTCGTAAGACCATGTATGGGGG
                     CTGACGCCTGCCCAGTGCCGGAAGGTCAAGGAAGTTGGTGACCTGATGACAGGGGAGC
                     CGGCGACCGAAGCCCCGGTGAACGGCGGCCGTAACTATAACGGTCCTAAGGTAGCGAA
                     ATTCCTTGTCGGGTAAGTTCCGACCCGCACGAAAGGCGTAACGATCTGGGCACTGTCT
                     CGGAGAGAGGCTCGGTGAAATAGACATGTCTGTGAAGATGCGGACTACCTGCACCTGG
                     ACAGAAAGACCCTATGAAGCTTCACTGTTCCCTGGGATTGGCTTTGGGCCTTTCCTGC
                     GCAGCTTAGGTGGAAGGCGAAGAAGGCCTCCTTCCGGGGGGGCCCGAGCCATCAGTGA
                     GATACCACTCTGGAAGAGCTAGAATTCTAACCTTGTGTCAGGACCTACGGGCCAAGGG
                     ACAGTCTCAGGTAGACAGTTTCTATGGGGCGTAGGCCTCCCAAAAGGTAACGGAGGCG
                     TGCAAAGGTTTCCTCGGGCCGGACGGAGATTGGCCCTCGAGTGCAAAGGCAGAAGGGA
                     GCTTGACTGCAAGACCCACCCGTCGAGCAGGGACGAAAGTCGGCCTTAGTGATCCGAC
                     GGTGCCGAGTGGAAGGGCCGTCGCTCAACGGATAAAAGTTACTCTAGGGATAACAGGC
                     TGATCTTCCCCAAGAGCTCACATCGACGGGAAGGTTTGGCACCTCGATGTCGGCTCTT
                     CGCCACCTGGGGCTGTAGTATGTTCCAAGGGTTGGGCTGTTCGCCCATTAAAGCGGTA
                     CGTGAGCTGGGTTCAGAACGTCGTGAGACAGTTCGGTCCATATCCGGTGTGGGCGTTA
                     GAGCATTGAGAGGACCTTTCCCTAGTACGAGAGGACCGGGAAGGACGCACCTCTGGTG
                     TACCAGTTATCGTGCCCACGGTAAACGCTGGGTAGCCAAGTGCGGAGCGGATAACTGC
                     TGAAAGCATCTAAGTAGTAAGCCCACCCCAAGATGAGTGCTCTCCT"
                     /label="rrn23 rRNA"
     gene            107208..110030
                     /gene="rrn23"
                     /locus_tag="A4330_gr007"
                     /db_xref="GeneID:27214276"
                     /label="rrn23 gene"
     rRNA            110129..110231
                     /gene="rrn4.5"
                     /locus_tag="A4330_gr006"
                     /product="4.5S ribosomal RNA"
                     /db_xref="GeneID:27214277"
                     /transcription="GAAGGTCACGGCGAGACGAGCCGTTTATCATTACGATAGGTG
                     TCAAGTGGAAGTGCAGTGATGTATGCAGCTGAGGCATCCTAACAGACCGGTAGACTTG
                     AAC"
                     /label="rrn4.5 rRNA"
     gene            110129..110231
                     /gene="rrn4.5"
                     /locus_tag="A4330_gr006"
                     /db_xref="GeneID:27214277"
                     /label="rrn4.5 gene"
     rRNA            110490..110610
                     /gene="rrn5"
                     /locus_tag="A4330_gr005"
                     /product="5S ribosomal RNA"
                     /db_xref="GeneID:27214278"
                     /transcription="TATTCTGGTGTCCTAGGCGTAGAGGAACCACACCAATCCATC
                     CCGAACTTGGTGGTTAAACTCTACTGCGGTGACGATACTGTAGGGGAGGTCCTGCGGA
                     AAAATAGCTCGACGCCAGGAT"
                     /label="rrn5 rRNA"
     gene            110490..110610
                     /gene="rrn5"
                     /locus_tag="A4330_gr005"
                     /db_xref="GeneID:27214278"
                     /label="rrn5 gene"
     tRNA            110868..110941
                     /gene="trnR"
                     /locus_tag="A4330_gt028"
                     /product="tRNA-Arg"
                     /note="anticodon:ACG"
                     /db_xref="GeneID:27214279"
                     /transcription="GGGCCTGTAGCTCAGAGGATTAGAGCACGTGGCTACGAACCA
                     CGGTGTCGGGGGTTCGAATCCCTCCTCGCCCA"
                     /label="trnR tRNA"
     gene            110868..110941
                     /gene="trnR"
                     /locus_tag="A4330_gt028"
                     /db_xref="GeneID:27214279"
                     /label="trnR gene"
     tRNA            complement(111527..111598)
                     /gene="trnN"
                     /locus_tag="A4330_gt029"
                     /product="tRNA-Asn"
                     /note="anticodon:GUU"
                     /db_xref="GeneID:27214280"
                     /transcription="TCCTCAGTAGCTCAGTGGTAGAGCGGTCGGCTGTTAACTGAC
                     TGGTCGTAGGTTCGAATCCTACCTGGGGAG"
                     /label="trnN tRNA"
     gene            complement(111527..111598)
                     /gene="trnN"
                     /locus_tag="A4330_gt029"
                     /db_xref="GeneID:27214280"
                     /label="trnN gene"
     gene            111926..113795
                     /gene="ycf1"
                     /locus_tag="A4330_gp013"
                     /note="hypothetical chloroplast RF1; 5' partial
                     duplication truncated by end of IR"
                     /pseudo
                     /db_xref="GeneID:27214281"
                     /label="ycf1 gene"
     misc_feature    113796..131309
                     /created_by=123
                     /modified_by=123
                     /label="SSC"
     CDS             complement(113812..116034)
                     /gene="ndhF"
                     /locus_tag="A4330_gp012"
                     /transl_table=11
                     /product="NADH-plastoquinone oxidoreductase subunit 5"
                     /protein_id="YP_009243612.1"
                     /db_xref="GI:1016472794"
                     /db_xref="GeneID:27214282"
                     /label="ndhF CDS"
     gene            complement(113812..116034)
                     /gene="ndhF"
                     /locus_tag="A4330_gp012"
                     /db_xref="GeneID:27214282"
                     /label="ndhF gene"
     CDS             117073..117234
                     /gene="rpl32"
                     /locus_tag="A4330_gp011"
                     /codon_start=1
                     /transl_table=11
                     /product="ribosomal protein L32"
                     /protein_id="YP_009243613.1"
                     /db_xref="GI:1016472795"
                     /db_xref="GeneID:27214283"
                     /label="rpl32 CDS"
     gene            117073..117234
                     /gene="rpl32"
                     /locus_tag="A4330_gp011"
                     /db_xref="GeneID:27214283"
                     /label="rpl32 gene"
     tRNA            118147..118226
                     /gene="trnL-UAG"
                     /locus_tag="A4330_gt030"
                     /product="tRNA-Leu"
                     /note="anticodon:UAG"
                     /db_xref="GeneID:27214284"
                     /transcription="GCCGCTATGGTGAAATCGGTAGACACGCTGCTCTTAGGAAGC
                     AGTGCGAGAGCATCTCGGTTCGAGTCCGAGTGGCGGCA"
                     /label="trnL-UAG tRNA"
     gene            118147..118226
                     /gene="trnL-UAG"
                     /locus_tag="A4330_gt030"
                     /db_xref="GeneID:27214284"
                     /label="trnL-UAG gene"
     CDS             118322..119296
                     /gene="ccsA"
                     /locus_tag="A4330_gp010"
                     /codon_start=1
                     /transl_table=11
                     /product="cytochrome c heme attachment protein"
                     /protein_id="YP_009243614.1"
                     /db_xref="GI:1016472796"
                     /db_xref="GeneID:27214285"
                     /label="ccsA CDS"
     gene            118322..119296
                     /gene="ccsA"
                     /locus_tag="A4330_gp010"
                     /db_xref="GeneID:27214285"
                     /label="ccsA gene"
     CDS             complement(119520..121022)
                     /gene="ndhD"
                     /locus_tag="A4330_gp009"
                     /exception="RNA editing"
                     /codon_start=1
                     /transl_table=11
                     /product="NADH-plastoquinone oxidoreductase subunit 4"
                     /protein_id="YP_009243615.1"
                     /db_xref="GI:1016472797"
                     /db_xref="GeneID:27214286"
                     /label="ndhD CDS"
     gene            complement(119520..121022)
                     /gene="ndhD"
                     /locus_tag="A4330_gp009"
                     /db_xref="GeneID:27214286"
                     /label="ndhD gene"
     CDS             complement(121138..121383)
                     /gene="psaC"
                     /locus_tag="A4330_gp008"
                     /codon_start=1
                     /transl_table=11
                     /product="photosystem I subunit VII"
                     /protein_id="YP_009243616.1"
                     /db_xref="GI:1016472798"
                     /db_xref="GeneID:27214287"
                     /label="psaC CDS"
     gene            complement(121138..121383)
                     /gene="psaC"
                     /locus_tag="A4330_gp008"
                     /db_xref="GeneID:27214287"
                     /label="psaC gene"
     CDS             complement(121640..121945)
                     /gene="ndhE"
                     /locus_tag="A4330_gp007"
                     /codon_start=1
                     /transl_table=11
                     /product="NADH-plastoquinone oxidoreductase subunit 4L"
                     /protein_id="YP_009243617.1"
                     /db_xref="GI:1016472799"
                     /db_xref="GeneID:27214288"
                     /label="ndhE CDS"
     gene            complement(121640..121945)
                     /gene="ndhE"
                     /locus_tag="A4330_gp007"
                     /db_xref="GeneID:27214288"
                     /label="ndhE gene"
     CDS             complement(122164..122694)
                     /gene="ndhG"
                     /locus_tag="A4330_gp006"
                     /codon_start=1
                     /transl_table=11
                     /product="NADH-plastoquinone oxidoreductase subunit 6"
                     /protein_id="YP_009243618.1"
                     /db_xref="GI:1016472800"
                     /db_xref="GeneID:27214289"
                     /label="ndhG CDS"
     gene            complement(122164..122694)
                     /gene="ndhG"
                     /locus_tag="A4330_gp006"
                     /db_xref="GeneID:27214289"
                     /label="ndhG gene"
     CDS             complement(123070..123573)
                     /gene="ndhI"
                     /locus_tag="A4330_gp005"
                     /codon_start=1
                     /transl_table=11
                     /product="NADH-plastoquinone oxidoreductase subunit I"
                     /protein_id="YP_009243619.1"
                     /db_xref="GI:1016472801"
                     /db_xref="GeneID:27214290"
                     /label="ndhI CDS"
     gene            complement(123070..123573)
                     /gene="ndhI"
                     /locus_tag="A4330_gp005"
                     /db_xref="GeneID:27214290"
                     /label="ndhI gene"
     exon            complement(123666..124204)
                     /gene="ndhA"
                     /locus_tag="A4330_gp004"
                     /number=2
                     /label="ndhA exon 2"
     CDS             join(complement(125269..125821),
                     complement(123666..124204))
                     /gene="ndhA"
                     /locus_tag="A4330_gp004"
                     /codon_start=1
                     /transl_table=11
                     /product="NADH-plastoquinone oxidoreductase subunit 1"
                     /protein_id="YP_009243620.1"
                     /db_xref="GI:1016472802"
                     /db_xref="GeneID:27214291"
                     /label="ndhA CDS"
     gene            complement(123666..125821)
                     /gene="ndhA"
                     /locus_tag="A4330_gp004"
                     /db_xref="GeneID:27214291"
                     /label="ndhA gene"
     intron          complement(124205..125268)
                     /gene="ndhA"
                     /locus_tag="A4330_gp004"
                     /label="ndhA intron"
     exon            complement(125269..125821)
                     /gene="ndhA"
                     /locus_tag="A4330_gp004"
                     /number=1
                     /label="ndhA exon 1"
     CDS             complement(125823..127004)
                     /gene="ndhH"
                     /locus_tag="A4330_gp003"
                     /codon_start=1
                     /transl_table=11
                     /product="NADH-plastoquinone oxidoreductase subunit 7"
                     /protein_id="YP_009243621.1"
                     /db_xref="GI:1016472803"
                     /db_xref="GeneID:27214292"
                     /label="ndhH CDS"
     gene            complement(125823..127004)
                     /gene="ndhH"
                     /locus_tag="A4330_gp003"
                     /db_xref="GeneID:27214292"
                     /label="ndhH gene"
     CDS             complement(127083..127355)
                     /gene="rps15"
                     /locus_tag="A4330_gp002"
                     /codon_start=1
                     /transl_table=11
                     /product="ribosomal protein S15"
                     /protein_id="YP_009243622.1"
                     /db_xref="GI:1016472804"
                     /db_xref="GeneID:27214293"
                     /label="rps15 CDS"
     gene            complement(127083..127355)
                     /gene="rps15"
                     /locus_tag="A4330_gp002"
                     /db_xref="GeneID:27214293"
                     /label="rps15 gene"
     CDS             complement(127711..133179)
                     /gene="ycf1"
                     /locus_tag="A4330_gp001"
                     /codon_start=1
                     /transl_table=11
                     /product="hypothetical chloroplast RF1"
                     /protein_id="YP_009243623.1"
                     /db_xref="GI:1016472805"
                     /db_xref="GeneID:27214294"
                     /label="ycf1 CDS"
     gene            complement(127711..133179)
                     /gene="ycf1"
                     /locus_tag="A4330_gp001"
                     /db_xref="GeneID:27214294"
                     /label="ycf1 gene"
     repeat_region   131310..1195
                     /Identical_Bases="12,600"
                     /Mismatched_Bases=0
                     /Frequency=2
                     /Percent_Identical="100%"
                     /annotation_group="Repeat 1"
                     /All_Locations="113,795-; 131,310+"
                     /label="Repeat 1"
     repeat_region   complement(131310..142714)
                     /Identical_Bases="11,405"
                     /Mismatched_Bases=0
                     /Frequency=2
                     /Percent_Identical="100%"
                     /annotation_group="Repeat 1"
                     /All_Locations="102,391+; 142,714-"
                     /label="Repeat 1"
     tRNA            133507..133578
                     /gene="trnN"
                     /locus_tag="A4330_gt031"
                     /product="tRNA-Asn"
                     /note="anticodon:GUU"
                     /db_xref="GeneID:27214295"
                     /transcription="TCCTCAGTAGCTCAGTGGTAGAGCGGTCGGCTGTTAACTGAC
                     TGGTCGTAGGTTCGAATCCTACCTGGGGAG"
                     /label="trnN tRNA"
     gene            133507..133578
                     /gene="trnN"
                     /locus_tag="A4330_gt031"
                     /db_xref="GeneID:27214295"
                     /label="trnN gene"
     tRNA            complement(134164..134237)
                     /gene="trnR"
                     /locus_tag="A4330_gt032"
                     /product="tRNA-Arg"
                     /note="anticodon:ACG"
                     /db_xref="GeneID:27214296"
                     /transcription="GGGCCTGTAGCTCAGAGGATTAGAGCACGTGGCTACGAACCA
                     CGGTGTCGGGGGTTCGAATCCCTCCTCGCCCA"
                     /label="trnR tRNA"
     gene            complement(134164..134237)
                     /gene="trnR"
                     /locus_tag="A4330_gt032"
                     /db_xref="GeneID:27214296"
                     /label="trnR gene"
     rRNA            complement(134495..134615)
                     /gene="rrn5"
                     /locus_tag="A4330_gr004"
                     /product="5S ribosomal RNA"
                     /db_xref="GeneID:27214297"
                     /transcription="TATTCTGGTGTCCTAGGCGTAGAGGAACCACACCAATCCATC
                     CCGAACTTGGTGGTTAAACTCTACTGCGGTGACGATACTGTAGGGGAGGTCCTGCGGA
                     AAAATAGCTCGACGCCAGGAT"
                     /label="rrn5 rRNA"
     gene            complement(134495..134615)
                     /gene="rrn5"
                     /locus_tag="A4330_gr004"
                     /db_xref="GeneID:27214297"
                     /label="rrn5 gene"
     rRNA            complement(134874..134976)
                     /gene="rrn4.5"
                     /locus_tag="A4330_gr003"
                     /product="4.5S ribosomal RNA"
                     /db_xref="GeneID:27214298"
                     /transcription="GAAGGTCACGGCGAGACGAGCCGTTTATCATTACGATAGGTG
                     TCAAGTGGAAGTGCAGTGATGTATGCAGCTGAGGCATCCTAACAGACCGGTAGACTTG
                     AAC"
                     /label="rrn4.5 rRNA"
     gene            complement(134874..134976)
                     /gene="rrn4.5"
                     /locus_tag="A4330_gr003"
                     /db_xref="GeneID:27214298"
                     /label="rrn4.5 gene"
     rRNA            complement(135075..137897)
                     /locus_tag="A4330_gr002"
                     /product="23S ribosomal RNA"
                     /db_xref="GeneID:27214299"
                     /transcription="TTCAAACGAGGAAAGGCTTACGGTGGATACCTAGGCACCCAG
                     AGACGAGGAAGGGCGTAGTAAGCGACGAAATGCTTCGGGGAGTTGAAAATAAGCATAG
                     ATCCGGAGATTCCCGAATAGGTCAACCTTTAAAACTGCTGCTGAATCCATGGGCAGGC
                     AAGAGACAACCTGGCGAACTGAAACATCTTAGTAGCCAGAGGAAAAGAAAGCAAAAGC
                     GATTCCCGTAGTAGCGGCGAGCGAAATGGGAGCAGCCTAAACCGTGAAAACGGGGTTG
                     TGGGAGAGCAATACAAGCGTCGTGCTGCTAGGCGAAGCGGTGGAGTACTGCACCCTAG
                     ATGGCGAGAGTCCAGTAGCCGAAAGCATCACTAGCTTATGCTCTGACCCGAGTAGCAT
                     GGGGCACGTGGAATCCCGTGTGAATCAGCAAGGACCACCTTGCAAGGCTAAATACTCC
                     TGGGTGACCGATAGCGAAGTAGTACCGTGAGGGAAGGGTGAAAAGAACCCCCATCGGG
                     GAGTGAAATAGAACATGAAACCGTAAGCTCCCAAGCAGTGGGAGGAGCCCGGGGCTCT
                     GACCGCGTGCCTGTTGAAGAATGAGCCGGCGACTCATAGGCAGTGGCTTGGTTAAGGG
                     AACCCACCGGAGCCGTAGCGAAAGCGAGTCTTCATAGGGCAATTGTCACTGCTTATGG
                     ACCCGAACCTGGGTGATCTATCCATGACCAGGATGAAGCTTGGGTGAAACTAAGTGGA
                     GGTCCGAACCGACTGATGTTGAAGAATCAGCGGATGAGTTGTGGTTAGGGGTGAAATG
                     CCACTCGAACCCAGAGCTAGCTGGTTCTCCCCGAAATGCGTTGAGGCGCAGCAGTTGA
                     CTGGACATCTAGGGGTAAAGCACTGTTTCGGTGCGGGCCGCGAGAGCGGTACCAAATC
                     GAGGCAAACTCTGAATACTAGATATGACCTCAAAATAAAATAACAGGGGTCAAGGTCG
                     GCCAGTGAGACGATGGGGGATAAGCTTCATCGTCGAGAGGGAAACAGCCCGGATCACC
                     AGCTAAGGCCCCTAAATGACCGCTCAGTGATAAAGGAGGTAGGGGTGCAGAGACAGCC
                     AGGAGGTTTGCCTAGAAGCAGCCACCCTTGAAAGAGTGCGTAATAGCTCACTGATCGA
                     GCGCTCTTGCGCCGAAGATGAACGGGGCTAAGCGATCTGCCGAAGCTGTGGGATGTAA
                     AAATACATCGGTAGGGGAGCGTTCCGCCTTAGAGGGAAGCACCCGCGCGAGCGGTAGT
                     GGACGAAGCGGAAGCGAGAATGTCGGCTTGAGTAACGCAAACATTGGTGAGAATCCAA
                     TGCCCCGAAAACCTAAGGGTTCCTCCGCAAGGTTCGTCCACGGAGGGTGAGTCAGGGC
                     CTAAGATCAGGCCGAAAGGCGTAGTCGATGGACAACAGGTGAATATTCCTGTACTACC
                     CCTTGTTGGTCCCGAGGGACGGAGGAGGCTAGGTTAGCCGAAAGATGGTTATCGGTTC
                     AAGGACGTAAGGTGACCCTGCTTTGCAGGGTAAGAAGGGGTAGAGAAAATGCCTCGAG
                     CCAATGTTCGAGTACCAGGCGCTACGGCGCTGAAGTAACCCATGCCATACTCCCAGGA
                     AAAGCTCGAACGACCTTCAACAAAAGGGTACCTGTACCCGAAACCGACACAGGTAGGT
                     AGGTAGAGAATACCTAGGGGCGCGAGACAACTCTCTCTAAGGAACTCGGCAAAATAGC
                     CCCGTAACTTCGGGAGAAGGGGTGCCTCCTCACAAAGGGGGTCGCAGTGACCAGGCCC
                     GGGCGACTGTTTACCAAAAACACAGGTCTCCGCAAAGTCGTAAGACCATGTATGGGGG
                     CTGACGCCTGCCCAGTGCCGGAAGGTCAAGGAAGTTGGTGACCTGATGACAGGGGAGC
                     CGGCGACCGAAGCCCCGGTGAACGGCGGCCGTAACTATAACGGTCCTAAGGTAGCGAA
                     ATTCCTTGTCGGGTAAGTTCCGACCCGCACGAAAGGCGTAACGATCTGGGCACTGTCT
                     CGGAGAGAGGCTCGGTGAAATAGACATGTCTGTGAAGATGCGGACTACCTGCACCTGG
                     ACAGAAAGACCCTATGAAGCTTCACTGTTCCCTGGGATTGGCTTTGGGCCTTTCCTGC
                     GCAGCTTAGGTGGAAGGCGAAGAAGGCCTCCTTCCGGGGGGGCCCGAGCCATCAGTGA
                     GATACCACTCTGGAAGAGCTAGAATTCTAACCTTGTGTCAGGACCTACGGGCCAAGGG
                     ACAGTCTCAGGTAGACAGTTTCTATGGGGCGTAGGCCTCCCAAAAGGTAACGGAGGCG
                     TGCAAAGGTTTCCTCGGGCCGGACGGAGATTGGCCCTCGAGTGCAAAGGCAGAAGGGA
                     GCTTGACTGCAAGACCCACCCGTCGAGCAGGGACGAAAGTCGGCCTTAGTGATCCGAC
                     GGTGCCGAGTGGAAGGGCCGTCGCTCAACGGATAAAAGTTACTCTAGGGATAACAGGC
                     TGATCTTCCCCAAGAGCTCACATCGACGGGAAGGTTTGGCACCTCGATGTCGGCTCTT
                     CGCCACCTGGGGCTGTAGTATGTTCCAAGGGTTGGGCTGTTCGCCCATTAAAGCGGTA
                     CGTGAGCTGGGTTCAGAACGTCGTGAGACAGTTCGGTCCATATCCGGTGTGGGCGTTA
                     GAGCATTGAGAGGACCTTTCCCTAGTACGAGAGGACCGGGAAGGACGCACCTCTGGTG
                     TACCAGTTATCGTGCCCACGGTAAACGCTGGGTAGCCAAGTGCGGAGCGGATAACTGC
                     TGAAAGCATCTAAGTAGTAAGCCCACCCCAAGATGAGTGCTCTCCT"
                     /label="23S rRNA"
     gene            complement(135075..137897)
                     /locus_tag="A4330_gr002"
                     /db_xref="GeneID:27214299"
                     /label="gene"
     tRNA            join(complement(138899..138936),
                     complement(138050..138084))
                     /gene="trnA"
                     /locus_tag="A4330_gt033"
                     /product="tRNA-Ala"
                     /db_xref="GeneID:27214304"
                     /transcription="GGGGATATAGCTCAGTTGGTAGAGCTCCGCTCTTGCAAGGCG
                     GATGTCAGCGGTTCGAGTCCGCTTATCTCCA"
                     /label="trnA"
     exon            complement(138050..138084)
                     /gene="trnA"
                     /locus_tag="A4330_gt033"
                     /number=2
                     /label="trnA exon 2"
     gene            complement(138050..138936)
                     /gene="trnA"
                     /locus_tag="A4330_gt033"
                     /db_xref="GeneID:27214304"
                     /label="trnA gene"
     intron          complement(138085..138898)
                     /gene="trnA"
                     /locus_tag="A4330_gt033"
                     /label="trnA intron"
     exon            complement(138899..138936)
                     /gene="trnA"
                     /locus_tag="A4330_gt033"
                     /number=1
                     /label="trnA exon 1"
     tRNA            join(complement(139986..140022),
                     complement(139001..139035))
                     /gene="trnI"
                     /locus_tag="A4330_gt034"
                     /product="tRNA-Ile"
                     /note="anticodon:GAU"
                     /db_xref="GeneID:27214300"
                     /transcription="GGGCTATTAGCTCAGTGGTAGAGCGCGCCCCTGATAAGGGCG
                     AGGTCTCTGGTTCAAGTCCAGGATGGCCCA"
                     /label="trnI tRNA"
     exon            complement(139001..139035)
                     /gene="trnI"
                     /locus_tag="A4330_gt034"
                     /number=2
                     /label="trnI exon 2"
     gene            complement(139001..140022)
                     /gene="trnI"
                     /locus_tag="A4330_gt034"
                     /db_xref="GeneID:27214300"
                     /label="trnI gene"
     exon            complement(139986..140022)
                     /gene="trnI"
                     /locus_tag="A4330_gt034"
                     /number=1
                     /label="trnI exon 1"
     rRNA            complement(140317..141806)
                     /gene="rrn16"
                     /locus_tag="A4330_gr001"
                     /product="16S ribosomal RNA"
                     /db_xref="GeneID:27214301"
                     /transcription="CTCATGGAGAGTTCGATCCTGGCTCAGGATGAACGCTGGCGG
                     CATGCTTAACACATGCAAGTCGGACGGGAAGTGGTGTTTCCAGTGGCGGACGGGTGAG
                     TAACGCGTAAGAACCTGCCCTTGGGAGGGGAACAACAGCTGGAAACGGCTGCTAATAC
                     CCCGTAGGCTGAGGAGCAAAAGGAGGAATCCGCCCGAGGAGGGGCTCGCGTCTGATTA
                     GCTAGTTGGTGAGGCAATAGCTTACCAAGGCGATGATCAGTAGCTGGTCCGAGAGGAT
                     GATCAGCCACACTGGGACTGAGACACGGCCCAGACTCCTACGGGAGGCAGCAGTGGGG
                     AATTTTCCGCAATGGGCGAAAGCCTGACGGAGCAATGCCGCGTGGAGGTAGAAGGCCC
                     ACGGGTCGTGAACTTCTTTTCCCGGAGAAGAAGCAATGACGGTATCTGGGGAATAAGC
                     ATCGGCTAACTCTGTGCCAGCAGCCGCGGTAATACAGAGGATGCAAGCGTTATCCGGA
                     ATGATTGGGCGTAAAGCGTCTGTAGGTGGCTTTTTAAGTCCGCCGTCAAATCCCAGGG
                     CTCAACCCTGGACAGGCGGTGGAAACTACCAAGCTGGAGTACGGTAGGGGCAGAGGGA
                     ATTTCCGGTGGAGCGGTGAAATGCGTAGAGATCGGAAAGAACACCAACGGCGAAAGCA
                     CTCTGCTGGGCCGACACTGACACTGAGAGACGAAAGCTAGGGGAGCGAATGGGATTAG
                     ATACCCCAGTAGTCCTAGCCGTAAACGATGGATACTAGGCGCTGTGCGTATCGACCCG
                     TGCAGTGCTGTAGCTAACGCGTTAAGTATCCCGCCTGGGGAGTACGTTCGCAAGAATG
                     AAACTCAAAGGAATTGACGGGGGCCCGCACAAGCGGTGGAGCATGTGGTTTAATTCGA
                     TGCAAAGCGAAGAACCTTACCAGGGCTTGACATGCCGCGAATCCTCTTGAAAGAGAGG
                     GGTGCCTTCGGGAACGCGGACACAGGTGGTGCATGGCTGTCGTCAGCTCGTGCCGTAA
                     GGTGTTGGGTTAAGTCCCGCAACGAGCGCAACCCTCGTGTTTAGTTGCCATCATTTAG
                     TTTGGAACCCTGAACAGACTGCCGGTGATAAGCCGGAGGAAGGTGAGGATGACGTCAA
                     GTCATCATGCCCCTTATGCCCTGGGCGACACACGTGCTACAATGGCCGGGACAAAGGG
                     TCGCGATCCCGCGAGGGTGAGCTAACTCCAAAAACCCGTCCTCAGTTCGGATTGCAGG
                     CTGCAACTCGCCTGCATGAAGCCGGAATCGCTAGTAATCGCCGGTCAGCCATACGGCG
                     GTGAATTCGTTCCCGGGCCTTGTACACACCGCCCGTCACACTATGGGAGCTGGCCATG
                     CCCGAAGTCGTTACCTTAACCGCAAGGAGGGGGATGCCGAAGGCAGGGCTAGTGACTG
                     GAGTGAAGTCGTAACAAGGTAGCCGTACTGGAAGGTGCGGCTGGATCACCTCCTTT"
                     /label="rrn16 rRNA"
     gene            complement(140317..141806)
                     /gene="rrn16"
                     /locus_tag="A4330_gr001"
                     /db_xref="GeneID:27214301"
                     /label="rrn16 gene"
ORIGIN      
        1 gtggtttata actactacta ctgcttggta aggcagcttt tttacaacaa ctcttggagg
       61 gtcctacttc tttggataag ggagaaccag gtcttaccct actccttccg gtctccgttg
      121 tatcaatgtc caacgactcc attgcatgta ctctattagc cagaaacccc ttgttcatga
      181 aaggccattt catgttaaat ccaagaaagt aggggataaa aagaaactct aatattataa
      241 atattataaa gtattctaag acgcggaaaa atatctcaaa ccgcgaatac ctctgattag
      301 ccatgttttt ctgtatacct cctattagtc atgttttgat tttatttata atttatatat
      361 gcaattatgt ttcgatgaat atgcataaga aatataaatt tttttatgac tatttagaac
      421 ttatatatgc aattatgttt cgatgaatat gcataagaaa tataaatttt tttatgacta
      481 tttagaactt atatatgcaa ttatgtttcg atggatatgc ataagaaata taaatttttt
      541 ttatgactat ttagaactta tagactattt agaacttata tatgcaattt tttaaatttt
      601 ttgatttggt tggcacaggg tcagggcctt tctcgctggg cgaacgacgg gaattgaacc
      661 cgcgcatggt ggattcacaa tccactgcct tgatccactt ggctacatcc gccccgccaa
      721 ttttctttta tttattttta tttaaaagga ttcctttttg atcattcaaa aatatttgtt
      781 tatctaaaac agtctgaaat ataaaaaaag caataccgcc ctcttgatag aataagaggg
      841 cggtattgct ttttttattt caaaaaactc gtatatacta aaacccggcc ttacccattt
      901 gtagatggag cttcaacagc agctaggtct agaggaaagt tatgagcatt acgttcgtgc
      961 ataacttcca taccaaggtt agcgcggtta atgatatcag cccaagtatt aattacacgg
     1021 ccttgactgt caactacaga ttggttgaaa ttgaaaccgt ttaggttaaa cgccatagtg
     1081 ctgataccta aagcagtaaa ccagatacct actacaggcc aagcggctag gaagaagtgt
     1141 aaagaacgag agttgttgaa actagcatat tggaagatca atcggccaaa ataaccatga
     1201 gcggctacga tattataagt ttcttcctct tgcccgaacc tgtaaccttc attagcagat
     1261 tcattttctg tggtttccct gatcaaacta gaggttacca aggaaccatg catagcacta
     1321 aatagggaac cgccgaatac accagctacg cctaacatgt gaaatgggtg cataaggatg
     1381 ttgtgctcag cctggaatac aatcatgaag ttgaaagtac cagagattcc tagaggcata
     1441 ccatcagaaa aacttccttg accaattggg tagatcaaga aaacagcagt agcagctgca
     1501 acaggagctg aatatgcaac agcaatccaa ggtcgcatac ccagacggaa actaagctcc
     1561 cactcacgac ccatgtagca agctacacca agtaaaaagt gtagaacgat taattcataa
     1621 ggaccgccat tgtataacca ttcatcaaca gaagccgctt cccagattgg ataaaagtgc
     1681 aaacctatag ctgcagaagt cggaataatg gcaccggaaa taatattgtt gccataaagt
     1741 agagatccag aaacaggctc acgaatacca tcaatatcta ctggaggagc agcaatgaag
     1801 gcgataataa atacagaagt tgcggtcaat aaagtaggaa tcatcaaaac accaaaccat
     1861 ccaatgtaaa gacggttttc ggtgctggtt atccagttac agaagcgacc ccataggctt
     1921 tcgctttcgc gtctctctaa aatagcagtc atgagaaaat cttggtttat ttaattatca
     1981 gggactccca agcacacgaa ttttatataa ctcaaaatat aaggcttgtt attcaacaat
     2041 ataacattac ttatatgtct ttgtcaacca ctatttatct agacatatcc aagctttttg
     2101 taagtatatt gttgaaaaaa agtaattata tataccccct ttttggtttt tggcggtggg
     2161 ttgcccggga ttcgaacccg gaactagtcg gatggagtag ataatttccc tgttaaatag
     2221 gtaaacaccc ctccccaaac cgtgcttgca tttttcattg cacacggctt tccctatgta
     2281 tacatttaaa accttcttac ttataacttt aaaaaagttg aatactcggt tgatttaacc
     2341 cttactacat cctacatcaa catttcagaa aaaatattgt tatcttcatt ttttatcttc
     2401 attacctaca tttttagtaa caatttacat gatttcctaa cgaatcattc aattaataac
     2461 tggccaaatc attgatacaa ataatatcca aataccaaat acgccttcta tataacctct
     2521 ccgaagtgga agaagctctt ggaaaggtca aataaaggac ttgctcttcc gcagtaacga
     2581 attcttccaa taaccccgag cccgatcttt tcaaaaaagc acgtacagta cttttatgtt
     2641 tacgagccaa agttctagca caagacagtc gaagtatata ctttattcga tacaaactct
     2701 ttttttgtga ggatccacta taataatgat aaatatttct gcagatacgc ccaaatcgga
     2761 caacaatatc cgaatctgat aaatcagtcc aaaccgcctt actaataggg tgccccaata
     2821 cgttacaaaa tctcgcctta gccaatgatc caattagagg aacaattgga acaagagtat
     2881 cgaacttatt aataggatta tcaattataa atgcattttc tagcatttga ctgcgtacca
     2941 ttgaagggtt tagtcgcgca cttgatagat agcccagaag agctagggaa tgattatata
     3001 attggtttat acagacccgt cccggctgag accataggta aaaattacat ttccataaat
     3061 tgacaaaata atatgtccat tttttcatca aaaggggcgt cccttttgaa gcgagaattg
     3121 attttccttg ataactaata taatgcatga aagggtcctt aaacaaccat agattgtcct
     3181 gaaaggcctt agcaaaagct tctacaagtc caagatgttc tagttttcca tagaaaaaga
     3241 ttcgttcaag aagggttcca gaagacgttg agcataaatg agaagatttg ttacgaagaa
     3301 agacgaagat ggattcgtat tcacatagat gagaattata taggacgaag aaaaaccttt
     3361 gatttatttt tgaaaaacaa gaactggctt tatttggagt attacaaata cgatactcgt
     3421 ggagaaagaa tcttaataaa tgtaaagaag aagcgtcttc tacccagtag cgaagagttt
     3481 gaaccaatat ttcaagatgg actgggtagg gtattagtat ctctaacaca taaattaaat
     3541 gtgaaaattt gtcctctaaa aaagggaata ttgaatgaat tgatcgtaaa ttatgagatt
     3601 taactattcc tttcctttct agcgaagata ataatcggag ataaaacgga atttctacaa
     3661 tgactgcaaa tccttctgat atcatttgaa aattaaaatt cttgttgcgc ccaaaaaagg
     3721 tattttgggt aaaatcatta gcaaaaagaa tcaaatgatt ctgttcatac tgatacattc
     3781 gctcaattgc acgtttcaca attagtaagc taaacttatt ataacctgca ttttccaaca
     3841 aaacggatct atttctattt aaaccatgat catgcgcaag tgcataaata tactcctgaa
     3901 agataagtgg atataagaag tagtgttgtt gagatatatt tagctttaaa tatttttgga
     3961 attcctccat tttaaattct agttgaacta aaggtagagg attttggggg ttatcaatga
     4021 aacatagtgc gatacagtca aaacgaggta ttcgagtaat aaatgaatag atacctcggg
     4081 gatacaggta aacttatcaa cggattatct atcctctctt ttccatttaa acgaataagt
     4141 tatgttcgtt ataggataac aaaagactta gaaatccttt attttttcaa cctaatcgct
     4201 cttttgattt tggaattttt ttatcaatat actgtttctt ctacacacac atttctattc
     4261 cataatggaa aatgtcaata gttaggattc attaaaatat aaagaattcg ttcatgggat
     4321 aatcccttcc cgtatcaggc actaatacat ttttaacgtc taattagatc gggtaatcgt
     4381 tcaaattaag aacagaagct cgttgctttt tccctataat caataatcat atcaataaat
     4441 aaataaattg aagccattag ggctctatat ccatttattc atccgaccca acttgaaatt
     4501 gaattcattt tgttccgttt caaaaaagaa cacaacggtt tgtaccgatt cggaaagaat
     4561 gaaatattct cagaactctt cgttgatccg acatgctatt ttttccattc attccctttc
     4621 aggatcagtc gtggtcttcc aaactttacc gatggtatgg acgaatccct cgcttcatcc
     4681 aaatgtgtaa aagatcctag ccgcacttaa aagccgagta ctctaccgtt gagttagcaa
     4741 cccgaataga aaaagtttat gtaaatacaa tcaaaaaaaa agatcgataa atgtcaaaat
     4801 ttatagacca cctcttcgtt cttatgttat cgacttttaa atcaaaaccc ctattcttat
     4861 tatatcaaag agaattcaag gaatcccacc atttgaataa tataaggtaa aaataaaacc
     4921 gctcggacaa aaagaaattt atctacttat cacgatgaat tatatttgtt cgatacactg
     4981 ttgtcaatat aaatgttgag aaaataatac aatggaaaaa caaaaaaaaa aaatggaatt
     5041 tatttcaata ttattaaaaa ggggcttgtg ttagattggc actacatagc tgaaaaaagt
     5101 ttagatagag gaataaaaaa agaccaagta gaaaaaaata tcagattgaa tcaataataa
     5161 gtaactagaa taaaaaaagg gaggattcct tggttattac ttattagtat agtttcaacg
     5221 aaaaccgacc aattgaagga actcccagaa ttttatattt ctaggatcaa gcaactcgag
     5281 ttttgtcgtt ctagaacatg agattttata gaagcaatga aaaatagata tgagtagaat
     5341 ccaaaaaagg aaaaaagtat atataaatat aaaaatttat ataagaatta ctatcccttt
     5401 ctatttcttt atttccttaa ttaaattttg tttgattagg accaagttac ttaaaaacct
     5461 ctgccttttt taaaagatcc caaacagttc ctgtgggctg agcgcccttt tcaaggaaat
     5521 atagaatagc gggaacgttt aaataacttt gattctttat cggatcataa aaacctacgt
     5581 tccgaagatc tcttccttct cttcgggatc gaacatcaat tgcaacgatt cgatagacgg
     5641 ctcattggga tagatctaag taaatgaaca agaccccccc ctagaaacgt ataggaagtt
     5701 ttctcctcgt acggctcgag aaaaaatgat ttggagtttt gtctacgtat agaattataa
     5761 tttctggcaa aggagttgat aaaataaatt agaatgggat ttaactcatt tttttcttcc
     5821 cccttcctga aaaaataaaa atcatttgta cccataactc aagttggata attctcaaag
     5881 agcttaaaag aaaaaaaatc tttaggcaat ttatttaatt ttttgaatgg tctttaaccc
     5941 cctcttgctt gtctcattta atctttatta ttatccagtt attgagacaa ttgaaaaaac
     6001 ggtgtttcct tgttctggga tccttttttt gttttaaatc agtgggttta gacattactt
     6061 cggtgcttct taatccttac aaaatggcag caacataccc cttttgtgga tttctttcta
     6121 tcaaatcaaa gaatcatata aacgctcgat tcccgcgtga tacactttga atcgaaagac
     6181 ttttctcaat ttcaacaaat ttttactttt gaattaaaaa cttgactgaa tcggatcctt
     6241 tcaatttcta tattaatata cttacaaagt tgttctaatt tattgattgg tattaaccct
     6301 agattcttgc cccctgaaag atgaatccat actttctacc cgagctccat catgtactat
     6361 attcattaca acctaacaaa aaaacaacct aacaaaaaaa ggattctagt gaaaacagaa
     6421 cagatgtcgg gtcaagagca ccttcattca tagaaaagat ggcggatgta agaataaaaa
     6481 tccacaccgg atcgtgtcct tcaagtcgca cgttgctttc taccacagcg tttcaaacga
     6541 agttttacca taacaaaaaa ttcctctaat ttggaaccca tatggaattg attcaattat
     6601 ggaatcatga atagtcattg gttccgtcga tacataaaca tattaatcta tacccttttt
     6661 ttcttctata caaattcttc tatacaaaga cggcaaaaat ttttttgaag caatcttagc
     6721 aagaccccac ctattattgt atgttattgt atgaatgcaa cactttaact ttacttttta
     6781 ttaaaaaaaa taaaatatct gtttcttttc gaattgaacc atcaacgatt taaagcagat
     6841 aaatggattg aaaaaaaacc catttttatt tttttgtgtg agatagataa aaaagaccga
     6901 tcgaagagaa tatttaagta cttgttcttt cgattcgaat tttattaata agataagatg
     6961 aacgaattag tggtttttcg tacctatgag atagactgaa ctacagtctt tattatggat
     7021 ccgttacata tgtaacttga ttcgttatta atgagattcg gacatacaca gatatacata
     7081 tatttaaatg aagacctcct gttactgtta ctaattaaga actatctatc ccataactct
     7141 ctgggaatgc tgaatcagaa caaaaataaa aaaggatacc ttttggggaa aggatactct
     7201 ctagggacaa agacaaacaa gtccagatta ggcgcttgct cctaattttt tagtttaccc
     7261 aaacccagtc ttgtaagaga cttaatccca ttaattgaat gtaataaccc ccctcttgtt
     7321 tagaataaag agatcctaat aatttggcta ccccattttt ttaagtttaa tttgaatgga
     7381 taaagaataa gatataggat ataggaaaga agtgctcttt cttagtgtaa tttaaaaaga
     7441 tacgagacgt aaggtttttt cttcaaatta agtagctata aaccccttca atatgaattg
     7501 aatgaacata tgatgaaaaa tacgcccata ctttattttt taattagttg aattcaacta
     7561 gggtgtgacc tatgttccca tcatatcttg atgacaaaca aatatattta gtaatatctg
     7621 tatgttgtga aaaacaaaga tatgattcat aaaagaatca ttcaaaatta taaaaattct
     7681 aaaagaaaca agaatgacat tctatccaat attaggcatt taaacataac gttactttca
     7741 aaataaactt ttactctgat acaatgtatc tacctgggac gaaaggattc gaacctccga
     7801 ataccgggac caaaacccgt tgccttacca cttggccacg ccccatctat atttccattc
     7861 tacaccaata aagaataata ttagtattgg gtcttggtca attacagggc aattttatat
     7921 ataaaatttt tatagaatag attagattct tgctaggatt tttacgcgtg tagatataga
     7981 attcagccga attcattgat cattacatat aatttaatta agatattcta tgaaagtatt
     8041 atttcttcta ttctcctttg tttgagaatt ggggaatttt tgattggatg tgttcaaaga
     8101 aaaagaagga tttttgtcta ccttacttta cttcattttc cttatatcat taactcaatc
     8161 aaaatgcaat tagctccaag aacaaaacgc ctgttatgct taatatcttt agtttgatct
     8221 gcatttgtct taattctgcc ttttattcga gtagtctttt cttcgccaaa ttgcccgagg
     8281 cctacgcttt tttgaatcca atcgtagatc ttatgccagt catacctttg ttcttttttc
     8341 tcttagcctt cgtttggcaa gctgctgtaa gttttcgatg agatccttaa tattattcta
     8401 taaaattaat gctttattag tcttatacta taaaccttcg attcaaacat tgaaagtctt
     8461 ggttggatag cttcgagaaa tccaaatctg gctaaccccg gattccccat tctgcccttt
     8521 tgaaagaccc tatatataag gttaaggtta ggatcccccg caatatctaa ttggaggtat
     8581 gaaataaatt tttggtaatg gaggatctat tctcttttct catttttttt tacaaaaaaa
     8641 gatcttggag attgtgtaat gcttactctc aaacttttcg tttacacagt agtgatattc
     8701 tttgtttctc tatttatctt tggattccta tctaatgatc cggggcgtaa tcctggacgt
     8761 gaagaataaa aaagggagtt ttcattttca ttgcttgatt tttaaatttt cttaggattt
     8821 tttatctatt ccacatggtt aaccaggaaa cattaaaaag gattggcaaa atttgaaaga
     8881 gaaatcaaat attaagtcat caacaaaaac ggaaagagag ggattcgaac cctcggtacg
     8941 aataactcgt acaacgaatt agcaatccgc cgctttagtc cactcagcca tctctcccaa
     9001 ttgaaaaaca taattactat gttatattac acatgaaata aggatttaaa aagtatttct
     9061 ttctctttct ttatcttatc tatattctat ctacaacttt tattagcaat tacagttagt
     9121 tcaagtaagg gatcgaaaga ttcaatagaa aaaacagaaa gaagacccct ttgctttgat
     9181 tttgttcgaa agggcctttt ttattcccgt ggcctggcct ggtaagtacc tagccgggcc
     9241 ttttttgttc caacgaatcc tacggtttct ctaataaaaa aggggggggg gttgctatta
     9301 aagcaacaac aaaaagacaa agtgctgttt tcattcttat tattagataa aataatataa
     9361 catcaatacg tcatttctta ttattttttt atttcttcct ttttttattt ttatgaattt
     9421 ttttttttca atttatgaat ccccacgaaa aacgtcaaca ctctcatttt catgattctt
     9481 ttatgatcct gtcttgatta gcccaaatta tccctgttcg acaaaaggcc ctttgtatat
     9541 aataatcgca ttgtagcggg tatagtttag tggtaaaagt gtgattcgtt cgagtaaccc
     9601 ccttaaaaag ttaaggggtc ttttcggttt gattcatatt ccgataaaaa actttatttc
     9661 ttaaaagggt ttaatccttt acccctcaat gacatattgg aggaaaaata aaaattatcg
     9721 tgatttggat ccaaggatta cttaaaaaat tttaaattgg tttattaaat tgcgaaacat
     9781 aattatttaa ttggatcaat acttccaatt gactgagtat gagtaaagga tccatggatg
     9841 gagatataaa agtagatttc taatcgtaac taaatcttcc aattttgttt ttatttgtag
     9901 aaaaaaattg aagcaaaata gtatagctat taaaggatga ctttagttta ctagagttat
     9961 cgacatatta ttttaatatt attttagctc ggtggaaaca aaaccttttt cctcaggatc
    10021 ctttcaaata gaaatataga acgaagtaac tagaaaggtt gtcataatca tctttttttc
    10081 tagagggatc atctagaaag cgaatctgtt tgaatgtatt caaacaaaga gctgacatag
    10141 gtgttatgga tataattttt tgtaatttaa ttcacatctt agatctagga atttttacat
    10201 cttccataaa ggagccgaat gaaaccaaag tttcatgttc ggttttgaat tagagacgtt
    10261 caaaatgctg aatcgacgtc gactataacc cctagccttc caagctaacg atgcgggttc
    10321 gattcccgct acccgctata tctatatatc ttataactat aaatatatat attatttata
    10381 tatactctaa taatagactc taattattaa ttagaattta ttcatcattg aatatagaat
    10441 ataaaatttt aaataatatc aatgaaaagc gtccattgtc taatggatag gacagaggtc
    10501 ttctaaacct ttggtatagg ttcaaatcct attggacgca atttatttcc atatatatat
    10561 tttatatttc gatattaaga aagtcttttt gaaagacttg aatgcgagac gctcaattat
    10621 cccttttttg agaactttta aaaaatcctt tatacttgtt cctgaagtag aaaacgttcc
    10681 atctgttcct gaatagcttc tttcaaaagg ccttctgctt cctcggtgaa tgtcttggta
    10741 gaagatatta tttcttgaaa ctgcggttta tttgttttta ggtaagtacg taactcaaca
    10801 agaaatttcc ttacctgtcc aatttctaat gaatcaagat aaccatttgt tccggtataa
    10861 atagtcatta tctgttcttc taccgcaaga ggggcagatt gggattgttt aagcaattca
    10921 cgtaaacgtt gacctcttgc caattgattc tgagtagctt tatcgagatc agaagcaaat
    10981 tgtgcaaagg cttctaattc tgcgaattgc gcgagttcca attttaattt gccagcaact
    11041 tgtttcatag ctttaatttg agctgcagat cccactctgg aaacggagat acccacatta
    11101 atagcaggtc tgatgccagc attgaataga tcggcagata agaatatttg tccatcagta
    11161 atcgaaatta cattagtagg aatataagcc gaaacatctc ccgattgagt ttcaactatt
    11221 ggcaaagcag tcatacttcc ttcacctaaa agagaaccta atttagcagc tctttccaaa
    11281 aggcgtgaat gcaaataaaa aacatccccc ggataagctt cgcgaccagg cggtcttcgt
    11341 aatagaagag acatttgtcg ataagcttgt gcctgtttgg agggatcatc ataaattatt
    11401 aaagtgtgtc gtttgcggta cataaaaaat tccgccagag cagcgcctgt ataaggagcg
    11461 agatattgta atgtagcagg agaatccgcc gtttcagcta ccacaatagt gtattccatc
    11521 gctccctttt cctggaaatt agtcactacc tgagccacag aagatgcttt ttgaccaata
    11581 gctacataaa cacatattac attttggcct tgttggttca gaatcgtatc tgttgctact
    11641 gctgttttac cggtttgtct gtccccaata attaattctc gctgaccacg ccctataggt
    11701 atcatcgaat caatagcaat aagccccgtt tgaagaggct cgtatactga acgtcgtgaa
    11761 ataatacccg gagcaggaga ttcaattaac cgatattcag aagctgaaat ttcaccccta
    11821 ccatcaatag gtttagccag ggcatttaca acacgaccca aataggcctc actcacgggt
    11881 atctgagcaa ttcttcctgt tgcttttaca gaacttcctt cttgtatcag caaaccatca
    11941 cccattaata caacaccgac atttgttgat tccaaattaa gagcaatacc tactgtaccc
    12001 tcttgaaatt ctactaattc acccgccatt acttcatcaa gaccatgaat acgagcaatg
    12061 ccgtcaccta cttgcagtac ggtaccggta tttacaatct ttacttctct attatattcc
    12121 tcaattcgct cacggataat cttactaatt tcgtcggctc gaattgttac catgagtttt
    12181 tcttacttag taaaaaaaaa aataatacct agagtcgaag gactaatcgg ttatttcccc
    12241 caacatgcca atattggcac gtatagtacg taaatgtaac tcgttgttca aacaactgct
    12301 cagagttcct agagcccctt gtaaggcttg ttggaaaacc cgttgtcgga cttgattaat
    12361 cgccctttgt tgttcaaaat gaatagtttc gtttttgtaa ttttctagtt gtttcaaagt
    12421 cttagaagtg gaattaataa aattaattct ttctcgttct atctcagagt atccattgac
    12481 tcgaaactga tctgcctcca tttccacttt tcgtaagcgt gtccgggcct tttccagctg
    12541 ttcaatggct cccccacgta gttcttctga atttcgaata gtatttaaga tcctctgttt
    12601 tcgattatct aataaatcac ttaatgaaag tagattctct ttccattcat ttaaaaactt
    12661 ccatgatccc ttcccgaacc aaacatgaat ctttcgattc atttggctct cacgctcaat
    12721 tacttaaatt acttatgata aattcccata tctttttttg aatgtaatga gcctatcctc
    12781 tactctcttc atattccaaa ataaaaatat caaaaccaat cactaatcca aaaccaaaaa
    12841 agtcggagga ctcttctgac caaacaaaaa tatgtaattg tcaacaaagt tgtttctttt
    12901 ttttatccaa aaatccaaaa agggttttct tcctttaata cacaatacat aggtcgtcga
    12961 ttcatcattg gataaaaggg ggtttaatcc caatttttgt aataagtggt tcaaatcatt
    13021 ttatccatat gagtgttctt atatagataa attattcatt ttgaaagcat ctctatatta
    13081 atattcatat tgtggtagaa agagtaccat gctgcgtctg gacttcaaac gatttagctt
    13141 taaccatagt tgttaatggt cccacatttt tggttgatag agaatcaaag cggatttacc
    13201 aacgaataac gaaatgctat ggttcttgca tatgatttct ttattcagaa gtcattcgtg
    13261 agataatgta cctacttttc ctagttataa aaaaaagtac agctggttgg atccagccta
    13321 ttcttgaaat aaacaactcg cacacactcc ctttccaaaa aaaaccaata ccccaagcac
    13381 tacacttaga tttattagat ttgttgctaa aatatcggta ttaaacccga aactcccggc
    13441 ggatggccag tggcctaaag aaacgaaaga atcggttaca tttttcatat gatctcctct
    13501 tatagataga ctaaaaaaaa agaacagagt tctttttgta tcgccctgcc cccccctttg
    13561 atatatttaa aatatatata taatatatat attttactat ttctaaatcg agccaaaaaa
    13621 gattcgattt agaaatggtg aattaccccc ttctttattt atttatttaa acccttccta
    13681 aaaaatagaa aagggggttc cttagactac gaacggaaag gatgaaagag agtgagtatg
    13741 ctaattcctc atccacaaat cagcccttcc cgtgggttat tgctttttcg aatttataag
    13801 attaaacaaa aggattcgca aataaaagtg ctaatgctac aaccaggcca taaattgtta
    13861 aagcttccat aaaagctaga ctaagcaata aagtacctcg tatttttccc tccgcctcag
    13921 gctgtctcgc gataccttct acagcttggc ccgcagcagt accttgacca actccaggtc
    13981 caatagaagc aagccctaca gccaatccag cagcaataac ggaagcggca gaaatcagtg
    14041 gattcatgat aagttcctca tacaaaaaaa aatggttaat gatacagtca gccgatgaat
    14101 tctaacttaa tattccatcg ctacaattca tccagtcgaa gtcactacaa atttaaaatt
    14161 gaagtaataa tcttattcaa ggatcaaaac tactttactt ggatatctct tttttagttc
    14221 ctatcgacaa agtctttgcg aatccgtacg actttcgtcc gtccatttct ttgttccgaa
    14281 ccattctttg aattcttcga tttttttctt gatttcatct gtttattcat tgaactcaca
    14341 gtcccagagg atacggaaag acttctattg gaatagccat caaatggaaa tttctagtag
    14401 tagggcaaat ttaatatctc tttagttcat atataactag tcaatattta atatcaatca
    14461 cctatacatg tctttcttcc ataacgtaaa ccaactcttc attcatctta aattcaatcg
    14521 aattcgagaa ttatgcgtcg aaaaacaagt tgacttatag catagcgcct ttttacatat
    14581 aatataccta gtaaaacctc cctctccgat ccgaatcagt ggatagaaat atcattattt
    14641 gattaatcta agttcacgca atttattatt tctgaaaatt ttattttggt caatcgctga
    14701 agaaaatcaa ctgaaagggg aatccttcta tagagcaccc ctcttttttt actcacacgt
    14761 cgtaaaccac aagaattctt attcaaatta tgattccgaa taggaaatat taggattggc
    14821 cgaccagcaa tataaaatga atatctattc aggagagaat ggtataatat aagtggatca
    14881 accaagaatt ttaggaaaaa gatcttttag atctctttcc cttttttttt tacaactctc
    14941 tactctaata tcttttatct ttggctatta ctctagattg tatatagtga gttgtatatt
    15001 tagatttcct aattagatta gattagattt tttttgagcc acgcatacat taccttggga
    15061 taagctaaaa aagaatcttt caaaaactag tcaatgatgg ccctccatgg attcccctat
    15121 ataagccgcg gctaaagttg aaaaaatcag agcttgaata ccacttgtaa ataatccaag
    15181 gaacatgaca ggtataggaa ccactaaagg tactaaagaa acaagaacaa caactactaa
    15241 ttcatcagct aatatatttc cgaaaagtcg aaaactaagt gataaaggct ttgtgaaatc
    15301 ttctaagatg ttaatgggta aaaggattgg ggttggttga atatatttcc cgaaataacc
    15361 caatcccttt ttggtaagac ccgcatagaa atatgccact gacgtgagta aagccaaagc
    15421 aacagtagta tttatatcat tcgtgggtgc ggctaactcc ccatgaggta gttgtatgat
    15481 tttccaaggt aaaagcgctc ctgaccaatt agaaacaaaa ataaatagaa acattgttcc
    15541 aataaaagga acccaggggc catattcttc tccaatttga gttttactca catctcgaat
    15601 gaattcaagt acatattcga agaaattctg accaccggtc ggaatggttt gtgggttccg
    15661 aacagttaga gtagctgaac ccaataagat agcaattaca acccaagaag taataagtac
    15721 ttggccgtgg acttgaaaac ctcctatttt ccaatagaaa tgttggccta cttccacacc
    15781 agaaatatcg tataacccct ttagtgtgtt gatagaacag gatagaacat tcatattgcc
    15841 ctcttaaaaa aatatagctt taaagaaaat tattttgatt caaacgtctc tttctctacg
    15901 tgactacttg aatcccatat atatttataa taccaattca attcttgaat acaacgaatc
    15961 acataatatc cccagttttt tatctctttt ttgagataca aaaagagtat ctgagattca
    16021 taaatagtaa ctgattacaa aactctatga aatttccaaa gtaagttaag ttttttatct
    16081 tattattaaa ttatatgatg atgattatga attacggatt tcttatataa ctagaacgcc
    16141 cttcacgaat tgcgaatact aatttgttaa gaattaatcg aattgaagat atagcgtcat
    16201 cgttggctgg aatcgaaata tctgcaagat cggggtcaca atttgtatcg attaaacaaa
    16261 ttgttggaat tcccaaagtg atacattctt gaagggccgt atattcttcg tgttgatcaa
    16321 tgatgattac aatatctggt aaccccgtca tatatttaat cccgcccaga tatgtttgca
    16381 agtgagataa ttgtcttttc aacacggccg catctctttt cggaagacga tggagtctcc
    16441 ctgttttttg ttctgttctc aagtctctaa acttatgaag tctcgtttct gtagtggacc
    16501 aattcgttaa cataccgcca agccattttt tattaacata atgacaccga gcccttattg
    16561 cagcccatgc tactaggtca gctgctttat ttttagtgcc aacgattaag aattgttttc
    16621 ccttacttgc tgcatcaaaa accaaatcac aggcttctga taaaaaacga gcggttctag
    16681 taagatttat aatatgaata cctttacgct ttgcagaaat ataaggggcc attttaggat
    16741 tccatttcct agtaccatgt ccaaaatgaa ctccggcctt catcatctct tccaaattga
    16801 tgttccaata tctttttgtc atttctcccc acacccccct cttaaaaaaa aaaaaagaga
    16861 cgagggtatc ctaaaataaa taattgttcc gatggaacct tctcttctac cgcaaattgg
    16921 ccgtagatat acgacctaag ccattacatt attacttttc tattcattat tatcattttt
    16981 actattacta taaatgaaat caaatgtttt caaataaaag gctaaatccg cttttaggaa
    17041 tcattaaatc ctatacctat aaatgattgt tctgatgtat cgtggaaatt gtttgaaagg
    17101 caagaatcaa aaaattttct gtggtggaac aaaatatctc tcatttcccc ctcaaatata
    17161 ttattatttt tggtttccaa ggaaatgttg ttatgttgtc tcgaagggtg caccaatccc
    17221 tcgaatccgg taccaacggg tatcatcccc cccagaacaa cgttctcttt caggcctttc
    17281 aaccaatcga tacgaccccg tagagctgct tttgctaaaa ctcgagcagt ttcttgaaaa
    17341 ctcgcttcgg atatgaaact ttgagtattc agagatgctt ttgttattcc caataagacg
    17401 gctcggtaac agatcgcttc ttccaaagca tgccccattc gttccgcccg taacaatcca
    17461 attaattctc cgggtaagaa aacatttgac atcccatctt ctgaaaccaa cacttttgat
    17521 gttatttgac gtacaataat ttctatatgt ctattatgga tctgcacccc ctgggatcga
    17581 taaacctttt ggatcttatt aaccaaagag atacgacttt gcactatagt tagctcagca
    17641 ccaatcaaga acccccacgg aattccaaga gttcgtgtta tacattcgtt ccaaccctca
    17701 actctctttt cgagattcat cgatattgaa tcaatcgaac gcacttctaa cacctgttcc
    17761 acttttggca gaccctgcgt tatatcacca gatcgcgatt tttcatatat aaatgtaact
    17821 aatgtatctc cttcgtaaag gatttcccca taatgtccat gaaccgttgc tcctggggtg
    17881 gccaaataag gcttagcgga tcgtattact acagaatcct ttttaacaat tagaacttga
    17941 cccgatttga ggtgtggtcc gtttttggct atacatacat tttcacaaat aaactgccca
    18001 agactcatta ttgtagacgc ctcttcacaa taattgtgct gaagaaaata ccaatttaaa
    18061 ttgaatggat ttaaaataat gttactgcat gaatcagaat tataaatttg accaatttca
    18121 tccattaaaa aatatttaag tacttcaaag gtctgtttta agttgccaag ttgcaaatag
    18181 ttagttacca agatctgatt ataagttatt aaataggaaa atgcataaaa attcacaatt
    18241 tgaagggctg ttcctaaagg gcccaataaa ttcctaattg gaattggggg atctttttta
    18301 attgattctt ttatcacatt gtgatatttt acatcattga atgggcccat tcgaaaacaa
    18361 ttggaggatg acaaaattat caaagattgg tattccttat ttctattcaa caatgtatga
    18421 atagttcctt ggttttgatt aagggattct ttaatccttg cgttggaata gtagaaaaaa
    18481 ctggaagaaa acggattgat attgttggaa tctgatccat tctcagagat aaatcctgaa
    18541 cccgaaggat cattcctttt tgcggtatac gaaatagggg atttcactaa atcgattttt
    18601 ataaaatctc gaatcaaacc atttatcctt atttcaacaa aggaagtacg ggtctcttcg
    18661 atataagaac tttttttgtc ttgggtacaa tttaatacta aacaagtcct aactaattga
    18721 atacttttgt cataaatttc ccgaattggt ttgccatttc cataaaggat ataattgaca
    18781 actcgaagtt gcacattatc catttcctgc aacagatccg gggggaaaag tcttactaaa
    18841 tttataccgt ctgttatttc atatgtgact acaggtcgaa ccaaaacaaa atactttttc
    18901 ttggtaggtg tgatccgttg gatatagatc cagtttttac tttttttgta ttctttcgaa
    18961 tttgtttttc ccgttcctgg tggtatcaag acaccactat gtcgatatat cttatctgtc
    19021 tctccaggaa aatggatatc tccagaaaat atttttagtt caattctttt tttttttatc
    19081 tccactcgaa ccaatccgcc tactcggctt cttgtagtta aagctatttg tgtatctatc
    19141 ccaataatac tattgttccg taccattatg gaagaagatc cgggtaagat atgcacttcc
    19201 tcgggaatga aaaagaaccg atccactttt atttggtatt ttggcctaaa ttccttgacc
    19261 cctcgatact caatcaaatc ctcttttttg gcgattggat agacttctat agtgccgtat
    19321 ttagtaattc ccgaactctt tcttctgtat cgaggatcat cgaaaaaagc aagaatacta
    19381 tttctacgaa aaataccatt tatgggtatt tcgatcgaga tacccggaag gggcattagt
    19441 tcgttctcgc gttcttgaat tgattgtagt ggaataatga atctttttct tcgtctcttt
    19501 gccaataaat cataatcggc gtatagaatg gtcggatatc tgagattaca acgaacaatt
    19561 cgattaagtt ctgaataatc ggggcgtttt tgttcttttt taacaaaaaa atccgaacta
    19621 aagaatttgt gtctcacttg atcattagtt actgaaaggt tagaaatata tcttttcttg
    19681 acagaaaaag aacgagcgtt cgtttgatct tgatccttgt ggatcgaaag ggagactaga
    19741 tcagatctgt gcggctctcc taataatatc cataaatgac ttgtttttgg taagaggtga
    19801 acatttccat atgtaaattc aggtgcatga tacacgtcgg tattccagtg catttctccc
    19861 tctgaatcag aataaatatg ttttcgaacc ttctctttaa aattaaaagt ggatgttcct
    19921 gcgcgaatct cagcaatcac ttgttctgat tctacatatt gatcattttg aactaaaaga
    19981 aaacttttgg gtggaatatt cacattatgt agaatatcct cactttcaat agttacatac
    20041 aagtctatag aacatagaaa agcaggatgc ccatgacgtg tacgtgtcgg atgaaccaaa
    20101 tcctcattga attttatttt tccattagaa ggggctcgta catgttctgc agtaccccct
    20161 gtgaatactc cgccagtatg aaaggttctt aatgttaatt gagtgccggg ctctccaata
    20221 gattgacctg caataatacc cacagcttct cccaattcga ccaggtcacc gtgagtagga
    20281 ctccggccat aacataattg acagatccaa gatgtactcc tacaagtaaa gggagttcga
    20341 atatatatgg gttgtgctcg aaaggttatg aattgattga caagtccagt accaatatct
    20401 tgatttctag tggcaataca tcgtgtaccc atatatatat catccgctaa tacacgacca
    20461 attaatgttt ggataaaaat attttccggc atcatcccgt ttccaagact cacagaaata
    20521 cctcgggcgg tgccacaatc ttttcgacgt acaacaatgt gttgaactac ttcaacaagt
    20581 ctgcgcgtga gatatccagc atctgaagtt cgtacagcag tatccacaac tcccttacgg
    20641 gctccgtagc aagaaataat atattctgtt aaagagagtc cttcgcgtaa attgctttga
    20701 atgggtaaat caatcatttg cccttgggga tccgacatta atcctctcat acctactaat
    20761 tgatgtactt gagacgcatt tcctctagct ccggaaaaag acattatatg tactggatta
    20821 aaagggtcag tcatcctaaa attaggattc atttcttgtc gcaaaaattc acttgtagca
    20881 taccatatct caatggattg gcgtaatttt tctactgcat gtacattccc agaatggtgg
    20941 tgtttttcca aaatgaaact ttgtttctca gcatcttgaa ctagccatct cttagatggg
    21001 attgttaaaa gatcatcaat tcctaatgaa atggatgtag cagtagcttg ttgaaaaccc
    21061 agagtcttta cttgatccag gatgtgtgat gtatatgcca ttccgaagtg atctattaat
    21121 ctactaataa gtcgtttcat ggcagttccg tctatcactt tattgtgaaa aaccagattg
    21181 gcccgttctg ccataagtac ctccatattc cgctgagtat aatttgacaa tgagtttgaa
    21241 cataagtact tctatattcc gccgagtagg atttgacaat gggtttgagt taatgattgg
    21301 aaaacttcct tttctcgatc ttaattcgcg tataatttcc ggaattcccg tcctagttga
    21361 atcggagaga cataaattct aactggtatc atagaattac ttagcttacg gaccatatca
    21421 acaggcctga caaaacccct gtatagcttc ttcgatttct cgataaatcg aaatatgacc
    21481 aacagtagtt cgaatatata tagaaataat ttcttttttt atacttctta ctattagata
    21541 ttgcccataa atatcataat aggtacccaa agattcatag tgaacttcga gaggagcttc
    21601 tcttgcagca ataacgcgtt gatctagccg ccaccggagc cacaagggac tatctaaatt
    21661 gatttgtttc tgccgataag ctccaattgc atcataagaa ttacaaaaaa aaagttcttt
    21721 ttctttcgta tacttatagt tattcgcata aattctttta ttttgatagt ttctgtgatt
    21781 agatggatta tacctattta cacaaatacc tcgacgattc ccgctagtta agacatagag
    21841 tccaataagc atatcttgag ttggtacgga aataggatcc ccaatcgtcg gagataaaag
    21901 gttaatatga gaaaacataa gtaaacgtgc ttccgcttga gcctcaaaag ataaaggcac
    21961 atgaacagcc atttgatccc cgtcaaagtc tgcattgaat cctttacgaa ctaatggatg
    22021 taaacaaata gcacgaccct ccactaaaac aggctggaat gcctggatgc ctaatctatg
    22081 cagagtaggt gctctattta gcaatacagg atgcccccgc ataacttcgc gaagtatttc
    22141 ccatacaatc ggtttttttt cccgaatttt actcttagca actcctatat tcgaagcaat
    22201 atgttgtcta attagactac gaattacaaa tgtctggaaa agctctattg ctatttcgcg
    22261 gggcaatccg cattgatgta atgaaagtga ggggcccacg acaatgacag aacgccctga
    22321 ataatcgacc cgtttgccaa gcaaagtttc gcgaaatctt ccctctttgc cttcaattac
    22381 atctgaaaat gacttgtaaa ctttattatg gccgtccctc ataggttgtc cacggattcc
    22441 attatcaaga agtgtatcca cggcttcttg taccaatttc tcctgacaca ttactaattc
    22501 tcctggcgta gatctacttg ttgttaatag gtcggtaaga gtattgttcc gatagataac
    22561 tcttctatag agttcattaa tatccgagct cattagttta cccccgtcta tctgaacgat
    22621 cggtcttaac tcaggaggaa gaacaggtaa tagacacaaa accatccatt ctgggtctat
    22681 atttgttcga ataaaatgct tcgctaattc catacgtctg accaaaaaat cctttcgtct
    22741 tccaaccttt ctatcttccc actcattccc tgtgggaccg tcttccccca actctttcca
    22801 ttctaccaac gaagaatcta taataatccg taaatctaga tcggctaatt gttctcggat
    22861 agcacctgct ccagtcgaga tctctcgatt tcgaaatgta tcgaagcctt gggtagtaaa
    22921 aaaaagcggg atgctgtatt tccaggattg gatttcatat tcgaacaaac ctcgtaatcg
    22981 taagaaagtg ggttttttag ctatgggcct agcaaaagaa aaattgggat aggatcctct
    23041 ataggatatc cccccttcaa aaccggacgt gaaagtttcc tttcatccgg ctcaagtagg
    23101 tacatcaaaa atcaaaaaaa gataaggagt tcgaactttt aaattccaga gcccccccca
    23161 aaaaaaaaag atttactctt tactcaagtt cccagcgaag accaaggagg ttttccttaa
    23221 ttacggcttc ctttatattt agattttttt aattctttat ttaaaattta aaaataaata
    23281 aataaaatgt gaaattattg agtagtctac tcccccgaat gatgaatccc gtaattctta
    23341 attttaatta aagtgagtac cttggaattc ataagggatt tacttgtcta tgtaccgttc
    23401 cgttaaatct tttaggtcct cgacttcacc tcgacggtta tgccacgatg cccttaaagt
    23461 ctatatgcga tggatagact actgtaacca tgacatattt gctatttcct taatttattt
    23521 ataaaagaaa ggagcaggtt aattccacaa aagaaaaagt cttttttacg aggtataact
    23581 aaaaatgcct atttttttgt tacgaaatcg accatagata aatccccctt gttatttggg
    23641 agtattgaat acaccctaaa ttctgagctt catgttactc ctcctaagct acatgtcagg
    23701 gccaaggcat cccggttgga ttgaatggga tgacagagtt tcattccgaa tcatctgtaa
    23761 aatcagaatt ttgatcaaat cacacatcgc agtatactag gccttctaat tctttaagag
    23821 gtttatctaa aagattcgca atataactag gaagacgttt taaataccac acgtgggtta
    23881 ctgggcatgc gagcttgatg tagcccattt gatatcttcg tatccgagaa tctataaact
    23941 cgaccccgca ttgttcacaa aatttacggt attttttttt atctccgatt actcgataat
    24001 ttccacaagc acaaattcca cttttgatag gcccaaaaat tctttcacaa aataatccat
    24061 ctttttcggg tttattggtt ttataatgaa aagtataagg ttttgtcacc tctccaactc
    24121 tctctccatt cgggaggatt ttattcgccc aagtacttat ttgttgagga gaaactgatc
    24181 caattcggag ttgttgatgt ttatactgat caatcataga agaaaggttg tgattcattc
    24241 cgattaagct tccttccttt taatcttgaa agtcttctca gatacaaaga aatgattcag
    24301 ttccagagcc aaagatcgta gttctcgaac gagcaatcga aaagattctg gagcatcctg
    24361 aggattaggt attactcctc caatgatagt agtaccaagt acttcctggc gagctctaat
    24421 atgatccgat ttataagtaa gcatctcttg taaaatataa gcaacaccaa atccttctag
    24481 agcccaaacc tccatctctc ctacccgctg cccgccttgc ttggcccttc ctctaagggg
    24541 ttgttgtgta acaagtgcat aatgtccgct ggaccgtcca tggattttat catcaacttg
    24601 atgaattaat ttcaagatat aaggctttcc tattataaca ggttgttcaa aaggatcccc
    24661 cgttcttcca tcaaatattc tgctttttcc cggatactcg ggttcaaata cccatggagt
    24721 cgccgtttgc ttactggctt gatataattc agaaaacaca agttttctcg aagcttcttg
    24781 ttcatatctc tcatcaaaag gggctattcg ataatgtctg tctagtagac cccccgctaa
    24841 cccgagtgaa cattcaaata tctgccctac attcattcgt gaaggtactc ctaatgggtt
    24901 gaagaccata tcaacaggtc ttccatcttg caaataaggc atatcttgtc taggcaaaat
    24961 ttttgaaatg atacccttat ttccatgtct tccagctact ttatcgccta ccttaatttc
    25021 acgtttctgt gaaatatata cacgaatcgt ttctggatta taactagaac ctcccccttt
    25081 ctggatccat ctcacatcaa taactcgacc cctaccgcct ataggtagtt ttagacaagt
    25141 ttcttttgaa gtagatacct gaatgccaag tatggctcgt aacaatctat cctccggggc
    25201 atacgacgat tctttcacta tttggggcgt taatttacct actaaaatct cacccgtctc
    25261 tacccaagat cccagcatta caattccgtt tttgtctaaa ttgcgtagta aatgagcttc
    25321 taaatgcggt atttccttag tgaccctttc ggggccttgg cttgtcacat gagtttgaat
    25381 ttcatatttt cgtatgtgaa aagaagtata aatatcttca taaaccaaac gctcgctaat
    25441 gagcactgca tcttcaaaat tgtaaccttc ccacggcata taagctacta atacgttttt
    25501 ccccaaagcg agttcgccac caactgtaga ggcgccatac gctaaaattt gtcctttttt
    25561 aatgtattta cccctctgaa cctggggttt ttgatgcata caagtatttt tgttggaacg
    25621 ttgatacata actaatggaa tgtttagagt atctccatta cccgataaaa ggatcttgtc
    25681 agtatcggta taaatgacct ttccttcatg ttcggctata gcaagaactc ctgaatctag
    25741 agccgcctgg cgttccaacc cagttccaac aatacacttc tcggatcgag aaagaggaac
    25801 tgcttgacgt tgcatattcg aactcattaa agcccgattc gcatcattat gctcgataaa
    25861 aggaatgagg gaagctccaa tagaaaaata ttggaaggaa aaaatacttc gaagatgaac
    25921 ctgttcccat gcaatagtca ggaattcttg acgatatcga gctggaacaa cctgttcttc
    25981 ctgaagaccc tgattcaagg ccaaaggatt tcccgccgct accatatagt attcatcttt
    26041 acctggcgat aaataaagca tccttgcctt ttttgatcta tgagaaatct cataaaatgg
    26101 gctctctaga gatccccaac gacaaatctt cgcatgaatt gctaaagatc caataagtcc
    26161 gacatttatt ccttcagacg tgtcaattgg gcaaatacgc ccataatgac taggatggat
    26221 atctcgtatt cgaaaactag cagttcgccc tgtcattcct ccagggccca aataactcaa
    26281 ttttctccca tgaactattt gtgtcaatgg attagttcga tccaaaactt gagataatgg
    26341 gtgtaaaccg aaaaaagatt cataagtagt tgttaatgga gttgaagtta ccaaattctg
    26401 aggagccggt atcaatttat gcctaagtcc tccagatata gttcctcgaa taacattttc
    26461 taaacgaacc agagccaatc ctaattgatc ttgtataaga tctgctacag aacgaatgcg
    26521 tttatttttc aaatgattca tatcgtcaag tgtacccatt ccaaatttca ttccaatcaa
    26581 atgatccgcg gctgccaata tatctcgcgg taacaaaaat gtattgttct gggatatatc
    26641 aaggtgcaat ctccgattca tatttcgtcg accaatcttt cctaattcac atttttgttg
    26701 aaagaatttc ttttgtaatt ccttacataa ggattcagaa aataccggat ccccgcctac
    26761 acaagcaaat tgttggtaaa actccaaaat agcattttct tttgacccta tttttttttt
    26821 ttccttatca gtcagaaaag ataaaaatat ttcaggatag caaacattct ctataatttc
    26881 tcttagattc gaacccatag ccgatgatag aactagaata gatatttttt gtttcctact
    26941 aacacgagcc catatccttg cttttctatc aatctctaat tctaatcttc ctccccaatc
    27001 cgatattatg gtgccggtat acaccgaaat tccattatga tccaattctg accggtaata
    27061 aataccggga ctttgcaata tttgattgat cacaattcta tatattccat ttactataga
    27121 agttcccaga gaattcatta gaggaatgtt tccaataaaa atagtttgtt cttgcatatc
    27181 cctactggtt ttccaaatga gtcccgcgga tatatataat tcagaagaat atgtgagtga
    27241 ttcatacaca gcatctcttt cttttatcaa cggttctact aattgatatg tttccacaaa
    27301 taattgaaat tcaatttctt gatcggtatc ttcaattttt ggaaacttat aaagttcttc
    27361 cgtcaagccc tgatccacga acctacaaaa gccttcaaat tgtatctgat taaagccagg
    27421 tattgtagac attccttcat ttacatctcg tagcattttg catttcccat ttataaaata
    27481 taaaaatccc attattcgct catttttcat ggaatcatat agatgatcta gcaatgatag
    27541 aatttttatt atgtttactg aatcacatga aattgaaccc aactccatat ctggaataga
    27601 atgtatgaaa tacgtattaa ctatgaacgg gggaataaaa aaatttttct actcaaattg
    27661 gaatttgaga aacagataca aatggaaaga aatttataaa acattcctgg aaacataatt
    27721 ctgctactta ggcttacgaa gttatggaat tttgtataga atatcaaaat agattaaatt
    27781 tctaccatta ttatgatatt acatattcca atctgcttga ataccagaaa aataaatgga
    27841 ttcggcattt gatcttttcg ataagataaa aacataaaac tcagaaacaa tagaatatag
    27901 ggtcgatttt ttagtactta aacacattta tagattccgt tgttcaaaga aaaggattca
    27961 catagaagag aggtgtttta cctatagaat ttttagcatt tagcatatgg ctaaggattg
    28021 tgaagtctat aagaggggtt gtatttatta aacagatata gatatataag tcttccccta
    28081 atattgccct tctattttta ttccatgaaa attaaaattt gaaacacaaa aattttctga
    28141 gaattcccta taggcaacat atataaataa gataaccaat taaatatctg tgtaacaatt
    28201 tatgttctgg ggtttacatc tacccatata tattgttata attatattgt tataattgaa
    28261 atgtagaaat tgaaaataaa aaatactgaa taaacactga ttagttatgt atcatttttt
    28321 agtttcttgt gtcattagga aaacaaaatt tgatattcaa atccaagact cattcatgaa
    28381 tttgcagcca ggagtcaata gtcaacagtt cgtggttcaa atttgccatc aacttgtttt
    28441 ttttttaata cactttttac ttttcaatag aaaagtgagg ggaagttttt aggcactgtg
    28501 tttgtgtgtt ttgagatact atagaatcaa tcgaagaagt ggatcaaatt aaataaaaaa
    28561 aaaaaaggcc cttattttcg gaaaagaatt aataaaaaaa ggcttcaata tacaagtaca
    28621 aaaaagtggt tcagtaatcc aaccttaagc agaaaaattt ccatctattt ttttttgtat
    28681 tattttggcg acatggccga gtggtaaggc gggggactgc aaatcctttt tccccagttc
    28741 aaatccgggt gtcgcctgat caataaaaga ctcgaaatct cttattctgt tctgttgata
    28801 tataactcac ccctttttcc ccggcagcag aaacggattt tgcattcggc ctgggtgttt
    28861 tctaaaagat tatagtaaat ctttgcatct aggattaaaa agattctaat ggtggaaggg
    28921 ctatcacgac ttccagatcc cctctcctct attctactac taatgtagtg tatacttgct
    28981 aagtcttgaa ttccgttgga tagaccccag atacgaaatc taattaaatt agttgtgtaa
    29041 agaccggaag agcctttata tacataatat acatatactt aaatatatac atatacttaa
    29101 atatacttaa taataagagt acttactata tatctataca gactcacgag aatttatgag
    29161 cgttcacatt caatattaga ctgaatggag aatataatta acttctataa agataaaaac
    29221 gggcaaaaag aacaggcctt attattatta ttcctatatg ttccattcgt aacattccat
    29281 taaggtgtca ttgcctattt tacttgtgtt tagtctttcc caattaaaag tcgtatagga
    29341 atttagtaga agttattggg attagttcat caacagtgtt cggtcagagt ccctttttga
    29401 ctctgcgccg ttgattcgac tattattaat gagcaataat ggaataattc cttcatagag
    29461 ataggggaca taattcacat ggatatagta agtctcgctt gggctgcttt aatggtagtc
    29521 tttacttttt ccctttcact cgtagtatgg ggaagaagtg gactctagag gtactacgaa
    29581 ttgattgagg aatcaaacca tatcaattgt tttctagata gatcgttctg caacatgttt
    29641 tgaattattt aaaaaatatc ttcatttatt accttacatt ggattctagt ggagtaatgt
    29701 attttatgaa taaaattctt tcaatcaaag agatatttcc aggattccca tatttgtatc
    29761 tcgaaagcaa agggatacag attattggaa ttttattcca accaaattcg tcctaaattt
    29821 tatatttcaa tgaacgggct cttcccataa ttttagtttt agatggatac taaagaaggc
    29881 ccgacccccc ttttttgttt ccctctttac tttacttttt cctgctcaaa aagaaaattt
    29941 ttaagtgtat acacgatttc tatgagaaaa aattaggcat agtggttgta taacaagaga
    30001 gtatgcataa taagatcttg acttgggagt cacatattgc gcacttaccg attcttttac
    30061 tttttttttc gaaatgtaat ttcgacttta tcagggtttc aagcattaaa aatttgtgag
    30121 gtttattatt ttattatata ttatacttat tcccttttaa aatacgaaga agtgaccata
    30181 gaactcctgt caatggatca atccagtttt tcttaggaat gctagaaaaa atattacggc
    30241 tctttaatag atgccgctaa tgctttttcc ttcgttgatt ctttcgatag ataacgagac
    30301 tcagattgca aataaaaaga aatctataaa ttataactag aaagtaagac aagacagttt
    30361 tttaatattg atcaaaaaaa gatgtataaa aaaaagagaa ttggttctat gtaaattcca
    30421 tatattatat tatcttgata tttacattac atatatcaag ataatattgt agattgatcg
    30481 acacgaagtc cctgtcttta ttataaagta caactttata cactacacta aaaataatag
    30541 atatggtaag aaagaaatat atatttcttt cttactatac tatagtatcg gatctgatag
    30601 aatactgtcg attctagtcc gctcatttca tttaagacac caaattggaa taattttacc
    30661 ttttttattc aatctttgat aagaactcag aagtcaagtt tcattcaaat taattaatcc
    30721 tttttatttt gattttgact ttctgttttt acataaatga taagcagaaa ggcagtagga
    30781 actaggatga acagtgcagt agcaataaat gcaagaatat ttacttccat aatctcatct
    30841 tttttttact tcacaataac tcgggattta atcccataga gatgataaat ctctcgcctg
    30901 taaattcaat gaatgagaat tatctctcaa tgatcttgaa tcggatcaat atcatgaata
    30961 acaatatctg agctatcaaa taaattcgtc gtcgcgaatt gaatagtata acataggaag
    31021 atcttttatc catactgaat ccaaaatagg attcccgatc caatcaaaaa ttagttttga
    31081 ataaaagatc ttttttaaac ttcacattat aaattgaggt tacacaaaca aaaccggagt
    31141 cagaagggga tactttttaa gttggaaagt attctatcag gggaattctg ttaaattcat
    31201 tttgtattgt acaaaaaagg aattccattt ttgtatgtgc gcttgggaaa catagagtcc
    31261 tctattccat cgaaaaagcg gattcattat ctcttggaat actgactatc gtgctcccag
    31321 caattatacc aatttacata tgtctttcta ctaccaacca gtactagttg aattaactaa
    31381 aattccccta ttttttttgt ttgatgagaa tggcgaaacg aaaagggaaa gaaaaaataa
    31441 ccccctcggg aatgaaattt ttattcctgt tcccttgttg acagaaaagg gaaagatgat
    31501 ggatgtactt attgaatctg tcgggactga cggggctcga acccgcagct tccgccttga
    31561 cagggcggtg ctctgaccaa ttgaactaca atcccaagga aataagaaga agggatctag
    31621 cagaaatttt tattcttttt attcttattc ctacgtatcg ggtatttctg aaggacaggg
    31681 gggttatacc atctcggggt atattggaga attgttgggc cgagctggat ttgaaccagc
    31741 gtagacatat tgccaacgaa tttacagtcc gtccccatta accgctcggg catcgaccca
    31801 gacccaagaa gagcccattg ggggtttatt cgtaatacat gatataaaaa acttcccttt
    31861 gtagtgtagt accctacccc caggggaagt cgaatccccg ttgcctcctt gaaagagaga
    31921 tgtcctaaac cactagacga tgggggcata tttacccaac gtcctccatc gttactcatt
    31981 gtaagaatag gttcttaata ttgtcaataa agtcgacaga ttcaataagt acatccatca
    32041 tctttccgtt tttcatcatt taaaataaaa tgaaaatttc atattgattc ataattcatt
    32101 ttatatattc tatatgtata tacaataacg aatcaaatga ataatttata aaatgaatat
    32161 gaaaacagta ttctatttta ttaataatat aaattaataa aaatagaata atattaatta
    32221 agggctatga attcatatta ataaaaaaaa atatatatat atatatagaa ataatacgga
    32281 aggtaggatt ctttcgggga gtggtgcgtc agaaaataaa aagaaaaggg ggctcccact
    32341 acggaaatta agaaacaaaa aataagagac gagggatcaa gaagttctcg aaaaattttc
    32401 tattcctata agaagttcgt tcggggacaa gtagaatcta gtcatcacat ttttcgatta
    32461 aatttcttga atctatatct atgtcgaatt gataggtgta catatatcaa tcaaacaaat
    32521 ttatttttga tcggttttga aacaattcat tgctagactt gctagataaa tcaatttttt
    32581 tattattatt caagaataag ccactagcca ctatgaaggt actgcatgga cttatgtata
    32641 tatacttaaa tatataatat atgtacatgg atccgtttta tccatagagt tactaattca
    32701 gtaattgaat caaaatggcc cttttaactc aacggtagag taacgccatg gtaaggcgta
    32761 agtcatcggt tcaaatccga taaggggctt tggctttttc ataaaactac agccgtagta
    32821 ttcatatttg aagcaagaat tgagagattt taaatagaac aaatagaaca aacaaagtaa
    32881 aaagtaaccc gcgatataat aaaaaaatag gttatcatcc tactaaatta gaatttatta
    32941 gagtatagga gtttagtaaa taggtagaaa gttgaacata taggagttta ttttttcagt
    33001 aaattctaat tcagtaggat gataagtcgt ctctggaatc accaaacttt ccttttttcc
    33061 gttttgctaa tcaaatgcat tgtaaagatt ataaatcaac aaaagaaaaa ttaagtggac
    33121 ctgacccatt gaatcatgac tatatccgct attctgatat taaaattcga tagagagaca
    33181 aaattggaac aagttaaccc ctttttcttt tttatttttt tgctccgcaa gaatttgtcg
    33241 atatttccaa ttaaatatta ttgttcctag atattccata ggaagaaata gttatttcgt
    33301 tcctccatag ataaactttt attccaagtc acaacataag aacccttctt tgattacaga
    33361 cttttatctt tatcaaggtt catttctatc tagataagat ttataataag atttatctat
    33421 ttagatgtat atctatcaga tcgcagctta atgtaccaaa catttacata ttactgtatc
    33481 cgatattttt gttccgaccg cgtcgtggag aatggatacg gtaaaaatac tttcatttcc
    33541 agtatccttt ttttattttt ttttttcata ttgtattaaa tttaaagaaa aaaaatagga
    33601 aattaaatcg ttttataatt ttataattat aaattccaaa tgcttttttc ttgcttcgac
    33661 ccgtggaaag atatactctg gagttttata tttttcgtaa ggtaagggga gatataacaa
    33721 agaagacatg acattaaaag taaaaaaaaa aataaggata ctgtagtagt ttagtctaca
    33781 tagaaattat aagaatttct aaaggtattt tttatcaatc tgacgaacag gatctaagaa
    33841 taaattgagt tgatggaata ataaaggggg aggtctgagg atcaactggt agcgagagag
    33901 agaggattac tttttccttg aacagttctt tccaaaaatg aatctagcgg gttgatgagt
    33961 cataaaaagt aaattcatgg ttcagatgct tagtaagaat aaaaaaaaag aaggaataat
    34021 caaaaaaagt tcgtgtattt acctaggtga atttatggga caataaaaaa tttttatctt
    34081 cgaaacccat tgaaaggggg agtttacgat aaatcaaatc atacagaaat gatcgaatcg
    34141 gtggacaccc caaaaatgct atgaggtgtt cggaaatggt cgaagtagtt gaataggagg
    34201 attactatga ctatagctct tgggaaattt accaaagacg aaaaagattt atttgatatt
    34261 atggatgact ggttacggag ggaccgtttc gtttttgtag gatggtccgg tctattgctc
    34321 tttccttgtg cctatttcgc tttaggaggc tggttcacag gtacaacctt tgtaacttca
    34381 tggtataccc atggattggc cagttcctat ttggaaggct gcaatttctt aactgccgca
    34441 gtttctactc ctgctaatag tttagcacat tctttgttgt tattatgggg tcctgaagca
    34501 caaggggatt ttactcgttg gtgtcaatta ggtggtctgt ggacttttgt tgccctccat
    34561 ggtgctttcg gactaatagg cttcatgtta cgtcaattcg aacttgctcg atctgttcaa
    34621 ttgcgacctt ataatgcaat cgcgttctct ggtccaattg ctgtttttgt ttcggtattc
    34681 ctgatttatc cactagggca atctggttgg ttctttgcgc ctagttttgg tgtagcagct
    34741 atatttcgat tcatcctctt ttttcaagga tttcataatt ggacgttaaa cccatttcat
    34801 atgatgggag ttgcgggggt attgggcgct gctttgctat gcgctattca tggtgctact
    34861 gtagaaaata ctttatttga agatggtgat ggtgcaaata cattccgtgc ttttaaccca
    34921 actcaagccg aagaaactta ttcaatggtc accgcgaacc gcttttggtc ccaaatcttt
    34981 ggggttgctt tttccaataa acgttggtta catttcttta tgttatttgt accagtaacc
    35041 ggtttatgga tgagtgctct tggagtagtt ggtctggctc tgaacctccg cgcctatgac
    35101 ttcgtttctc aggaaattcg cgcggcagaa gatcctgaat ttgagacttt ctacaccaaa
    35161 aatattctct taaacgaagg tattcgtgct tggatggcgg ctcaagatca gcctcatgaa
    35221 aaccttatat tccctgagga ggttctaccc cgtggaaacg ctctttaatg gaactttagc
    35281 tttatctggt cgtgaccaag aaaccaccgg tttcgcttgg tgggccggga atgcccggct
    35341 tatcaattta tccggtaaac tactaggggc tcatgtagcc catgccggat taatcgtatt
    35401 ctgggccgga ggaatgaacc tatttgaagt ggctcatttc gtaccagaaa agcctatgta
    35461 tgaacaagga ttaattttac ttcctcacct agctactcta ggttggggag taggtcctgg
    35521 tggggaagtt atagacactt ttccatattt tgtatctgga gtacttcatt taatttcctc
    35581 tgcagtattg ggctttggtg gtatttatca tgcacttcta ggacctgaga cgcttgaaga
    35641 atcttttcca ttcttcggtt atgtatggaa agatagaaat aaaatgacca caattttagg
    35701 tattcactta atcttgttag gtataggtgc ttttcttcta gtattcaagg ctctttattt
    35761 tggcggtgtc tatgatacct gggctccggg agggggagat gtaagaaaaa ttaccaactt
    35821 gacccttaac ccaagtatta tatttggtta tttactaaaa tcgccctttg gaggggaagg
    35881 atggattgtt agtgtagacg atttggaaga tataatcgga ggacatgtat ggttaggttc
    35941 catttgtata cttggtggaa tctggcatat cttaaccaaa cctttcgcat gggctcgacg
    36001 cgcacttgta tggtctggag aagcttactt atcttatagt ttagcggctt tatccgtctt
    36061 tggtttcatt gcttgttgtt ttgtctggtt caataatacc gcctatccta gcgagtttta
    36121 cggacccact ggaccagaag cttcccaagc tcaagcattt acttttctag ttagagacca
    36181 acgtctgggg gctaacgtgg gctccgctca aggacctact ggtttaggta aatatttaat
    36241 gcgttctccc accggagaag tcatttttgg aggagaaact atgcgttttt gggatctacg
    36301 tgccccttgg ttagaacctc taaggggtcc aaatgggttg gacttgagta ggctgaaaaa
    36361 agacatacaa ccttggcaag aacggcgctc tgcagaatat atgactcatg cccctttagg
    36421 ttctttaaat tccgtgggtg gtgtagctac cgagatcaat gcagtcaatt atgtctctcc
    36481 tagaagttgg ttagctactt ctcattttgt tctaggattc tttttgttcg taggtcattt
    36541 gtggcacgcg ggaagggctc gtgcagctgc agcggggttt gaaaaaggaa ttgatcgtga
    36601 ttttgaacct gttctttcca tgaaccctct taattgatta attaatagat ttattgagac
    36661 aggagatcca atacttgaag tataaatgac tttgattcta tcatacatat tggaatcagg
    36721 tcatacttta aacaaagtca tttttttaac tcatttatat ctaatctttt ttttctggct
    36781 tggctaggtg ggatagccga gccactactc tttcgttatg accctgtccc ggcaaaaaca
    36841 ataaacaaaa atatattcaa cgagcaaaaa ggagagagag ggattcgaac cctcgatagt
    36901 tctttgttca agactatgcc ggttttcaag accggagcta tcaaccactc agccatctct
    36961 ccgaaagatg gtttttattt tattcctctg aatagaacat ggctatataa gtggatataa
    37021 cactactatc tgtagaaaga tctcgggtgt gaataccccg gtcaatctat ctatcctata
    37081 tataggaagt atgatccagc atgcccattt ttgtttgtga aaaaaattta attatccccc
    37141 cacttcgtgt acgaattaaa tggtatttat taataaaatt aataaaaggg ggtagtaata
    37201 agtcatagaa aataaatata tttatgttat aatccctcta tgatgtattt tagtacaatt
    37261 tttttaggga ttaaatggta tagttcattt gttgatagct tggaggatta aaagcatgac
    37321 tcttgctttc caattggctg tttttgcatt aattgctact tcatcaatct tattaattgg
    37381 cgtacctgtt gtatttgctt ctcctgatgg ttggtcaagt aacaaaaatg ttttattttc
    37441 tggtacatca ttatggattg gattagtctt tctggtgggt atccttaatt ctctcatctc
    37501 ttgaacctat tcgtttcaga tccaaaattg aaacgacccc cccccgaatt cttcgcggtt
    37561 gtgagataca ataaaattca atataagtcc ccaaaataaa atgcaaataa agaaaacaaa
    37621 aaaattagag ggggggtcac actttttgtt cttgaatttg aatgaaaaaa aattaaaatt
    37681 aataaactaa ttgaactcac cctgaaaaga gtctgctgta gtctggcact gcacaaacag
    37741 gatccaagtg tatatataat atatgtgtgg acatgttgtg tataaagaac gaaaaaatgc
    37801 ggatgcggat atggtcgaat ggtaaaattt ctctttgcca aggagaagac gcgggttcga
    37861 ttcccgctat ccgcctaaga tggagtaatt ttttcatatg ataaaaagat aaagaaagga
    37921 ttcgctatag agttggccat aatagtgtag tgatgctatc caccccttct tttcctccca
    37981 ccccaaaata aaaaaaggtg ttaatgaatt actagttaac agagccaaac ctaaaaaagg
    38041 gttgacaaaa aaagatattg cggagacggg atttgaaccc gtgacctcaa ggttatgagc
    38101 cttgcgagct accaaactgc tctaccccgc gctgaagaga agaattgaac actaatagac
    38161 aaacaagagt tgaatgggcc cccctaccct atctgtacaa atagaatagc ccatttatac
    38221 agaaaggtaa aggggcttta tatgatcatc gatcatagaa atgaaatgag gaaatttttt
    38281 attttatttt aacccctacc aactggatct tgtcgcccct ggcaataaac atgcgtgaac
    38341 catttcacga agtatctgtc cagatagtcc aaagtctcga tagttagctc tcggccttcc
    38401 ggtcgaaaaa caacgtcgat ggaggcgtgt aggtgcacta ttacgcggcg gagattgtaa
    38461 ctttccataa atttcccatt tgtcgcttaa ggacagaact tgccttattt ctttttttga
    38521 ggatcgacga atcaaatgat atttctgttc caatttttgt ctcttattct ccctctgaat
    38581 caaacctttt cttgccataa tggttcagtt cctattagtc tccataatac aagtcgaatc
    38641 ctagatgtag aaatataaga aggcagaccc cttctccatc gaaagaaatg agattatcgc
    38701 aaatataaga cattaaaaaa attaaccaaa tttgcccgat gtagaggcaa tcaagaaagc
    38761 cgcataagtg aatatataac ctacggaaaa gtgggctaat ccaaccaatc gtgcttgcac
    38821 aatggaaagg gccaccggtt tatctctcca acgaatcaaa ttcgccaaag gtgtgcgttc
    38881 atgagcccat gctaaagttt caatcaattc ttgccaatag ccacgccagg aaattaagaa
    38941 cataaatcca gtagcccaaa cgagatgtcc aaataagaac atccacgccc agaccgataa
    39001 actattcata ccaaaagggt tatatccatt gataagttgt gaagagttta accacaaata
    39061 atctcttaac cagcccatca aataagtgga agattcatta aactgcgaaa cgttaccctg
    39121 ccataatgtg atatgtttcc aatgccaata aaaagtaacc catccgatag tatttaacat
    39181 ccaaaaaact gccaaataaa atgcgtccca agccgaaata tcacaagtac cgccccgtcc
    39241 cgggccgtcg cacggaaaac tataaccgaa atctttttta tccggcatta atttggaacc
    39301 acgtgcatct aaagcaccct ttactaagat caatgtagtt gtatgtaaac ccagagcaat
    39361 agcatgatga actaaaaagt ctccggggcc aattgttaag aataatgaat tactagtctc
    39421 attaacagca tttaaccaac cgggcaacca tatgcttcga cccgcattga atgccgggcc
    39481 gtttgttgaa gataaaagta catcaaaacc atatgaagtt ttaccatgag cggattgtat
    39541 ccattgagca aatataggtt cgatcaagat ttgtttctcc ggagtaccaa aggcaagcat
    39601 aacatcatta tgaacataaa gtcccaaggt atggaacccc agaaagaggc tagcccaact
    39661 taaatgagat atgatagctt ctttatggtc taacattctt gctaatacat tatcctcgtt
    39721 ctgttccgga ctgtaatctc taataaaaaa tatagctcca tgagcaaaag ctcctgtcat
    39781 gatgaatcct gcgatgtatt ggtgatgagt atataacgca gcttgagtag taaagtcttg
    39841 tgctatgaat gcataagcgg gtaaagagta catgtgttga gctaccaagg aagtaataac
    39901 ccctaaagag gctagagcaa ggcctaattg aaaatgaagg gaattattga ttgtgtcata
    39961 aagaccctta tgcccacgtc ctaatcgtcc ccccggagga atatgtgcat ctaaaagatc
    40021 tttcatactg tgtccaatac cgaagttagt tctatacata tgaccggcaa cgagaaaaat
    40081 aaatgcaata gctaaatgat gatgagccat atcagtcagc cataaacttt gcgtttgtgg
    40141 atgaaatccc ccgagaaggg ttagaatggc agttcctgct ccttgggagg taccaaataa
    40201 atgactactt gagtcggggt tttgagcata aagattccac tggcctgtaa aaagcgggcc
    40261 taacccttgg gggtgtggta atacatctaa taaattattc catcgaacgt actcccctct
    40321 ggatgcagga atagccacat gtactaaatg ccctgtccaa gccaaggaac ttacgccgaa
    40381 gagtcctgac aaatgatgat tgagacgaga ttcggcattt ttgaaccacg aaacgctcgg
    40441 tttccatttc ggttgtaggt gtaaccaacc tgctattaat gatatggcag aaagaaataa
    40501 tagaaaaaga gctccagtat aaagatcttc attagtgcgt aaaccaattg tataccacca
    40561 ctgataaaca ccagaataag cgatattcac tgggccgaga gcaccccctc gagtaaaagc
    40621 ttctacagcc ggttgaccaa aatgaggatc ccaaattgca tgagcaatag gtcttacatg
    40681 taaagggtcc tgtacccagg actcaaaatt tccttgccaa gctacatgaa acagatttcc
    40741 ggaagtccac agaaaaatta ttgctaattg cccgaagtga gaagcaaaaa tattctgata
    40801 aagacgttcc tcagtaatat catcatgact ctcgaagtca tgtgcggtag caataccaaa
    40861 ccaaatacga cgagtagtgg ggtcctgagc taagccttgg ctaaaccttg gaaatcttaa
    40921 tgccataatg cctttcaaat cctcctagcc attatcctac tgcaataatt cttgctaaga
    40981 agaacgccca tgttgtggca attccaccca gaaggtaatg ggttactcct acagcacgtc
    41041 cttgtacaat gcttaaggct ctcggctgag tagcaggagc aacttttaat ttattatgag
    41101 cccaaacgat ggattcaata agttcttgcc aataaccacg tccactgaat agaaacatta
    41161 aactaaaggc ccatacaaaa tgggcaccta ggaagaaaag cccatatgca gataatgaag
    41221 aaccataaga ttgaattact tgggatgcct gtgcccataa gaaatcgcgg agccacccat
    41281 taatagtaat ggaactctgc gcaaagtttc ctcccgtgat atgagttact accccttgat
    41341 cacttatact gccccaaaca tctgactgca ttttccaact gaaatggaat ataaccaccg
    41401 aaattgcatt atacatccag aatagcccta agaagacatg atcccaagcc gagacttgac
    41461 acgtcccccc tcttccaggc ccatcacaag gaaaacgaaa accaagattt gctttatccg
    41521 gtatcaaacg ggagctacga gcaaatagaa cacccttcag aagtattaat accgtcacat
    41581 gaatcgtaaa tgcatgaatg tgatgtacca aaaaatctgc agttcctaat ggaataggca
    41641 acaaagccac tttaccaccc actgctacta aatcaccgcc cccccaagtt aaactggtgc
    41701 ttgttgttgc acacggagcc gttgcactgg gtgctaaagc atgggtgttt tgtatccatt
    41761 gagcaaagac aggttgtaat tggatagcgg tatccgaaaa catatcttga ggacgcccca
    41821 aagcgctcat ggtatcatta tgaatataca aaccaaaact gtgaaagcct agaaatatac
    41881 atgcccagtt gagatgtgat ataattgcat cgcgatgcct aaggacacga tctaatagat
    41941 cattgtatcg agtagtagga tcatagtctc ttaccataaa aatggctgca tgcgcagcag
    42001 cgccaactat cagaaatcca ccaatccaca tgtgatgtgt gaacaatgac agttgtgtac
    42061 catagtcagt agctagatac ggataagggg gcatagaata catatggtga gctacaataa
    42121 tggttaaaga gcctaacata gctaggttaa gagataattg agcatgccat gatgttgtta
    42181 ggatctcata taggccttta tggccctgac ccgtaaatgg acctttatga gcttctaaaa
    42241 tatcttttag gccatgacca atgccccagt tggtcttata catatgacct gctatcagga
    42301 aaagaattgc aatagctaaa tgatggtgtg cgatatcggt cagccataga cccccagtta
    42361 ctggatctaa tcctccacga aaagtaagaa agtctgaata ttttgaccaa ttcaaggtga
    42421 aaaagggagt tgctccctca gcaaaactgg gataaagttg agccaaaaga tcccgattca
    42481 agataaattc atgaggaagt ggtatctctt taggatctac tccagcgttt agaaattggt
    42541 taatcggtaa agatacatgt acttgatgcc ccgcccaaga gagagacccc agtcctagta
    42601 gccccgctaa atggtgattc aacatagatt ctacatcttg aaaccaagcc aattttggag
    42661 cagctttatg ataatgaaac caaccagcaa aaagcattaa cgctgcaaag atcaatgcac
    42721 caattgcggt acaatagagt tgcaattcac tagttattcc agatgctcgc caaagctgaa
    42781 aaaaaccaga ggttatttgt attcctcgga agcccccacc cacatcacca ttcaatattt
    42841 cttggcccac tattggccaa accacctggg cacttggccc aatgtgagtc ggatcgctta
    42901 gccatgcttc ataattagaa aaacgagcac catggaaata cataccactc agccaaagaa
    42961 agatgatgga gagttgcccg aaatgggcac taaagacttt tcgagagatc tcctccaaat
    43021 cactggtatg gctatcgaaa tcgtgagcat cagcatgtag gttccagatc caagtggtag
    43081 tgtcagggcc tttagctagt gttcttgaga aatgacccgg cctggcccat tcctcgaaag
    43141 aagtttttat gtgatcccta tctaccaaaa tttttacttc tggttccggc gaacgaataa
    43201 tcattgagtc ctcctctttc cggacaacac atacaaagag acctgccaac agtcaaaaaa
    43261 tgagtgaatc tttaagagat atttatataa tgagtttgtt tctcttctat ttttctatct
    43321 cccatttatt tattttcgtc agttatccac tagagctatt atgatctgta agtcgatccg
    43381 gggcaagtgt tcggatctat tatgacatag gcatgaggcg ctcaacggac ctttttaata
    43441 ttataaaact ctttctgggc tttggattaa tgcaaaaaca tctttttgtg taacctacgg
    43501 tatattcata tctcaattat aagttcttag atggagctgc ttcatgtttt acatagaaca
    43561 tttttaatct attccaaatc acccgagcag ctattagcca ttactaatag atatcctgag
    43621 atatctattt agtgattaga gggtctcttt tattagtttt taaaagaaag acaagagcga
    43681 agtctctttt gtactctatc tgtgtatcct ttatccctac gaaataccca gacgaaatag
    43741 aacgcttaga ggggatataa tgaaattctt caattgattc ttgccagagg aatggtcctt
    43801 tttattattt gactgatggg gccaacaaac aattaattat aacaaaaaaa aatagatata
    43861 tataactcct aaataagaaa taaaataaaa agaacaaggt gtcttctttt attcgaaacg
    43921 cctcgtgatc ttcaaccaat tctgcgcttc aatataatta ccaggagtaa gcgctatagc
    43981 ttgtttccaa tactcagcgg cctgatcgaa ccaagcctcc gcaatttcag aatctccctg
    44041 tcgaatggct tgttctcccc ggtcggaata ggcgagtcaa ttccttccct tagaaccgta
    44101 cttgagagtt tcctacctca tacggctcag cagtcaattc ttttggtatc cgatttcatt
    44161 taatctacca tatctaacaa aacgagattt ctcatagatc tatctggttt tggggggtta
    44221 accaaaagag gttaatgaca tgagttttaa actaaaatct taaatttgta ttaagaatca
    44281 attttagttt tatcttttct cccaccttcc gaagaataaa gtaaagcata ggcatttatc
    44341 cctatcgtta ggattttctg aaaggtaact atctcggttt catatttaaa taaatttaga
    44401 ttagatatat attatataga atttttgaaa aagactttca ttcataagaa aaaagactta
    44461 ctatctttgg gatctgatcc tacaccgctg ctcaatacct tagtggatca actttattac
    44521 ataagtggat tcctaatgct tatctcatat catggcatta ataagcagtt attattgtct
    44581 cggcccaaaa ccttgctaat tgatctttac gatgcttgct ctatcaatta gatcctttat
    44641 ccatagaata aaacagctag gcatatttct ttcttcactt ttaatttaaa cttctatgaa
    44701 gtttctttct ttgctacagc tgagaaaaat cgttgtttta gacgattcat atgtagaaag
    44761 cccgttttgt ttctagtatt tactagcgga tttaatcctt ctttcctttt ttctttctat
    44821 agtggagata gtcgcacgta atgacagatc acagccatat tattaaaagc ttgtggtaag
    44881 aacggatttc gttctagcgc tcggaaataa tattccagag ctttcgtatg ttctccgtta
    44941 cttgtgtgga taagtcctat gttatagagt atataacttc gatcataggg atcaatttct
    45001 agtcgcatag cttcataata attctgtaaa gcttccgcat aatttccttc ggattgagcc
    45061 gacatccgtt acggtcgtca ttcaattcaa agaatctccg ttccagaacc gtacatgaga
    45121 ttttcatctc atacggctcc tcttttatgt gcataatgaa aataaaacag gggaaaaaaa
    45181 gatgaaaata ttatcattat gaactgagca gggctagtgt ttttacaaga aatctctagc
    45241 caaccttact gcaagagatc ttttcttaag atcaaacgtg ttgatactgg atagaaatga
    45301 taactccaac aatttatttg ttctaaacgc cttagaattt ccaggaatta gtcacttcaa
    45361 cagccttcga tggttataca ggtatccaaa atacaaacga gatggatgtt tgttgtcccg
    45421 accattcttg ttagttccga tcattatcag gatcaggatc gggataattt ataacaaagt
    45481 tttcgtgttg ttgattccta ggtgtagtgc ttcttcccct atgtgaccta ttggtactgg
    45541 tggagtagga ttgacctgta aatacagaac ctataggtgt agcctttcgc tcaatactaa
    45601 agtcgacaat taaaccgtag catccgaggt tgcattaatg gaggatacac gacagaagga
    45661 attgttctat ttccaaactt taccttcaac aagcgtagat tttttttttt ttcaaaattt
    45721 ttatttctat cccgatccca aatccaaatc atgtgtcttt ttcgtaagat tgagagcaat
    45781 aaaaaagaat caaatcgcac catctctgta ataggtaaat gcctcttttt ctcctgaagt
    45841 tgtcggaatt attcgtaata agatattggc tataattgaa aaggtcttat caataaaatt
    45901 tccatttatc cgcgatctag gcataggtag caatccattc tataattatt ctcattacct
    45961 ctcgtggtaa actgatccca caaagaaaag aattgtacag tacgaaataa cataaaaaca
    46021 gattcattaa taaaaaagat atgggccctg tatttatatt tattcaaatt gttccttttt
    46081 gacaggaata aaaaaaaaca aagaaataaa tattggagta cgcttcgatt tcatcctaat
    46141 gtaaatggag tagtatacca acaaaagaaa gtattcaatt tcattgaagt tacagatgag
    46201 aataacgaaa aattttttta ttgaattctc atccaaagaa gaaaaaaaga tcaaataacc
    46261 attctatgat gaaaaaaccc gcccgtttta ttttgtatgc ataggaggta tacactatac
    46321 aatcaactat aatatataat ttttttgaat actggactgg aaaggaattt gagaattctt
    46381 aagatataag atatggaatt atagtctaaa tagaatcgtg atctaaagag atccattaac
    46441 ctaagtgcaa aaatagaccc atcaatcagc tgattcgtta taatttagtg attgccttcg
    46501 gtaccggtat aaaataacag aaaaagaggc gaaggctggt tttgcaaaca tgaatagaat
    46561 gtttctaaca gttttcatat tttatattta tccgcctaac ctcaaaagaa agatctttct
    46621 ttgactttga tgaaaatttc tctatttttt atagttataa ttagaattaa tcggtcgttc
    46681 ctatccaata atctactagt accggctcgc tattcactcg gtttttgggt cataatcatt
    46741 atgtaggaga gatggccgag tggttgaagg cgtagcattg gaactgctat gtaagctttt
    46801 gtttaccgag ggttcgaatc cctctctttc cgtaccttca tctaattcac tgatcttact
    46861 aaccaaaaga gtaaaatagc actatataaa attatattcc aacacaaaac agttagacct
    46921 ttctttgata tatattttat tcctaattac tgtgtcacgg aaaatactga aaggaaaaga
    46981 gtagacaagg aatgaaaacc tcccgttcta tgatacctaa atcggagaaa aatccggatc
    47041 aaactcttat ttatcttaac cttaggttaa tttacttcga cgaaagggat caaaattgtc
    47101 cgaacccttg tgatttttta ttttcttttc gttaggttta ggtctggcgc gaataatatt
    47161 ctacgactag caattcattt attttcaaac cgacccattt actatctatt atttgattga
    47221 ctaatccttt atattggaat ggttgaagag tcaaatgttt tggcatttcg tcctgagagg
    47281 atgaatcgaa agaattttga atcagagctc tagagttttg ttcatccctc gccgtaataa
    47341 tatctcgggg tttgcagcga taacttggta tatctactat acgatcattg actaaaatat
    47401 gtctatggtt aaccaattga cgggctccag gaatagtcgg agccataccc aatcgaaaaa
    47461 ggatgttatc caagcgcatt tcaagtaatt ggagtaaaac ctgacctgtt gaccccttgg
    47521 ctttgccggc gatacgaacg tatttaagta attgtcgttc tgtaagacca taatgaaaac
    47581 gcaacttttg tttttcttct agacgaatac gatattgaga ttttttaccg gaacgtgatt
    47641 ggtttctaag atcacttccg gctctaggcc ttttattagt tagtcccggt aaagctccca
    47701 ggcggcgtat ttttttgaaa cgaggtcccc ggtaacgcga cataaagact ccttattctt
    47761 atttatattg aattcttatt gatgaaattt cattttacag aataaaccta aactaaaact
    47821 gaactaaatg ataaatgaag cgaagtttac ggaagtagtg tacttgtact ctaaagaata
    47881 attagatgaa taaatatcca gacctttcta ttctatatat atctattcta tatatattct
    47941 atatatattc tatataaaga ttctatatag ataaaaaata gataaaaggg attcttttca
    48001 tggcatagtt gtaagttcct ataagataaa aaatagattt ttcaatatta tttgatttcg
    48061 tatttcaaaa gggcattctc aatcatgtaa aaactcgaag aaaataaata gagaaaagcc
    48121 ggctatcgga atcgaaccga tgaccatcgc attacaaatg cgatgctcta acctctgagc
    48181 taagcaggct cacataagat aaattctacc tgcataggga ttcaataaac tattgttagc
    48241 tattaattaa tatatttgca ttcttggcga ttcctattag ctagtcataa tgaatatgac
    48301 tatcgaaaaa atagaatata gaattgaaag aaaatattca atactcatac ttatcataga
    48361 ccatagaata taacgattaa tctatcaata tataatttta gtttttttct cacatcacaa
    48421 ttatatagta caattctata gtatagcatt taatattaaa aaatattaga ttcgatctat
    48481 ttttagatta aattattttc gtttttgctt tcaaatgata tttgaaagtc tttttattac
    48541 acttctatat tttatttcat atttctatat tttatttcat atcatatata tatatatttt
    48601 tttatttata aataaatata ttttatttat aaatggaatg atatatatat atatatattt
    48661 ttttatattt taaataatta gaaattattg cgctttgatt cgtaaagatg gaagctcaga
    48721 cgaaaaaaag aatcgaccgt tcaagtattc caaattgcat gggaaaaacg agcagaagag
    48781 agacatatat acgtggtata tctccatcta tattgaattg caaatacaga aatgatagaa
    48841 tcatttctga ttggaccaaa tgcgggtgcg ggtttcctat agaagatgaa agaagatagc
    48901 caagaaatca aagaggagaa acactttttc gagataggaa tcagtattta atgaattcaa
    48961 cggttccagt agaaatgaaa taaaaaagag aacgacatct caataaaaat gagatcctaa
    49021 tctcaaaaca aaaaggggat atggcgaaat tggtagacgc tgcggactta attggattga
    49081 gccttggtat ggaaacctac taagtgagaa ctttcaaatt cagagaaacc ccggaattaa
    49141 taaaaatggg caatcctgag ccaaatccta ttttccaaaa acaaacaaag gcccagaagg
    49201 tgaaaaaagg ataggtgcag agactcaatg gaagctgttc taacaaatgg aattgactgt
    49261 gttgcattgg tagaggaatc cttccattga aacttccgaa aagatgaagg atatacgtat
    49321 atacatacgt atacgtactg aaatactcta tcaaatgatt aatgacgacc ttaatctata
    49381 tttttctatg aaaaagggaa aaattgttgt gaatcgattc catattgaag aaagaatcga
    49441 atattcattg atcaaagcat tcaccacaca gtctgatagt tcttttgcag aactaattaa
    49501 tcggacgaga ataaagatag agtcccattc tacatgtcaa taccggcaac aatgaaattt
    49561 atagtaagag gaaaatccgt tgactttaaa aatcgtgagg gttcaagtcc ctctatcccc
    49621 aaaaagccca tttgactcct taactattaa ctatttatct tatctttttt tcgttagtag
    49681 ttcaaattcg ttatctttct tattcaccct actcttttac aaacggatcc gagagaaaga
    49741 tttgtctctt atgacaagtc ttgtgatata tgatacatgt acaaattacc gtctttgacc
    49801 aaagactccc catttgaacg agtcatggtc gatatcatta ttcatactga agctgacaaa
    49861 gtcttccttt tttgaagatc caagaaattc tagcacctgg ataagacttt gtaataccct
    49921 ttgaattgac atagacctaa gttatctagt aaaatgagga tgcggtatcg ggaatggtcg
    49981 ggatagctca gctggtagag cagaggactg aaaatcctcg tgtcaccagt tcaaatctgg
    50041 ttcctggcac atgattaatt tttatgagtc tctttttcta caatctacaa attacttaat
    50101 atttaatata aatcaacata tatattcatt tatagtttag atcatattac atacgtttgt
    50161 ttatccgcct cggtatttag agaaataccc catctatttt atattttata gatgggtaaa
    50221 gagtttttta tacaaagtac aaagtatgta acaaaaagaa attctatttt atattctttt
    50281 tttatctctc gttcaaaaat aaagttaata cctcatacgc atatacatat tcgaaaggtt
    50341 caattagttg ttagcctatc cataatacaa acgagacttc aattactctg tttaatctag
    50401 aacagaacct tgaatctctg gaattgtaga agtgactaaa agtttcttat ttttcaatga
    50461 gcatcttgta tttcataaaa attggggaca atataatcct tacgtaaagg ccatcctatc
    50521 caactttcag gcattaagat gcgtttcaaa cgcggatgat tatcataaga tattcccaac
    50581 atatcaaaag actcccgttc ttgaaaatcc acacttttcc aaacccagaa aacagacgga
    50641 attcgaggat tcttcctagg ggaaaatact tttatgcata cctcttctgg ttgatccacg
    50701 ccatactcta ttctcgtcag atgatacaca ctagctaaca gtccacctgg tgctacatca
    50761 taagcacatt gggagcgtag ataattgtaa ccatatatat ataaaatgac agcaatggaa
    50821 tgccaatcct cgggttttat ttgtaaagtt tctattcctt ggtaatcaaa acccaaggat
    50881 ctatgaatta gtccatgctt gactaaccaa gcagacaaac gaccctgcat cttttttatc
    50941 tctcccgcat tgttttgtta tttgtatttg tataagtatt ttgcattgac gatgagattt
    51001 ttgcggattg acccactact tgtttttcta tacaaaggaa tcctgtctaa ttcactaatt
    51061 cgtgggaaga gactgaactt ttgtatttga aaaatgtttc gggagggatc tctgaagtag
    51121 atggcggttg ataaaggaac tcccgatcgt aatttccagt atgaatacta cgcccaacct
    51181 taaatttgtg attggttgta aaacaccgat tctctcgttg agacttaatt ctatcttcat
    51241 agatttctcg agatattttc ttacgaagtt ttgttatagc atctataact gcttccggtt
    51301 ttggtggaca acctggtaaa tagacatcta caggaattaa cttatcaact ccccgaacag
    51361 tactataaga atcagtactg aacatccccc ctgaaattgt acatgctccc atagcaataa
    51421 catattttgg ttcaggcatt tgctcatata atctcaccag agagggagcc attttcattg
    51481 ttactgttcc ggctgttaaa atcaggtccg cttgtctagg acttgatctt gggactagtc
    51541 cataacgatc aaagtcgaat cgtgagccta ttagtgaagc aaattcaatg aagcaacaac
    51601 tggtaccata gagaagcggc cataaactag aaagtcttga ccaatttgaa agatcatttg
    51661 atgtagttga aataactgaa ttttgggttg ttcgatcaag taagggaaac tcgatggaat
    51721 tcataactgt ctcaatattt tttttctttt tattgtctga atgcttagaa gctaagacca
    51781 ttccaatgct ccctttcgcc atgcataaac taaaccaaca attaagataa gcacgaaaat
    51841 taaagcttct acaaatacag atacacctaa tacatcgaaa ctcattgccc atggataaag
    51901 aaaaaccgtt tcaacatcaa aaacaacaaa aactagagca aacatataat aacggattcg
    51961 aaattgtaac caagcgctgc ccattggttc tatacccgat tcataactag aaagtttctc
    52021 aggccctttg ttaatcgggg ctaaaactcc ggaaacaaaa aatgccaaaa taggaataag
    52081 acttgatatt attagaaatg cccaaaaaag atcatattcg taaagcagaa acatagagac
    52141 actcctatga acgtgaaaaa tataccggat tagtcaactc tcgacttgaa attctcaagt
    52201 cattcacaac tgtttagtca aaaatacgaa tttttttgat cgaactttat attctagttt
    52261 cctttgttta ctgcaggaca tgtctccttt caatattcat cgactgaaat cctatttcca
    52321 ttacacgtat ttcaatttga gttagttata gttagtataa ctaactattg ttattataca
    52381 aattatacaa attctctcgt tttcatctta cctaggattc tctcgaactc tcgcaagaaa
    52441 aggaatttat tttatatata ttttatataa atgaatatat tctaattatt ataaattgaa
    52501 atccattttg agtatcttta tatatttcta ttcttgtatg aatagaggag ggttttcctc
    52561 ttttcttaga gagttcgaat agaacaagta gtcagatgta agataatttc tagaaatttc
    52621 catctcatct caaggtttag aatagatcgg tgttggtata ttccttttct taatatccag
    52681 gctgaggagt ttctattgat tgaatagtga aagtgaatac agaaagagaa tactaccccc
    52741 cttttgtgat gtggtttgct aggtttcggg aaggtataca aagacaaaag cctagttgac
    52801 gtttttgaca atgtttacaa tgaaacttac caaatatagt tgtttttcaa actttagctt
    52861 gtacacaaag aaagcaggtc attcctatac tagagggaga atatcactaa ctttatgatt
    52921 gtggacagaa aaggagaaaa attaatatgg aattcaactc cgaagattca tgaagcaaat
    52981 aagtttgttt agccacacga ttggataaat atccattgag cccattaaaa tgaattgaaa
    53041 tgtgtttttg ctttcatttt tatgttcggc tttaaaagat actcgtgacc gggcttatag
    53101 aaataattta ggaatacttt ttttgatgaa aaaactggtc ggttacaagc aacaaactag
    53161 aatgggtaaa ttaaaattat acaatttttt ttattttcct tttttagggc tctagggcta
    53221 tacggactcg aaccgtagac tttctcggta aaacatatca aactttttat tatcaaaatg
    53281 atctgaactg tttcaaagac ccaacatgca attttttgtg cattgggctc tttcattaac
    53341 tgatatttct atcagttagt ccgccatatt tttttttgat agaaaaatag gagatggctc
    53401 catgtgctct gagtcattat tttaattctg atccaggaac actaccaaag tgtttcaagg
    53461 ggggtatctt gacgtaggtc tgcctctggc ctagattaac ctaagttaga tgaagtctct
    53521 atcgctctgc ttaaaaatga aatatgaaac ttcatacacc ttaaagttca tagggcgaaa
    53581 agatcttttt ttgaggtcct tgtactcatt atgcctagca ttgaatagac atttacctta
    53641 tcaatatctc aaatcaacga tggggcctgt ttggcaccta aaagggacaa gactgaaccc
    53701 cttgtcaggc tattgttctc ttattccctc aaagttatgg agtaagacat cgatttctca
    53761 ataagataaa ttcttttgat tgcatgatgg acccccctga aaaacattgg cgcgcgtgta
    53821 aacgaggtgc tctacctaac tgagctatag cccttagtgc ttgtaatacc tattttatta
    53881 tgtagataat ttcttgtcaa gattaatatt ccacgatcca agatcacagt tctttgatct
    53941 gtttgcgcgt tattgcttat aagtaatatt atatttataa tccatcgatg ggacgggccc
    54001 catttggttt tctttgtgat gataaacggc ctacttaact cagtggttag agtattgctt
    54061 tcatacggcg ggagtcattg gttcaaatcc aatagtaggt agaacttatt agatcccacc
    54121 gactctggtc tctaataagt ttttatatac atctgctttt attgatattt attttgtatc
    54181 ttttatattt cttttttttt tgttggatca aaatagaatt acgcctgatt taattctgtc
    54241 gagtgaatac aatcaaatca aataaaaaaa tagaccaaac ctcttttgat tattcggaca
    54301 caccaactag ttccgaaatc tcattgatcg tctcgactcg tgtcctagct cgtcggagag
    54361 ctagatttgc ctcaattttt tgtctctttc cttcagcttt tcttaaatta gcttctgcta
    54421 tttcaagagt ttgccgggct tcttgtgaat cgatgtcact acctttctcc gcatcattta
    54481 ctaaaacagt gatctcatta ttacctattc tagcaaaacc tcccatcaaa gccatcgtta
    54541 accattggcc gtcaagacgt attttcaaaa tacctatatc gacggctgta gcaacagagg
    54601 cgtgatttgg taatacgcca atttgaccac tattagtaga taaaataatt tcgttcactt
    54661 ttgaattcca aacgattcga ttaggggtca gtacacaaag atttaaggtc atttattcga
    54721 attgctctcc atttctaagt tcatagcctt cgcggtagct tcatcgatgt tacctaccaa
    54781 ataaaaggcc tgttcaggaa gactgtctaa ttctccggaa aggatcaacc gaaaccctct
    54841 aattgtttct gctaaaccaa catattttcc tggagaacca gtaaaaactt ctgctacgaa
    54901 aaagggttgt gataagaaac gctcaatttt tcgcgctctt gctacggtta agcgatcctc
    54961 ttcggataat tcgtccaacc ccaggatagc tataatgtcc tgaagttctt tgtaacgttg
    55021 taaagtttgc ttaactcttt gggcagtttc ataatggtcc tcaccaacaa tccggggttg
    55081 gagcatagtt gacgttgaat ctaaaggatc tactgctgga tagatacctt tggcggctaa
    55141 tcctcttgat agtacagtag tagcatccaa atgtgcaaat gtcgtagcag gagcagggtc
    55201 ggtcaaatcg tctgcaggta cataaactgc ttgaatagaa gttatggacc cctctttggt
    55261 cgaagtaatt ctttcctgta acgtacccat ttcggtacta agggtaggtt gataacccac
    55321 agcggaaggc attctaccca ataaggcgga tacttcagat cctgcttgga cgaaacggaa
    55381 aatattgtcg ataaatagaa gtacgtcttg ttcattaaca tctcgaaaat attcagccat
    55441 agtgagggca gtcaaaccaa ctctcatacg agctcccggc ggttcattca tctgaccgta
    55501 aactagagcc actttagatt ctgcaatatt ttcttcatta atcaccccgg attctttcat
    55561 ttccatgtaa agatcatttc cttcacgagt acgttcacct actccgccaa atacagatac
    55621 acccccatga gccttggcaa tattgttaat caattccata atgaggactg ttttacccac
    55681 tccagccccc ccgaatagtc caatttttcc tccacgacga taaggggcta aaagatctac
    55741 tactttaatt ccggtttcaa aaatagataa ttttgtatct aactgtataa aggcgggcgc
    55801 agatctatga ataggagatg ttgtgcgagt atctacaggc cctaaattat caacgggctc
    55861 tccgagtacg ttgaaaattc gtccaagagt cgttccacca accggaacac ttaaaggagc
    55921 tcccgtatca atcacttcca ttcctctcgt tagaccatct gtagcactca tagccacagc
    55981 cctaactcga ttgtttccta gtaattgctg tacctcacaa gtcacattaa tttgttgacc
    56041 agcagtatct cgacccttaa ctaccagagc gttataaata ttaggcatat tgcccggtgg
    56101 aaaagctaca tctagtaccg gaccaatgat ttgggtgata ttcccgaggt tttttttttc
    56161 aagcgcggaa gcccccgaac tagaattagt aggatttatt ttcataataa taataaataa
    56221 agtcaaatag gtcgaaattc tttttgcgaa aatgatcgaa ttcaaaaaat aatgtccaat
    56281 agcaagttta tcggttaatt caataattca ataagcaatg ggagttagca cgcgatttcg
    56341 ttggtaccct ccaaccgaat ccaattcaat tgtttactta ttcaatgagt gaattttcaa
    56401 gctcaacctg cccgttttaa aaatatcaag tataagaatc ttgagaaagt cttttatttg
    56461 tctatcatta tagaccagcc catttatatt atctatggga ctcgaacccg aactctattt
    56521 acgattcatt ttttctatct catcgacttt tcttatttcc tatttcatca tatctattta
    56581 tgtctagcct cttcttttca ttttttatat cttttcctag acaaattccg tatattttta
    56641 tgtctaggat ttacatatac aacataggcc cgctctaacg agggaatttc ttattattca
    56701 agttatattt aagtggttca attcaaaaaa agtaaaaaaa aaataagaat tgggttgcgc
    56761 catatatatg aaagagtata caataatgat gtatttgacg aatcaaatac catggtctaa
    56821 taataaagca ttttgattag ttgataatat tagtattgta tttgttggga gttttttgaa
    56881 agattcctgg aaaaagtttc attaacgcct aattcatgtc gagtagacct tgttgttgtg
    56941 agacttctta attcatgagt tgtagggagg gatttatgtc accacaaaca gagactaaag
    57001 caggtgttgg attcaaagct ggggttaaag attacaaatt gacttattat actcctgact
    57061 atgaaaccaa agatactgat atcttggcag cattccgagt aactcctcaa cctggagttc
    57121 cacctgaaga agcgggggcc gcggtagctg ccgaatcttc tactggtaca tggaccaccg
    57181 tgtggaccga tggacttacc agccttgatc gttacaaagg gcgctgctac gaaatcgagc
    57241 ccgttgctgg agaagaaaat caatatatcg cttatgtagc ttacccatta gacctttttg
    57301 aagaaggttc tgttactaac atgtttactt ccattgtagg taatgtattt gggttcaaag
    57361 ccctgcgcgc tctacgtctg gaagatctgc gaatccccgt tgcttatgtt aaaactttcc
    57421 aaggaccgcc tcatggcatc caagttgaga gagataaatt gaacaaatat ggtcgtcccc
    57481 tgttgggatg tactattaaa cctaaattgg ggttatccgc taaaaactac ggtagagcgg
    57541 tttatgaatg tctccgcggt ggacttgatt ttaccaaaga cgatgagaat gtgaactccc
    57601 aaccatttat gcgttggaga gatcgtttct tattttgtgc cgaagcaatt tataaagcac
    57661 aggctgaaac tggtgaaatc aaagggcatt acttgaatgc tactgcgggt acatgtgaag
    57721 aaatgatgaa aagggctata tttgccagag aattgggagt tcctatcgta atgcatgatt
    57781 acttaacagg gggattcact gcaaatacta gcttagccca ttattgccga gataatggcc
    57841 tacttcttca catccaccgc gcaatgcatg cagttattga tagacagaag aatcatggta
    57901 tgcacttccg tgtactagct aaagcgttac gtatgtctgg tggagatcat attcacgccg
    57961 gtaccgtagt aggtaaactt gaaggggaaa gagacatcac tctgggcttt gtcgatttac
    58021 tgcgtgatga tttcattgaa aaagatcgaa gtcgcggtat ttatttcacc caagattggg
    58081 tctctctacc aggtgttcta cccgttgctt cggggggtat tcacgtttgg catatgcctg
    58141 ctctgaccga gatctttggg gatgattccg tactacagtt cggtggagga actttaggac
    58201 acccttgggg aaatgcaccc ggtgccgtag ctaatcgagt agctctagaa gcatgtgtac
    58261 aagctcgtaa tgaggggcgt gatcttgctc gtgaagggaa tgaaattatc cgtgaggcta
    58321 ctaaatggag ccccgaacta gctgctgctt gtgaagtatg gaaggagatc aaatttgaat
    58381 ttgaagcaat ggatactttg taatccacta attctaatta ctgttcgttc tcttaattga
    58441 attgcaatta aactcggccc aatcttttac taaaaggatt gagccgaaaa caaataactt
    58501 attacatcca ttttttttta gatagataca tacttatcta gatatagaac aatagataaa
    58561 atataagact aaacaattca aatgtctcta ttggtttgtt ggatccacaa ttaattcgag
    58621 ggatccttag gattggtata ttcttttaga ttatgaattt ctatggatcg agccaagtat
    58681 cacaactctt tctacccatc ctgtatattg tcctttttgt tacgtgttgg aatataaact
    58741 tattactttt ttaattagtt agttattaga cgagatttta caaaaaaaat tttcctatat
    58801 agtgaagtgc taatctggat tcccacaaag aatacttttt tcaatactca cactccttat
    58861 tagattagtt aataatccta ttgattggat ttttatgttt attcggacag gaaaaagata
    58921 ttcagataaa taaataattt ttcatcgaat gactattcat ctattgtatt ttcatgcaaa
    58981 gcaaataggg ggcaagaaaa ctctatggaa agatggtggt ttgattcaat actgtttaag
    59041 aaagagttcg aacacaggtg tggtctaagt aaatcaacgg gcggtcttgg tcctattgaa
    59101 aataccagtg aaagtgaaga tccgaataga aatgatatga agaaaaatag tcatagttgg
    59161 ggtagtcgtg acaattatag ttacagcaat gtttattatt tattcggcgt caaggacatt
    59221 cggaatttca tctctgatga aactttttta gttatggata gaaatgggaa cagttattcc
    59281 atatattttg atattgaaaa tcatattttc gagattgata gtggtcattt ttttcagagt
    59341 gaactagaaa attcttttta tagttattgg aattttagtt atctaaataa tggatctaac
    59401 aatgacaatc ctcacgatga tcattacatg gatgatactc aatatagttg gaataatcac
    59461 attaatagtt gtattgacat ttatcttgag tctcaaatct ttattgatac ttactacatt
    59521 gtaagtggta gtgacaattc cagtaacagt tacatttctc gttccgtttg tggtgaaagt
    59581 aaggggtcgg atataagtac cagcacgaat ggtagcacta taatagaaag ttccaatgat
    59641 ctggatgtaa ctcaaaaata cagacatttg tgggttcaat gtgaaaattg ttatggatta
    59701 aattataaga aaattttaaa atcaaaaatg aatctttgtg aacaatgtgg atatcatttg
    59761 aaaatgagta gttccgatag aatcgaactt tcgatcgatc cggatacttg ggatgctatg
    59821 gatgaagaca tggtttcttt ggatcccatt gaatttcatt cggaagagga gccttataaa
    59881 gatcgtatcg attcttatca acaaaagaca ggattaactg aagccgttca aacaggtata
    59941 ggccaattaa acggtattcc catagcactt ggggttatgg attttcagtt tatggggggt
    60001 agtatgggat ccgtggttgg ggagaaaata acccgtttga ttgagtacgc tactaacaaa
    60061 tttctccctc ttattatagt atgtgcttcc gggggggcgc gtatgcaaga gggaagtttg
    60121 agtttaatgc aaatggctaa aatatcttct gctttatatg attatcaatc aaataaaaag
    60181 ttattctatg taccaattct tacatctcct actacagggg gggtaactgc gagttttggt
    60241 atgttgggag atatcattat tgccgaaccc aatgcctata ttgcatttgc gggtaaaaga
    60301 gtaattgaac aaacattgaa taaaacagta cctgaaggtt cacaggcggc tgaatattta
    60361 ttccagaagg gcttattcga tctaatcata ccacgtaatc ctttaaaaag cgttctgagt
    60421 gagttatttc agctccacgc tttctttcct ttgaatcaaa attcaataga gcattaagtt
    60481 acttttttat ttgtagcaaa caagtagtta gtttatcaga atccaagtaa aacgaatatc
    60541 aatggggttt ctttgttgac ataagatcta aattgtaaaa agaaatcaaa agttgtggat
    60601 aactcctttt tatctatatt cttgattact aattcagtta agaggcctct atcaacaaga
    60661 aaaatagtga attcttattt tcgttaaatt ctagtaaaat aaaaaatttt tgttctacgt
    60721 cttacgtatg tatatataat ccaaatatag aattctagaa tatagaaact atagatatga
    60781 tatatgcttt tgtaccttat atactcactt agatatatac ttagatttat actaatcttt
    60841 ataatattaa tataaataat aataataata acaggtacaa atagtaaatt gaggtatcct
    60901 ttatatgaca actttcgact ttccctctgt tttggtgcct ttagtaggct tagtatttcc
    60961 ggcaatggca atggcttctt tatttcttca tgttcaaaaa aataagactg tttagatctg
    61021 atgggcccaa ctctgatcca tttttttttc aaaactaaga cttgtatcat aacgcagata
    61081 cctatttagt gtaagaaaag aaggtataac atgcggcgct tccgtcgaaa aggggctctt
    61141 tggcctgtag aaagatgata tgggggtaaa ggaattctat ctatttgaaa aaatatcagg
    61201 atcgccggat ggctgaactg taaaatcggt acatctatat gtatctatat gtatattgat
    61261 gggatcatat gaagggtatg ttttttttta ttttagatct aaccaatttg ataaattact
    61321 cttaacggtt cacatcaaac tagtactagt tgatgagagt tacttcggaa acaaaaagag
    61381 taaagtctag ggtattctct caattccaat aaaacgaaac cagatcaagt atgagttgtc
    61441 gatcagaaca tatatggata caacctataa cggggtcgcg aaaaacaagt aatttctgct
    61501 gggccattat ccttttttta ggttcattag gattcttatt ggttggaact tccagttatc
    61561 ttgggagaaa cttgatatct ttatttccat ctcagcaaat cctttttttt ccacaaggga
    61621 ttgtgatgtc tttctatggg atcgcgggtc tctttattag ctcctatttg tggtgcacaa
    61681 tttcgtggaa tgtagggggt ggttatgatc gattcgatag aaaagaagga atggtgtgta
    61741 tttttcgttg gggattccct ggaaaaaatc gtcgcatctt cctccgattc cttataaagg
    61801 atattcagtc cgtcagaata gaagttaaag agggtattta tgctcgccgt gtcctttata
    61861 tggatatcag aggccagggg gacattccct tgactcgtac tgatgagaat gttactccac
    61921 gggaaatcga acaaaaagct gccgaattgg cctatttctt gcgtgtaccg attgaagtat
    61981 tttgagaaat gagctgagag agtgaatgct ttctcagcag gaagtaaaaa ctaaagaatc
    62041 cccctttttc tataccataa cttaactgaa gtttcttcat aacgctcatt ctagtcaaag
    62101 aagacgtata cgtaacgtaa caaccacaaa acaaaaccat ttttgtggtc ttttatgtgt
    62161 atggaaatct acacaactta attcaataac aaaaaaaatt aagtaacaaa tctaaaaaat
    62221 ggattcatcc tttctatttt ctatcaaagc agttcgaaat acataaattt ttttattccg
    62281 gactttgagt agtcagtgaa aatttttaaa aatagaagat attttgatat aatgatagaa
    62341 aagaatattc attacctaaa taaaacctaa ataaagcggt tttttcaggc agtcattgat
    62401 tcgtcgaaaa gggggatact tgcttcgaat ttgaccaatt actatatctg gaaacaatat
    62461 aatatttttt tgttaactct ttgaattcga agtggattct tcatctattt ctgtattctt
    62521 tctacattct acattcaaag actaactccg aaatcacaaa taaaaaacaa aacagtgaat
    62581 agattcataa gttcgatact ttgtaataga actcatgcat gagagaaata ttggatggcg
    62641 tagagtcaac taacgaggtc ggttcattaa aaattcatag acgaaatgaa aaaatgtcaa
    62701 aaaagaaagc attcaaccct cttttatatc ttgcatctat agtatttttg ccctggtgga
    62761 tttctctctc atttaataaa agtctggaat cttgggttac ttattggtgg aatactaggc
    62821 aatctgaaat ttttttgaat gatattcaag aaaaaaatat tctagaaaaa ttcatagaat
    62881 tggaggaaat ctttcttttg gaggaaatga tcaaggaata ctcggagaca catctacaaa
    62941 accttcgtat aggaatccac aaagaaacgc tccaattaat caagatacac aatgaggatc
    63001 atatccatac gattttgcac ttcttgacaa atataatctg tttcgttatt ctaagtggtt
    63061 attcaatttt gggtaataaa gaacttgtta ttcttaactc ttgggctcag gaattcctat
    63121 ataacttaag tgacacaata aaggcttttt cgattctttt agtaacagat ttatgtatcg
    63181 gattccattc gccccatggt tgggaactaa ttattggctt tgtctacaaa gattttggat
    63241 ttgctcataa tgatcaaatt atatctggtc ttgtttctac ttttccagtc attctagata
    63301 ctgtatttaa attttggatt tttcgttatt taaatcgtgt ttctccgtca cttgtagtga
    63361 tttatcattc aatgaatgat taaaaaagga tctactgata ttaatccaat tcaattctaa
    63421 cgtttcttac tttgtagttg tacagaaaca aagcatgtaa aatcatactt actctttatt
    63481 tttctaccca ccccaaagat ttattctata tattaatatt atttattcca gtaaaattat
    63541 tccagtaaat agcagaattg cggatagggc actaggttag cgacctacca aatttattgt
    63601 agacattttt gggctcaatg gttggactat gcaaactaga aagacttttt cttggataaa
    63661 ggaacaaatt actcgatcca tttccgtatc gctcatgata tatatcataa ctcggccatc
    63721 catttcaagt gcatatccca tttttgcaca gcagggttat gaaaatccgc gagaagcgac
    63781 tggtcgtatt gtatgtgcca attgccattt agctaataag cccgtggata ttgaagttcc
    63841 gcaaacggta cttccagata ctgtatttga agcagttgtt cgaatccctt atgatatgca
    63901 actaaaacaa gttcttgcta atggtaaaag gggtgctttg aatgtagggg ctgttcttat
    63961 tttaccagag ggttttgaat tagctcctgc tgatcggatt tcccccgaga taaaagaaaa
    64021 gataggcaat ctgtcttttc agagctatcg ccccaataaa aaaaatattc ttgtgatagg
    64081 ccccgttcct ggtcagaaat atagtgaaat aacctttcct atcctttccc cggaccccgc
    64141 tactacgaaa gaggttcact tcttaaaata tcctatatat gtaggcggaa acaggggaag
    64201 gggtcagatt tatcccgacg ggagcaaaag taacaataca gtttataatg ctacatcagc
    64261 aggtatagta ggtaaaataa tacgaaaaga aaaagggggt tacgaaataa ccatagcgga
    64321 tgcatcggat ggacgtcaag tggttgatat tatccctcca gggccagaac ttcttgtttc
    64381 agaaggcgaa tctatcaaat tggatcaacc gttgacgagt aatcctaatg tgggcggatt
    64441 tggtcaggga gatgcagaaa tagtacttca agatccctta cgtgtccaag gccttttgtt
    64501 cttcttggca tctgttattt tggcacaaat ctttttggtt cttaaaaaga aacagttcga
    64561 gaaggttcaa ttgtcagaaa tgaatttcta gactcgcgga tttatcgaca ttgagctcat
    64621 aacgtaaaaa gaacaaaatt atttttgacg actctttatg ataaaaaatg gacattatga
    64681 aaagccttct tcttttttat actcattcct tgtactgcat tcctagtcat agtatgtaga
    64741 ttgtgaagaa gactttttac tttttttgaa tccaaattgg ggtggtatga ttatgttact
    64801 attatcacat ttcaatgtca taaaatgcat taaattaata gtgttttcta ttctaatcga
    64861 attaaattcg actagatact agacataagt aagcggggaa tagaacggat aaatgcgtgg
    64921 aacacaaaat tatagggacg attattcatc ttcctagtat tcgacacaag aaaaggaatt
    64981 ttccacatct ctttcttgtg tcgaaagaaa aaaaagattc tttatcctgt tcgtcaaaga
    65041 ttactagtct aagtttttat tttttcaaaa aaatatcaga acttttttag atatattata
    65101 tatatattac ataatatata ttatattaat ttaatattat tattaattat ttaatataaa
    65161 atataatagt gggcaaacaa aagagagcga ggtttattga gtaaatagaa cttcttcaat
    65221 aaacttagaa aaatttccat ttttgatgag atacaaaaaa atactaaggt tttattatta
    65281 tttgaggata gtatgtcatc taggaaagcg agtgatttct tctttcttct aactttactt
    65341 tgaaagtatc gatagatact atcgagcaac gggcggatgg atcaatgaac ttcatttttc
    65401 aaaaacatca tcagaaaaat ataatggggt tttgctattt agacgaaaaa tattctaatt
    65461 cttaagaact caacgggacc taccccctca aatcatacaa agaagggaat cccgttgagt
    65521 tcttacgctt tcatggctac aatttacaac tcaattcatc tgattactac agagatgaac
    65581 ccaatccaga atatgaacca taaaagaaaa tacctattaa accgatcaca agaataccag
    65641 ctacagtacc tattatccaa agaggaatcc ttccagtagt atcagccatt taccccactt
    65701 ccctccacat ttcatcaagt ggtcatgcta gagacataaa cagtcatgga taattatgag
    65761 atgagagcct tccgaatggg ctaagagaga gtgcctataa ttattattct ccttttcctt
    65821 tgttttatta attgaagaaa taattggaaa ataaaacagc aagtacaaaa atgagtaata
    65881 acccccagta gaggctggta cgattcaatt caacattttg ttcgttcggg tttgattgtg
    65941 tcatagctct ataattcgga ttaggtttat cgttggatga actgcattgc tgatattgac
    66001 cccaaaaaag aaacggtagg tacagctagg ccgtgaacag ccaaccatcg cactgtaaaa
    66061 attggatagg ttcgatctat ggtcattggg gcctcctaaa aagatctact aaattcatcg
    66121 agttgttcca aaggatcaaa acggccagtt attaatggaa ttccttgtcg gttctctgtg
    66181 aaatactcgt ttggccgagg gcttccaaac acatcgtacg ctaaaccggt actgacgaat
    66241 aaccaacccg caatgaatag ggaaggtata gtaatgctat gaatgaccca gtagcgaata
    66301 ctggtaataa tatcagcaaa agaacgttct cctgtgcttc cagacatgcc gagctccaca
    66361 tattcttgta cagtcaaagg gggatcgatt ccgtaaaaga ttagatcagt caatttccat
    66421 ttactaaaac taaatctttg tgagatcgtc aatattgtac cgagggcatc tttagagtat
    66481 accgaatcag tatagctatc cttcttctga cacagcaacg tactttcaag cattatcgaa
    66541 aggaagtact caaatatttc tttcttactt tacttgttgc ttgtcagtgt acaatggaaa
    66601 gcaacaagta aagtaagaaa gagtagtaaa tcgtattcga tgaaagaaag ataacaaaga
    66661 aagaaaagaa taaaaaaatt gtaatcaacc ccttttatgc atacattgtt gtattagatc
    66721 gagatcaaaa gattctttct tgacctaact acaagaacga ggttttataa tagaatacgg
    66781 aaagataaaa cgtaaaaata aaagataata gaaattacta acctagttgg accaaaataa
    66841 atattttctt ttttcgagtg attgcgtgat aactttttta ttcttaaaaa ttaaaaaggt
    66901 ttaatttttg agttaagtta cacggcccag ttctttttat tagtttatat aagttttccc
    66961 ccaagagttg ctcaatgaat cggttgattg gaatcgcggg atgggtagat gtggtaaatg
    67021 atgaatcaat ttgtttttat acgcctgtca ctttatcttt gttagtaccg tctataatga
    67081 tagattaatc aaaaattagg taagtgcttt tttagaaaca tatatgtaca aaaagaacat
    67141 atttcattta gctccttcat gcctactata actagttatt ttggttttat actagcggct
    67201 ttaacggtaa cctcagctct atttattggt ctgagcaaga tacgacttat ctgaaattag
    67261 tatttgaaat gcacaattca taaaaataaa tctttcgata ggattccgta taaattgcaa
    67321 attcttggtc attgagattc atggtaattc agattaatat ttaggtatag atattacctc
    67381 ctttttctcc tttcaaataa attgcaatga ttgaagtttt tctatttgga atcgtgttag
    67441 gtctaattcc tgttactttg gctggattat tcgtaactgc atatttacaa tataggcgtg
    67501 gtgatcaatc ggacctttga ttaattacta tcgctttttt taattgacct cctactttct
    67561 ttaatacaaa ggaggtcaaa ttcagattgc ggttcaagtt agtgaagctc tttcagtcta
    67621 atttgatcta agaaaaataa ggacgaaatc acgctctgta ggatttgaac ctacgacatc
    67681 gggttttgga gacccgcgtt ctaccgaact gaactaagag cgctttctta tcagaaaaga
    67741 gaagactgta aagacacttt ttttaacccc agtttaatga taatgaacga ttatataata
    67801 tatattattg gatattggaa tcgatcttaa ttaatccctc gttactgctc aacgaagaag
    67861 taataggtag ggatgacagg atttgaacct gtgacatttt gtacccaaaa caaacgcgct
    67921 accaagctgc gctacatccc tccaattggt ctacagtgtc attgtataga attcctgttt
    67981 tgttttccac atcgttattt cctccattga tatatacaat ttatatgggc atttcgtctt
    68041 tttggtccca tttaacatat aataatagta aaagaaaagt cttatatacg tatgaaatac
    68101 ggaacggaac ctgtcgtaaa aataaatgag tagttttcgg gaatgctcgg gaagagagga
    68161 acgttttttt atgttttaag aaaaaatttt atttactgga tagttgtaca tttcaatttt
    68221 aattagggat tccgtgtaca aggttcttaa ctgcatatgc atctgatcat ttatgtatta
    68281 ccattttaga ttacaataaa agaaggaagg agatttttca atgcgagatc taaaaacata
    68341 tctttccgtg gcaccggtat taagtactct atggttcggg tctttagcag gtctattgat
    68401 agagattaat cgttttttcc cagatgcatt gacattcccc tttttttgat tctagttatt
    68461 gatacggtac caaataacgg agattcgaga tacaattaaa tatttgtgac taatcctttg
    68521 cccccttttt ctcttttttc cctttttcct tttagaataa gagggaggaa agagaaaaaa
    68581 gaaaaggtgt attcaacagc ttcgagactt gggttcaagt ttgaattaaa taaattattc
    68641 aattcaaaaa ttaactaggg atggaggtag aataaacagg gtggggccta gatctaggac
    68701 aagactctta tacaaggtac ttaaatgtaa atgaaatact gtgatttgaa tttgaaataa
    68761 agtttagaaa tttttttagt atattgattg cagcgaaagt tttcataatt ggatttcaag
    68821 ttaataactt ctatttatcc ttccttactt cttcttcgtt tcggatcgaa aatagaagag
    68881 ttgagtaaat caaaaatcca aagggggttc atggccaagg gaaaagatgt ccgaataacg
    68941 gttattttgg aatgtaccgg ttgtgttcga aacggtgtta ataaggtatc aacgggtatt
    69001 tccagatata ttactgaaaa gaatcgtcac aacacgccta atcgattgga attgagaaaa
    69061 ttctgtccat tttgttacaa acatatgatt catggggaga taaagaaata gatcgaatca
    69121 agcggatgta tgtaaccctt ccaaggaagg gtaaaaatga cattctatat agaacatagt
    69181 taaatattct atatataaca taattaaata taaacaaacc aaatcctatt tattctaatt
    69241 cattttagat ccgaccgaaa taggattttc gggataagga ataaactaaa caaaccatgg
    69301 ataaatccaa gcggcctttt cttaaatcca agcgatcttt tcgtaggcgt ttgcccccga
    69361 ttcaatcggg ggatcgaatt gattatagaa acatgagttt aattagtcga tttattagcg
    69421 aacaaggaaa aatattatct agacgggtga atagattgac cttgaaacaa caacgattaa
    69481 ttactattgc tataaaacaa gctcgtattt tatctttgtt accttttctt aataatgaga
    69541 aacagtttga aagaaccgag tcgaccacca gaactgcggg tcttcgagcc agaaaaaaat
    69601 aggcttactc tttcttcact tgactaaaaa aaagtaaaat ccgaactcaa acgcagattg
    69661 atgttttgtt cgaaaaatat gaaaaatata gattgaatta tcgtgtccta agaaaaaaag
    69721 aatcgggcaa gaataaagat tttttttgag tgtgttcatt cagttttact atttttttat
    69781 catatttatt tttactttac cctcccggag ttcattctcc ggggaactcc gtttaaatta
    69841 ttccggtgga ttctttccaa tctacttctt ttatgatctc attggaaatc atataaagac
    69901 aatttttatt tgatatagct atttgtgcaa gtattttacg attaagaagc acctgtttct
    69961 tatataggtc atgtattaat ctactataac tataggatac ccctatttca cgaattactg
    70021 cgtttattcg agtgatccac aaacggcgaa aatttctctt ttgcttatcc ctatcccgat
    70081 gcgacgaaac caaagctctt attttctgtt gagtaattgt tcgagtaagt cttgaatgag
    70141 cccctcgaaa gcttgatgca aataaacgaa tttttgttct acgtctccga gctatatttc
    70201 cccgtctaat tctggtcatt gaataaatga aactttgacg aataactaat agatttcctt
    70261 tctttcagtt attctttttc cctttcctag tctattaata acaaagcttt tttccaatgt
    70321 ataaactaaa aattccaatg actttggcta ctataacctt cccgaccgct atttttcttt
    70381 tttctagaca tttaacttcg aaataataaa tttcatttta ctaggtatca aaatataata
    70441 aataaaaaat ataaatggat aaagaaatag tggcttcctt cgtttatatg gttacttctt
    70501 aaacggtgag gttttctcta tacaccggag cctttacttc atttaatcaa tgttattggt
    70561 aacttgtata gttcacattc tttggctcta cccatgaatt atccagtaat aggtctttca
    70621 cgattagatc tacttacaca gtaacggtat ttaattctga aagttggctg ggtagctaac
    70681 cctgttagtc cgttcttgca agaggggcct aagttttatg tttttatttt taagtaggat
    70741 tttctccgct taatggataa ccatttgcta ccactggaga attgcttctc atcttaaatt
    70801 gaggtgattg gatttgcacc aatggaaacc ataaatttca tacacaatag aatggataga
    70861 ttcttttttt tatactgaat tgaacggact tatttttcta ttctatccta ttccccggta
    70921 ctgatcattg atactagaaa aggttttctt tcttttatcc cagctcatga tctgaacgag
    70981 tcgcacatac accctagtac atgttcctcg acgctgaggg catccccgaa gcgcggggga
    71041 ttttgtgaca tttctgattg gctgtcttgt atttctaata agttgtttaa tagttggcat
    71101 gttgaatcat atcatataaa taatgggctg gtttagatcg atcctaacct gatgattttt
    71161 aattactatt acttctattt aattttctag taaattcagc aaaaatataa aataggaaat
    71221 cgagaatttg cgcgaaaaaa atccgggctt ttcactcaac cactgctaca acatcaacaa
    71281 ttccataagc ttgggcttct gttgctgaca taaaaacatc tctttccatg tcttccgaga
    71341 caacccataa gggtttgtcc gttctttgta cataaaccct tgtgagggtt tcacgcagtt
    71401 ttagcagctc ttccgcttcc aggataaatt ctcccgtttg tgcctcataa aaagaactag
    71461 caggttgatg aatcattacc ctgatggtat aacaaaagag gggttcctct attttgcatg
    71521 atgaatagaa aagaaagata aagaataaaa agaaaaaaag atagaattga acaaccacaa
    71581 ccgtacgggc atcttttatg cattgcatac ggctctataa taaaattgac ctttaccttc
    71641 catcaaagaa aaaaaaatag gatctatcag acccagatcg gtaaatgata aaattaccac
    71701 ccttcctttc gtaggagttc aaaaatacta tgatggttcc gttgctttat atataatata
    71761 tatatttatt attattatta atattatttg gtttgtctgt gtttcagcaa tcccaaagtt
    71821 gctttttgta aaattaaaga aaaaaataat ctttttttta ttttcgaact ctttcagaat
    71881 acaactacgc ccccggtgtg aaaataaaaa agtttgtgac gctgaactgg aatctccaat
    71941 ataaaaaaca ggaaatacct tttatctcat actactctct cgatacataa tcaaatgttt
    72001 tgaaaataaa aattgtttta ttttgatatc gaattcaaag tgccatgcta ttattactta
    72061 atattcatat ggcgaaggca tagtcttatt tttttctctc aaataaaaac ctcattggcg
    72121 ccgagcgtga gggaatgcta gacgtttggt aatttctcct ccggccaaga taaaagatcc
    72181 cattgaagcg gctaatccca tgcatattgt ctgtacatct ggtagcacaa attgcattgt
    72241 atcataaata gccactccag ggataaccca tccgccggga gagtttataa acaaatagag
    72301 atctttggta tcattctcta tactgagata taccataaga ccaataagtt ggttcgagat
    72361 ctcgctatca acctcttgtc ctaaaaaaag taatctttct cgataaagtc ggttgattag
    72421 ggtaaaatta tatcccttac gaaccgtaca ggcgcctttt ggtgcatacg gttcaacaaa
    72481 aaattgcaaa aaaaaagaat caatgtgcag attccaatcc tatttctttt tttatattcg
    72541 tagaaggctc tttctgactt ctaacgaaag gacttttctt cgatttttca aaaaagacag
    72601 gtttttgctc cttttcatat aatattcttg tatataatat tcttgtaata taaaataata
    72661 taaaaataat agaaaataaa aaaaaaaaga agtcactaaa cttatcgaat taacttctta
    72721 ttgatatatt gtttcatcga gatctaatcc aaatcacaat gtcgttttct tgttcctgaa
    72781 tgggccctgt taatcttttt aggtttatgc tctactccgg gtaaagatac gcccgatttt
    72841 gatttgtaca tataggacaa atgattccat taccacttct ttttgttatg acttcccccc
    72901 tttttcaact tttatgcctt ccgccaaaaa tttgacgtat tcatgcatat taatattact
    72961 cgattgatta agagtttgag atggcttctc tttacaaaaa gaaatcgttt atgatacaaa
    73021 tagtaatcat agatctattt ccaattgggc tttttctaaa cggagcctgg atacttaagt
    73081 tttttagttc cactaagcta accataaatt tttctaatta taatagtaat ctgaatctga
    73141 attcccccaa aaatggatct aattgcactt cacgctccaa atttttgatg attcaattaa
    73201 tctttcttgg gcgaaacaga ggatatctcg atcggggaag agaacgggga aataccgtat
    73261 gacccaatat atctgacaag tcgcactata cgtcaaccca ggatgcatct tcctctccag
    73321 gacttcgaaa aggcactttt ggaacaccaa taggcatgaa atgaaagaaa aaagaactaa
    73381 gtactatatt tcactttgat gtggaaacgt aataatagaa tgaatcggtt tatttttttt
    73441 ttttagaata ttgtccttta tcgtatttta tccatagatt aaaaaaattc ataaagaaat
    73501 acagaatgaa taagaaaaaa attcttacga agaggccgtt ctaattatga agaagtatgg
    73561 acacattcgc tcatagaaaa acggtatcaa ccccccattg cgtattggta cttatcgagt
    73621 atagaataaa tctgcttctc tttgttccta cgaacgaaat tgttccatta ttaccaacag
    73681 aatagaacaa atattaaccc ttgctcttaa accatcccct gaacggggga ggtccataac
    73741 atagtcatag tcttttccaa tgcaataaag ttacgtagtg tctttttctt tgatctaagg
    73801 ggtatttcca tgggtttgcc ttggtatcgt gttcatactg ttgtattgaa tgatcccggt
    73861 cggttgcttt ctgtccatat aatgcataca gctctggttg ctggttgggc aggttcgatg
    73921 gctctatatg aattagcagt ttttgatccc tctgaccctg ttcttgatcc aatgtggaga
    73981 cagggtatgt tcgttatacc cttcatgact cgtttaggaa taaccagttc gtggggcggt
    74041 tggagtatca caggaggggc tacaccgaat ccgggtattt ggagttacga aggtgtggcc
    74101 ggggcacata ttgtgttttc tggcttgtgc ttcttggcag ctatctggca ctgggtgtat
    74161 tgggatctag aaatcttttg tgatgaacgt acaggaaaac cttctttaga tttgcccaag
    74221 atattcggaa ttcatttatt tctcgcgggg ttagcttgct ttggttttgg tgcatttcat
    74281 gtaacaggct tgtatggtcc tggaatatgg gtgtccgatc cttatggact aacgggaaaa
    74341 gtacaatccg taaatccagc gtggggcgta gaaggttttg atccttttgt tccgggagga
    74401 atagcttctc atcatattgc agcaggtaca ttgggcatat tggcgggtct attccatctt
    74461 agtgtccgcc cgccccaacg tctatacaaa gggttacgta tgggcaatat tgaaactgtt
    74521 ctttccagta gtattgcggc tgtctttttt gcagcttttg ttgttgccgg aactatgtgg
    74581 tatggttcag caactacccc aatcgaatta tttgggccta ctcgttatca atgggatcag
    74641 gggtacttcc agcaagagat atatcgaaga gttagtgctg ggctagccga aaataaaagt
    74701 ttatcaaaag cttggtctaa aattcctgaa aaattagctt tttatgatta catcggcaat
    74761 aatccggcaa aagggggatt attcagggcg ggctcgatgg ataatgggga tggaatagcg
    74821 gttggatggt taggacatcc tatctttaga gataaagaag ggcgtgaact ttttgtacgt
    74881 cgtatgccta ccttttttga aaccttcccg gtcgtgttgg tagatggcga tggaattgtt
    74941 agagcggatg ttccttttcg aagggcagaa tcgaagtata gtgtcgaaca agtaggtgta
    75001 actgttgagt tctacggtgg cgaactcaac ggagtcagtt atagtgatcc tgctactgtg
    75061 aaaaaatatg ctagacgcgc tcaattaggt gaaatttttg aattagatcg tgctactttg
    75121 aaatccgatg gtgtttttcg tagcagtcca aggggttggt ttacttttgg acatgcttct
    75181 tttgctttgc tcttcttctt tggacatatt tggcatggtg ctagaaccct gttcagagat
    75241 gtttttgctg gtattgaccc agatttggat gctcaagtag aatttggagc attccaaaaa
    75301 ctaggagatc ctactacaag aagacagaca gtctgataca ccattgcttt ggtgtctttc
    75361 gactctattt ttctttttgt gattttattt ttctttcctt tctagatcta tagggtacca
    75421 gagaaatcgt gatttgaatc gctgtttttt tgactcttcc tctttccagg aggatgatca
    75481 caaataaaaa taaacaacag gtatggaagc tataattgta aaccatgatc gaatctatgg
    75541 aagcattagt ttatacattc ctcttagtct cgactctagg tataattttt ttcgctatct
    75601 tttttagaga accgcctaaa gttccaacta aaaagtaaag ttataactaa aaatatgaaa
    75661 tgatttttca ttatctcaat tgaagtaatg agtcccccaa tatttggggg actcattact
    75721 tcaactagtc cccatgttcc tcgaagggat ctcttagttg ttgagaaggt tgcccaaaag
    75781 cggtatataa ggcgtacccg gtaaaactta caagtaaacc agatataaag atggcgacta
    75841 gggttgctgt ttccattatt atacaatttc aagactacaa cggatctatg ataagatcgt
    75901 ttatttacaa cggaatggta tacaaagtca acagctctca atgaatacaa taggatttat
    75961 ggctacacaa actgttgaga acggttctag atctcgtcca aaaccaacta ctgtagggaa
    76021 tttattgaaa ccactgaatt cggaatatgg taaagtagct cctggatggg gaacagctcc
    76081 tttgatgggt gtcgcaatgg ccctatttgc aatatttcta tctattattt tggagattta
    76141 taattcttct gttttattgg atggaatttc aatgaattag atctataaga acctcaaagt
    76201 cctatttttt taataaaaaa gaatcattta taacgtgtat ttttattttt agcccattct
    76261 attttggtag ttcgaccgcg aaatttattt tttctgtatt tctggaatat gagtgtgtga
    76321 cttgttataa ttgatcctat tgatagtaca gagaacgggt ctgtcatctt ttgatttgat
    76381 gaaggtggtt ctacttcgtc ggatatttag tctagtatcc ggaacacgga atatatgaaa
    76441 tagattaaga aatttttgaa ctatgattca tacttaatat tcagacctcg cggccggact
    76501 ccaaatttaa aagaattgga atttgtaaat cgaaagaaag gtttgtcttg tcgtcaaacc
    76561 tttctttcga tttatagtca ttatatctat aagtgatgat ccaaaggttc ttactcagag
    76621 aatccttggg cttaggttag aatttttatt gaatcatcgt ggttctagta tgaatctgat
    76681 gttttaatcg attcataggg tcttaacaag agaattccta tcaataataa aaaaaacaac
    76741 aaataaaagc tacattatat acaaaaaagt aaagaaaaaa aataggtaaa aagaggattc
    76801 aggaggcctg taagaatcaa gataaagaca actgagccaa cttgatattt tggtattatc
    76861 tccataaaga aaagctttcg gatttttctc atcttccctt gtatcttcag agaagattga
    76921 attagatatt aagaaaataa gtttcaagct ttctattaca tatccgttcc aactagtatt
    76981 tgggtgtttt gcttgagctg tacgagatga aagtctcata tatggttctc ggagggggag
    77041 tcccacctat ctcaataaag tatatgattg gtttgaagaa cgtctcgaga ttcaggcgat
    77101 tgcggatgat ataactagta aatacgttcc tcctcatgtc aacatatttt attgtctggg
    77161 aggcattacg cttacttgtt ttttagtaca agtggctacg ggatttgcta tgacttttta
    77221 ctatcgtccg accgttacgg acgcttttgc ttcggttcaa tacataatga ctgaagctaa
    77281 ttttggttgg ttaatccgat cagttcatcg atggtcggca agtatgatgg ttctaatgat
    77341 gatcttgcat gtatttcggg tgtatctcac tggtggattt aaaaaacctc gcgaattaac
    77401 ttgggttaca ggtgtggttc tggctgtatt gactgcatct tttggtgtaa ctggttattc
    77461 cttacctcgg gaccaaattg gttattgggc agtgaaaatt gtaacaggtg tacccgaagc
    77521 tattcctgta atagggtcgc ctttggtaga attattgcgt ggaagtgcta gtgtgggaca
    77581 atccactttg actcgttttt atagtttaca cacttttgta ttgccgcttc ttactgccgt
    77641 atttatgtta atgcactttc caatgatacg taaacaaggt atttctggtc ctttatagag
    77701 aagatatatc atagattatt tgtaatccat cctttatcac tggggagaag aaaaataata
    77761 tttcattgct acaagtatgg attattgaaa aaaataagac atgtatttgg atatttccct
    77821 tgaacactgc aatattatta atatagttga agggagtttt ccgaagagaa aatggattat
    77881 gggagtgtgt gacttgaact attgattggt ctgtgcagat atatgccttt atccatctgc
    77941 cgcattacat tggaattcac aatcaaatgt gtctttgctc caaccatcgc ataagttcca
    78001 tacaaaggat aggctggttc gcttaaagaa aatcctttct atgatcaaat ccgaatcatg
    78061 tcgtacatga actggctccg taagatccag tagaactaga gaaaaccata attatagttt
    78121 ctcagttcac ttatgtaaaa ttgaatagta tggaaatgca atcatttcct ctgcattgac
    78181 atgatctatg atactatcgg agtgaaacaa gggatctaaa gaagaacgag gctaggctat
    78241 attagtaaca agtaaaccct ttgtgtgtct gtaaaaagtc tcccaagatt tttattgggg
    78301 ttggggggat aaacataaat cgtaaggtct gagacaaccc ataaagcact tgatcatatc
    78361 gcgatcagct ttgtataagc ctacttgggt attgagtatt tacttgtaag aactttattc
    78421 tttgcactgg ataattgcaa ctctgtaaaa aatacagtaa tatgtttctt acaaaaaacc
    78481 attcatatat catatatatg tggatttaga taacatattg atcttttatg gattaagatt
    78541 tggttctttt tattcttgct cgagccggat gatgaaaaat tatcatgtcc ggttccttcg
    78601 ggggatggat ctataagaat tcacctatcc caataacaaa aaaacctgac ttaaacgatc
    78661 ctgtattaag agctaaatta gctaaaggta tgggtcataa ttattacgga gagcccgctt
    78721 ggcccaatga tcttttatat atttttccag tagtaattct agggactatt gcatgtaacg
    78781 taggtttagc ggttctagaa ccatcaatga ttggtgaacc agcagatcca tttgcaactc
    78841 ctttggaaat attacccgaa tggtatttct ttcccgtatt tcaaatactt cgtacagtac
    78901 ccaataaatt attgggtgtc cttttaatgg tttcagtacc tgcgggatta ttaacagtac
    78961 cttttttaga gaatgttaat aaattccaaa acccatttcg tcgtccagta gcgacaaccg
    79021 tctttttgat tggtaccgca gtggcccttt ggttgggtat tggtgcaaca ttacctattg
    79081 ataaatccct aactttaggt cttttttaat ttttaaattc agtaaattgt gaaataaaat
    79141 taaaatatca cgaccggtgt atctagggaa taatcgcttc aaacaaagtg aattgtccct
    79201 agatacacat catggaaaga tggtggtttg attcaatact gttattatct attattcaat
    79261 ttaattgggg aacctatccc gattccgaat ctatgagttg tgctaaagat tcaaaaccca
    79321 tttttgactt tttcggtaaa tcaattgaga aatgcttttc tagaatgccc aatatctgtt
    79381 ttacatcgtt tatgcgaaaa tgttcaattt tcataaggtc ttcttgactg ttattcaaaa
    79441 ggtccaataa tgtatatata ttggaccttt taaggtaatt atagatcctg gtaggtagtt
    79501 ctgattggtc aataaaaatc gatttcaatg ctattttttt tgtgtttttt cttagtttat
    79561 ccaagttatc atgaaaggta aaagggggta aaggaaccat gtgttgattg tccgctaaat
    79621 gtaagttttc ttcttccgtg tgtaaaaaag gaataaataa atcaatcaaa ttacgggagg
    79681 cttcatgaag tgcttcttta ggagttaaac ttccatttgt ccatatttca agaaagagta
    79741 tttcttgttt atcattccca ttcccataag aatgaatact atgattcgcg tttcgaacag
    79801 gcatgaatac agcatctata ggataacttc cgcctttaaa gttattattt ggcgttttta
    79861 taagatatcc gcgactcctc tctatttgta atccaatatg caattcaatg ggttccgtca
    79921 agctagctat atgctgtgta ttgtcaacga cttctacata aggcggtaag attatatctt
    79981 gagcagttac atatccagga cccctgacac aaatagaggc gtcgcaagtt ccgtatagat
    80041 tacttctcaa tacaatttct ttcaaattca ttaaaatgtc atgtaccgat tcttgaatac
    80101 ccactagggt agaatactcg tgtggtattt tatcagattt tgcacgtgtg atacatgttc
    80161 cttctatttc tccaagcaaa gctctgcgca tcgcgatgcc aattgtgtca gcttgacctt
    80221 tcataagtgg agacagaata aagcgtccat aataaagacg cttattgtct gcttttgatt
    80281 caacacactt ccactgtagt gtccgagtag atactgttac tttctctcga accataataa
    80341 tattcaaata attgaatcat ttttttctct tgtttatctt gaaatctatt caatttttat
    80401 ttctacacac gtcgcttttt cggaggtcta cagccattat gtggcatagg ggttacatcc
    80461 cgcacaaaag ttaatagtat accacttctg cgaatagcgc gtaatgccgc gtctcttccg
    80521 agacccggtc cttttatcat gacttctgct cgttgcatac cttgatccac tactgtacga
    80581 atagcatttc ctgctgcggt ttgagcagca aagggcgtcc cccttcttgt acccttgaat
    80641 ccacaagtac cggcagagga ccaagaaacc actcgacccc gtacatctgt aacagtcaca
    80701 atagtattat tgaaacttgc ttgaacatga ataaccccct ttggtattct ccgtgtattc
    80761 ttacgtgaac caatacgtcc attcttacgt gaaccaattc tcggtatagt ttttgccatt
    80821 ttttcatctc ataaatatga gtcagagata tatggatata tccatttcgt gtcaaaaagg
    80881 acccctccct tttttttttt tacttttaca tcgggtgttt taacaagtct gattatcctt
    80941 gtctttgttt atgtcttggg ttggaacaaa ttactataat tcgtccccgc ctacggatta
    81001 gtcgacattt ttcacaaatt ttacgaacag aagctcttat tttcatattt ggcattcctc
    81061 attttaattc tgaatctatt ttttggaaga aaataggttt cttggaattt tttatctcga
    81121 atcatcttct cacgaaagga atgttgaagt tgataaaaac acctaatctt tcgaatcctt
    81181 attgcgaagt cgataaatta tacgtcctct ggttgaatca taacgactta cttcaatttt
    81241 aactctatcg cctggtagta tccgtataaa actacgtcgg atctttcccg aaacataacc
    81301 tagaatcata tcttgattat ctaagcgaat ccggaacata ccgttgggaa gggattcagt
    81361 aattaaacct tcatgaatcc atttttgttc tttcattcca ggtaaagtct ccttgaaata
    81421 tcaattgatg gaggaggaac gatattagac aacccgcccc ttttcttttt gttttcacaa
    81481 ataagaagtt tcggacccaa ttcgtatatt agaaggatta ccatatataa cacaaaactt
    81541 ctccaccaat tcgttctagt cgagcctctc ggtctgtcat tatacctcga gaagtagaaa
    81601 taattacaat tcccatccca cctaaaattc taggaattcg tcggtagttc gaatagattc
    81661 ggagaccagg ccggctgatc cgttttaaat ttaaaaaatt tatataagac cttttcctat
    81721 tccttctatg ccgtagggtt aaaaccaaaa aatctttttt ggtttcttta tgttttctca
    81781 cgttttcgat aaaaccttct cgtaaaagta ttttaacaat attttcagtg atattagtat
    81841 atgctattcg aaccaccctt tttctatcca tatcagcatt tcgtatagaa gttattatgt
    81901 cagcaataat atccctaccc atggtgaatt aaatttattg gtgctcccca attttgatat
    81961 aatcaacatg ttttttttta cttatttgtt tatgaattta aatttaaatt aaaggcatat
    82021 gcgtgagaca caatctacta aaaattctga atatatttct taatctcttt ctttcaaata
    82081 ctttactata accaatgata ttatcttatt ttagaagacc ttataatacc tccggagcta
    82141 atgaaactat tttagtaaaa tttaactgtc tcaattcccg ggcaattgca ccaaaaattc
    82201 gagttccttt agggtttcct tcttggtcaa tgacaaccgc agcattgtca tcatatcgta
    82261 ttatcatacc gttatcacgt ttgagttctt tacaagtacg tacaattaca gctctgacca
    82321 cctctgatct tgctaggggc atatttggca ctgcgtcttt gatcacagca acaataacgt
    82381 caccgatatg agcatatcga cgattgctag ctcctatgat tcgaatacac atcaattctc
    82441 gagccccgct gttatccgct acattcaaaa gggtctgggg ttgaatcata tcattttttt
    82501 agaatctatt ctttcaatgc aaagcaaaga gtgaagaaaa aaaaaaaaga aatattgttt
    82561 gtccaaagaa agaaaccggc acctgttatt gtttttttat ccccaagacc tttttctttt
    82621 gattcttttt atcccgaaat aatgaattga gttcgtatag gcattttgga cgatgctatt
    82681 gaaatcgccc ttctggctat attttctgtt actccaccca tttcataaag tattcgacct
    82741 ggtttaacaa cagctaccca atattcaggg gatcctttcc ccgaacccat acgtgtttct
    82801 gcgggtctta ctgtaaccgg tttgtctgga aatatacgta cccatatttt tccaccgcgg
    82861 cgtgcatttc gtgtcattgc tcgtcgacct gcttctattt gtctagacgt gatccaagca
    82921 ggttcaagtg cctgaagagc gtatttaccg aaggaaatat gattacctcg ataagatatt
    82981 cccttcattc ttcctctatg ttgtttacgg aatctggttc ttttggggtt atagttgatg
    83041 gttggttctg aattccatct ctactacaga actggacatg agagtttctt ctcatccagc
    83101 tcctcgcgaa taataaaatt tttaaaatgt ctattattca tttgtatatc ttgctttttt
    83161 agctaactaa gcatattaat atttctattt tatattttta aatatcatat tcttttttta
    83221 tgttctaacg aatatttgtt ttgtttttct ttttatccta ttggattgag caaaaattat
    83281 caatccaaga agataaagtt ttcacgggcg aatattgact cttttcgtcg ctattttaat
    83341 tgtagggtta actcatgact tttattttcc caatagatga aggaattagt ctctggtttg
    83401 tttcgccatc ccgatcaatg agtctgtttt caatagattt ggattcacag gttccatcgt
    83461 tcccatcgct tcttacttaa tggttaggtc tgatttctac aacggagctc ataatgaaat
    83521 tttttcttga gccaattttc ttagtcttta ttggctcgaa gctcttattt ttttttgttc
    83581 tatgaacgga ttcgttttct tttttatgaa tccatattga ttgatgcttt attacattgc
    83641 ttttttatga gatgactcat aaaccttaca tattggatgg aattttatat agttgttttt
    83701 attttttctc cccttctttc acccttccgt ttatccacat atttcttctt cgcttcacaa
    83761 tttagaatca gatttatttt tcttttgttt atgcaaaaaa gatttcagtt gctacagtga
    83821 tatgaccaat atatcatatc ttgactggtt ttttggatcc agataatgtg aagtgatgag
    83881 ttggttatta gttctatagt tatttgttta tacaaaaaaa ggctggtttt tttttattta
    83941 atcctataac cctaaaaaac caacgagtcg cacactaagc atagctatta tttcaatagg
    84001 gatttttatt caatcttata gaattagaat tgttcatttt gattttgttt tgattgaaca
    84061 taaacaaagg aacgaatttt tatttttttg ttccattact ggatcgaagg gaaagacaag
    84121 taaagtttta ttattccccg tctataaata tccaaatttt aatccctaaa actccatata
    84181 tagttcgaac tgtataagaa caataatcta ttttagctcg aatggtttgg aggggaaccc
    84241 tgccttctct gatccattcg acacgcgcaa tttcttttcc gtcgatacgc cctgaaattt
    84301 gtacttgaat tccttttgta tctgcttgtt cagttaattc aatagccttt ttcattgctt
    84361 ttcgaaaaga aactctattt tttaattggc cggctataaa ttctgcaaga atattagggc
    84421 ttccgtaagg ttttgcaatt cttgtgatag taatgttaag ttttcggttg acacaatgaa
    84481 attctttttg tagattcatc tgcaattctt cgattcctcc cggtcgattt tctattaata
    84541 actttgggaa tcccatatat ataatgacct ggatcagatc gattcgtttt tgaatttcta
    84601 tacgtgcaat tccctcgacg ccagagggaa ttttcatatt tttttgtaca taattcttaa
    84661 taaaatctct tattttttga tcttcttgta gaccttcgga ataatttttt ggttgtgtaa
    84721 accaaaggga atgatggctt tgggttgtac caagtctgaa accgagtgga tttatttttt
    84781 gtcccatacc cccccattag tatacatatc atgatatgcc ataggtgtat acttattttt
    84841 tgatttaagt ttttttgagc atcttaaaga gtctagaaag tctacctcta gatattcatc
    84901 taaggatata tctttcacta caatagttat atggcaagta ggtcttttta tcgtaaaact
    84961 acgccctcga gctcgaggtt ttaatttatt cgtggcagta ccctcgctga cttgagcttt
    85021 actaataact aaattggatt cgttggaatc catattgtaa ttagcatttg ctgctgcaga
    85081 gtaaaccaat ttcaaaatgg gataacatgc gcgataaggc atgagttcta gtatcataag
    85141 tgtttcttcg taggaccgtc cacgaatttg atcaaccact cttcttgctt tgtgagcaga
    85201 catagatata tgttgaccta aagcgtatac ttctgttttt atcttcttta actttttctt
    85261 taacataaat ttgcctccta ctaatgaatt ataagcatat atatatcttt ttttaccttc
    85321 ttttcttaac gacgagatct attatcgctt tttgcgtgtc ctcggaaatt taaagtaggt
    85381 gcaaattctc ccaatttgtg gcctaccata cgatcagtta tataaatagg taaatgttcc
    85441 tttccattat agatagcaat ggtatggccg atcattgtgg gtataatggt agatgcccga
    85501 gaccaagtta ttattatttc tttttctgct tttgtgttaa gcttatcaat ttttattaat
    85561 aaacgatttg ctacaaaagg attttttttt agtgaacgtg tcacagctta ctcctatttt
    85621 tttttttttg taaagaagaa taaataaatt atattttctc tcctatttac tacggcgacg
    85681 aagaatcaaa ttatcactat atttattcct ttttctactt cttctcccaa gtgcaggata
    85741 accccaaggg gttgtgggtt tttttctccc aattggtgcc ttcccttcac cacccccatg
    85801 tggatggtct acaggattca taactactcc tcttactaca ggacgcttac ctagccaacg
    85861 cttagatccg gctctaccca aacttttctg gttcacccca acattcccca cttgtccgac
    85921 cgttgctgag cagtttttgg atatcaaacg gacctcccca gaaggtaatt ttaatgtggc
    85981 tgatttcccc tcttttgcaa tcagtttcgc tacagcaccc gctgctctag ctaattgtcc
    86041 accccttcca cgtgtgattt ctatgttatg tatggccgtg cctaagggca tatcggttga
    86101 agtagattct tctttttgat caatcaaaac cccttcccaa actgtacaag cttcttccaa
    86161 agcatacggc tttctggatg tagatgatat ctatacagat ggatcttata tatcctacaa
    86221 tgaagtacca catgggtgga tatcaaaatc tgccgaatca ctcatgttat gatcttatac
    86281 atcctaggtc ttcccgttcc gtcatctggc ttatgttctt catgtagcat tcagaccgaa
    86341 tgaatctatg aaattacgtt gatacttcca catattatgg gtaacgtagg agacatcttt
    86401 attttccccc ggggaatctt tagaattacc actgcttagc tttcaatttg cctctgacca
    86461 tcaaatgaaa tgtgaataac ccgtcctctt cttttttaaa taagaagtgc ttccggttct
    86521 gtcggtgctt gaaacaattt tgtcttctcc atattactat atctctagag tcaataattt
    86581 tatatgagga actaatgaac tcaatcactt gctgccgtta ctcttcagtt ttctgttgag
    86641 gtctatcctg tagaggtact caagttggat cagtgatcga tttctaggtt tcgtcgtaaa
    86701 cctaattggt tacttccaat tacgtaaatc aataggtcaa accgcactca aaggtagggc
    86761 atttcccatt tttataggaa cttctgtacc agaaacaatg gtatctccaa ttatagcccc
    86821 tctgggatgt aaaatatatc tcttctcacc atccccatag tgtatgagac aaatgtatgc
    86881 atttcgatta gggtcgtatt ctatggttac gattctacca tatatgtctt tttcattccg
    86941 tcgaaaatct attttacggt atagacgctt atgacctccc cctctatgcc ctgcggtaat
    87001 gattcctctg gcattacgac ctttcccaca acgatgctgt ccatagatca aattatttcg
    87061 tggattggat ttcactcgac tgtctacggt tcgattgcgt gtgctcgggg tagaagtttt
    87121 gtataaatgt atcgccatgc tattaagtat tttgatttaa gttcttttct ttctaagagg
    87181 tggaatagaa taacccggtt gaagcgtaat gatcatacgt ctgtaatgca ttgtctgtcc
    87241 cataataggt cccattcttc taccctttcc cggaagtcga tgactattca tagctattac
    87301 cttgacacca aagaagagtt cgacccaatg ttttatttct gtcctagttg atcctgattc
    87361 gacattagaa gtatattgat ttttccccaa taaccgaata cttttgtctg taaatactgc
    87421 atatttgatt ccatccataa atatattttc ttccctatga gttctagtct caataagaat
    87481 gctagttctt actgttcata tattatgata tgaatatacc acactaattc gttatgtatg
    87541 atgagattcc attgatacag agccaattcc aatagactta ttggagggtc ccattggcgt
    87601 gcatccagta ggaattgaac ctacgaattc gccaattatg agttgggcgc tttaaccatt
    87661 cagccatgga tgcttagcgg ggatcctcgt acatggtgaa taaccaaatt ccaattgaaa
    87721 cgaaatcttt ataataaatc aatgcaattt aggaggaatc aatgaaagga catcttagga
    87781 ggaatcaatg aaaggacatc ttaggaggaa tcgatgaaag gacatcttag gaggaatcga
    87841 tgaaaggaca tcaattcaaa ctctggattt tagaattgag agagatattg agagagatca
    87901 agaattctca ctatttctta gattcatgga cccaattcaa ttcagtggga tctttcattc
    87961 acattttttt ccaccaagaa cattttataa aactttttga cccccgaatt tggagtatcc
    88021 tactttcacg caatttgcag ggttcaacaa gcaatcgata tttcacgatc aagggtgtaa
    88081 tactctttct agtagcggtc cttatattta tatatcgtat taacagtcga aatatggtcg
    88141 aaagaaaaaa tttatatttg atagggcttc ttcctatacc tatgaattcc attggaccca
    88201 gagatgatac attggaagaa tccgttgggt cttcctatat caataggttg attgtttccc
    88261 tcctgtatct tccaaaagga aaaaagatct atgagagttg tttcctgaat ccgaaagaga
    88321 gtacttgggt tctcccaata actaaaaagt gtagcatgcc tgaatctaac tggggttcgc
    88381 ggtggtggtg gaggaactgg atcgtaaaaa agagggattc tagccaattg aaaggatctt
    88441 ctgatcaatc cagagatcct tttgattcca ttagtagtga ggattcggaa tatcacacat
    88501 tgatcaatca aagagagatt caacaactaa aagaaagatc tattctttgg gatccttcct
    88561 ttcttcaaac ggaacgaaca gagatagaat cagaccgatt cccgaaaagc ctttctggat
    88621 attcctcaat gtcccggcta ttcacggaac gtgagaagca ggtgattaat catatgctta
    88681 cggaagaaat cgaagaattt attgggaatc ctacaagatc cgttcgttat tttttctctg
    88741 acagatggtc agaacttcat ctgggttcga atcctactaa gaggttcact agagatcaga
    88801 aattgttgaa gaaacaacaa gatctttctt ttgtcccttc gaggcggtcg gaaaagaaag
    88861 aaatggttaa tatattcaaa ataattacgt atttacaaaa taccgtctca attcatccta
    88921 tttcatcata tccgggatgt gatatggttc cgaaggatga accggatatg gacagttcca
    88981 ataagatttc attcttgaac aaaaatccat ttcttgattt atttcatcta ttccatgacc
    89041 ggaacatggg aggatacacg ttacaccacg attttgaatc agaagagaga tttcaagaaa
    89101 tggcagattt attcactcta tcaataaccg agccggatct ggtgtatcat aagggatttg
    89161 ccttttctat tgattcctac ggattggatc aaaaacaatt attgaatgag gtattcaact
    89221 ccagggatga atcgaaaaaa aaatctttat tggctctacc tccttttttt tatgaagaga
    89281 atgaatcttt ttatcgaagg atcataaaaa aatgggtccg gatctcctgc ggaaatgatt
    89341 tggaagatcc aaaaccaaaa aaaatggtat ttgctagcaa caacctaatg gaggcagtca
    89401 atcaatatag attgatccga aatctgattc aaatccaata tagcacctat aggtacataa
    89461 gaaatgtatt gaatcgattc tttttaatga atagatccga tcgcaacttc gaatatggaa
    89521 ttcaaaggga tcaaatagga aaggatactc tgaatcatag aaatagaatg aaatatatga
    89581 tcaaccaaca tttatcgaat ttgaaaaata gtcagaagag atggttcgat cctcttattt
    89641 tgatttctcg aaccgagaga tccatgaatc gggatcctga tgcatataga tgcaaatggt
    89701 tcaacgggag aaataatttc caggaacatt tggaccattt cgtttctgag cagaagagcc
    89761 gttttcgagt agtgttcgat cgattacgta ttaatcaata ttcgattgat tggtctgagg
    89821 ttattgacaa aaaaggtttg tctaagccat ttcgtttctt tttgtccaag tcacttcttt
    89881 ttttgtccaa gttgcttttc tttttgtcta actcacttcc ttttttcttt gtgagttttg
    89941 ggaatatccc cattcatagg tccgagatct acatctatga attgaaaggt ccgaatgatc
    90001 aactctgcaa tcagttgtta aaatcaatag gtcttcaaat cgttcatttg aaaaaattga
    90061 aacccttctt attggatgat catgatactt cccaaaaatc gaaattcttg ataaatggag
    90121 gaacaatatc accgtttttg ttcaataaga taccaaagtg gatgattgac tcattccata
    90181 ctagaaataa tcgtaggaaa tcctttgcta acacggattc ctatttctca acgatatttc
    90241 acgatcaaga ctattggctg aatcccgtga aaccatttca tagaagttca ttgatatctt
    90301 ctttttataa agcaaatcga cttcgattct tgaataatcc acatcactta tgcttctatt
    90361 gtaataaaag attccccctt ttttatgtgg aaaaggcccg tatcaataat tatgatttta
    90421 cgtatggaca attcctcaat atcttgttca ttcacaacaa aattttttct ttgtgcgccg
    90481 gtaaaaaaaa acatgctttt tgggggagag atactatttc accaatcgag tcacgggtat
    90541 ctaacatatt catacctaac gattttccac aaggtggtgg tgacgaaacg tataacttgt
    90601 acaaatcttc ccattttcca agtcgatccg atccattcgt tcgtagagct atttactcga
    90661 tcgcagacat ttctggaaca cctctaacag agggacagat agtcaatttt gaaagaactt
    90721 attgtcaacc tctttcagat ctgaatctat ctgattcaga agggaagaac tcgcatcagt
    90781 atctcaattt caattcaaac atggatttga ttcacactcc atgttctgag aaatatttac
    90841 catccgaaaa gaggaaaaac cggagtcttt ttctaaagaa atacgttgag aaagggcaga
    90901 tgtatagaac ctttcaacga gatagtgctt tttcaactct ctcaaatctc tcaaaatgga
    90961 atctattcca aacatatata ccatggttcc ttacttcgac agggcacaaa tatctaaatt
    91021 ggatattttt agatactttt tcaggcctat taccgataca cctattaccg atacacttat
    91081 tgccgataca ccgattgccg atactaagta gcagtcaaag atttgtatcc atttttcatg
    91141 atattatgca tgtattagat atatcctgtc gaattcttca gaaaaaattg ggtcttccac
    91201 aacggaatcc gatacgtaag atttcgagta agtgtttaca taatcttctt ctgtccgaag
    91261 aaatgattcg tcgaaataat gagtcgccat tgatatcgac acacctgaga tcgccaaatg
    91321 ttcgggagtt cctctattca atccttttcc ttcttcttgt tgctggatat ctcgttcgta
    91381 cacatcttat ctttgtttcc cgggcctcta gtgagttaca gacagagttt gaaaaggtca
    91441 aatctttgat gattccatca tctatgattg agttgcgaaa acttctggat aggtatccta
    91501 catctgaacc gaattctttc tggttacaga atctcttttt agttgctctg gaacaattag
    91561 gagattctct agaagaaata cggggttctg cttctggcgg caacatgcta ttgggtggtg
    91621 attccgctta tggggtcaaa tcaatacgtt ctaagaagaa atatttgaat atcaatctca
    91681 tcgatctcat aagtatcata ccaaatccca taaatcgaat cactttttcg agaaatacga
    91741 gacatctaag tcatacaagt aaagagatct attcattgat aagacaaaga aaaaatgtga
    91801 acggggattg gattgatgat aaaatagaat cctgggtcgc aaacagtgat tcgattgatg
    91861 atgaagaaag agaattcttg gttcagttct ccaccttaac gacagaaaaa aggattgatc
    91921 aaattctatt gagtctgact catagtgatc atttatcaaa gaatgactct ggctatcaaa
    91981 tgattgaaca accgggagca atttacttac gatacttagt tgacattcat aaaaagtatc
    92041 taatgaatta tgagttcaat acatcctgtt tagcagaaag acggatattc cttgctcatt
    92101 atcagacaat cacttattca caaacctcgt gtggggctaa tagttttcat ttcccatctc
    92161 atggaaaacc cttttcgctc cgcttagcct tatccccctc taggggtatt ttagtgatag
    92221 gttctatagg aactggacga tcctatttgg tcaaatacct agcgacaaac tcccatgttc
    92281 ctttcattac ggtatttctg aacaagttcc tggataatct tagtgatgat attgatgcta
    92341 gtgatgatat tgatgctagt gacgatattg atgctagtga cgatattgat cgtgaccttc
    92401 atacggagct ggaactgcta actatggata tgatgtcgga aaaagaccga ttttatatca
    92461 cccttcaatt cgaattagca aaagcaatgt ctccttgcat aatatggatt ccaaatattc
    92521 acgatctgga tgtgaatgag tcgaattact tctccctcgg tctattagtg aaccatctct
    92581 ccagggattg tgaaaggtgt tccactagaa atattcttgt tattgcttcg actcatattc
    92641 cccaaaaagt ggatcccgct ctaatagctc cgaataaatt aaatatgtgc attaagatac
    92701 gaaggcttct tattccacaa caacgaaagc actttttcac cctttcatat actaggggat
    92761 ttcgcttgga aaagaaaatg ttccatacta atggattcgg gtccataacc atgggttcca
    92821 atgcacgaga tcttgtagca cttaccaatg aggccctgtc gattagtatt acacagaaga
    92881 aatcaattat agacactaat acaattagat ccgcttttca tagacaaact tgggatttgc
    92941 gatcccaggt aagatcggtt caggatcatg ggatcctttt ctatcagata ggaagggctg
    93001 tagcacaaaa tgtacttcta agtaattgcc ccatagatcc tatatctatc tatattaaga
    93061 agaaatcatg taacgaaggg gattcctatt tgtacaaatg gtacttcgaa cttggaacta
    93121 gcatgaagaa attaacgata cttctttatc ttttgagttg ttccgccgga tcggtcgctc
    93181 aagatctttg gtctctaccc cgacccgatg aaaaaaatgg gatcacttct tatggactcg
    93241 ttgagaatga ttatgatcta gttcatggcc tattacaagt aaaaggcgtt ccggtgggat
    93301 cctcgcggac agaaaaagat ttcaatcagt ttgataatga tcgagtgaca ttgcttcttc
    93361 ggcccgaacc aaggaatccc ttagatatga tgcaaaacgt atcttgttct atccttgatc
    93421 agagatttat cggggaaggg gccctcgacc cgcaacagat agaggaggat ttttttaatc
    93481 acatagtttg ggctcctaga atatggcacc cttggggcat tctatttgat tgtatcgaaa
    93541 ggcccaatga attgggattt ccctattggt ccaggtcatt tcggggcaag cggatccttt
    93601 atgatgaaga ggatgagctt caagagaatg attcggagtt cttgcagagt gtaaccatgc
    93661 agtaccatac acgagataga tcttccaaag aacaaggctt ttttcgaata agccaattca
    93721 tttgggaccc tgcagatcca ctctttttac tcttcaaaga tcagcccttt gtctctgtgt
    93781 tttcacatcg agaattattt gcagatgaag agatgtcaaa ggggcttctt acttcccaaa
    93841 cagatcctcc tacatctata tataaacgct ggtttatcaa gaagacgcaa gaaaagcact
    93901 ttgaattgtt gattaatcgc cagagatggt ttagaaccac tagttcatta tctaatggat
    93961 ctttccgttc taatactcta tccgagagtt atcagtattt atcaaatctc ttcctatcta
    94021 acggaacgct attggatcaa atgacaaaga cattgttgag aaaaagatgg cttttcccgg
    94081 atgaaatgaa aattggattc atggaacagg agaaagattt cccattcctt agccggaaag
    94141 ttatgtggcc atgaaagagg ggggattaag tggaacataa tttactgggt ggtagagtcg
    94201 cggaaacgct tgtttcttcc atattttgga ccttagctcc ttggaacaat aggctactgc
    94261 tgaaacacgg aagaatttaa atattagatc aaaacactat gtatggatgg tatgaactgc
    94321 ctaaacaaga attcttgaac agcgaacaac cagttcatat attcacgacc aagaaaagaa
    94381 gtactggatt ttctttcgga taggccctga aagcgaagga aggctggaat gccaacaggc
    94441 gtctattatt gaattcaccc aacccgacag tacccatttt gggaacgtcc agtgccaaaa
    94501 gtcactgaat gcataaatcg ccaatcccta aaacggacta tgtaatgtac tttatctgct
    94561 gggttgcggg cgggcatttt accaggggtt tctttctaat ctacccttgt gtgattactg
    94621 ttgaagcata tactcggggg gggggtgcag ggcggacgat ttttaagcag accccccatt
    94681 cattagatag agaagatccc ccaagattta gtgatctgct gccgaactta ttcaaattcc
    94741 aagagcgcgg atcaaattgc tcattcaatg agcattctca atattatgcc ttgaagagga
    94801 ctcgaacctc cacgctcttg agcacgagat tttgagtctc gcgtgtctac catttcacca
    94861 ccaaggcatc ttaaaagtga atcgtattcc atgaatatga tatctatcta gtgtgatgta
    94921 tggaatatat gacaaaggtg gagtatttat attgatcggt catgttatat aggcccgagt
    94981 tggacatcca attgcttcga tttgaattat ccgtagaatg ccttatatag atatccaatc
    95041 tatcaaaaag atggacacaa tcaaacccat ttctcgattc aatagaagcc caaagaagtg
    95101 aatgggttcc aaaataacga gagatatgta aaaagcaggt ccgattccta cgcctattcc
    95161 taattcctaa tcttaaatgt aatgtaacga cgtagggatc catatgtaaa cagagtatct
    95221 atttagatac gctcaaatga ccccttctca taatgagaat gtatataacc ctattccggt
    95281 atggaatgaa cttataatca tggaatcgac tcgatcatca gattatagat tataagttca
    95341 taaccctagc ccattcccat tttgggcgga acagatctac taattctttg attccagtta
    95401 gtaagaggga gcttgaacta agaaatagac cctagaagct aaaaaagggt atcctgagca
    95461 attgcaataa tcgggttcat tgatattcct ggtatagtag atgctatcac acatacaatc
    95521 atactcaatt cgatggaatt gtttgatctg aaaggagatc ttctataatt tcgcacgtga
    95581 ggggttattt cttgggttcg tccagtcatt aataacttaa ttatttttag ataatagtag
    95641 atagaaacaa cgcttgtaag gagtcctatt aaaaccaaga aatataggcc tgcctgccat
    95701 ccacaccaga ataaatatag ttttccgaaa aaacctgcta gcggaggaag acctcctagg
    95761 gataagagac atagggctaa agagagagcc aaaaaaggat ctttcgtata taatcctgca
    95821 taatctcgaa tgttatcagt tccggtacgt agaccaaata atacaatgca agcaaaagtt
    95881 cctagattca tggagatata gaacagcata taagttatca tgcttgcata tccatcattt
    95941 gagtctccaa caattattcc aataattaca tatccgattt gacctatgga cgaatatgca
    96001 agcatacgtt tcatgcttgt ttgagtcata gcaatgagat tccccaatat catgctaaga
    96061 atagctaggg tttccagaag aagatgccat tcatttgatg agaaataaaa aggaatatcg
    96121 aaaattcgag tggctgaagc tgaagcagct actttcgaag taacagaaag aaaagcaacg
    96181 actggagtgg gagagtcaga gtcgaaagga ggattcctca cttctttctc tcattcaaaa
    96241 ccgtgcatga gactttcatc tcacacggct cctaagtgat caaaaaagaa agaagaactc
    96301 atcttctttc ttttttgatt accttccctc gcgtatgtat aagaccgaat ccatttgatt
    96361 tctaaaaaag attactaatc cttaactttt cgaggaatcc ttcatcagtg gttgtgaatg
    96421 acttgttttt caatcttttc ggtcttggtt ccgtaggagc aaatcagaaa gattgagaaa
    96481 tagaaccatc tgatttgatt cgttctcaat agccatgaga tgatcatctt agggtgatcc
    96541 ttttgtcgac ggatgctcct atcatactcg tagtctctga aggatgagaa ccaactatgt
    96601 agcatctaca ccgagaattc aagtattgta tacgtcatta gtccgatcct ttgtaggaac
    96661 tacccgtaat aacgaacttg caaaatggat ccgtttatca taaagagatt cgtcgttcct
    96721 gatcctgctt cgccttaatt gttatttgaa caagtcaaag ttctgtcttg gtccgagtgt
    96781 ggatagcatt tctcttctgc atgtccatgg agttttgaaa aatccaaaca tctcagagat
    96841 agatagagag gtaggaatgt atcgaacgaa ccgcactcct tcgtatacgt caggagtcca
    96901 ttgatgagaa ggggctgggg aaagcttgaa cccaattcct acagtgatga atatgagcgc
    96961 aattgaaatt cctggggagt tatacatttg tgtattgata agaccattca ctatttcttg
    97021 aagctcgatc tctcccccgg atgaaccata tagccaagag aaaccatgaa ccagaataga
    97081 agagcttgcc ccacccatga gtaaatattt catagtagcc tcattagacc ttacatcttt
    97141 cttggtatat ccagataata ggtaggagca taaactgaaa cattctggag ctacaaagat
    97201 agttattaaa tcgttagcac cgcataaaaa cattcctcct agagtagctg ttaatacgaa
    97261 taatagaaac tctgttatag ccatttctgt acattcaatg tactctacgg atagaggaat
    97321 acatagagtt gaacatagta aaataagaaa ttgaaagatt tcgttgaaat tattcgtttg
    97381 aaaatttccc gaaaaactaa tcacgggttc ttctctccat cggaacaaga gggccgttat
    97441 gctcattact aaacttgttg aagagatgaa atataaccaa ggtatatctt tttgatcaga
    97501 ggttgaatcg atcatcagaa gaagaattag gccaaaaatt aggatacatt ctgggaaaat
    97561 caaacttcca tcgaagagaa gcaaatgaaa ggctttcata aaaattctcg tagaatcgag
    97621 aatgaagttt tcattctgta catgccagat catgaattag taactgcatc caacttccaa
    97681 aaaaaatccc aattgtttcg aactttccat ttttataatg gaatatttac ggaatctcca
    97741 tgaataggac caaaccttat tccatggtat ttacatgagg ttcctctttc ttattcttaa
    97801 gaaagtcccc gagagggctt agttgatcca tgatttctgt ttcatctttc gtttcctttt
    97861 cgtttgtttc gagaaatata tcgatcaatt ccgattcttt ctttttctct tgattctttt
    97921 ccgatcgaga agtctagatc ctgttcatgg attaacgaaa atgtgcaaaa gctctatttg
    97981 cctctgccat tctatgagtc tcttcctttt tgcgtatggc atcgccactc cctttggcag
    98041 catccactaa ttcggaactt aatttgaaag ccatatttcg acccggacgt tttcgtgatg
    98101 ccgctaataa ccaacgaatg gcaagtgctt ttccttgtgt ggatcctatt tcaatgggaa
    98161 cttgatgagt cgatccacct acacgtcttg cttttactgc tatatcggga gttactccac
    98221 gtattgcttg acgtaaaaca gatagtggat ttgtttctgt cttttgttga atctttttca
    98281 cggctcgata gataatttga taagccaatg atttttttcc gtgtttcata atacggttaa
    98341 ccaacatgtt aactaatcga ttacgataaa ttggatcgta ttttgcagtt ttttcttctg
    98401 cagtacctcg acgtgacatg agcgtgaagg gggttcaata atccgtttta tttttttata
    98461 agggctaaaa tcacttattt tggctttttt actccatatt gtagggtgga tctcgaaaga
    98521 tatgaaagat ctccctccaa gccgtacata cgactttcat cgaatacggc tttccgcaga
    98581 attctatatg tatctatgaa atcgagtatg gaattctgtt tactcacttt aaattgagta
    98641 tccgtttccc tccttttcct gctaggattg gaaatcctgt attttacata tccatacgat
    98701 ttagtccttg ggtttccgaa atagtgtaaa aagaagtgct tcgaatcatt gctacttgac
    98761 tcggacctgt tctaaaaaag tcgaggtatt tcgaattgtt tgttgacacg gacaaagtca
    98821 gggaaaacct atgaaattat ttcaatattg aaccttggac atataagagt tccgaatcga
    98881 atctctttag aaagaggatc ttttgtctca tggtagcctg ctccagtccc cttacgaaac
    98941 tttcgttatt gggttagcca tacacttcac atgtttctag cgattcacat ggcatcatca
    99001 aatgatacaa gtcttggata agaatctaca acgcactaga acgcccttgt tgacgatcct
    99061 ttactccgac agcatctagg gttcctcgaa caatgtgata tctcacaccg ggtaaatcct
    99121 taacccttcc ccctcttact aagactacag aatgttcttg tgaattatgg ccaataccgg
    99181 gtatataagc agtgatttca aatccagagg ttaatcgtac tctggcaact ttacgtaggg
    99241 cagagtttgg ttttttgggg gtgatagtgg aaaagttgac agataagtca cccttactgc
    99301 cactctacag aaacgtacat gagattttca cctcatacgg ctcctcgttc aattctttcg
    99361 aagtcattgg atccttttac gcgttcgaga atcccctccc tttttccact acgtcccgaa
    99421 gagtaactag gaccaattta gtcacgtttt catgttccaa ttgaacactc tccttttttg
    99481 attattctca aactcaaagg agaagattat tctctttacc aaacatatgt gtatccaatc
    99541 acgatcttat aataagaaca agagatcctt ctcgatcaat ccctttgccc ctcattcttc
    99601 gagaatcaga aagatccttt tcaagtttga atttgttcat ttggaatctg ggttcttcta
    99661 tatttactta gtttacttat tttatttttt tttattgaat atttttccct ctcttttttt
    99721 atatcattcc gtaagttcca taggtttgat cctttataat ttgacccatt ttctcattga
    99781 gcgaagggta cgaaataaat cagatttatt tttcgatcaa aaatactatg tgaaatcttt
    99841 ggttttttcc tcttcctata tcccataggt acagtgtttg aatcaataga taaccttttc
    99901 ttctgtatga atcgatatta tttcattcca attccttccc gataccttcc aaggaaaatc
    99961 tcgaattgga tcccaaattg acgggttagt gtgagcttat ccatgcgatt atgcactagg
   100021 aatccatttt atgaaagatc ctggctttcg tgctttggtg ggtctccgag atcctttcga
   100081 tgacctatgt tgtgttgaag ggatatctat agaatccgat cgattgcgta aagcccgcgg
   100141 tagcaacgga accgggaaaa gtatacagaa aacacagttc ttttctatta tattaatatt
   100201 agtattttat aatattctat tatataagat aagattagta ttagttagtg atcccggctt
   100261 agtgagtctt ttcttccgtg atgaactgtt ggcgccagtc ttacattttg tatctgtgga
   100321 ccgaggagaa agggggctcg gcgggaagag gattgtaccg tgagagaagc aaggaggtca
   100381 acctctttca aatatacaac atggattctt gcaatgcaat gtagttggac tctcatgtcg
   100441 atccgaatga atcattcttt ccacggaggt aaatctttgc ctgctaggca ggaggatagc
   100501 aagttacaaa ttatgtctcg gtaggacatg tatttttatt agtatgaaat tcataaatga
   100561 agtagttaat ggtggggtta ccgttatcct ttttgtgacg aatcttgtat atgttcctaa
   100621 gaaaaggaat ttgtccattt ttcggggtct caaggggggg tggaaataca taagaactct
   100681 tgaatggaaa tggaaaagag atggaactcc agttccttca gaaatggtaa gatctttggc
   100741 gcaagaagaa gggattgatc tgtatcatct tgacttggtt ctgcttactc tattttttta
   100801 ataataccgg gtcgggttct tctcctaccc gtatcgaata gaacatgctg agccaaacct
   100861 tcttcatgta aaacctgctt gatttagatc gggaaaatcg tgcggttttg tgaaaccatg
   100921 tgctatggct cgaatccgta gtcaatccta tttccgatag ggacagttga caactgaatc
   100981 cgactttctc ataattttta tatacgtaat agttcgaaaa taaggctcgg ctccaagttg
   101041 ttcaagaata gtggcgttga gtttctcgac cctttgcctt aggattagtc agttctattt
   101101 ctcgatgggg gcagggaagg gatataactc agcggtagag tgtcaccttg acgtggtgga
   101161 agtcatcagt tcgagcctga ttatccctaa accctgttat tttggccgat tgatcttcca
   101221 atatgctagt ttcaacaact ctcgttcttt acacttcttc ctagccgctt ggcctgtagt
   101281 aggtatctgg tttactgctt taggtatcag cactatggcg tttaacctaa acggtttcaa
   101341 tttcaaccaa tctgtagttg acagtcaagg ccgtgtaatt aatacttggg ctgatatcat
   101401 taaccgcgct aaccttggta tggaagttat gcacgaacgt aatgctcata actttcctct
   101461 agacctagct gctgttgaag ctccatctac aaatgggtaa ggccgggttt tagtatatac
   101521 gagttttttg aaataaaaaa agcaataccg ccctcttatt ctatcaagag ggcggtattg
   101581 ctttttttat atttcagact gttttagata aacaaatatt tttgaatgat caaaaaggaa
   101641 tccttttaaa taaaaataaa taaaagaaaa ttggcggggc ggatgtagcc aagtggatca
   101701 aggcagtgga ttgtgaatcc accatgcgcg ggttcaattc ccgtcgttcg cccagcgaga
   101761 aaggccctga ccctgtgcca accaaatcaa aaaatttaaa aaattgcata tataagttct
   101821 aaatagtcta taagttctaa atagtcataa aaaaaattta tatttcttat gcatatccat
   101881 cgaaacataa ttgcatatat aagttctaaa tagtcataaa aaaatttata tttcttatgc
   101941 atattcatcg aaacataatt gcatatataa gttctaaata gtcataaaaa aatttatatt
   102001 tcttatgcat attcatcgaa acataattgc atatataaat tataaataaa atcaaaacat
   102061 gactaatagg aggtatacag aaaaacatgg ctaatcagag gtattcgcgg tttgagatat
   102121 ttttccgcgt cttagaatac tttataatat ttataatatt agagtttctt tttatcccct
   102181 actttcttgg atttaacatg aaatggcctt tcatgaacaa ggggtttctg gctaatagag
   102241 tacatgcaat ggagtcgttg gacattgata caacggagac cggaaggagt agggtaagac
   102301 ctggttctcc cttatccaaa gaagtaggac cctccaagag ttgttgtaaa aaagctgcct
   102361 taccaagcag tagtagtagt tataaaccac tactaccaag tagatctgaa ccggtactac
   102421 tactaccaag tagatctgaa gcggtactac caagtagatc tgaaccggta ctactactac
   102481 caagtagatc tgaagcggta ctaccaagta gatctgaacc ggtactacta ctaccaagta
   102541 gatctgaagc ggtactacca agtagatctt ctgaactccg atcagaacta aaaaaatcaa
   102601 gtaataggct attagatttt gagaacaaaa ttgaagcaat aaggaaggag aaactggaga
   102661 gaaaagaaga tgaaaatttc ataaaaaaag agacaaaata cagacagtct aggatatata
   102721 cggttcttaa accggccctg ggattggaac tgtcgaaggc acataggagc aagaccccaa
   102781 ttcgtgaaaa aattctccgc ctctacacaa taccagcctt catagaaaac aaagactggg
   102841 agaaggtatc ggaagccctc ctggagaaag aagatgaaag cctttggtta gaaaacctaa
   102901 aagaggtgag gcggcatgga aataacagtt ctttctataa aaaagcggct gaatggttga
   102961 taaacaaaaa aatgcactat ggaggagatt tctcctccat attctccata ttctacgttc
   103021 atcaaataca atgtgagcgt ttgggttttg gccgtgattg aacgtagaat atcgttcatc
   103081 aaatacaatg tgagcgtttg ggttttggcc gtgattgaac gtagaatgga taagaggccc
   103141 gtgggattga cgtgaggggg cagggatggc tatatttctg ggagcgaact ccgggcgaat
   103201 atgaagcgca tggatacaag ttaggccttg gaatgaaaga caattccgaa tccgctttgt
   103261 ctacgaacaa ggaagctata agtaatgcaa ctatgaatct catggagagt tcgatcctgg
   103321 ctcaggatga acgctggcgg catgcttaac acatgcaagt cggacgggaa gtggtgtttc
   103381 cagtggcgga cgggtgagta acgcgtaaga acctgccctt gggaggggaa caacagctgg
   103441 aaacggctgc taataccccg taggctgagg agcaaaagga ggaatccgcc cgaggagggg
   103501 ctcgcgtctg attagctagt tggtgaggca atagcttacc aaggcgatga tcagtagctg
   103561 gtccgagagg atgatcagcc acactgggac tgagacacgg cccagactcc tacgggaggc
   103621 agcagtgggg aattttccgc aatgggcgaa agcctgacgg agcaatgccg cgtggaggta
   103681 gaaggcccac gggtcgtgaa cttcttttcc cggagaagaa gcaatgacgg tatctgggga
   103741 ataagcatcg gctaactctg tgccagcagc cgcggtaata cagaggatgc aagcgttatc
   103801 cggaatgatt gggcgtaaag cgtctgtagg tggcttttta agtccgccgt caaatcccag
   103861 ggctcaaccc tggacaggcg gtggaaacta ccaagctgga gtacggtagg ggcagaggga
   103921 atttccggtg gagcggtgaa atgcgtagag atcggaaaga acaccaacgg cgaaagcact
   103981 ctgctgggcc gacactgaca ctgagagacg aaagctaggg gagcgaatgg gattagatac
   104041 cccagtagtc ctagccgtaa acgatggata ctaggcgctg tgcgtatcga cccgtgcagt
   104101 gctgtagcta acgcgttaag tatcccgcct ggggagtacg ttcgcaagaa tgaaactcaa
   104161 aggaattgac gggggcccgc acaagcggtg gagcatgtgg tttaattcga tgcaaagcga
   104221 agaaccttac cagggcttga catgccgcga atcctcttga aagagagggg tgccttcggg
   104281 aacgcggaca caggtggtgc atggctgtcg tcagctcgtg ccgtaaggtg ttgggttaag
   104341 tcccgcaacg agcgcaaccc tcgtgtttag ttgccatcat ttagtttgga accctgaaca
   104401 gactgccggt gataagccgg aggaaggtga ggatgacgtc aagtcatcat gccccttatg
   104461 ccctgggcga cacacgtgct acaatggccg ggacaaaggg tcgcgatccc gcgagggtga
   104521 gctaactcca aaaacccgtc ctcagttcgg attgcaggct gcaactcgcc tgcatgaagc
   104581 cggaatcgct agtaatcgcc ggtcagccat acggcggtga attcgttccc gggccttgta
   104641 cacaccgccc gtcacactat gggagctggc catgcccgaa gtcgttacct taaccgcaag
   104701 gagggggatg ccgaaggcag ggctagtgac tggagtgaag tcgtaacaag gtagccgtac
   104761 tggaaggtgc ggctggatca cctccttttc agggagagct aatgtttgtt gggtattttg
   104821 gtttgacact gcttcacacc caaaaagaag ggagctacgt ctgagtgaaa cttggagatg
   104881 gaagtcttct ttcgtttctc gacggtgaag taagaccaag ctcatgagct tattatccca
   104941 ggtcggaaca agttgatagg atcccctttt ttacgtcccc atgtcccccc gtgtggcgat
   105001 atgggggcga aaaaaggaaa gagagggatg gggtttctct cgcttttggc atagcgggcc
   105061 cccagcggga ggctcgcacg acgggctatt agctcagtgg tagagcgcgc ccctgataat
   105121 tgcgtcgttg tgcctgggct gtgagggctc tcagccacat ggatagttca atgtgctcat
   105181 cggcgcctga ccctgagatg tggatcatcc aaggcacatt agcatggcgt actcctcctg
   105241 ttcgaaccgg ggtttgaaac caaacttctc ctcaggagga tagatggggc gattcaggtg
   105301 agatccaatg tagatccaac tttcgattca ctcgtgggat ccgggcggtc cgggggggac
   105361 caccatggct cctctcttct cgagaatcca tacatccctt atcagtgtat ggacagctat
   105421 ctctcgagca caggtttagg ttcggcctca atgggaaaaa aaatggagca cctaacaacg
   105481 catcttcaca gaccaagaac tacgagatca cccctttcat tctggggtga cggagggatc
   105541 gtaccattcg agccgttttt tttttttatg cttttcccgg aggtctggag aaagctgcaa
   105601 tcaataggat ttccctaatc ctcccttacc gaaaggaaaa gcgtgaaatt ctttttcctt
   105661 tccgcaggga ccaggagatt ggatctagcc gtaagaagaa tgcttggtat aaataacctc
   105721 acttcttggt cttcgacccc ctcagtcact acgaacgccc ccgatcggtg caatgggatg
   105781 tgtctattta tctatctctt gactcgaaat gggagcaggt ttgaaaaagg atcttagagt
   105841 gtctagggtt gggccaggag ggcctcttaa cgccttcttt tttcttctca tcggagttct
   105901 ttcacaaaga cttgccatgg taaggaagaa ggggggaaca agcacacttg gagagcgcag
   105961 tacaacggag agttgtatgc tgcgttcggg aaggatgaat cgctcccgaa aaggaatcta
   106021 ttgattctct cccaattggt tggaccgtag gtgcgatgat ttacttcacg ggcgaggtct
   106081 ctggttcaag tccaggatgg cccagctgcg ccagggaaaa gaatagaaga agcatctgac
   106141 tccttcatgc atgctccact tggctcgggg ggatatagct cagttggtag agctccgctc
   106201 ttgcaattgg gtcgttgcga ttacgggttg gatgtctaat tgtccaggcg gtaatgatag
   106261 tatcttgtac ctgaaccggt ggctcacttt ttctaagtaa tggggaagag gaccgaaaca
   106321 tgccactgaa agactctact gagacaaaga tgggctgtca agaacgtaga ggaggtagga
   106381 tgggcagttg gtcagatcca gtatggatcg tacatggacg gtagttggag tcggcggctc
   106441 tcctagggtt ccctcatctg ggatctctgg ggaagaggat caagttggcc ttgcgaacag
   106501 cttgatgcac tatctccctt caaccctttg agcgaaatgc ggaaaaagga aggaaaatcc
   106561 atggaccgac cccatcatct ccaccccgta ggaactacga gatcacccca aggacgcctt
   106621 cggcatccag gggtcacgga ccgaccatag aaccctgttc aataatcaat aagtggaacg
   106681 cattagctgt tcgctctcag gttgggcagt aagggtcgga gaagggcaat cactcgttct
   106741 taaaacttgc gttcttaaga ccaaagagtc gtcggaaagg ggggggggaa gctctccgtt
   106801 cccggttctc ctgtagctgg atcctccgga accacaagaa tccttagtta gaatgggatt
   106861 ccaactcagc accttttgag tgagattttg agaagagttg ctctttggag agcacagtac
   106921 gatgaaagtt gtaagctgtg ttcggggggg agttattgtc tatcgttggc ctctatggta
   106981 gaatcagtcg ggggacctga gaggcggtgg tttaccctgc ggcggatgtc agcggttcga
   107041 gtccgcttat ctccaactcg tgaacttagc cgatacaaag ctatatgata gtacccaatt
   107101 tttccgattc ggcggttcga tctatgattt atcattcatg gacgttgata agatccatcc
   107161 atttagcagc accttaggat ggcatagcct taaagttaag ggcgaggttc aaacgaggaa
   107221 aggcttacgg tggataccta ggcacccaga gacgaggaag ggcgtagtaa gcgacgaaat
   107281 gcttcgggga gttgaaaata agcatagatc cggagattcc cgaataggtc aacctttaaa
   107341 actgctgctg aatccatggg caggcaagag acaacctggc gaactgaaac atcttagtag
   107401 ccagaggaaa agaaagcaaa agcgattccc gtagtagcgg cgagcgaaat gggagcagcc
   107461 taaaccgtga aaacggggtt gtgggagagc aatacaagcg tcgtgctgct aggcgaagcg
   107521 gtggagtact gcaccctaga tggcgagagt ccagtagccg aaagcatcac tagcttatgc
   107581 tctgacccga gtagcatggg gcacgtggaa tcccgtgtga atcagcaagg accaccttgc
   107641 aaggctaaat actcctgggt gaccgatagc gaagtagtac cgtgagggaa gggtgaaaag
   107701 aacccccatc ggggagtgaa atagaacatg aaaccgtaag ctcccaagca gtgggaggag
   107761 cccggggctc tgaccgcgtg cctgttgaag aatgagccgg cgactcatag gcagtggctt
   107821 ggttaaggga acccaccgga gccgtagcga aagcgagtct tcatagggca attgtcactg
   107881 cttatggacc cgaacctggg tgatctatcc atgaccagga tgaagcttgg gtgaaactaa
   107941 gtggaggtcc gaaccgactg atgttgaaga atcagcggat gagttgtggt taggggtgaa
   108001 atgccactcg aacccagagc tagctggttc tccccgaaat gcgttgaggc gcagcagttg
   108061 actggacatc taggggtaaa gcactgtttc ggtgcgggcc gcgagagcgg taccaaatcg
   108121 aggcaaactc tgaatactag atatgacctc aaaataaaat aaataaaata acaggggtca
   108181 aggtcggcca gtgagacgat gggggataag cttcatcgtc gagagggaaa cagcccggat
   108241 caccagctaa ggcccctaaa tgaccgctca gtgataaagg aggtaggggt gcagagacag
   108301 ccaggaggtt tgcctagaag cagccaccct tgaaagagtg cgtaatagct cactgatcga
   108361 gcgctcttgc gccgaagatg aacggggcta agcgatctgc cgaagctgtg ggatgtaaaa
   108421 atacatcggt aggggagcgt tccgccttag agggaagcac ccgcgcgagc ggtagtggac
   108481 gaagcggaag cgagaatgtc ggcttgagta acgcaaacat tggtgagaat ccaatgcccc
   108541 gaaaacctaa gggttcctcc gcaaggttcg tccacggagg gtgagtcagg gcctaagatc
   108601 aggccgaaag gcgtagtcga tggacaacag gtgaatattc ctgtactacc ccttgttggt
   108661 cccgagggac ggaggaggct aggttagccg aaagatggtt atcggttcaa ggacgtaagg
   108721 tgaccctgct ttgcagggta agaaggggta gagaaaatgc ctcgagccaa tgttcgagta
   108781 ccaggcgcta cggcgctgaa gtaacccatg ccatactccc aggaaaagct cgaacgacct
   108841 tcaacaaaag ggtacctgta cccgaaaccg acacaggtag gtaggtagag aatacctagg
   108901 ggcgcgagac aactctctct aaggaactcg gcaaaatagc cccgtaactt cgggagaagg
   108961 ggtgcctcct cacaaagggg gtcgcagtga ccaggcccgg gcgactgttt accaaaaaca
   109021 caggtctccg caaagtcgta agaccatgta tgggggctga cgcctgccca gtgccggaag
   109081 gtcaaggaag ttggtgacct gatgacaggg gagccggcga ccgaagcccc ggtgaacggc
   109141 ggccgtaact ataacggtcc taaggtagcg aaattccttg tcgggtaagt tccgacccgc
   109201 acgaaaggcg taacgatctg ggcactgtct cggagagagg ctcggtgaaa tagacatgtc
   109261 tgtgaagatg cggactacct gcacctggac agaaagaccc tatgaagctt cactgttccc
   109321 tgggattggc tttgggcctt tcctgcgcag cttaggtgga aggcgaagaa ggcctccttc
   109381 cgggggggcc cgagccatca gtgagatacc actctggaag agctagaatt ctaaccttgt
   109441 gtcaggacct acgggccaag ggacagtctc aggtagacag tttctatggg gcgtaggcct
   109501 cccaaaaggt aacggaggcg tgcaaaggtt tcctcgggcc ggacggagat tggccctcga
   109561 gtgcaaaggc agaagggagc ttgactgcaa gacccacccg tcgagcaggg acgaaagtcg
   109621 gccttagtga tccgacggtg ccgagtggaa gggccgtcgc tcaacggata aaagttactc
   109681 tagggataac aggctgatct tccccaagag ctcacatcga cgggaaggtt tggcacctcg
   109741 atgtcggctc ttcgccacct ggggctgtag tatgttccaa gggttgggct gttcgcccat
   109801 taaagcggta cgtgagctgg gttcagaacg tcgtgagaca gttcggtcca tatccggtgt
   109861 gggcgttaga gcattgagag gacctttccc tagtacgaga ggaccgggaa ggacgcacct
   109921 ctggtgtacc agttatcgtg cccacggtaa acgctgggta gccaagtgcg gagcggataa
   109981 ctgctgaaag catctaagta gtaagcccac cccaagatga gtgctctcct attccgactt
   110041 ccccggagcc tccggtagca cagccaagac agcgacgggt tctctgcccc tgcggggatg
   110101 gagcgacaga agttttgaga attcaagaga aggtcacggc gagacgagcc gtttatcatt
   110161 acgataggtg tcaagtggaa gtgcagtgat gtatgcagct gaggcatcct aacagaccgg
   110221 tagacttgaa ccttgttcct acatgacccg atcaattcgg gtcaggcact agccgtctat
   110281 tttcattgtt caactctttg acaacacgaa aaaaccattg ttcaactctt tgacaacatg
   110341 aaaaaaccaa aagctctgcc ctctctacct atccaaacca agggatggaa gggcagaggc
   110401 ctttggtgtc ccctccaatc aagaattggg gcctcacaat cactagccaa tatgcttttc
   110461 tctcatgcct ttcttcgttc atggttcgat attctggtgt cctaggcgta gaggaaccac
   110521 accaatccat cccgaacttg gtggttaaac tctactgcgg tgacgatact gtaggggagg
   110581 tcctgcggaa aaatagctcg acgccaggat gataaaaagc ttaacacctc ccattcttat
   110641 ttctttttca atatgaaaaa gaaataaatg agaaatcaaa aaggtcgtct tattcaaaac
   110701 cccaattatg acatccctcc tctcccactt cacacctcgg aacgcaccgt tccgttctta
   110761 tagagagaac ggcgctttca catcttctta acccgaaatg gctggggaga ggaaaggttc
   110821 ctttttttga gggtactccc gggaacagat ccagtggaga cggggtgggg cctgtagctc
   110881 agaggattag agcacgtggc tacgaaccac ggtgtcgggg gttcgaatcc ctccttgccc
   110941 acaaccggcc caaaagggaa gtgcctttcc ctctgggggt aggaaaatca tgatcgggat
   111001 aatggaactt gggtgtgggt cttttgtcga aatggaatgg cctttttttt tatttatcgt
   111061 aaacttttgc attacacata gtatgctcga cccccatcag cgtatttttt gttttacgtc
   111121 ccgtaactct tcctcaacct ggctggggca gaatagtaga gcaagtacaa gtatattagt
   111181 agcctaacaa aaaagcgttc ctcgtcatta atatgtttgc tcacggcaat tgtggactct
   111241 cgggagaatc gatgactgca tctttgatgc actgctagta ctagtccatc tgagaattct
   111301 taattggata gttgtaaata gccccagggc tatggaacaa aggattatcc cggacctacg
   111361 ccgaggtatt gtattgacgg tgattttaaa atctcgcaga acaggatgtg atacgatgag
   111421 atagaatgca atagaaacaa agacggggaa gggattacct actcttaacg gtcaaagcga
   111481 gcccttttct tttattctga attctttaat tcagaatgaa tcaaatctcc ccaggtagga
   111541 ttcgaaccta cgaccagtca gttaacagcc gaccgctcta ccactgagct actgaggaat
   111601 aacgagagat tagatctcat agagttcaat tcccgttctc aacccatgac caatatgagc
   111661 tcgaagcttc cttcgtaact cccggaactt cttcgtagtg gcccctttcc atgcctcatt
   111721 tcatagggaa ccccaaagtg gctctatttc attatattcc atccatatcc caattccatt
   111781 catttaatat ccctttggtg tcattgacat aacagatgtc gtttctagtc tatctctttc
   111841 tatttctttt ctatatatgg aaagttcaaa aatcatcata taataatcca gaaattgcaa
   111901 tagaaaagaa aaaaggaggt ttgtgatgat ttttaaatct tttctagtag gtaatctagt
   111961 atccttatgc atgaagataa tcaattcggt cgttgtggtc ggactctatt atggatttct
   112021 gaccacattc tccatagggc cctcttatct cttccttctc cgagctcagg ttatggaaga
   112081 aggagaagaa ggaaccgaga agaaggtatc agcaacaaca ggttttatta cgggacagct
   112141 catgatgttc atatcgatct attatgcgcc tctgcatcta gcattgggta gacctcatac
   112201 aataactgta ctagctctac cgtatctttt gtttcatttc ttctggaata atcacaaaaa
   112261 cttttttgat tatggatcta ctaccagaaa ttcaatgcgt aatctcagca ttcaatgcgt
   112321 attcctgaat aatctcattt ttcaattatt caaccatttc attttaccaa gttcaatgct
   112381 agccagatta gtcaacattt atatgtttcg atgcaacaac aagatgttat ttgtaacaag
   112441 cagttttgtt ggttggttaa ttggtcacat tttattcatg aaatgggttg gattggtatt
   112501 agtctggata cggcaaaata attctattag atcgaatgta cttattcgat ctaataagtc
   112561 agaattgaga aattatatgg ctcgaatatt tagtattctc ttatttatta cctgtgtcta
   112621 ctatttaggc agaataccgt cacccatttt tactaagaaa ctgaacccac aaacggaaga
   112681 agggtgggaa agtgaggaag aaacagatgt agaaatagaa acagcttccg aaacgaaggg
   112741 gactaaacag gaacaagagg gatccaccga agaagatcct tctccttccc ttttttcgga
   112801 agaaaaggag gatccggaca aaatcgatga aacggaagag atccgagtga atggaaagga
   112861 aaaaacaaag gatgaattcc actttacaga gacacgctat aacaatagcc cagtttataa
   112921 aggcctcttc tggtttgaaa aacctcttct gacctttctt ttcgattata aacgatggaa
   112981 tcgcccatta cgatacataa aaaataatag atttgaaagg actgcaagaa aagaaatgtc
   113041 acaatatttt ttttatacat gccgaagtga tggaaaagaa agaatctctt ttacgtatcc
   113101 gcctagcttg tcaacttttg gagaaatgat acaaagaagg atgtccctgc ccacactaga
   113161 aaaactctct tcggatgaac tgtacaatca ttgggtttat actaaccaac acaaaaataa
   113221 caacttaaac aacgagtttt taaatagaat tgaggctcta gatacgggat ttttttctct
   113281 agatatactc gaaaaaagta ctagattgtg taatgataag actagaaaat attacttgcc
   113341 taaaatgtat gatcccattt tgaatgggtt atatcgggga acaatcaaaa aaaaaatttc
   113401 gttagaaaat ttcatagaga caatggaaat taataagatt catagtctcc ttcttcctga
   113461 tactgattac caagaggttg aacagaaaat agaccgattt gataaaaaaa ctttttcaac
   113521 ggaaaatcgt catttattta ctttaatcag taaatttgat agagaatcgg gatcgagttt
   113581 aaattggaag ggcctctctt tattttcaga aaaagaacaa ggaaggattg gttcagaaaa
   113641 aagagccaaa ttttacaaat ttttattgaa tacaattcta actagcccta atggtcaaaa
   113701 aacaaaacaa aaatttgtaa taaaagaaat cagtaaaaaa gtccctagat ggtcatacaa
   113761 acttattacc gaattggaat tcctgtcggg cgcagtagta ttaaattaat attaaattaa
   113821 taaaaggatt gctacaaaaa agaaatacaa gaaaagataa gaagagatgc gcccactacc
   113881 tacagatttg ataccttcgc cgacaaagaa actcaaaaca ccaactccat tagtaattcc
   113941 atcaattact cgtctatcaa aaaaagaagt taacttggcc aatcctctta ttcccccaat
   114001 aaagaatctt gcataaaaag catctatgta accacgatta tatgaccaat catatatacc
   114061 atttattatt ttgtccaaaa gaattctttt aggacctgtt ttaaaaaaag aattaattaa
   114121 gtcccaattt tgaaaagatg aataaacagg tttatataaa aaaaaggcta taaatattcc
   114181 aaaaagagct atactaactg aaaaaatagc atctttcaaa aattcatacc aatctattga
   114241 attattcaaa ttttgatgta aaaggtttat agacggagtt aaccattttg ataatatgtc
   114301 caaatacaat ccttcttggt tgaaaggaat tccgagggat ccaacgaaca acgtaaatag
   114361 aaccaataca agtataggaa ataacatagt attatccgat tcataaggat acgaaaaaaa
   114421 cttcttattt ccaaaacggg taatagtaat aaaaggttgt gtgatgtttc ttgcattctg
   114481 atcaattaga tacgtttttt ttgaaaaaaa agaaaaaata tcatgatttt tcattgttaa
   114541 taacgttaat aaacgaaaat ttttgttaat tctttttgaa tcttctttac cccatagaga
   114601 tattgaatag aagggagtat tctttttgcc actataattt tgaaaatgaa cgtttaaatg
   114661 tccttcaaaa gtaagtaaat agattcgaaa catataaaat gcagttaatc ccgctgtaaa
   114721 ccaagctatt attgcgaaaa ttggtgaata caaccaagta tcattaagaa tttcatcttt
   114781 ggaccaaaaa caagcaagag gcggaatacc acaaagagaa agtgtaccta ataaaaaagc
   114841 ggttttggta attgggatat gttttgttaa accccccata taaaccatat tctgactttt
   114901 atttggagaa tatccaacaa tagtttccat tgaatgaata acggatccgg atcctaaaaa
   114961 taataatgct ttcgaataag catgagtaat caaatgaaat aaagcacttc gataagaccc
   115021 catacctaga gctaacatca tataacccaa ttgagacatt gtggaatagg ctaaacctct
   115081 cttaatgtct ttttgagcaa gggcaaaagt agccccgaat aatattgtta ttactcctac
   115141 caaagagatg aaattcatta tgtgaggaat gactatgaaa agaggaataa gccgagctac
   115201 aagaaaaatg cccgcagcta ccatagtagc agcatgtata agagccgaaa taggagtagg
   115261 cccctccatg gcatccggta accatacatg aaggggaaat tgtgcagatt tagcaaccgc
   115321 accggtaaat aatagaacgg cacagaaagt aacaaataaa aaattgactt cattatgatt
   115381 attagaaatc aagttattga atattttgaa taaatctcga aattcgaaac tccctgttat
   115441 ccaataaaaa cctaaaattc ctaataataa accaaaatcc ccaacacgat tagttacaaa
   115501 tgccttttgg caagcatttg cagcaacagg ccgtgtgaac caaaacccta ttaatagata
   115561 tgaacacatt cctaccaatt cccaaaaaat ataaatttgt atcaaattag aactagtaac
   115621 taatcctaac atagaagtgc tgaaaaaact catataagca aaaaatctca aatatccttg
   115681 atcatacgac atataattat cactataaat aagaaccata attccaatag tagtgattaa
   115741 tattgacata atagaagtaa gcgggtcgat caagtaaccg aattctaaag aaaaatcatt
   115801 attaatgatc caagaccata catattgata gatagaactg ccatttattt gctgaataaa
   115861 cagattgatc gaaaaaatca tgactatact taacaaaaaa acactttgaa aagcccacat
   115921 acgccgaaga ctttttgttg ccgacggaaa aagaagaagt cccgctccta ttaacatagg
   115981 aactggaagt ggaaggaaag gtattatcca cgaatattga tatgtctgtt ccataaaaaa
   116041 gtttttttat tcttaattga ttgtttccga tttaccggat cctaccccct ttcaatttca
   116101 aaacaaaagg ggtcaataaa aaaatcaaga gatgtactaa cttaaagata tttttcgaat
   116161 tttatatatt tattatctgg gtctttccaa aatactttaa atattaaaat aaagaagtta
   116221 cgattgggca aatgatatga cctacttgct cataaaaagc gaatttagtt attaactaag
   116281 atttgtttat acaaatttag ttattaacta agatttttct taaaaaaacg aaaatacaaa
   116341 atttaattat tattaaaatt attaaatcac tttatattca taaagtaatg ataaaaaatt
   116401 acactaaaaa taaatctgat atgaatcgat atgaatcata ggattaacta aggtacaatt
   116461 tttgtacgaa tctcgctttt tagtcagttt gttccaaatc attaactagt tttagtatga
   116521 aactgattga ttagtttccg tttcaataaa aaaacattta taggaaacgc tataatatct
   116581 aacattttag attttctata agatttattt ttatatttat caaaaaatgg ggtaattatc
   116641 aaaagggggt aaaataaaat caaatttaat aaaaaaataa caaagatttt ttttaacaaa
   116701 acgtgtatct tttaacagat tcattacttt aattactagt ttgattcgaa ttttaaaatg
   116761 gaatttagaa gtattcttta atcaagattc tttaatcaag tttgaccaat taatagaaaa
   116821 aattaaatta aattatattt ttatagtaaa attttgtatg attttcgcat attttttatc
   116881 tatatacata ttttttatct atatatatat atataatata tatatatatt tttttttttg
   116941 ttttctctag ataatatata ttatcttatc taattattat ctagaaaata actaaataat
   117001 gaatatattc gttttgacca atagatgtct ttcacatcca actataacaa cgagtaacct
   117061 cttaattttt aaatggcagt tccaaaaaaa cgtacttcta tatcaaaaaa gcgtattagt
   117121 aaaaatattt ggaaagggaa gggatattgg gcagccttaa aagcgttgtc attaggtaaa
   117181 tctctttcta ccggaaactc aaaaagtttt tttgtgcgac aaaaaaagtc ataaaataaa
   117241 acattggaat aatccgaata taaaaatagg cccatttcat tcttaatagg aaatcaacaa
   117301 acctattgtt tgtggctaat caatatgaac tagaactcgc ttcgctcgct attaggatat
   117361 gtataataat aattcttcgg ttttaggggt tagtaaatta taaaaagctt ttgaaaaaaa
   117421 gaataaagac aagatacaaa acttgagcct ttgttagtat attttcttgt tttggagatg
   117481 ggggagtctt ttttccccat caacctattt gtcacaatta caataatcga cgtttttcta
   117541 tatatctata aatatatata tattgaagaa gggtaaaaaa gagatcttta gttaaaatta
   117601 atacatcgtt gaaattaatt tattcattta ttttaaaaat tttttgtgta actttctgac
   117661 ttcttattta tctgaattta tctgaattaa tctattagaa tatataaatt tcccatatat
   117721 gtctctttca acccaaccga caaaagcctg gaattttttg tccgaattaa tgtgcaagtt
   117781 ttgagtaata aaaagggggt cttatttttt gttcattggt aaaatacatt ttttcacttt
   117841 taggaaataa tataaataat aaatctttta tgaaaaaaaa caaagaaatc ttttatagtt
   117901 ctatcaataa ctagagggtt gaagtttata gtttcaatag ttcgattcta ttgaattata
   117961 gaagagcata aactacacca aataactaag gtaaataaaa cccatacccc ataataatga
   118021 accttcgaat ttgtatttga acaaagtttt attcatccat tttcattttg actaaaaaga
   118081 tttcatttag ttgactcctt aaatctcgac gattgactat gaataggcta ttatgaattc
   118141 gaacaagccg ctatggtgaa atcggtagac acgctgctct taggaagcag tgcgagagca
   118201 tctcggttcg agtccgagtg gcggcagacc ttctcttcga aaatagatac atatattata
   118261 aattctagaa tgaattcaac tcctgattta tatttaagga ttcctccttt ttaaaatttt
   118321 tatgatattt tcaactttag agcatatatt aactcatatt tccttttcga tcgtttccat
   118381 tgtaattaca attcatttga taactttatt aatcgatgaa atcataaaac taaatgattc
   118441 gtcagaaaag ggaatgatag ctactttttt atgtataacc gtattattag tcactcgttg
   118501 gatttattcg gggcatttcc cactaagtga tttatatgaa tcattaatct ttctttcttg
   118561 gagtttatca gttattcata tagttccata tttaaaaaaa aaaaaaagcc atttaagcac
   118621 aataactgcg tcaagtgtta tttttaccca aggctttgct acttcgggtc ttttaactga
   118681 aatacatcaa tccgcaatat tagtacccgc tctccaatcc gagtggttaa taatgcacgt
   118741 aagtatgatg atattgggct atgcagctct tttatgtgga tcattattat cagtagcact
   118801 tctggtcctt acatttcgaa aaaacataaa ttttttttgt aagaggaata cttttttatt
   118861 aaaactaaac gaggaacttt cctttggtga aatacaatac ataaatgaaa gaaacaattt
   118921 tttaggaaat gcttcttttt tttctgctaa caattattac aggtcccaat tgattcacca
   118981 gttggattat tggagttatc gtgtgattag tctaggtttt ctctttttaa ctataggtat
   119041 tctttcagga gcagtatggg ctaatgaagc atgggggtcc tattggaatt gggacccaaa
   119101 ggaaacttgg gcatttatta cttggatcgt attttcggtg tatttacata ctataaccaa
   119161 tagaaattta caggttgaaa tttccgcaat tgtggcgtct atgggctttc ttataatttg
   119221 gatatgctat tttggggtca atctattagg aatagggcta catagttatg gttcatttac
   119281 gttaacatct aattgaattc aagaaaggtt cttgcgaatt ttaaaatata aatagaacat
   119341 gttgtttgta cataaaaaaa ctttatatga atcagtgaga accatgcgaa tccccgcact
   119401 actggattca catggttctc acaaagatca aacatattgg gtgaatttta tttttaactt
   119461 aagagaggaa aaaggcttct ttttttaatt atccaaatcc tatgattttt ttatgaaaac
   119521 tatctataaa caaaattaga taaaagaacc tcgaccttgt caactgatag ggaaagaaca
   119581 aaatcagggt acataccaat acctattaca ggtataaaga tagcgatcga aacaaataac
   119641 tctcgcggtc cagaatcaaa aacataagag tttggagcat taaatagctt gtatccatag
   119701 aacatctgac gtaacataga taatgaataa ataggagtta atatcatccc aattgccatt
   119761 acaaaagtaa ttcctaattt tgatattaaa agatattttt ggctggtaat gattccaaaa
   119821 aaaactataa attctgcaac aaaaccactc atacccggta atgcaagaga agccattgaa
   119881 aagctgctga acatcatgaa tatttttggc attgggatag ctattccgcc catttcgtcg
   119941 agataaacaa gacgtattct atcataactc gttcctgcca agaaaaaaag cgcagcacca
   120001 ataaatccat gagaaactat ttgtaaaatg gctccattga gtcccgtatc gtttatagaa
   120061 ccaattccta taagtatgaa acccatatga gatacagagg aataggctat tctttttttt
   120121 aaattacgtt ggccgagaga tgttgaagct gcatatatta tttgtattgt gcctactatc
   120181 accaaccacg gagaaaatat agaatgggca tgagataata attccatatt aatccgaatc
   120241 aatccatacg ctcccatttt taataagatt ccggctaaaa gcatacaagt actgtaatgt
   120301 gcttctccat gggtatctgg taaccatgta tgtagaggta taatcggcga tttgacagca
   120361 aaagtaataa aaaatccaat atataatatt atttccaacg ccgcaggata tgactgatta
   120421 actaatgttg caaagtttaa tgtcggctca gtagaaccat ataaaccgac acccagaact
   120481 cccattaaga gaaaaacgga accccccgcc gtatataaaa taaattttgt agccgagtaa
   120541 agacgtttct ttccccccca catggataaa agtagataaa ccggaattaa ttctaactcc
   120601 cacatgatga aaaaaagtaa aaggtctcga gaagcaaata atcctatttg cccgctgtac
   120661 attgctaaca tcaggaaatg gaataatcga gaatctcgag taactggcca agccgctaag
   120721 gtagctaaag tagtgatgaa tcccgttagt aatatgggtc ctatagaaag tccatctatt
   120781 cctaatctcc aatggaaatc aaaaaaaatg atccatttaa agtcctcgac tagttggatt
   120841 aatggatcat ccaattgaaa gtgataacag aatgcataag tcgttagaag gagttctaaa
   120901 atacatatac atatagtata ccacctaatg actctatttc ccctatgggg aagaaataaa
   120961 attacggagc ctgcgaatat tggcaaaatt acaattattg ttaaccaagg aaaaaaattc
   121021 atggtaaaga caagatacgc ttggaccaga aaaacccgtg ctcaaaataa catatatttt
   121081 tcgagcacgg tcgataaaaa aaatcaaatg gattcaagta gagttttctg gaacatatca
   121141 ataagctaga cccatactac gagttgtttc attccataaa gaaacccgaa cgctcaagaa
   121201 atcggttgga caggcggatt cacatctctt acaaccaaca caatcttctg ttcttggagc
   121261 agaagcaatt tgtttagctt tgcatccgtc ccaaggtatc atttctaata cgtcggtggg
   121321 gcaggctcgg acacattgag tgcaccctat acatgtatca taaatcttta ctgaatgtga
   121381 catttgatct atatattttt gaatgtccta aagtttcgat atagtaaact tataaatgaa
   121441 gggtatattt agatactaga tgaatcaatg agttatcaga aaaatattaa tctacttctg
   121501 cagtggctca taagagaggg ctaaaatact ttgatttctt atgtttgtgt aaacctgatt
   121561 aaacctcacg tagcagacat gcagatttta atttatttat agaattatga atataatctt
   121621 tgtatttata tgattaatac tatttattca acaaattaga ttgattgata cgagttgatt
   121681 ttctgttacg ataaattgat gaaacaatag ctagtccaat agcggcttca gcagctgcaa
   121741 tagctataac aaaaatagag aaaattgctc cttttaattg acgactatca aaaaaatcag
   121801 aaaatgttac aaaatttata ttaactgcat tcaaaataag ttcaagacac ataagggccc
   121861 taaccatatt tcgactcgta atcaatccat aaagaccaac agaaaataaa taggcactca
   121921 aaacaagtac atgctcgagc atcattaaaa aactccttat caatctcgat tcatttcaat
   121981 atgaacaaaa attaaactaa tttcctttaa tagaatataa caaatacaga acaaaaaaat
   122041 atattggtaa tagatcgaac taaaagaatt ctctttgata tattaattca aaaaaaaaag
   122101 aagggaaatt aatgtgataa cccccaacaa agtttgattt ggattcctaa ttcgaaagat
   122161 ttattattga cgagctacag caatcgcacc tattaacgca actaaaagaa ttattgaaat
   122221 gagttcaaat ggaagaaaga aatctgttga taaatgaatc ccaatttgtt gactattact
   122281 tagcaaatct tgctctacaa tctggtttga ttttgtagtc caaataatcc cgtaccatga
   122341 cgtatctgga atagtagtaa ttagtgaaac aaaaatactt gtacaaacaa tcgacgtaac
   122401 tccgttccca acggtccaaa gatgaaaatc tttgtaatat tcggaaccat tcatgaacat
   122461 cacagcaaaa acgattaaaa catttatggc tcctacgtaa ataagaagtt gcgcagcagc
   122521 tacaaaatgg gagtttgata gaatatagaa taaggatgta caaacaagaa ccaatcccaa
   122581 tgaaaaggca gaataaattg gattggggag taataccact cccagacctc ctaatataag
   122641 acccgatccc agaaagacta aaagaaaatc atgtattggt ccgggtaaat ccattctata
   122701 tatataaata gataaataaa tagaaatctt tcataacttt aattgacctg accaggaaaa
   122761 aagaagtcat tttatcatac ttcttcatta ttaattcatt attaatgcat tattaattga
   122821 attgaatttg aacagatgta gatatggatt gatctagata tagttattgc acctatttcg
   122881 ttctttatcc gaaatatttt tttttaacta aatatatata tatttcaaat caaatccaaa
   122941 ttttaccatg attctcatca acaaacaaaa ccaatcaatc aatagtttgg agttgtaatt
   123001 attcaccaag caagagcctc attcttttac atcaaaatgg ggtcttatta attgggagtt
   123061 gctcttgaat taagtctttt ttatttcagg caaattcaaa attgttcgag tcgtgtaatc
   123121 gttaattatt gacattggta aacgccctaa agcaatttga ttataattca attcgtgacg
   123181 atcatatgta gaaagttcat attcttcagt cattgataaa caatttgttg gacaatactc
   123241 aacgcaatta ccacaaaata tacagattcc gaaatcaata ctgtaattaa gcaatcgttt
   123301 ctttctaata gccgtttcca atttccaatc tacaacaggt agatctatag gacatacacg
   123361 aacacatact tcacaagcaa tgcatttatc aaattcaaag tggattcggc cgcggaaacg
   123421 ctccgatgta atcaattttt cgtagggata ttgaatagtt acaggtaaac gactcgcatg
   123481 tgataaggta atcatgaaac cttgaccgat gtaccttgca gctcgtactg tttgttgacc
   123541 ataattcatg aactcagtta ccatagagaa catatcgtga atatctataa aaattttata
   123601 cttgttttgt ttctttctct tgttcttgtt taagacaagt cgtgaagata gaatatcgta
   123661 ttcttttaca gtgaaagaag ttgggaagaa gttgttaata atagattgcc gagagatata
   123721 ggtaaaagaa atttccaccc aagatttaag agttggtcca ttcttagcct tggtaaagtc
   123781 catcttgttg tgatagcaat gaataagaac aaataagttt tagctaatgt aataaagata
   123841 ccaattattg ttccaaagac tctatccgct ttatttattt caaaaaaata aggaacggct
   123901 atgtacggaa gagaaagatt ccaacccccc aagtaaagaa ccgttacaaa taatgaagaa
   123961 actagtaaat tcagatacga agcaacgtaa aataaaccaa attttatacc tgaatattcg
   124021 gtttgataac ctgctaccaa ttcttcttct gcttctggta aatcaaaagg taatctttca
   124081 cactcggcta aggacgaaat tagaaaaacg ataaacccta taggttgacg ccacaaattc
   124141 cacccccaaa aaccatattt tgactgcgct tcaactatat caactgtact tgaactgtta
   124201 gataattata gtcgacgata acattactgt tcgcaacgct attacagaac cgtacatgag
   124261 attgtcacct catacggctc ctcaaaggtc acaaataaat ctaagacccg tttgctattt
   124321 tttatcttga tatgttttgt aggatagaat tcaaatctat cacaaggtcc ccaattagac
   124381 aatggaattc tgtctgctat atattatttt ttattataaa gtgcttctga attgatctta
   124441 tcttttaaaa atttaaaatt ttttgttgag taataactta acctttaaat aaaaagtttt
   124501 ttgtagaaat ctcaataaat agttcaacct agcatttttg attacgaaaa aaacgataca
   124561 ttgcattagt tcacgaaaca ttacaagaat tctatctctc taaaaaagat cttttttgta
   124621 gtgcaattta attctttcga gtttattttt ttgttcctat tctcctttct cataaaaatg
   124681 tactttaagt aaaggattac ttcgttcttg atagttattt acttaatcgg tggataggaa
   124741 aatactctgg atcggaatcg tggggagtac tccttcatca tttctaccaa tataaagccc
   124801 caattagaat cccttttatt ctatgcaata tgaacagaaa ttcctgttga ataacttaca
   124861 taatctctat tacgaatcct ttgtgtacct tggtgttcct aactatccac tctttttggt
   124921 caaaaggacc ccgctcatta gggtaatacc tgtctgttaa tagctattaa aatccctaga
   124981 tagttgctcc ttttgaaccc gcttcaagtc atgatgacta atcactcaat cttggggtaa
   125041 atagtatata atgcttatgt ttactttcac ttaacacttg tacataggaa atgagactga
   125101 atctttttac tgcaaagtaa gaaactgttt ttttcactca tataactatc tggtttagtt
   125161 catcaacccg aatgatgaat aaaaaataaa aatgtatatt caactcatga aatttccttc
   125221 ctagaaagaa aagacataga ggaaatttta tgtcttaacg aatcacacgt agagatattg
   125281 ataacacaca tagagttaat ggtatttcat aactaattga ttgagcagca gcccgtaaac
   125341 cacctaaaaa ggaatattta ttatttgatc cataacctga cataagaagg cccacgggag
   125401 caatacttga aatggcaatc cataaaaaaa caccaatact taaatcggct agaacaaggc
   125461 gatatccaaa aggaattact aaagaactta gtagaattga tgtgactgct atggatggtc
   125521 cgatactgaa taaacgagta tctcctcttg atggaagaag attctctttg aaaagtaatt
   125581 ttgtaccatc tgctaaagct tgaagaattc ccaaaggccc ggcgtattca gggccaatac
   125641 gttgttgtat ccccgcagat atttctcttt ctaaccaaac aattactagt acacctattg
   125701 tgattcctaa tacaggagta aaaataggga caagcatcca tatgatctca tatacctctt
   125761 ttaaggattc caatctaaaa aaagaattga tagcttgtac ttctgttgta tctattatca
   125821 ttttaacgat caacttctcc cataatgata tctatgctac ctagtattgt cataatatca
   125881 gccaatttca ttcttttaac taattgagga aggatttgca aattgataaa acccggtggt
   125941 cggattttca atctccaagg aaaaacaccc ttatctccta tcagaaaaat tcctaattct
   126001 ccttttgggg cttcgactct cacataaagt tcttgttttg acaattcaaa agtaggagaa
   126061 ggttttttac tgataaatcg atagtcaaaa tcattccatt cgggatccca tactttatca
   126121 aagcgccgga tttctaaatt ctcatagggc ccccccggaa ttccttctaa agcctgttga
   126181 ataattttta ttgattctgt catttcaccg attcgtacta aataacgagc taatgaatcc
   126241 ccttcctttt gccattgaac tccccaatca aattcatcgt aagactcata atgatcaacc
   126301 tttcgaagat cccattgtat tccggaagct cgtagcattg gtcccgataa accccaattt
   126361 attgcctcct ctccgccaat aatgcccact ccctcaactc gctctaaaaa aataggattc
   126421 cgtgtaataa gcctttgata ttcagtaact cttgttaaaa aataatcaca aaaatccaaa
   126481 catttatcta cccagccata aggtaaatca gcagcgactc ctccaatacg aaaataatta
   126541 tgcatcattc gcataccggt agcagcttcg aataggtcat atatcaattc tctttctcga
   126601 aaaatataga agaagggggt ctgtgcgcca atatctgcca taaaagggcc aagccataac
   126661 aaatgcgaag ctatacgact taactctaac ataatgactc tgatatagct ggccctttta
   126721 ggcacttgaa tattgcctaa ctgctctggt gcatttacag ttattgcttc agtgaacata
   126781 gtagctaaat aatcccaacg tgttacataa ggtaaatatt gtataattgt tcggttttcc
   126841 gcaatttttt ccattcctct atgtaaataa cccaatatcg gttcacagtc aataacatct
   126901 tcaccatcta gagtaacaat gagtcgaaga acaccgtgca ttgatgggtg ctgagggccc
   126961 atattgacta tcataaggtc atttcgtgta actggtgcag tcataggttt tttcccgatt
   127021 cattcttcca tgaattgctg aaagcgaaaa gaggttcatc aaaatttaag cgaaaattca
   127081 aattaatgat tttttgtttc tcgaatctcc aactgtccga ttaattcttt ataacgtact
   127141 ctattttttt ttgacaaata ggcgagcagc cgttgacgtt ttcctataat tttacgcaga
   127201 cctctctgag ataaatagtc ttttttgtgc aattccaaat gtgaagtaag tctccgtatc
   127261 ctattggtga aactcactac ttgaaattca acagacccct tgttgtcttc gttttcctct
   127321 ttcaaaataa ttgcactgag tggatttttt atcataaaaa agctccttct accctttaat
   127381 ttatatataa aatattttat ttgatcagta ataataatat tagtcatttt aatgtagtaa
   127441 ttagtataca caagaatttt aattttagtt ggacagggat aaaaaagtag atggtacgtt
   127501 tttacactta caacgtcaaa taatttagac ctaaaattcg tactattcca tatattcgtt
   127561 tattttatag attttatcca aacaaattga tacgtcattg acttagtatt aaataaaaaa
   127621 gatctaatat tagactggga cgtaagacag ggcatatgtg catctgtttg cttttatata
   127681 tggtacagaa tatataggaa aaatgtaaca tcaaccaatt tttaattgtg gatatattct
   127741 taacaaacta aaacagcttc cattattggt attaaaccaa tatctattca tacaagctaa
   127801 gtcttctaat cgataattag gccaaagaaa taactttaat ttaattaatt cgtttttatc
   127861 tctatcaaga tgcttttttt gatccaaaaa aggattcctg ttttttatgt tctttttgtt
   127921 acaaaatact cgatttttat ccacactatt tatattcttt gagttgaaag aaattagaat
   127981 tctcaattct ctacgacgtc tagatgataa aatcttttca ggaacgataa aatcataatg
   128041 ttttttgtct ctctttcgaa ttattatttg atatcttggg ataaattcat ccaatttatt
   128101 tttattgata tatctttgtt ctcgatatct ttgaggagtt tggtacttac ttttatgaac
   128161 caacgatata cctacggttt gatatataat aaagtatccg tcgtttttta cagacaaacg
   128221 aatgggatcg ataaaaaata tccccttttt attcaattct ataggagtca atttttttcg
   128281 aataaccatt atatccagat ttatttcttt cctttgaata gacgatatag tagtatctct
   128341 tggatttatc agtccaagca agtaacaata tatcttgata ttattgatca ttctttcagt
   128401 taaattcgga attaaaccat cgtctattat ccattgaaaa agcaaataat gtttccgtaa
   128461 gaaaatcatt tctggtctca tcttattccg gatcttatat tgttttttca ttttatcttg
   128521 gttttgtgaa tatgatccaa ggcctcttcg gcccgcgggt tctttttctt cttgatttcg
   128581 attcattaat tcagaatatc ttttttcatt cgatggtcta aaaaaatgga attttttctt
   128641 ttcattgatg tttttctttt tatttaaatt taaaagaagt aatttgcttg gtataatcca
   128701 tggttttatt ttgtatacat tagaaagtgt cacaaattct gggaagaacg gaagtttcat
   128761 atttatcgat attgggttta ggatttcttc attcatttcc atccaataaa aaaagaattt
   128821 cttgtcattg attggattta tttctaaatc ttgatgaatc atcagataaa aaatattgtt
   128881 tttatccatt ttctcaattt tttggtaatt cttacttcca agcttagtat ttatattact
   128941 gctataatcc attttggtcc aggcctcaat atctattttt tgtcttagaa aaaaattgag
   129001 aattgtccaa tcaaaatatt ttctatctgg atttttttgc atatacacaa tatcgccctt
   129061 ttctagataa tgattgataa gaatttcctc caggctttca aataaatttt gtttataatt
   129121 gttgtaatta aaagtaattt tttggttgtt atttaattct gatggtgatc cataaataat
   129181 atatgaggac ttcttaattt cagaattaat agatttatat gataaaagat tatatatata
   129241 gtattttgga aaattatctt tttggtttgg taatggatat actttaaaat acttttgttt
   129301 tttgtgataa agtaatcgat ctttttcata cgaattccat tttgttaaat ctttattttg
   129361 ggtaatacca ccttcattta ttgtagttcg ccatttttgt ggtattaatt caaaccatct
   129421 aatctgagat aaattgtatt gataatgacc tcttaaccag tttttccatt gattcgtttc
   129481 agaacttgaa agttttgtat gtcttaattc ggaatgaaat attccttgtg ttacaaaata
   129541 attttttatt gcagtcttaa gaaaaacggg agttccatga taatgatact caaaaataga
   129601 tcttaactta tacaaattaa taacttgggt ttgtgataat ttgtaaaata catatgcttg
   129661 tgataaagag gataagtcaa aaaaaagatg tgaattcctc ttactattct taatattgta
   129721 aagttcactt tttagagtcg aaataaagtt aatttgtttt ttgttttttt tattttttat
   129781 ttcttggttt gttttattat tgtaaatgta tttatcaaaa caaaaatttc ttgattcaag
   129841 aactagttgt gtaggaattc tggcaatatg aatgatacat agaaagatat tgatgtatat
   129901 tcttttaatg aaaattttta taaacaaatc taatttatag attaattgat tgcttctttt
   129961 ttttattttt aatattttcc aaaaaatttt tggtgatttt tcttttccat tataacttgt
   130021 tttgttagga ctacttcttt tcttggcgtt gctgtttttt tcttttgtaa gactctttgt
   130081 tttctttctg attgtccttg ttctatcagt cagattttta attttttttt ctctcagtga
   130141 ataatttgta ttatctgtaa atttaatttt tctaaacgat tcgtgaatta tctgattcct
   130201 aattctagaa tctttttttt tgttagtttc gccagattca tacacctttc tcaatataaa
   130261 aaatcgagtt ggatgtactt ttaatagttc tttttttatt ttttttataa actgaaataa
   130321 aacgtttttg ataaccaccc tttttggttc ttttgaatct tgtagaaaat tttttgttct
   130381 ttcttttaaa acgcttagaa ctcgaaaatg attatttttc gtttttcgaa tttttttttt
   130441 aagttcttta aaaataggct taaaaaagga aggtttgggg gggacagaac caaagggaag
   130501 ggtagtttgc gttccccaag ccgttaaaaa agaaaacttt tgttgttctt tctttagatc
   130561 tttataagaa gaaaaagagg gcctcaattt ggatctgtgc caaggtttca aataaaaagg
   130621 aaatactatt tttacctgaa taccatcttt aaaccaattt ctgggaagtt cgagttctga
   130681 tacttgaaca ccgttatagg tacatataat atgcctttct ctattccatt catcgaagtc
   130741 ctcagcccac tcagggggtt gagataataa aatacgccca atatttttaa ctattatcaa
   130801 tgaaggtaat aaaatatatt ttctaaaaat agattgaatt agtaaaatta aacttcttgt
   130861 tgcttgtgga tatggaacaa aatcccaggc ttctgcgatt tttatccacg ttttttcctt
   130921 tattttgttc tcttcttctt ccttttgtct ttttttttgt tcctctgtat aatctttaaa
   130981 ttctgctcct ttacccatcc aatttataaa aaaaaatttc atctgttcag ggatattaaa
   131041 ataaaaaagg ggggattttt ttattctgtc caaaaaaagg ggggaatgca catttgcttg
   131101 aaagaatttc gaaataaaag ttttacgcct ttgaacacgc atagaacctt ttatgaattc
   131161 tcgacgaaaa tctgattctt ccgaatagtc tctaatagac acccagtttt tgacacttgc
   131221 tttgcgacta tgtatagtag gcctataaat tattacacga tccctttttc ttgaacgtat
   131281 attataatcc aacggtaggc cttcatgagc tgcgcccgac aggaattcca attcggtaat
   131341 aagtttgtat gaccatctag ggactttttt actgatttct tttattacaa atttttgttt
   131401 tgttttttga ccattagggc tagttagaat tgtattcaat aaaaatttgt aaaatttggc
   131461 tcttttttct gaaccaatcc ttccttgttc tttttctgaa aataaagaga ggcccttcca
   131521 atttaaactc gatcccgatt ctctatcaaa tttactgatt aaagtaaata aatgacgatt
   131581 ttccgttgaa aaagtttttt tatcaaatcg gtctattttc tgttcaacct cttggtaatc
   131641 agtatcagga agaaggagac tatgaatctt attaatttcc attgtctcta tgaaattttc
   131701 taacgaaatt ttttttttga ttgttccccg atataaccca ttcaaaatgg gatcatacat
   131761 tttaggcaag taatattttc tagtcttatc attacacaat ctagtacttt tttcgagtat
   131821 atctagagaa aaaaatcccg tatctagagc ctcaattcta tttaaaaact cgttgtttaa
   131881 gttgttattt ttgtgttggt tagtataaac ccaatgattg tacagttcat ccgaagagag
   131941 tttttctagt gtgggcaggg acatccttct ttgtatcatt tctccaaaag ttgacaagct
   132001 aggcggatac gtaaaagaga ttctttcttt tccatcactt cggcatgtat aaaaaaaata
   132061 ttgtgacatt tcttttcttg cagtcctttc aaatctatta ttttttatgt atcgtaatgg
   132121 gcgattccat cgtttataat cgaaaagaaa ggtcagaaga ggtttttcaa accagaagag
   132181 gcctttataa actgggctat tgttatagcg tgtctctgta aagtggaatt catcctttgt
   132241 tttttccttt ccattcactc ggatctcttc cgtttcatcg attttgtccg gatcctcctt
   132301 ttcttccgaa aaaagggaag gagaaggatc ttcttcggtg gatccctctt gttcctgttt
   132361 agtccccttc gtttcggaag ctgtttctat ttctacatct gtttcttcct cactttccca
   132421 cccttcttcc gtttgtgggt tcagtttctt agtaaaaatg ggtgacggta ttctgcctaa
   132481 atagtagaca caggtaataa ataagagaat actaaatatt cgagccatat aatttctcaa
   132541 ttctgactta ttagatcgaa taagtacatt cgatctaata gaattatttt gccgtatcca
   132601 gactaatacc aatccaaccc atttcatgaa taaaatgtga ccaattaacc aaccaacaaa
   132661 actgcttgtt acaaataaca tcttgttgtt gcatcgaaac atataaatgt tgactaatct
   132721 ggctagcatt gaacttggta aaatgaaatg gttgaataat tgaaaaatga gattattcag
   132781 gaatacgcat tgaatgctga gattacgcat tgaatttctg gtagtagatc cataatcaaa
   132841 aaagtttttg tgattattcc agaagaaatg aaacaaaaga tacggtagag ctagtacagt
   132901 tattgtatga ggtctaccca atgctagatg cagaggcgca taatagatcg atatgaacat
   132961 catgagctgt cccgtaataa aacctgttgt tgctgatacc ttcttctcgg ttccttcttc
   133021 tccttcttcc ataacctgag ctcggagaag gaagagataa gagggcccta tggagaatgt
   133081 ggtcagaaat ccataataga gtccgaccac aacgaccgaa ttgattatct tcatgcataa
   133141 ggatactaga ttacctacta gaaaagattt aaaaatcatc acaaacctcc ttttttcttt
   133201 tctattgcaa tttctggatt attatatgat gatttttgaa ctttccatat atagaaaaga
   133261 aatagaaaga gatagactag aaacgacatc tgttatgtca atgacaccaa agggatatta
   133321 aatgaatgga attgggatat ggatggaata taatgaaata gagccacttt ggggttccct
   133381 atgaaatgag gcatggaaag gggccactac gaagaagttc cgggagttac gaaggaagct
   133441 tcgagctcat attggtcatg ggttgagaac gggaattgaa ctctatgaga tctaatctct
   133501 cgttattcct cagtagctca gtggtagagc ggtcggctgt taactgactg gtcgtaggtt
   133561 cgaatcctac ctggggagat ttgattcatt ctgaattaaa gaattcagaa taaaagaaaa
   133621 gggctcgctt tgaccgttaa gagtaggtaa tcccttcccc gtctttgttt ctattgcatt
   133681 ctatctcatc gtatcacatc ctgttctgcg agattttaaa atcaccgtca atacaatacc
   133741 tcggcgtagg tccgggataa tcctttgttc catagccctg gggctattta caactatcca
   133801 attaagaatt ctcagatgga ctagtactag cagtgcatca aagatgcagt catcgattct
   133861 cccgagagtc cacaattgcc gtgagcaaac atattaatga cgaggaacgc ttttttgtta
   133921 ggctactaat atacttgtac ttgctctact attctgcccc agccaggttg aggaagagtt
   133981 acgggacgta aaacaaaaaa tacgctgatg ggggtcgagc atactatgtg taatgcaaaa
   134041 gtttacgata aataaaaaaa aaggccattc catttcgaca aaagacccac acccaagttc
   134101 cattatcccg atcatgattt tcctaccccc agagggaaag gcacttccct tttgggccgg
   134161 ttgtgggcaa ggagggattc gaacccccga caccgtggtt cgtagccacg tgctctaatc
   134221 ctctgagcta caggccccac cccgtctcca ctggatctgt tcccgggagt accctcaaaa
   134281 aaaggaacct ttcctctccc cagccatttc gggttaagaa gatgtgaaag cgccgttctc
   134341 tctataagaa cggaacggtg cgttccgagg tgtgaagtgg gagaggaggg atgtcataat
   134401 tggggttttg aataagacga cctttttgat ttctcattta tttctttttc atattgaaaa
   134461 agaaataaga atgggaggtg ttaagctttt tatcatcctg gcgtcgagct atttttccgc
   134521 aggacctccc ctacagtatc gtcaccgcag tagagtttaa ccaccaagtt cgggatggat
   134581 tggtgtggtt cctctacgcc taggacacca gaatatcgaa ccatgaacga agaaaggcat
   134641 gagagaaaag catattggct agtgattgtg aggccccaat tcttgattgg aggggacacc
   134701 aaaggcctct gcccttccat cccttggttt ggataggtag agagggcaga gcttttggtt
   134761 ttttcatgtt gtcaaagagt tgaacaatgg ttttttcgtg ttgtcaaaga gttgaacaat
   134821 gaaaatagac ggctagtgcc tgacccgaat tgatcgggtc atgtaggaac aaggttcaag
   134881 tctaccggtc tgttaggatg cctcagctgc atacatcact gcacttccac ttgacaccta
   134941 tcgtaatgat aaacggctcg tctcgccgtg accttctctt gaattctcaa aacttctgtc
   135001 gctccatccc cgcaggggca gagaacccgt cgctgtcttg gctgtgctac cggaggctcc
   135061 ggggaagtcg gaataggaga gcactcatct tggggtgggc ttactactta gatgctttca
   135121 gcagttatcc gctccgcact tggctaccca gcgtttaccg tgggcacgat aactggtaca
   135181 ccagaggtgc gtccttcccg gtcctctcgt actagggaaa ggtcctctca atgctctaac
   135241 gcccacaccg gatatggacc gaactgtctc acgacgttct gaacccagct cacgtaccgc
   135301 tttaatgggc gaacagccca acccttggaa catactacag ccccaggtgg cgaagagccg
   135361 acatcgaggt gccaaacctt cccgtcgatg tgagctcttg gggaagatca gcctgttatc
   135421 cctagagtaa cttttatccg ttgagcgacg gcccttccac tcggcaccgt cggatcacta
   135481 aggccgactt tcgtccctgc tcgacgggtg ggtcttgcag tcaagctccc ttctgccttt
   135541 gcactcgagg gccaatctcc gtccggcccg aggaaacctt tgcacgcctc cgttaccttt
   135601 tgggaggcct acgccccata gaaactgtct acctgagact gtcccttggc ccgtaggtcc
   135661 tgacacaagg ttagaattct agctcttcca gagtggtatc tcactgatgg ctcgggcccc
   135721 cccggaagga ggccttcttc gccttccacc taagctgcgc aggaaaggcc caaagccaat
   135781 cccagggaac agtgaagctt catagggtct ttctgtccag gtgcaggtag tccgcatctt
   135841 cacagacatg tctatttcac cgagcctctc tccgagacag tgcccagatc gttacgcctt
   135901 tcgtgcgggt cggaacttac ccgacaagga atttcgctac cttaggaccg ttatagttac
   135961 ggccgccgtt caccggggct tcggtcgccg gctcccctgt catcaggtca ccaacttcct
   136021 tgaccttccg gcactgggca ggcgtcagcc cccatacatg gtcttacgac tttgcggaga
   136081 cctgtgtttt tggtaaacag tcgcccgggc ctggtcactg cgaccccctt tgtgaggagg
   136141 caccccttct cccgaagtta cggggctatt ttgccgagtt ccttagagag agttgtctcg
   136201 cgcccctagg tattctctac ctacctacct gtgtcggttt cgggtacagg tacccttttg
   136261 ttgaaggtcg ttcgagcttt tcctgggagt atggcatggg ttacttcagc gccgtagcgc
   136321 ctggtactcg aacattggct cgaggcattt tctctacccc ttcttaccct gcaaagcagg
   136381 gtcaccttac gtccttgaac cgataaccat ctttcggcta acctagcctc ctccgtccct
   136441 cgggaccaac aaggggtagt acaggaatat tcacctgttg tccatcgact acgcctttcg
   136501 gcctgatctt aggccctgac tcaccctccg tggacgaacc ttgcggagga acccttaggt
   136561 tttcggggca ttggattctc accaatgttt gcgttactca agccgacatt ctcgcttccg
   136621 cttcgtccac taccgctcgc gcgggtgctt ccctctaagg cggaacgctc ccctaccgat
   136681 gtatttttac atcccacagc ttcggcagat cgcttagccc cgttcatctt cggcgcaaga
   136741 gcgctcgatc agtgagctat tacgcactct ttcaagggtg gctgcttcta ggcaaacctc
   136801 ctggctgtct ctgcacccct acctccttta tcactgagcg gtcatttagg ggccttagct
   136861 ggtgatccgg gctgtttccc tctcgacgat gaagcttatc ccccatcgtc tcactggccg
   136921 accttgaccc ctgttatttt atttatttta ttttgaggtc atatctagta ttcagagttt
   136981 gcctcgattt ggtaccgctc tcgcggcccg caccgaaaca gtgctttacc cctagatgtc
   137041 cagtcaactg ctgcgcctca acgcatttcg gggagaacca gctagctctg ggttcgagtg
   137101 gcatttcacc cctaaccaca actcatccgc tgattcttca acatcagtcg gttcggacct
   137161 ccacttagtt tcacccaagc ttcatcctgg tcatggatag atcacccagg ttcgggtcca
   137221 taagcagtga caattgccct atgaagactc gctttcgcta cggctccggt gggttccctt
   137281 aaccaagcca ctgcctatga gtcgccggct cattcttcaa caggcacgcg gtcagagccc
   137341 cgggctcctc ccactgcttg ggagcttacg gtttcatgtt ctatttcact ccccgatggg
   137401 ggttcttttc acccttccct cacggtacta cttcgctatc ggtcacccag gagtatttag
   137461 ccttgcaagg tggtccttgc tgattcacac gggattccac gtgccccatg ctactcgggt
   137521 cagagcataa gctagtgatg ctttcggcta ctggactctc gccatctagg gtgcagtact
   137581 ccaccgcttc gcctagcagc acgacgcttg tattgctctc ccacaacccc gttttcacgg
   137641 tttaggctgc tcccatttcg ctcgccgcta ctacgggaat cgcttttgct ttcttttcct
   137701 ctggctacta agatgtttca gttcgccagg ttgtctcttg cctgcccatg gattcagcag
   137761 cagttttaaa ggttgaccta ttcgggaatc tccggatcta tgcttatttt caactccccg
   137821 aagcatttcg tcgcttacta cgcccttcct cgtctctggg tgcctaggta tccaccgtaa
   137881 gcctttcctc gtttgaacct cgcccttaac tttaaggcta tgccatccta aggtgctgct
   137941 aaatggatgg atcttatcaa cgtccatgaa tgataaatca tagatcgaac cgccgaatcg
   138001 gaaaaattgg gtactatcat atagctttgt atcggctaag ttcacgagtt ggagataagc
   138061 ggactcgaac cgctgacatc cgccgcaggg taaaccaccg cctctcaggt cccccgactg
   138121 attctaccat agaggccaac gatagacaat aactcccccc cgaacacagc ttacaacttt
   138181 catcgtactg tgctctccaa agagcaactc ttctcaaaat ctcactcaaa aggtgctgag
   138241 ttggaatccc attctaacta aggattcttg tggttccgga ggatccagct acaggagaac
   138301 cgggaacgga gagcttcccc cccccctttc cgacgactct ttggtcttaa gaacgcaagt
   138361 tttaagaacg agtgattgcc cttctccgac ccttactgcc caacctgaga gcgaacagct
   138421 aatgcgttcc acttattgat tattgaacag ggttctatgg tcggtccgtg acccctggat
   138481 gccgaaggcg tccttggggt gatctcgtag ttcctacggg gtggagatga tggggtcggt
   138541 ccatggattt tccttccttt ttccgcattt cgctcaaagg gttgaaggga gatagtgcat
   138601 caagctgttc gcaaggccaa cttgatcctc ttccccagag atcccagatg agggaaccct
   138661 aggagagccg ccgactccaa ctaccgtcca tgtacgatcc atactggatc tgaccaactg
   138721 cccatcctac ctcctctacg ttcttgacag cccatctttg tctcagtaga gtctttcagt
   138781 ggcatgtttc ggtcctcttc cccattactt agaaaaagtg agccaccggt tcaggtacaa
   138841 gatactatca ttaccgcctg gacaattaga catccaaccc gtaatcgcaa cgacccaatt
   138901 gcaagagcgg agctctacca actgagctat atccccccga gccaagtgga gcatgcatga
   138961 aggagtcaga tgcttcttct attcttttcc ctggcgcagc tgggccatcc tggacttgaa
   139021 ccagagacct cgcccgtgaa gtaaatcatc gcacctacgg tccaaccaat tgggagagaa
   139081 tcaatagatt ccttttcggg agcgattcat ccttcccgaa cgcagcatac aactctccgt
   139141 tgtactgcgc tctccaagtg tgcttgttcc ccccttcttc cttaccatgg caagtctttg
   139201 tgaaagaact ccgatgagaa gaaaaaagaa ggcgttaaga ggccctcctg gcccaaccct
   139261 agacactcta agatcctttt tcaaacctgc tcccatttcg agtcaagaga tagataaata
   139321 gacacatccc attgcaccga tcgggggcgt tcgtagtgac tgagggggtc gaagaccaag
   139381 aagtgaggtt atttatacca agcattcttc ttacggctag atccaatctc ctggtccctg
   139441 cggaaaggaa aaagaatttc acgcttttcc tttcggtaag ggaggattag ggaaatccta
   139501 ttgattgcag ctttctccag acctccggga aaagcataaa aaaaaaaaac ggctcgaatg
   139561 gtacgatccc tccgtcaccc cagaatgaaa ggggtgatct cgtagttctt ggtctgtgaa
   139621 gatgcgttgt taggtgctcc attttttttc ccattgaggc cgaacctaaa cctgtgctcg
   139681 agagatagct gtccatacac tgataaggga tgtatggatt ctcgagaaga gaggagccat
   139741 ggtggtcccc cccggaccgc ccggatccca cgagtgaatc gaaagttgga tctacattgg
   139801 atctcacctg aatcgcccca tctatcctcc tgaggagaag tttggtttca aaccccggtt
   139861 cgaacaggag gagtacgcca tgctaatgtg ccttggatga tccacatctc agggtcaggc
   139921 gccgatgagc acattgaact atccatgtgg ctgagagccc tcacagccca ggcacaacga
   139981 cgcaattatc aggggcgcgc tctaccactg agctaatagc ccgtcgtgcg agcctcccgc
   140041 tgggggcccg ctatgccaaa agcgagagaa accccatccc tctctttcct tttttcgccc
   140101 ccatatcgcc acacgggggg acatggggac gtaaaaaagg ggatcctatc aacttgttcc
   140161 gacctgggat aataagctca tgagcttggt cttacttcac cgtcgagaaa cgaaagaaga
   140221 cttccatctc caagtttcac tcagacgtag ctcccttctt tttgggtgtg aagcagtgtc
   140281 aaaccaaaat acccaacaaa cattagctct ccctgaaaag gaggtgatcc agccgcacct
   140341 tccagtacgg ctaccttgtt acgacttcac tccagtcact agccctgcct tcggcatccc
   140401 cctccttgcg gttaaggtaa cgacttcggg catggccagc tcccatagtg tgacgggcgg
   140461 tgtgtacaag gcccgggaac gaattcaccg ccgtatggct gaccggcgat tactagcgat
   140521 tccggcttca tgcaggcgag ttgcagcctg caatccgaac tgaggacggg tttttggagt
   140581 tagctcaccc tcgcgggatc gcgacccttt gtcccggcca ttgtagcacg tgtgtcgccc
   140641 agggcataag gggcatgatg acttgacgtc atcctcacct tcctccggct tatcaccggc
   140701 agtctgttca gggttccaaa ctaaatgatg gcaactaaac acgagggttg cgctcgttgc
   140761 gggacttaac ccaacacctt acggcacgag ctgacgacag ccatgcacca cctgtgtccg
   140821 cgttcccgaa ggcacccctc tctttcaaga ggattcgcgg catgtcaagc cctggtaagg
   140881 ttcttcgctt tgcatcgaat taaaccacat gctccaccgc ttgtgcgggc ccccgtcaat
   140941 tcctttgagt ttcattcttg cgaacgtact ccccaggcgg gatacttaac gcgttagcta
   141001 cagcactgca cgggtcgata cgcacagcgc ctagtatcca tcgtttacgg ctaggactac
   141061 tggggtatct aatcccattc gctcccctag ctttcgtctc tcagtgtcag tgtcggccca
   141121 gcagagtgct ttcgccgttg gtgttctttc cgatctctac gcatttcacc gctccaccgg
   141181 aaattccctc tgcccctacc gtactccagc ttggtagttt ccaccgcctg tccagggttg
   141241 agccctggga tttgacggcg gacttaaaaa gccacctaca gacgctttac gcccaatcat
   141301 tccggataac gcttgcatcc tctgtattac cgcggctgct ggcacagagt tagccgatgc
   141361 ttattcccca gataccgtca ttgcttcttc tccgggaaaa gaagttcacg acccgtgggc
   141421 cttctacctc cacgcggcat tgctccgtca ggctttcgcc cattgcggaa aattccccac
   141481 tgctgcctcc cgtaggagtc tgggccgtgt ctcagtccca gtgtggctga tcatcctctc
   141541 ggaccagcta ctgatcatcg ccttggtaag ctattgcctc accaactagc taatcagacg
   141601 cgagcccctc ctcgggcgga ttcctccttt tgctcctcag cctacggggt attagcagcc
   141661 gtttccagct gttgttcccc tcccaagggc aggttcttac gcgttactca cccgtccgcc
   141721 actggaaaca ccacttcccg tccgacttgc atgtgttaag catgccgcca gcgttcatcc
   141781 tgagccagga tcgaactctc catgagattc atagttgcat tacttatagc ttccttgttc
   141841 gtagacaaag cggattcgga attgtctttc attccaaggc ctaacttgta tccatgcgct
   141901 tcatattcgc ccggagttcg ctcccagaaa tatagccatc cctgccccct cacgtcaatc
   141961 ccacgggcct cttatccatt ctacgttcaa tcacggccaa aacccaaacg ctcacattgt
   142021 atttgatgaa cgatattcta cgttcaatca cggccaaaac ccaaacgctc acattgtatt
   142081 tgatgaacgt agaatatgga gaatatggag gagaaatctc ctccatagtg catttttttg
   142141 tttatcaacc attcagccgc ttttttatag aaagaactgt tatttccatg ccgcctcacc
   142201 tcttttaggt tttctaacca aaggctttca tcttctttct ccaggagggc ttccgatacc
   142261 ttctcccagt ctttgttttc tatgaaggct ggtattgtgt agaggcggag aattttttca
   142321 cgaattgggg tcttgctcct atgtgccttc gacagttcca atcccagggc cggtttaaga
   142381 accgtatata tcctagactg tctgtatttt gtctcttttt ttatgaaatt ttcatcttct
   142441 tttctctcca gtttctcctt ccttattgct tcaattttgt tctcaaaatc taatagccta
   142501 ttacttgatt tttttagttc tgatcggagt tcagaagatc tacttggtag taccgcttca
   142561 gatctacttg gtagtagtag taccggttca gatctacttg gtagtaccgc ttcagatcta
   142621 cttggtagta gtagtaccgg ttcagatcta cttggtagta ccgcttcaga tctacttggt
   142681 agtagtagta ccggttcaga tctacttggt agta
//
