# Supplementary material for: Sequencing and analyses on chloroplast genomes of Tetrataenium candicans and two allies give new insights on structural variants, DNA barcoding and phylogeny in Apiaceae subfamily Apioideae
Source: PeerJ. 2019 Nov 21;7:e8063. doi: 10.7717/peerj.8063 (PMC6875388; doi:10.7717/peerj.8063)
Supplement: Supplemental Information 6 [file peerj-07-8063-s012.gb]

LOCUS       Tetrataenium_can      142261 bp    DNA     circular UNA 13-JUN-2019
DEFINITION  Tetrataenium candicans Wall.ex DC. chloroplast,complete genome.
ACCESSION   urn.local...9j-9rs34vl
VERSION     urn.local...9j-9rs34vl
KEYWORDS    .
SOURCE      Tetrataenium candicans Wall.ex DC. (Tetrataenium candicans Wall.ex DC.)
  ORGANISM  Tetrataenium candicans Wall.ex DC.
            Eukaryota; Viridiplantae; Streptophyta; Embryophyta;
            Tracheophyta;Spermatophyta; Magnoliophyta; eudicotyledons;
            Gunneridae;Pentapetalae; asterids; campanulids; Apiales; Apiaceae;
            Apioideae;apioid superclade; Tordylieae; Tordyliinae; Tetrataenium.
FEATURES             Location/Qualifiers
     misc_feature    0^1
                     /note="Geneious type: Editing History Deletion"
                     /standard_name="TTGGTCAAGGAAGTTTTTCTGATGGTATGCCTCTAGGAATCT
                     CTGGTACTTTCAACTTCATGATTGTATTCCAGGCTGAGCACAACATCCTTATGCACCC
                     ATTTCACATGTTAGGCGTAGCTGGTGTATTCGGCGGTTCCCTATTTAGTGCTATGCAT
                     GGTTCCTTGGTAACCTCTAGTTTGATCAGGGAAACCACAGAAAATGAATCTGCTAATG
                     AAGGTTACAGGTTCGGGCAAGAGGAAGAAACTTATAATATCGTAGCCGCTCATGGTTA
                     TTTTGGCCGATTGATCTTCCAATATGCTAGTTTCAACAACTCTCGTTCTTTACACTTC
                     TTCCTAGCCGCTTGGCCTGTAGTAGGTATCTGGTTTACTGCTTTAGGTATCAGCACTA
                     TGGCGTTTAACCTAAACGGTTTCAATTTCAACCAATCTGTAGTTGACAGTCAAGGCCG
                     TGTAATTAATACTTGGGCTGATATCATTAACCGCGCTAACCTTGGTATGGAAGTTATG
                     CACGAACGTAATGCTCATAACTTTCCTCTAGACCTAGCTGCTGTTGAAGCTCCATCTA
                     CAAATGGGTAAGGCCGGGTTTTAGTATATACGAGTTTTTTGAAATAAAAAAAGCAATA
                     CCGCCCTCTTATTCTATCAAGAGGGCGGTATTGCTTTTTTTTTATATTTCAGACTGTT
                     TTAGATAAACAAATATTTTTGAATGATCAAAAAGGAATCCTTTGAAATAAAAATAAAT
                     AAAAGAAAATTGGCGGGGCGGATGTAGCCAAGTGGATCAAGGCAGTGGATTGTGAATC
                     CACCATGCGCGGGTTCAATTCCCGTCGTTCGCCCAGCGAGAAAGGCCCTGACCCTGTG
                     CCAACCAAATCAAAAAATTTAAAAAATTGCATATATAAGTTATAAATAGTCATAAAAA
                     AAATTTATATTTCTTATGCATATCCATCGAAACATGACTAATCAAAGGTATTCACGGT
                     TTGAAATATTTTTCCGCGTCTTAGGATACTTTCTAATATTTATTTCTAATATTTATAA
                     TTTCTAATATTTATAATATTAGAGTTTCTTTGTCTTAGGATACTTTCTAATATTTATA
                     ATATTAGAGTTTCTTTTTATCCCCTACTTTCTTGGATTTAACATGAAATGGCGTTTCA
                     TGAACAAGGGGTTTCTTTCTGATAGAGCACATGCAATGGACGCGTTGGACATTGATCC
                     AACGGAGACCGGAAGGAGTAGGGTAAGACCTGGTTCTCCCTTATCCAAAGAAGTAGGA
                     CCCTCCAAGAGTTGTTGTAAAAAAGCTGCCTTACCAAGCAGTAGTAGTAGTTATAAAC
                     CACTACTACCAAGTAGATCTGAACCGGTACTACTACTACCAAGTAGATCTGAAGCGGT
                     ACTACCAAGTAGATCTTCTGAACTCCGATCAGAACTAAAAAAATCAAGTAATAGGATA
                     TTAGATTTTGAGAAGAAAATGGAAGCAATAAGGAAGGAGAAACTGAAGAGAAAAGAAG
                     ATGAAAATTTCATAAAAAAAGAGACAAAATACAGACAGTCTAAAATATATACGGTTCT
                     TAAACCGGCCCTGGGATTGGAACTGTCGAAGGCACATAGCAGCAAGACCCCAATTCGT
                     GAAAAAATTCTCTGCCTCTACACAATACCAGTCTTCATAGAAAACAAATACTGGGAGC
                     AAGTAGCGGAAGTCCTCCTGCGGAAAGAAGATGAAAGCCTTTGGTTAGAAAAAATAAA
                     AGAGGTGAGGCGGCATGGAAATAACAGTTCTTTCTATAAAGAAGCGGCTGAATGGTTG
                     ATAGACAAACAAAGGGAATATGGAGGAATATTCTCCATATTCTACGTTCATCAAACCC
                     AATGTGAGCGTTTGGGTTTTGGCCGTGATTGAACGAGAATGGATAAGAGGCTTGTGGG
                     ATTGACGTGAGGGGGCAGGGATGGCTATATTTCTGGGAGCGAACTCCGGGCGAATATG
                     AAGCGCATGGATACAAGTTAGGCCTTGGAATGAAAGACAATTCCGAATCCGCTTTGTC
                     TACGAACAAGGAAGCTATAAGTAATGCAACTATGAATCTCATGGAGAGTTCGATCCTG
                     GCTCAGGATGAACGCTGGCGGCATGCTTAACACATGCAAGTCGGACGGGAAGTGGTGT
                     TTCCAGTGGCGGACGGGTGAGTAACGCGTAAGAACCTGCCCTTGGGAGGGGAACAACA
                     GCTGGAAACGGCTGCTAATACCCCGTAGGCTGAGGAGCAAAAGGAGGAATCCGCCCGA
                     GGAGGGGCTCGCGTCTGATTAGCTAGTTGGTGAGGCAATAGCTTACCAAGGCGATGAT
                     CAGTAGCTGGTCCGAGAGGATGATCAGCCACACTGGGACTGAGACACGGCCCAGACTC
                     CTACGGGAGGCAGCAGTGGGGAATTTTCCGCAATGGGCGAAAGCCTGACGGAGCAATG
                     CCGCGTGGAGGTAGAAGGCCCACGGGTCGTGAACTTCTTTTCCCGGAGAAGAAGCAAT
                     GACGGTATCTGGGGAATAAGCATCGGCTAACTCTGTGCCAGCAGCCGCGGTAATACAG
                     AGGATGCAAGCGTTATCCGGAATGATTGGGCGTAAAGCGTCTGTAGGTGGCTTTTTAA
                     GTCCGCCGTCAAATCCCAGGGCTCAACCCTGGACAGGCGGTGGAAACTACCAAGCTGG
                     AGTACGGTAGGGGCAGAGGGAATTTCCGGTGGAGCGGTGAAATGCGTAGAGATCGGAA
                     AGAACACCAACGGCGAAAGCACTCTGCTGGGCCGACACTGACACTGAGAGACGAAAGC
                     TAGGGGAGCGAATGGGATTAGATACCCCAGTAGTCCTAGCCGTAAACGATGGATACTA
                     GGCGCTGTGCGTATCGACCCGTGCAGTGCTGTAGCTAACGCGTTAAGTATCCCGCCTG
                     GGGAGTACGTTCGCAAGAATGAAACTCAAAGGAATTGACGGGGGCCCGCACAAGCGGT
                     GGAGCATGTGGTTTAATTCGATGCAAAGCGAAGAACCTTACCAGGGCTTGACATGCCG
                     CGAATCCTCTTGAAAGAGAGGGGTGCCTTCGGGAACGCGGACACAGGTGGTGCATGGC
                     TGTCGTCAGCTCGTGCCGTAAGGTGTTGGGTTAAGTCCCGCAACGAGCGCAACCCTCG
                     TGTTTAGTTGCCATCATTTAGTTTGGAACCCTGAACAGACTGCCGGTGATAAGCCGGA
                     GGAAGGTGAGGATGACGTCAAGTCATCATGCCCCTTATGCCCTGGGCGACACACGTGC
                     TACAATGGCCGGGACAAAGGGTCGCGATCCCGCGAGGGTGAGCTAACTCCAAAAACCC
                     GTCCTCAGTTCGGATTGCAGGCTGCAACTCGCCTGCATGAAGCCGGAATCGCTAGTAA
                     TCGCCGGTCAGCCATACGGCGGTGAATTCGTTCCCGGGCCTTGTACACACCGCCCGTC
                     ACACTATGGGAGCTGGCCATGCCCGAAGTCGTTACCTTAACCGCAAGGAGGGGGATGC
                     CGAAGGCAGGGCTAGTGACTGGAGTGAAGTCGTAACAAGGTAGCCGTACTGGAAGGTG
                     CGGCTGGATCACCTCCTTTTCAGGGAGAGCTAATGTTTGTTGGGTATTTTGGTTTGAC
                     ACTGCTTCACACCCAAAAAGAAGGGAGCTACGTCTGAGTGAAACTTGGAGATGGAAGT
                     CTTCTTTCGTTTCTCGACGGTGAAGTAAGACCAAGCTCATGAGCTTATTATCCCAGGT
                     CGGAACAAGTTGATAGGATCCCCTTTTTTACGTCCCCATGTCCCCCCGTGTGGCGATA
                     TGGGGGCGAAAAAAGGAAAGAGAGGGATGGGGTTTCTCTCGCTTTTGGCATAGCGGGC
                     CCCCAGCGGGAGGCTCGCACGACGGGCTATTAGCTCAGTGGTAGAGCGCGCCCCTGAT
                     AATTGCGTCGTTGTGCCTGGGCTGTGAGGGCTCTCAGCCACATGGATAGTTCAATGTG
                     CTCATCGGCGCCTGACCCTGAGATGTGGATCATCCAAGGCACATTAGCATGGCGTACT
                     CCTCCTGTTCGAACCGGGGTTTGAAACCAAACTTCTCCTCAGGAGGATAGATGGGGCG
                     ATTCAGGTGAGATCCAATGTAGATCCAACTTTCGATTCACTCGTGGGATCCGGGCGGT
                     CCGGGGGGGACCACCATGGCTCCTCTCTTCTCGAGAATCCATACATCCCTTATCAGTG
                     TATGGACAGCTATCTCTCGAGCACAGGTTTAGGTTCGGCCTCAATGGGAAAAAAATGG
                     AGCACCTAACAACGCATCTTCACAGACCAAGAACTACGAGATCACCCCTTTCATTCTG
                     GGGTGACGGAGGGATCGTACCATTCGAGCCGTTTTTTTTTTTCATGCTTTTCCCGGAG
                     GTCTGGAGAAAGCTGCAATCAATAGGATTTCCCTAATCCTCCCTTACCGAAAGGAAAA
                     GCGTGAAATTCTTTTTCCTTTCCGCAGGGACCAGGAGATTGGATCTAGCCGTAAGAAG
                     AATGCTTGGTATAAATAACTCACTTCTTGGTCTTCGACCCCCTCAGTCACTACGAACG
                     CCCCCGATCGGTGCAATGGGATGTGTCTATTTATCTATCTCTTGACTCGAAATGGGAG
                     CAGGTTTGAAAAAGGATCTTAGAGTGTCTAGGGTTGGGCCAGGAGGGCCTCTTAACGC
                     CTTCTTTTTTCTTCTCATCGGAGTTCTTTCACAAAGACTTGCCATGGTAAGGAAGAAG
                     GGGGGAACAAGCACACTTGGAGAGCGCAGTACAACGGAGAGTTGTATGCTGCGTTCGG
                     GAAGGATGAATCGCTCCCGAAAAGGAATCTATTGATTCTCTCCCAATTGGTTGGACCG
                     TAGGTGCGATGATTTACTTCACGGGCGAGGTCTCTGGTTCAAGTCCAGGATGGCCCAG
                     CTGCGCCAGGGAAAAGAATAGAAGAAGCATCTGACTCCTTCATGCATGCTCCACTTGG
                     CTCGGGGGGATATAGCTCAGTTGGTAGAGCTCCGCTCTTGCAATTGGGTCGTTGCGAT
                     TACGGGTTGGATGTCTAATTGTCCAGGCGGTAATGATAGTATCTTGTACCTGAACCGG
                     TGGCTCACTTTTTCTAAGTAATGGGGAAGAGGACCGAAACATGCCACTGAAAGACTCT
                     ACTGAGACAAAGATGGGCTGTCAAGAACGTAGAGGAGGTAGGATGGGCAGTTGGTCAG
                     ATCCAGTATGGATCGTACATGGACGCTAGTTGGAGTCGGCGGCTCTCCTAGGGTTCCC
                     TCATCTGGGATCTCTGGGGAAGAGGATCAAGTTGGCCTTGCGAACAGCTTGATGCACT
                     ATCTCCCTTCAACCCTTTGAGCGAAATGCGGAAAAAGGAAGGAAAATCCATGGACCGA
                     CCCCATCATCTCCACCCCGTAGGAACTACGAGATCACCCCAAGGACGCCTTCGGCATC
                     CAGGGGTCACGGACCGACCATAGAACCCTGTTCAATAATCAATAAGTGGAACGCATTA
                     GCTGTTCGCTCTCAGGTTGGGCAGTAAGGGTCGGAGAAGGGCAATCACTCGTTCTTAA
                     AACTTGCGTTCTTAAGACCAAAGAGTCGTCGGAAAGGGGGGGGGAAGCTCTCCGTTCC
                     CGGTTCTCCTGTAGCTGGATCCTCCGGAACCACAAGAATCCTTAGTTAGAATGGGATT
                     CCAACTCAGCACCTTTTGAGTGAGATTTTGAGAAGAGTTGCTCTTTGGAGAGCACAGT
                     ACGATGAAAGTTGTAAGCTGTGTTCGGGGGGGAGTTATTGTCTATCGTTGGCCTCTAT
                     GGTAGAATCAGTCGGGGGACCTGAGAGGCGGTGGTTTACCCTGCGGCGGATGTCAGCG
                     GTTCGAGTCCGCTTATCTCCAACTCGTGAACTTAGCCGATACAAAGCTATATGATAGT
                     ACCCAATTTTTCCGATTCGGCGGTTCGATCTATGATTTATCATTCATGGACGTTGATA
                     AGATCCATCCATTTAGCAGCACCTTAGGATGGCATAGCCTTAAAGTTCTTAAAGTTAA
                     GGGCGAGGTTCAAACGAGGAAAGGCTTACGGTGGATACCTAGGCACCCAGAGACGAGG
                     AAGGGCGTAGTAAGCGACGAAATGCTTCGGGGAGTTGAAAATAAGCATAGATCCGGAG
                     ATTCCCGAATAGGTCAACCTTTAAAACTGCTGCTGAATCCATGGGCAGGCAAGAGACA
                     ACCTGGCGAACTGAAACATCTTAGTAGCCAGAGGAAAAGAAAGCAAAAGCGATTCCCG
                     TAGTAGCGGCGAGCGAAATGGGAGCAGCCTAAACCGTGAAAACGGGGTTGTGGGAGAG
                     CAATACAAGCGTCGTGCTGCTAGGCGAAGCGGTGGAGTACTGCACCCTAGATGGCGAG
                     AGTCCAGTAGCCGAAAGCATCACTAGCTTATGCTCTGACCCGAGTAGCATGGGGCACG
                     TGGAATCCCGTGTGAATCAGCAAGGACCACCTTGCAAGGCTAAATACTCCTGGGTGAC
                     CGATAGCGAAGTAGTACCGTGAGGGAAGGGTGAAAAGAACCCCCATCGGGGAGTGAAA
                     TAGAACATGAAACCGTAAGCTCCCAAGCAGTGGGAGGAGCCCGGGGCTCTGACCGCGT
                     GCCTGTTGAAGAATGAGCCGGCGACTCATAGGCAGTGGCTTGGTTAAGGGAACCCACC
                     GGAGCCGTAGCGAAAGCGAGTCTTCATAGGGCAATTGTCACTGCTTATGGACCCGAAC
                     CTGGGTGATCTATCCATGACCAGGATGAAGCTTGGGTGAAACTAAGTGGAGGTCCGAA
                     CCGACTGATGTTGAAGAATCAGCGGATGAGTTGTGGTTAGGGGTGAAATGCCACTCGA
                     ACCCAGAGCTAGCTGGTTCTCCCCGAAATGCGTTGAGGCGCAGCAGTTGACTGGACAT
                     CTAGGGGTAAAGCACTGTTTCGGTGCGGGCCGCGAGAGCGGTACCAAATCGAGGCAAA
                     CTCTGAATACTAGATATGACCTCAAAATAAAATAACAGGGGTCAAGGTCGGCCAGTGA
                     GACGATGGGGGATAAGCTTCATCGTCGAGAGGGAAACAGCCCGGATCACCAGCTAAGG
                     CCCCTAAATGACCGCTCAGTGATAAAGGAGGTAGGGGTGCAGAGACAGCCAGGAGGTT
                     TGCCTAGAAGCAGCCACCCTTGAAAGAGTGCGTAATAGCTCACTGATCGAGCGCTCTT
                     GCGCCGAAGATGAACGGGGCTAAGCGATCTGCCGAAGCTGTGGGATGTAAAAATACAT
                     CGGTAGGGGAGCGTTCCGCCTTAGAGGGAAGCACCCGCGCGAGCGGTAGTGGACGAAG
                     CGGAAGCGAGAATGTCGGCTTGAGTAACGCAAACATTGGTGAGAATCCAATGCCCCGA
                     AAACCTAAGGGTTCCTCCGCAAGGTTCGTCCACGGAGGGTGAGTCAGGGCCTAAGATC
                     AGGCCGAAAGGCGTAGTCGATGGACAACAGGTGAATATTCCTGTACTACCCCTTGTTG
                     GTCCCGAGGGACGGAGGAGGCTAGGTTAGCCGAAAGATGGTTATCGGTTCAAGGACGT
                     AAGGTGACCCTGCTTTGCAGGGTAAGAAGGGGTAGAGAAAATGCCTCGAGCCAATGTT
                     CGAGTACCAGGCGCTACGGCGCTGAAGTAACCCATGCCATACTCCCAGGAAAAGCTCG
                     AACGACCTTCAACAAAAGGGTACCTGTACCCGAAACCGACACAGGTAGGTAGGTAGAG
                     AATACCTAGGGGCGCGAGACAACTCTCTCTAAGGAACTCGGCAAAATAGCCCCGTAAC
                     TTCGGGAGAAGGGGTGCCTCCTCACAAAGGGGGTCGCAGTGACCAGGCCCGGGCGACT
                     GTTTACCAAAAACACAGGTCTCCGCAAAGTCGTAAGACCATGTATGGGGGCTGACGCC
                     TGCCCAGTGCCGGAAGGTCAAGGAAGTTGGTGACCTGATGACAGGGGAGCCGGCGACC
                     GAAGCCCCGGTGAACGGCGGCCGTAACTATAACGGTCCTAAGGTAGCGAAATTCCTTG
                     TCGGGTAAGTTCCGACCCGCACGAAAGGCGTAACGATCTGGGCACTGTCTCGGAGAGA
                     GGCTCGGTGAAATAGACATGTCTGTGAAGATGCGGACTACCTGCACCTGGACAGAAAG
                     ACCCTATGAAGCTTCACTGTTCCCTGGGATTGGCTTTGGGCCTTTCCTGCGCAGCTTA
                     GGTGGAAGGCGAAGAAGGCCTCCTTCCGGGGGGGCCCGAGCCATCAGTGAGATACCAC
                     TCTGGAAGAGCTAGAATTCTAACCTTGTGTCAGGACCTACGGGCCAAGGGACAGTCTC
                     AGGTAGACAGTTTCTATGGGGCGTAGGCCTCCCAAAAGGTAACGGAGGCGTGCAAAGG
                     TTTCCTCGGGCCGGACGGAGATTGGCCCTCGAGTGCAAAGGCAGAAGGGAGCTTGACT
                     GCAAGACCCACCCGTCGAGCAGGGACGAAAGTCGGCCTTAGTGATCCGACGGTGCCGA
                     GTGGAAGGGCCGTCGCTCAACGGATAAAAGTTACTCTAGGGATAACAGGCTGATCTTC
                     CCCAAGAGCTCACATCGACGGGAAGGTTTGGCACCTCGATGTCGGCTCTTCGCCACCT
                     GGGGCTGTAGTATGTTCCAAGGGTTGGGCTGTTCGCCCATTAAAGCGGTACGTGAGCT
                     GGGTTCAGAACGTCGTGAGACAGTTCGGTCCATATCCGGTGTGGGCGTTAGAGCATTG
                     AGAGGACCTTTCCCTAGTACGAGAGGACCGGGAAGGACGCACCTCTGGTGTACCAGTT
                     ATCGTGCCCACGGTAAACGCTGGGTAGCCAAGTGCGGAGCGGATAACTGCTGAAAGCA
                     TCTAAGTAGTAAGCCCACCCCAAGATGAGTGCTCTCCTATTCCGACTTCCCCGGAGCC
                     TCCGGTAGCACAGCCAAGACAGCGACGGGTTCTCTGCCCCTGCGGGGATGGAGCGACA
                     GAAGTTTTGAGAATTCAAGAGAAGGTCACGGCGAGACGAGCCGTTTATCATTACGATA
                     GGTGTCAAGTGGAAGTGCAGTGATGTATGCAGCTGAGGCATCCTAACAGACCGGTAGA
                     CTTGAACCTTGTTCCTACATGACCCGATCAATTCGGGTCAGGCACTAGCCGTCTATTT
                     TCATTGTTCAACTCTTTGACAACATGAAAAAACCAAAAGCTCTGCCCTCTCTACCTAT
                     CCAAACCAAGGGATGGAAGGGCAGAGGCCTTTGGTGTCCCCTCCAATCAAGAATTGGG
                     GCCTCACAATCACTAGCCAATATGCTTTTCTCTCATGCCTTTCTTCGTTCATGGTTCG
                     ATATTCTGGTGTCCTAGGCGTAGAGGAACCACACCAATCCATCCCGAACTTGGTGGTT
                     AAACTCTACTGCGGTGACGATACTGTAGGGGAGGTCCTGCGGAAAAATAGCTCGACGC
                     CAGGATGATAAAAAGCTTAACACCTCCCATTCTTATTTCTTTTTCAATATGAAAAAGA
                     AATAAATGAGAAATCAAAAAGGTCGTCTTATTCAAAACCCCAATTATGACATCCCTCC
                     TCTCCCACTTCACACCTCGGAACGCACCGTTCCGTTCTTATAGAGAGAACGGCGCTTT
                     CACATCTTCTTAACCCGAAATGGCTGGGGAGAGGAAAGGTTCCTGGTACTCCCGGGAA
                     CAGATCCAGTGGAGACGGGGTGGGGCCTGTAGCTCAGAGGATTAGAGCACGTGGCTAC
                     GAACCACGGTGTCGGGGGTTCGAATCCCTCCTCGCCCACAACCGGCCCAAAAGGGAAG
                     TGCCTTTCCCTCTGGGGGTAGGAAAATCATGATCGGGATAATGGAACTTGGGTGTGGG
                     TCTTTTGTCGAAATGGAATGGCCTTTTTTTTTATTTATCGTAAACCTTTTCATTACAC
                     ATAGTATGCTCGACCCCCATCAGCGTATTTTTTGTTTTACGTCCCGTAACTCTTCCTC
                     AACCTGGCTGGGGCAGAATAGTAGAGCAAGTACAAGTATTAGTAGCCTAACAAAAAAG
                     CGTTCCTCGTCATTAATATGTTTGCTCACGGCAATTGTGGACTCTCGGGAGAATCGAT
                     GACTGCATCTTTGATGCACTGCTAGTACTAGTCCATCTGAGAATTCTTAATTGGATAG
                     TTGTAAATAGCCCCAGGGCTATGGAACAAAGGATTATCCCGGACCTACGCCGAGGTAT
                     TGTATTGACGGTGATTTTAAAATCTCGCAGAACAGGATGTGATACGATGAGATAGAAT
                     GCAATAGAAACAAAGACGGGGAAGGGATTACCTACTCTTAACGGTCAAAGCGAGCCCT
                     TTTCTTTTATTCTGAATTCTTTAATTCAGAATGAATCAAATCTCCCCAGGTAGGATTC
                     GAACCTACGACCAGTCAGTTAACAGCCGACCGCTCTACCACTGAGCTACTGAGGAATA
                     ACGAGAGATTAGATCTCATAGAGTTCAATTCCCGTTCTCAACCCATGACCAATATGAG
                     CTCGAAGCTTCCTTCGTAACTCCCGGAACTTCTTCGTAGTGGCCCCTTTCCATGCCTC
                     ATTTCATAGGGAACCCCAAAGTGGCTCTATTTCATTATATTCCATCCATATCCCAATT
                     CCATTCATTTAATATCCCTTTGGTGTCATTGACATAACAGATGTCGTTTCTAGTCTAT
                     CTCTTTCTATTTCTTTTCTATATATGGAAAGTTCAAAAATCATCATATAATAATCCAG
                     AAATTGCAATAGAAAAGAAAAAAGGAGGTTTGTGATGATTTTTAAATCTTTTCTAGTA
                     GGTAATCTAGTATCCTTATGCATGAAGATAATCAATTCGGTCGTTGTGGTCGGACTCT
                     ATTATGGATTTCTGACCACATTCTCCATAGGGCCCTCTTATCTCTTCCTTCTCCGAGC
                     TCAGGTTATGGAAGAAGGAGAAGAAGGAACCGAGAAGAAGGTATCAGCAACAACAGGT
                     TTTATTACGGGACAGCTCATGATGTTCATATCGATCTATTATGCGCCTCTGCATCTAG
                     CATTGGGTAGACCTCATACAATAACTGTACTAGCTCTACCGTATCTTTTGTTTCATTT
                     CTTCTGGAATAATCACAAAAACTTTTTTGATTATGGATCTACTACCAGAAACTCAATG
                     CGTAATCTCAGCATTCAATGCGTATTCCTGAATAATCTCATTTTTCAATTATTCAACC
                     ATTTCATTTTACCAAGTTCAATGCTAGCCAGATTAGTCAACATTTATATGTTTCGATG
                     CAACAACAAGATGTTATTTGTAACAAGCAGTTTTGTTGGTTGGTTAATTGGTCACATT
                     TTATTCATGAAATGGGTTGGATTGGTATTAGTCTGGATACGGCAAAATAATTCTATTA
                     GATCGAATGTACTTATTCGATCTAATAAGTCAGAATTGAGAAATTATATGGCTCGAAT
                     ATTTAGTATTCTCTTATTTATTACCTGTGTCTACTATTTAGGCAGAATACCGTCACCC
                     ATTTTTACTAAGAAACTGAACCCACAAACGGAAGAAGGGTGGGAAAGTGAGGAAGAAA
                     CAGATGTAGAAATAGAAACAGCTTCCGAAACGAAGGGGACTAAACAGGAACAAGAGGG
                     ATCCACCGAAGAAGATCCTTCTCCTTCCCTTTTTTCGGAAGAAAAGGAGGATCCGGAC
                     AAAATCGATGAAACGGAAGAGATCCGAGTGAATGGAAAGGAAAAAACAAAGGATGAAT
                     TCCACTTTACAGAGACACGCTATAACAATAGCCCAGTTTATAAAGGCCTCTTCTGGTT
                     TGAAAAACCTCTTCTGACCTTTCTTTTCGATTATAAACGATGGAATCGCCCATTACGA
                     TACATAAAAAATAATAGATTTGAAAGGACTGCAAGAAAAGAAATGTCACAATATTTTT
                     TTTATACATGCCGAAGTGATGGAAAAGAAAGAATCTCTTTTACGTATCCGCCTAGCTT
                     GTCAACTTTTGGAGAAATGATACAAAGAAGGATGTCCCTGCCCACACTAGAAAAACTC
                     TCTTCGGATGAACTGTACAATCATTGGGTTTATACTAACCAACACAAAAATAACAACT
                     TAAACAACGAGTTTTTAAATAGAATTGAGGCTCTAGATACGGGATTTTTTTCTCTAGA
                     TATACTCGAAAAAAGTACTAGATTGTGTAATGATAAGACTAGAAAATATTACTTGCCT
                     AAAATGTATGATCCCATTTTGAATGGGTTATATCGGGGAACAATCATAAATAAAATTT
                     CGTTAGAAAATTTCATAGAGACAATGGAAATTAATAAGATTCATAGTCTCCTTCTTCC
                     TGATACTGATTACCAAGAGGTTGAACAGAAAATAGACCGATTTGATAAAAAAACTTTT
                     TCAACGGAAAATCGTCATTTATTTACTTTAATCAGTAAATTTGATAGAGAATCGGGAT
                     CGAGTTTAAATTGGAAGGGCCTCTCTTTATTTTCAGAAAAAGAACAAGGAAGGATTGG
                     TTCAGAAAAAAGAGCCAAATTTTACAAATTTTTATTGAATACAATTCTAACTAGCCCT
                     AATGGTCAAAAAAATGGTCAAAAAACAAAACAAAAATTTGTAATAAAAGAAATCAGTA
                     AAAAAGTCCCTAGATGGTCATACAAACTTATTACCGAATTGGAATTCCTGTCTATAGA
                     TTCTATAGATATAAATATCTATAGATATAAATAAAAGATATAAATAAACTAGATATAT
                     AAAAAAACTATAGATATAAATAAAAAAAGTAGAAAATTAATAAAAGTATTGCTACAAA
                     AAAGAAATACAAGAAAAGATAAGAAGAGATGCGCCCACTACCTACAGATTTGATACCT
                     TCGCCTACAAAGAAACTCAAAACACCAACTCCATTAGTAATTCCATCAATTACTCGTC
                     TATCAAAAAAAGAAGTTAACTTGGCCAATCCTCTTATTCCCCCAATAAAGAATCTTGC
                     ATAAAAAGCATCTATGTAACCACGATTATATGACCAATCATATATACCATTTATTATT
                     TTGTCCAAAAGAATTCTTTTAGGACCTGTTTTAACAAAAGAATTAATTAAGTCCCAAT
                     TTTGCAAAGATGAATAAACAGGTTTATATAAAAAAAAGGCTATAAATATTCCAAAAAG
                     AGCTATACTAACTGAAAAAATAGCATCTTTCAAAAATTCATACCAATCTATTGAATTA
                     TTCAAATTTTGATGTAAAAGGTTTATAGACGGAGTTAACCATTTTGATAATATGTCCA
                     AATACAATCCTTCTTGGTTGAAAGGAATTCCGAGGGATCCAACGAACAACGTAAATAG
                     AACCAATACAAGTATAGGAAATAACATAGTATTATCCGATTCATAAGGATACGAAAAA
                     AACTTCTTATTTCCAAAACGGGTAATAGTAATAAAAGGTTGTGTGATGTTTCTTGCAT
                     TCTGATCAATTAGATACGTTTTTTTTGAAAAAAAAGAAAAAATATCATGATTTTTCAT
                     TGTTAATAAACGAAAATTTTTGTTAATTCTTTTTGAATCTTCTTTACCCCATAGAGAT
                     ATTGAATAGAAGGGAGTATTCTTTTTGCCACTATAATTTTGAAAATGAACGTTTAAAT
                     GTCCTTCAAAAGTAAGTAAATAGATTCGAAACATATAAAATGCAGTTAATCCCGCTGT
                     AAACCAAGCTATTATTGCGAAAATTGGTGAATACAACCAAGTATCATTAAGAATTTCA
                     TCTTTGGACCAAAAACAAGCAAGAGGCGGAATACCACAAAGAGAAAGTGTACCTAATA
                     AAAAAGCGGTTTTGGTAATTGGGATATGTTTTGTTAAACCCCCCATATAAACCATATT
                     CTGACTTTTATTTGGAGAATATCCAACAATAGTTTCCATTGAATGAATAACGGATCCG
                     GATCCTAAAAATAATAATGCTTTCGAATAAGCATGAGTAATCAAATGAAATAAAGCAC
                     TTCGATAAGACCCCATACCTAGAGCTAACATCATATAACCCAATTGAGACATTGTGGA
                     ATAGGCTAAACCTCTCTTAATGTCTTTTTGAGCAAGGGCAAAAGTAGCCCCGAATAAT
                     ATTGTTATTACTCCTACCAAAGAGATGAAATTCATTATGTGAGGGATGACTATGAAAA
                     GAGGAATAAGCCGAGCTACAAGAAAAATGCCCGCAGCTACCATAGTAGCAGCATGTAT
                     AAGAGCCGAAATAGGAGTAGGCCCCTCCATGGCATCCGGTAACCATACATGAAGGGGA
                     AATTGTGCAGATTTAGCAACCGCACCGGTAAATAATAGAACGGCACAGAAAGTAACAA
                     ATAAAAAATTGACTTCATTATGATTATTAGAAATCAAGTTATTGAATATTTTGAATAA
                     ATCTCGAAATTCGAAACTCCCTGTTATCCAATAAAAACCTAAAATTCCTAATAATAAA
                     CCAAAATCCCCAACACGATTAGTTACAAATGCCTTTTGGCAAGCATTTGCAGCAACAG
                     GCCGTGTGAACCAAAACCCTATTAATAGATATGAACACATTCCTACCAATTCCCAAAA
                     AATATAAATTTGTATCAAATTAGAACTAGTAACTAATCCTAACATAGAAGTGCTGAAA
                     AAACTCATATAAGCAAAAAATCTCAAATATCCTTGATCATACGACATATAATTATCAC
                     TATAAATAAGAACCATAATTCCAATAGTAGTGATTAATATTGACATAATAGAAGTAAG
                     CGGGTCGATCAAGTAACCGAATTCTAAAGAAAAATCATTATTAATGATCCAAGACCAT
                     ACATATTGATAGACAGAACTGCCATTTATTTGCTGAATAAACAGATTGATCGAAAAAA
                     TCATGACTATACTTAACAAAAAAACACTTTGAAAAGCCCACATACGGCGAAGACTTTT
                     TGTTGCCGACGGAAAAAGAAGAAGTCCCGCTCCTATTAACATAGGAACTGGAAGTGGA
                     AGGAAAGGTATTATCCACGAATATTGATATGTCTGTTCCATAAAAAAGTTTTTTTATT
                     ATTAATTGATTGTTTCCGATTTACCGGATCCTACCCCCTTTCAATTTCAAAACAAAAG
                     GGGTCAATAAAAAAATCAAGAGATGTACTAACTTAAAGATATTTTTCGAATTTTATAT
                     ATTTATTATCTGGGTCTTTCCAAAATACTTTAAATATTAAAATAAAGAAGTTACAATT
                     GGGCAAATGATATGACCTACTTGCTCATAAAAAGCGAATTTAGTTATTAACTAAGATT
                     TGTTTATACAAATTTAGTTATTAACTAAGATTTTTCTTAAAAAAACGAAAATACAAAA
                     TTTCATTATTATTAAATCACTTTATATTCATAAAGTAATGATAAAAAATTACACTAAA
                     AATAAATCTGATATGAATCGATATGAATCATAGGATTAACTAAGGTACAATTTTTGTA
                     CGACTCTCGCTTTTTAGTCAGTTTGTTCCAAATCATTAACTAGTTTCAGTATGAAACT
                     GATTGATTAGTTTCCGTTTCAATAAAAAAACATTTATAGGAAACGCTATAATATCTAA
                     CATTTTATATTTTCTATAAGATTTATTTTTATATTTATCAAAAAAAGGGAGTAAAATT
                     AAATCAAATTTAATAAAAAAATAACGAAGATTTTTTTTAACAAAACGTGTATCTTTTA
                     ACAGATTCATTACTTTAATTACTAGTTTGATTCGAATTTTAAAATGGAATTTCGAAGT
                     ATTCTTTACTCAAGTTTGACCAATTAATAGAAAAAATTAAATTATATTTTTATAGTAA
                     GATTTTGTACGATTTTCGCATATTTTTTATCTATATATATATAGATTTTTTTGTTTTC
                     TCTAGATAATATATATTATCTTATCTAATTATTATCTAGAAAATAACTAGATAATGAA
                     TATATTCGTTTTGACCAATAGATGTCTTTCACATCCAACTATAACAACGAGTAACCTC
                     TTAATTTTTAAATGGCAGTTCCAAAAAAACGTACTTCTATATCAAAAAAGCGTATTCG
                     TAAAAATATTTGGAAAGGGAAGGGATATTGGGCAGCCTTAAAAGCGTTGTCATTAGGT
                     AAATCTCTTTCTACCGGAAACTCAAAAAGTTTTTTTGTGCGACAAAAAAAGTCATAAA
                     ATAAAACATTGGAATAATCCGAATATAAAAATAGGCCCATTTCATTCTTAATAGGAAA
                     TCAACAAAGCTATTGTTTGTGGCTAATCAATATGAACTAGAACTTAGGATATGTATAA
                     TAATAATTCTTCGGTTTGGGGGTTAGTAAATTATAAAAAGCTTTTGAAAAAAGAATAA
                     AGACAAGATACAAAACTTGAGCCTGTGTTAGTATATTGTTAGTATATTGTTAGTATAT
                     TGTTAGTATATTTTCTTGTTTTGGAGATGGGGGAATCTTTTTTCCCCATCAACCTATT
                     TGTCACAATTACAATAATCGACGTTTTTCTATATATCTATAAATATATATATATTGAA
                     GAAGGGTAAAAAAGAGATCTTTAGTTAAAATTAATACATCGTTGAAATTAATTTATTC
                     ATTTATTTTGAAAATTTTTTGTGTAACTTTCTGACTTCTTATTTATCTGAATTTCTCT
                     GAATTAATCTATTAGAATATATAAATTTCCCATATATGTCTCTTTCAACCCAACCGAC
                     AAAAGCCTGGAATTTTTTGTCCGAATTAATGTGCAAGTTTTGAGTAATAAAAGGGGGT
                     CTTATTTTTTGTTCATTGGTAAAATACATTTTTTCACTTTTAGGAAATAATATAAATG
                     ATAAATCTTTTATGAAAAAAAAAGCAAAGAAATCTTTTATAGTTCTATCAATAACTAG
                     AGGGTTGAAGTTTATAGTTTCAATAGTTCGATTCTATTGAATTATAGAAGAGCATAAA
                     CTACACCAAATCACTAAGGTAAATAAAACCCATACCCCCTAATAATGAACCTTCGAAT
                     TTGTATTTGAACAAAGTTTTATTCATCCATTTTCATTTTGACTAAAAAGATTTCATTT
                     AGTTGACTCCTTAAATCTCGACGATTGACTATGAATAGGCTATTATGAATTCGAACAA
                     GCCGCTATGGTGAAATCGGTAGACACGCTGCTCTTAGGAAGCAGTGCGAGAGCATCTC
                     GGTTCGAGTCCGAGTGGCGGCAGACCTTCTCTTCGAAAATAGATACAATATATTATAA
                     ATTCTAGAATGAATTCAACTCCTGATTTATATTTCAGGATTCCTCCTTTTTAAAATTT
                     TTATGATATTTTCAACTTTAGAGCATATATTAACTCATATTTCCTTTTCGATCGTTTC
                     CATTGTAATTACAATTCATTTGATAACTTTATTAATCGATGAAATCATAAAACTAAAT
                     GATTCGTCAGAAAAGGGAATGATAGCTACTTTTTTATGTATAACCGTATTATTAGTAA
                     CTCGTTGGATTTATTCGGGACATTTCCCACTAAGTGATTTATATGAATCATTAATCTT
                     TCTTTCTTGGAGTTTATCAGTTATTCATATAGTTCCATATTTCAAAAAAAAAAAAAGC
                     CATTTAAGCACAATAACTGCGTCAAGTGTTATTTTTACCCAAGGCTTTGCTACTTCGG
                     GTCTTTTAACTGAAATACATCAATCCGCAATATTAGTACCCGCTCTCCAATCCGAGTG
                     GTTAATAATGCACGTAAGTATGATGATATTGGGCTATGCAGCTCTTTTATGTGGATCA
                     TTATTATCAGTAGCACTTCTGGTCCTTACATTTCGAAAAAACATAAATTTTTTTTGTA
                     AGGGGAATACTTTTTTATTAAAACTAAACGAAGAACTTTCCTTTGGTGAAATACAATA
                     CATAAATGAAAGAAACAATTTTTTAGGAAATGCTTCTTTTTTTTCTGCTAACAATTAT
                     TACAGGTCCCAATTGATTCACCAGTTGGATTATTGGAGTTATCGTGTGATTAGTCTAG
                     GTTTTCTCTTTTTAACTATAGGTATTCTTTCAGGCGCAGTATGGGCTAATGAAGCATG
                     GGGGTCCTATTGGAATTGGGACCCAAAGGAAACTTGGGCATTTATTACTTGGATCGTA
                     TTTGCGGTTTATTTACATACTAGAACCAATAGAAATTTACAGGTTGAAATTTCCGCAA
                     TTGTGGCGTCTATGGGCTTTCTTATAATTTGGATATGCTATTTTGGGGTCAATCTATT
                     AGGAATAGGGCTACATAGTTATGGTTCATTTACGTTAACATCTAATTGAATTCAAGAT
                     CAAGAAAGGTTCTTGCGAATTTTAAAATATAAATAGAACATGTTGTTTGTATATAAAA
                     AACTTTATATGAACCAGTGAGAACCATGCGAATCCCCGCACTACTGGATTCACATGGT
                     TCTCACAAAGATCAAACATATTGGGTGAATTTTATTTTTAACTTAAGAGAGGAAAAAG
                     GCTTCTTTTTTTTAATTATCCAAATCCTATGATTTTTTTATGAAAACTATCTATAAAC
                     AAAATTAGATAAAAGAACCTCGACCTTGTCAACTGATAGGGAAAGAACAAAATCAGGG
                     TACATACCAATACCTATTACAGGTATAAAGATAGCGATCGAAACAAATAACTCTCGCG
                     GTCCAGAATCAAAAACATAAGAGTTTGGAGCATTAAATAGCTTGTATCCATAGAACAT
                     CTGGCGTAACATAGATAATGAATAAATAGGAGTTAATATCATCCCAATTGCCATTACA
                     AAAGTAATTCCTAATTTTGATATTAAAAGATATTTTTGGCTGGTAATGATTCCAAAAA
                     AAACTATCAATTCTGCAACAAAACCACTCATACCCGGTAATGCAAGAGAAGCCATTGA
                     AAAGCTGCTGAACATCGTGAATATTTTTGGCATTGGGATAGCTATTCCGCCCATTTCG
                     TCGAGATAAACAAGACGTATTCTATCATAACTCGTTCCTGCCAAGAAAAAAAGCGCAG
                     CACCAATAAATCCATGAGAAACTATTTGTAAAATGGCTCCATTGAGTCCCGTATCGTT
                     TATAGAACCAATTCCTATAAGTATGAAACCCATATGAGATACAGAGGAATAGGCTATT
                     CTTTTTTTTAAATTACGTTGGCCGAGAGATGTTGAAGCTGCATATATTATTTGTATTG
                     TGCCTACTATAACCAACCACGGAGAAAATATAGAATGGGCATGAGATAATAATTCCAT
                     ATTAATCCGAATCAATCCATACGCTCCCATTTTTAATAAGATTCCGGCTAAAAGCATA
                     CAAGTACTGTAATGTGCTTCTCCATGGGTATCTGGTAACCATGTATGTAGAGGTATAA
                     TCGGCGATTTGACAGCAAAAGCAATAAAAAATCCAATATATAATATTATTTCCAACGC
                     CGCAGGATATGACTGATTAACTAATGTTGCAAAGTTTAATGTCGGCTCAGTAGAACCA
                     TATAAACCGACACCCAGAACTCCCATTAAGAGAAAAACGGAACCCCCCGCCGTATATA
                     AAATAAATTTTGTAGCCGAGTAAAGACGTTTCTTTCCCCCCCACATGGATAAAAGTAG
                     ATAAACCGGAATTAATTCTAACTCCCACATGATGAAAAAAAGTAAAAGGTCTCGAGAA
                     GCAAATAATCCTATTTGCCCGCTGTACATTGCTAACATCAGGAAATGGAATAATCGAG
                     AATCTCGAGTAACTGGCCAAGCCGCTAAGGTAGCTAAAGTAGTGATGAATCCCGTTAG
                     TAATATGGGTCCTATAGAAAGTCCATCTATTCCTAATCTCCAATGGAAATCAAAAAAA
                     ATGATCCATTTAAAGTCCTCGACTAGTTGGATTAATGGATCATCCAATTGAAAGTGAT
                     AACAGAATGCATAAGTCGTTAGAAGGAGTTCTAAAATACATATACATATAGTATACCA
                     CCTAATGACTCTATTTCCCCTATGGGGAAGAAATAAAATTACGGAGCCTGCGAATATT
                     GGCAAAATTACAATTATTGTTAACCAAGGAAAAAAATTCGTGGTAAAGACAAGATACG
                     CTTGGACCAGAAAAACCCGTGCTCAAAATAACATATATTTTTCGAGCACGGTCGATAA
                     AAAAAATCAAATGGATTCAAGTAGAGTTTTCTGGAATATGAATATATCAATAAGCTAG
                     ACCCATACTACGAGTTGTTTCATTCCATAAAGAAACCCGAACGCTCAAGAAATCAGTT
                     GGACAGGCGGATTCACATCTCTTACAACCAACACAATCTTCTGTTCTTGGAGCAGAAG
                     CAATTTGTTTAGCTTTACATCCGTCCCAAGGTATCATTTCTAATACGTCGGTGGGGCA
                     GGCTCGGACACATTGAGTGCACCCTATACATGTATCATAAATCTTTACTGAATGTGAC
                     ATTTGATCTATATATTTTTGAATGTCATAAAGTTTCGATATAGTAAACTTATAAATGA
                     AGGGTATATTTAGATACTAGATGAATCAATGAGTTATCAGAAAAATATTAAGCTACTT
                     CTGCAGTGGCTCATAAGAGAGGGCTAAAATACTTTGATTTCTTATGTTTGTGTAAACC
                     TGATTAAACCTCACGTAGCAGACATGCAGATTTTAATTTATTTATCTTTATGAATAGA
                     ATTATGAATAGAATCTTTGTATTTATATGATTAATACTATTTATTCAACAAATTAGAT
                     TGATTGATACGAGTTGATTTTCTGTTACGATAAATTGATGAAACAATAGCTAGTCCAA
                     TAGCGGCTTCCGCGGCTGCAATAGCTATAACAAAAATAGAGAAAATTGCTCCTTTTAA
                     TTGACGACTATCAAAAAAATCAGAAAATGTTACAAAATTTATATTAACTGCATTCAAA
                     ATAAGTTCAAGACACATAAGGGCCCTAACCATATTTCGACTCGTAATCAATCCATAAA
                     GACCAACAGAAAATAAATAGGCACTCAAAACAAGTACATGTTCGAGCATCATTAAAAA
                     ACTCCTTATCAATCTCGATTCATTTCAATATGAACAAAAATTAAACTAATTTCCTTTA
                     ATAGAATATAACAAATACAGAATAAAAAAATATATTGGTAATAGATCGAACTAAAAGA
                     ATTCTCTTTGATATATTAATTCAAAAAAAAAAGAAGGGAAATTAATGTGATAACCCCC
                     AACAAAGTTTGATTTGGATTCCGAATTCGAAAGATTTATTATTGACGAGCTACAGCAA
                     TCGCACCTATTAACGCAACTAAAAGAATTATTGAAATGAGTTCAAATGGAAGAAAGAA
                     ATCTGTTGATAAATGAATCCCAATTTGTTGACTATTACTTAGCAAATCTTGCTCTACA
                     ATCTGGTTTGATTTTGTAGTCCAAATAATACCGTACCATGACGTATCTGGAATAGTAG
                     TAATTAGTGAAACAAAAATACTTGTACAAACAATCGACGTAACTCCGTTCCCAACGGT
                     CCAAAGATGAAAATCTTTGTAATATTCGGAACCATTCATGAACATCACAGCAAAAACG
                     ATTAAAACATTTATGGCTCCTACGTAAATAAGAAGTTGCGCAGCAGCTACAAAATGGG
                     AGTTTGATAGAATATAGAATAAGGATGTACAAACAAGAACCAATCCCAATGAAAAGGC
                     AGAATAAATTGGATTGGGGAGTAATACCACTCCCAGACCTCCTAATATAAGACCCGAT
                     CCCAGAAAGACTAACAGAAAATCATGTATTGGTCCGGGTAAATCCATTCTATATATAT
                     AAATAGATAAATAAATAGAAATCTTTCATAACTTTAATTGACCTGACCAGGAAAAAAA
                     GAAGTCATTTTATCATACTTCTTCATTATTAATATTAATTGAATTGAATTTGAACAGA
                     TGTAGATATGGATTGATCTAGATATAGTTATTGCACCTATTTCGTTCTTTATCCGAAA
                     TATTTTTTTTTAACTAAATATATATTTCAAATCAAATCCAAATTTTACCATGATTCTC
                     ATCAACAAACAAAACCAATCAATCAATAGTTTGGAGTTGTAATTATTCACCAAGCAAG
                     AGCCTCATTCTTTTACATCAAAATGGGGTCTTATTAATTGGGAGTTGCTCTTGAATTA
                     AGTCTTTTTTATTTCAGGCAAATTCAAAATTGTTCGAGTCGTGTAATCGTTAATTATT
                     GACATTGGTAAACGCCCTAAAGCAATTTGATTATAATTCAATTCGTGACGATCATATG
                     TAGAAAGTTCATATTCTTCAGTCATTGATAAACAATTTGTTGGACAATACTCAACGCA
                     ATTACCACAAAATATACAGATTCCGAAATCAATACTGTAATTAAGCAATCGTTTCTTT
                     CTAATAGCCGTTTCCAATTTCCAATCTACAACAGGTAGATCTATAGGACATACACGAA
                     CACATACTTCACAAGCAATGCATTTATCAAATTCAAAGTGGATTCGGCCGCGGAAACG
                     CTCCGATATAATCAATTTTTCGTAGGGATATTGAATAGTTACAGGTAAACGACTAGCA
                     TGTGATAAGGTAATCATGAAACCTTGACCGATGTACCTTGCAGCTCGTACTGTTTGTT
                     GACCATAATTCATGAACTCAGTTACCATAGAGAACATATCGTGAATATCTATAAAAAT
                     TTTATACTTGTTTTGTTTCTTTCTCTTGTTCTTGTTTAAGACAAGTCGTGAAGATAGA
                     ATATCGTATTCTTTTACAGTGAAAGAAGTTGGGAAGAAGTTGTTAATAATAGATTGCC
                     GAGAGATATAGGTAAAAGAAATTTCCACCCAAGATTTAAGAGTTGGTCCATTCTTAGC
                     CTTGGTAAAGTCCATCTTGTTGTGATAGCAATGAATAAGAACAAATAAGTTTTAGCTA
                     ATGTAATAAAGATACCAATTATTGTTCCAAAGACTCTACCCGCTTTATTTATTTCAAA
                     AAAATAAGGAACGGCTATGTACGGAAGAGAAAGATTCCAACCCCCCAAGTAAAGAACC
                     GTTACAAATAATGAAGAAACTAGTAAATTCAGATACGAAGCAACGTAAAATAAACCAA
                     ATTTTATACCTGAATATTCGGTTTGATAACCTGCTACCAATTCTTCTTCTGCTTCTGG
                     TAAATCAAAAGGTAATCTTTCACACTCGGCTAAGGACGAAATTAGAAAAACGATAAAC
                     CCTATAGGTTGACGCCACAAATTCCACCCCCAAAAACCATATTTTGACTGCGCTTCAA
                     CTATATCAACTGTACTTGAACTGTTAGATAATTATAGTCGACGATAACATTACTGTTC
                     GCAACGCTATTACAGAACCGTACATGAGATTGTCACCTCATACGGCTCCTCAAAGGTC
                     ACAAATAAATCTAAGACCCGTTTGCTATTTTTTATCTTGATATGTTTTGTAGGATAGA
                     ATTCAAATCTATCACAAGGTCCCCAATTAGACAATGTAATTCTGTCTGCTATATATTA
                     TTTTTTATTATAAAGTGCTTCTGAATTGATCTTATCTTTTAAAAATTTAAAATTTTTT
                     GTTGAGTAATAACTTAACCTTTAAATAAAAAGTTTTTTGTAGAAATCTCAATAAATAG
                     TTCAACCTAGCATTTTTGATTACGAAAAAAACGATACATTGCATTAGTTCACGAAACA
                     TTACAAGAATTCTATCTCTCTAAAAAAGATCTTTTTTGTAGTGCAATTTAATTCTTTC
                     GAGTTTATTTTTTTGTTCCTATTCTCCTTTCTCATAAAAAGGTACTTTAAGTAAAGGA
                     TTACTTCGTTCTTGATAGTTATTTACTTAATCGCTGGATAGGAAAATACTCTGGATCG
                     GAATCGTGGGGAGTACTCCTTCATCATTTCTACCAACATAAAGCCCCAATTAGAATCC
                     CTTTTATGCTATGCAGTATGAACAGAAATTCCTGTTGAATAACTTACATAATCTCTAT
                     TACGAATCCTTTGTGTACCTTGGTGTTCCTAACTATCCACTTTTTTTGGTCAAAAGGA
                     CCCCGCTCATTAGGGTAATACATGTCTGTTAATAGCTATTAAAATCCCTAGATAGTTG
                     TTCCTTTTGAACCCGCTTCAAGTCATGATGACTAATCACTCAATCTTGGGGTAAATAG
                     TATATAATGCTTTTGTTTACTTTCACTTAACACTTGTACATAGGAAATGAGACTGAAT
                     CTTTTTACTGCAAAGTAAGAAACTGTTTTTTTCACTCATATAACTATCTGGTTTAGTT
                     CATCAACCCGAATGATGAATAAAAAATAAAAATGTATATTCAACTCATGAAATTTCCT
                     TCCTAGAAAGAAAAGACATAGAGGAATTTTTATGTCTTAACGAATCACACGTAGAGAT
                     ATTGATAACACACATAGAGTTAATGGTATTTCATAACTAATTGATTGAGCAGCAGCCC
                     GTAAACCACCTAAAAAGGAATATTTATTATTTGATCCATAACCTGACATAAGAAGGCC
                     CACGGGAGCAATACTTGAAATGGCAATCCATAAAAAAACACCAATACTTAAATCGGCT
                     AGAACAAGGCGATATCCAAAAGGAATTACTAAAGAACTTAGTAGAATTGATGTGACTG
                     CTATGGATGGTCCGATACTGAATAAACGAGTATCTCCTCTTGATGGAAGAAGATTCTC
                     TTTGAAAAGTAATTTTGTACCATCTGCTAAAGCTTGAAGAATTCCCAAAGGCCCGGCG
                     TATTCAGGGCCAATACGTTGTTGTATCCCCGCAGATATTTCTCTTTCTAACCAAACAA
                     TTACTAGTACACCTATTGTGATTCCTAATACAGGAGTAAAAATAGGGACAAGCATCCA
                     TATGATCTCATATACCTCTTTTAAGGATTCCAATCTAAAAAAAGAATTGATAGCTTGT
                     ACTTCTGTTGTATCTATTATCATTTTAACGATCAACTTCTCCCATAATGATATCTATG
                     CTACCTAGTATTGTCATAATATCAGCCAATTTCATTCTTTTAACTAATTGAGGAAGGA
                     TTTGCAAATTGATAAAACCCGGTGGTCGGATTTTCCATCTCCAAGGAAAAACACCCTT
                     ATCTCCTATCAGAAAAATTCCTAATTCTCCTTTTGGGGCTTCGACTCTCACATAAAGT
                     TCTTGTTTTGACAATTCAAAAGTAGGAGAAGGTTTTTTACTGATAAATCGATAGTCAA
                     AATCATTCCATTCGGGATCCCATACTTTATCAAAGCGCCGGATTTCTAAATTCTCATA
                     GGGCCCCCCCGGAATTCCTTCTAAAGCCTGTTGAATAATTTTTATTGATTCTGTCATT
                     TCACCGATTCGTACTAAATAACGAGCTAATGAATCCCCTTCCTTTTGCCATTGAACTC
                     CCCAATCAAATTCATCGTAAGACTCATAATGATCAACCTTTCGAAGATCCCATTGTAT
                     TCCGGAAGCTCGTAGCATTGGTCCCGATAAACCCCAATTTATTGCCTCCTCTCCGCCA
                     ATAATTCCTACTCCCTCAACTCGCTCTAAAAAAATAGGATTCCGTGTAATAAGCCTTT
                     GATATTCAGTAACTCTTGTTAAAAAATAATCACAAAAATCCAAACATTTATCTACCCA
                     GCCATAAGGTAAATCAGCAGCGACTCCTCCAATACGAAAATAATTATGCATCATTCGC
                     ATACCGGTAGCAGCTTCGAATAGGTCATATATCAATTCTCTTTCTCGAAAAATATAGA
                     AGAAGGGGGTCTGTGCGCCAATATCTGCCATAAAAGGGCCAAGCCATAACAAATGCGA
                     AGCTATACGACTTAACTCTAACATAATGACTCTGATATAGCTGGCCCTTTTAGGCACT
                     TGAATATTGCCTAACTGCTCTGGTGCATTTACAGTTATTGCTTCAGTGAACATAGTAG
                     CTAAATAATCCCAACGTGTTACATAAGGTAAATATTGTATAATTGTTCGGTTTTCCGC
                     AATTTTTTCCATTCCTCTATGTAAATAACCCAATATCGGTTCACAGTCAATAACATCT
                     TCACCATCTAGAGTAACAATGAGTCGAAGAACACCGTGCATTGATGGGTGCTGAGGGC
                     CCATATTGACTATCATAAGGTCATTTCGTGTAACTGGTGCAGTCATAGGTTTTTTCCC
                     GATTCATTCTTCCATGAATTGCTGAAAGCGAAAAGAGGTTCATCAAAATTTAAGCGAA
                     AATTCAAAATGACTCTTCCAATTAATGATTTTTTGTTTCTCGAATCTCCAACTGTCCG
                     ATTAATTCTTTATAACGTACTCTATTTTTTTTTGACAAATAGGCGAGCAGCCGTTGAC
                     GTTTTCCTAGAATTTTACGCAGACCTCTCTGAGATAAATAGTCTTTTTTGTGCAATTC
                     CAAATGTGAAGTAAGTCTCCGTATCCTATTGGTGAAACTCACTACTTGAAATTCAACA
                     GACCCCTTGTTGTCTTCGTTTTCCTCTTTCAAAAAAATTGCACTGAATGGATTTTTTA
                     TCATAAAAAAAGCTCCTTCTACCCTTTAATTTATATATAAAATATTTTATTTGATCAG
                     TAATAATAATATTAGTCATTTTAATGTAGTAATTAGTATACACAAGAATTTTAATTTT
                     AGTTGGACAGGGATAAAAAAGTAGATGGTACGTTTTTACACTTACAACGTCAAATAAT
                     TTAGACCTAAAATTCGGACTATTCCATATATTCGTTTATTTTATAGATTTTATCCAAA
                     CAAATTGATACGTCATTGACTTAGTATTAAATAAAAAAGATCTAATATTAGACTGGGA
                     CGTAAGACAGGGCATATGTGCATCTGTTTGCTTTTCTATATGGTACAGAATATATAGG
                     AAAAATGTACCATCAACCAATTTTTAATTGTGGATATATTCTTAACAAACTAAAACAG
                     CTTCCATTATTGGTATTAAACCAATATCTATTCATACAAGCTAAGTCTTCTAATCGAT
                     AATTAGGCCAAAGAAATAACTTTAATTTAATTAATTCGTTTTTATCTCTATCAAGATG
                     CTTTTTTTGATCCAAAAAAGGATTCCTGTTTTTTATGTTCTTTTTGTTACAAAATACT
                     CGATTTTTATCCACACTATTTATATTCTTTGAGTTGAAAGAAATTAGAATTCTCAATT
                     CTCTACGACGTCTAGATGATAAAATCTTTTCAGGAACGATAAAATCATAATGTTTTTT
                     GTCTCTCTTTCGAATTATTATTTGATATCTTGGGAGAAATTCATCCAATTTATTTTTA
                     TTGATATATCTTAGTTCTCGATATCTTTGAGGAGTTTGGTACTTACTTTTATGAACCA
                     ACGATATACCTACGGTTTGATATATAATAAAGTATCCGTCGTTTTTTACAGACAAACG
                     AATGGGATCGATAAAAAATATCCCCTTTTTATTCAATTCTATAGGAGTCAATTTTTTT
                     CGAATCACCATTATATCCAGATTTATTTCTTTCCTTTGAATAGACGATATAGTAGTAT
                     CTCTTGGATTTATCAGTCCAAGCAAGTAACAATATATCTTGATATTATTGATCATTCT
                     TTCAGTTAAATTCGGAATTAAACCATCGTCTATTATCCATTGAAAAAGCAAATAGTGT
                     TTCCGTAAGAAAATCATTTCTGGTCTCATCTTATTCCGGATCTTATATTGTTTTTTCA
                     TTTTATCTTGGTTTTGTGAATATGATCCAAGGCCTCTTCGGCCCGCGGGTTCTTTTTC
                     TTCTTGATTTCGATTCATTAATTCAGAATATCTTTTTTCATTCGATGGTCTAAAAAAA
                     TGGAATTTTTTCTTTTCATTGATGTTTTTCTTTTTATTTAAATTTAAAAGAAGTAATT
                     TGCTTGGTATAATCCATGGTTTTATTTTGTATACATTAGAAAGTGGCACAAATTCTGG
                     GAAGAACGGAAGTTTCAGATTTATCGATATTGGGTTTAGGATTTCTTCATTCATTTCC
                     ATCCAATCAAAAAAGAATTTCTTGTCATTGATTGGATTTATTTCTAAATCTTGATGAA
                     TCATCAGATAAAAAATATTGTTTTTATCCATTTTCTCAATTTTTTGGTAATTCTTACT
                     TCCAAGCTTAGTATTTATATTACTGCTATAATCCATTTTGGTCCAGGCCTCAATATCT
                     ATTTTTTGTCTTAGAAAAAAATTTAGAATTGTCCAATCAAAATATTTTCTATCTGGAT
                     TTTTTTGCATATACACAATATCGCCCTTTTCTAGATAATGATTGATAGGAATTTCCTC
                     CAGGCTTTCAAATAAATTTTGTTTATAATTGTTGTAATTAAAAGTAATTTTTTGGTTG
                     TTATTTAATTCTGATGGTGATCCATAAATAATATATGAGGACTTCTTAATTCCAGAAT
                     TAATAGATTTATATGATAAAAGATTATATATATAGTATTTTGGAAAATTATCTTTTTG
                     GTTTGGTAATGGATATACTTTAAAATCCTTTTGTTTTTTGTGATAAAGTAATCGATCT
                     TTTTCATACGAATTCCATTTTGTTAAATCTTTATTTTGGGTAATACCACCTTCATTTA
                     TTGTAGTTCGCCATTTTTGTGGTATTAATTCAAACCATCTAATCTGAGATAAATTGTA
                     TTGATAATGACCTCTTAACCAGTTTTTCCATTGATTCGTTTCAGAACTTGAAAGTTTT
                     GTATGTCTTAATTCGGAATGAAATATTCCCTGTGTTACAAAATAATTTTTTATTGCAG
                     TCTTAAGAAAAACGGGAGTTCCATGATAATGATACTCAAAAATAGATCTTAACTTATA
                     CAAATTAATAACTTGGGTTTGTGATAATTTGTAAAATACATATGCTTGTGATAAAGAG
                     GATAAGTCAAAAAAAAGATGTGAATTCCTCTTACTATTCTTAATATTGTAAAGTTCAC
                     TTTTTAGAGTCGAAATAAAGTTAATTTGTTTTTTGTTTTTTATTTCTTGGTTTGTTTT
                     ATTATTGTAAATGTATTTATCAAAACAAAAATTTCTTGATTCAAGAACTAGTTGTGTA
                     GGAATTCTGGCAATATGAATGATACATATAAAGATATCGATATATATTCTTTTAATTA
                     AAATTTTTCTAAACAAATCTAATTTATAGATTAATCGATTGCTTCTTTTTTTTATTTT
                     TAATATTTTCCAAAAAATTTTTGGTGATTTTTCTTTTCCATTATAACTTGTTTTGTTA
                     GGACTACTTCTTTTCTTGGCGTTGCTGTTTTTTTCTTTTTTAAGACTCTTTGTTTTCT
                     TTCTGATTGTCCTTGTTATATCAGTCAGATTTTTAATTTTTTTTTCTCTCAGTGAATA
                     ATTTGTATTATCTGTAAATTTAATTTTTCTAAACGAGTCATGAATTATCTGATTCCTA
                     ATTCTAGAATCTTTTTTTTTGTTAGTTTCGCCGGATTCATACACCTTTCTCAATATAA
                     AAAATCGAGTTGGATGTACTTTTAAGAGTTCTTTTTTTATTTTTTTTATAAACTGAAA
                     TAAAACGTTTTTTATAACCACCCTTTTTGGTTCTTTTGAATCTTGTAGAAAATTTTTT
                     GTTCTTTCTTTTAAAACGCTTAGAACTCGAAAATGATTATTTTTCGTTTTTCGAATTT
                     TTTTTTTAAGTTCTTTAAAAACAGGCTTAAAAAAGGAAGGTTTGGGGGGGACAGAACC
                     AAAGGGAAGGGTTGTTTGCGTTCCCCAAGCCGTTAAAAAAGAAAACTTTTGTTGTTCT
                     TTCTTTAGATCTTTATAAGAAGAAAAAGAGGGCCTCAATTTGGATCTGTGCCAAGGTT
                     TCAAATAAAAAGGAAATACTATTTTTATCTGAATACCATCTTTAAACCAATTTCTGGG
                     AAGTTCGAATTCTGATACTTGAACACCGTTATAGGTACATATAATATGCTTTTCTCTA
                     TTCCATTCATCGAAGTCCTCAGCCCACTCAGGGGGTTGAGATAATAAAATACGTCCAA
                     TATTTTTAACTATTATCAATGAAGGTAATAAAATATATTTTCTAAAAATAGATTGAAT
                     TATTAAAATTAAACTTCTTGTTGCTTGTGGATATGGAACAAAATCCCAGGCTTCTGCG
                     ATTTTTATCCACGTTTTTTCCTTTATTTTGTTCTCTTCTTCTTCCTTTTGTCTTTTTT
                     TTTGTTCCTCTGTATAATCTTTAAATTCTGCTCCTTTACCCATCCAATTTCTAAAAAA
                     AAATTTCATCTGTTCAGGGATATTAAAATAAAAAAGGGGGGATTTTTTTATTCTGTCC
                     AAAAAAAGGGGGGAATGCGCATTTGCTTGAAACAATTTCGAAATAAAAGTTTTACGCC
                     TTTGAACACGCATAGAACCTTTGATGAATTCTCGACGAAAATCTGATTCTTCCGAATA
                     GTCTCTAATAGACACCCAGTTTTTGACACTTGCTTTGCGACTACGTTTAGTAGGCCTA
                     TAAATTATTACACGATCCCTTTTTCTTGAACGTATATTATAATCCAATGGTAGGCCTT
                     CATGAGCTGCGCCCGACAGGAATTCCAATTCGGTAATAAGTTTGTATGACCATCTAGG
                     GACTTTTTTACTGATTTCTTTTATTACAAATTTTTGTTTTGTTTTTTGACCATTTTTT
                     TGACCATTAGGGCTAGTTAGAATTGTATTCAATAAAAATTTGTAAAATTTGGCTCTTT
                     TTTCTGAACCAATCCTTCCTTGTTCTTTTTCTGAAAATAAAGAGAGGCCCTTCCAATT
                     TAAACTCGATCCCGATTCTCTATCAAATTTACTGATTAAAGTAAATAAATGACGATTT
                     TCCGTTGAAAAAGTTTTTTTATCAAATCGGTCTATTTTCTGTTCAACCTCTTGGTAAT
                     CAGTATCAGGAAGAAGGAGACTATGAATCTTATTAATTTCCATTGTCTCTATGAAATT
                     TTCTAACGAAATTTTATTTATGATTGTTCCCCGATATAACCCATTCAAAATGGGATCA
                     TACATTTTAGGCAAGTAATATTTTCTAGTCTTATCATTACACAATCTAGTACTTTTTT
                     CGAGTATATCTAGAGAAAAAAATCCCGTATCTAGAGCCTCAATTCTATTTAAAAACTC
                     GTTGTTTAAGTTGTTATTTTTGTGTTGGTTAGTATAAACCCAATGATTGTACAGTTCA
                     TCCGAAGAGAGTTTTTCTAGTGTGGGCAGGGACATCCTTCTTTGTATCATTTCTCCAA
                     AAGTTGACAAGCTAGGCGGATACGTAAAAGAGATTCTTTCTTTTCCATCACTTCGGCA
                     TGTATAAAAAAAATATTGTGACATTTCTTTTCTTGCAGTCCTTTCAAATCTATTATTT
                     TTTATGTATCGTAATGGGCGATTCCATCGTTTATAATCGAAAAGAAAGGTCAGAAGAG
                     GTTTTTCAAACCAGAAGAGGCCTTTATAAACTGGGCTATTGTTATAGCGTGTCTCTGT
                     AAAGTGGAATTCATCCTTTGTTTTTTCCTTTCCATTCACTCGGATCTCTTCCGTTTCA
                     TCGATTTTGTCCGGATCCTCCTTTTCTTCCGAAAAAAGGGAAGGAGAAGGATCTTCTT
                     CGGTGGATCCCTCTTGTTCCTGTTTAGTCCCCTTCGTTTCGGAAGCTGTTTCTATTTC
                     TACATCTGTTTCTTCCTCACTTTCCCACCCTTCTTCCGTTTGTGGGTTCAGTTTCTTA
                     GTAAAAATGGGTGACGGTATTCTGCCTAAATAGTAGACACAGGTAATAAATAAGAGAA
                     TACTAAATATTCGAGCCATATAATTTCTCAATTCTGACTTATTAGATCGAATAAGTAC
                     ATTCGATCTAATAGAATTATTTTGCCGTATCCAGACTAATACCAATCCAACCCATTTC
                     ATGAATAAAATGTGACCAATTAACCAACCAACAAAACTGCTTGTTACAAATAACATCT
                     TGTTGTTGCATCGAAACATATAAATGTTGACTAATCTGGCTAGCATTGAACTTGGTAA
                     AATGAAATGGTTGAATAATTGAAAAATGAGATTATTCAGGAATACGCATTGAATGCTG
                     AGATTACGCATTGAGTTTCTGGTAGTAGATCCATAATCAAAAAAGTTTTTGTGATTAT
                     TCCAGAAGAAATGAAACAAAAGATACGGTAGAGCTAGTACAGTTATTGTATGAGGTCT
                     ACCCAATGCTAGATGCAGAGGCGCATAATAGATCGATATGAACATCATGAGCTGTCCC
                     GTAATAAAACCTGTTGTTGCTGATACCTTCTTCTCGGTTCCTTCTTCTCCTTCTTCCA
                     TAACCTGAGCTCGGAGAAGGAAGAGATAAGAGGGCCCTATGGAGAATGTGGTCAGAAA
                     TCCATAATAGAGTCCGACCACAACGACCGAATTGATTATCTTCATGCATAAGGATACT
                     AGATTACCTACTAGAAAAGATTTAAAAATCATCACAAACCTCCTTTTTTCTTTTCTAT
                     TGCAATTTCTGGATTATTATATGATGATTTTTGAACTTTCCATATATAGAAAAGAAAT
                     AGAAAGAGATAGACTAGAAACGACATCTGTTATGTCAATGACACCAAAGGGATATTAA
                     ATGAATGGAATTGGGATATGGATGGAATATAATGAAATAGAGCCACTTTGGGGTTCCC
                     TATGAAATGAGGCATGGAAAGGGGCCACTACGAAGAAGTTCCGGGAGTTACGAAGGAA
                     GCTTCGAGCTCATATTGGTCATGGGTTGAGAACGGGAATTGAACTCTATGAGATCTAA
                     TCTCTCGTTATTCCTCAGTAGCTCAGTGGTAGAGCGGTCGGCTGTTAACTGACTGGTC
                     GTAGGTTCGAATCCTACCTGGGGAGATTTGATTCATTCTGAATTAAAGAATTCAGAAT
                     AAAAGAAAAGGGCTCGCTTTGACCGTTAAGAGTAGGTAATCCCTTCCCCGTCTTTGTT
                     TCTATTGCATTCTATCTCATCGTATCACATCCTGTTCTGCGAGATTTTAAAATCACCG
                     TCAATACAATACCTCGGCGTAGGTCCGGGATAATCCTTTGTTCCATAGCCCTGGGGCT
                     ATTTACAACTATCCAATTAAGAATTCTCAGATGGACTAGTACTAGCAGTGCATCAAAG
                     ATGCAGTCATCGATTCTCCCGAGAGTCCACAATTGCCGTGAGCAAACATATTAATGAC
                     GAGGAACGCTTTTTTGTTAGGCTACTAATACTTGTACTTGCTCTACTATTCTGCCCCA
                     GCCAGGTTGAGGAAGAGTTACGGGACGTAAAACAAAAAATACGCTGATGGGGGTCGAG
                     CATACTATGTGTAATGAAAAGGTTTACGATAAATAAAAAAAAAGGCCATTCCATTTCG
                     ACAAAAGACCCACACCCAAGTTCCATTATCCCGATCATGATTTTCCTACCCCCAGAGG
                     GAAAGGCACTTCCCTTTTGGGCCGGTTGTGGGCGAGGAGGGATTCGAACCCCCGACAC
                     CGTGGTTCGTAGCCACGTGCTCTAATCCTCTGAGCTACAGGCCCCACCCCGTCTCCAC
                     TGGATCTGTTCCCGGGAGTACCAGGAACCTTTCCTCTCCCCAGCCATTTCGGGTTAAG
                     AAGATGTGAAAGCGCCGTTCTCTCTATAAGAACGGAACGGTGCGTTCCGAGGTGTGAA
                     GTGGGAGAGGAGGGATGTCATAATTGGGGTTTTGAATAAGACGACCTTTTTGATTTCT
                     CATTTATTTCTTTTTCATATTGAAAAAGAAATAAGAATGGGAGGTGTTAAGCTTTTTA
                     TCATCCTGGCGTCGAGCTATTTTTCCGCAGGACCTCCCCTACAGTATCGTCACCGCAG
                     TAGAGTTTAACCACCAAGTTCGGGATGGATTGGTGTGGTTCCTCTACGCCTAGGACAC
                     CAGAATATCGAACCATGAACGAAGAAAGGCATGAGAGAAAAGCATATTGGCTAGTGAT
                     TGTGAGGCCCCAATTCTTGATTGGAGGGGACACCAAAGGCCTCTGCCCTTCCATCCCT
                     TGGTTTGGATAGGTAGAGAGGGCAGAGCTTTTGGTTTTTTCATGTTGTCAAAGAGTTG
                     AACAATGAAAATAGACGGCTAGTGCCTGACCCGAATTGATCGGGTCATGTAGGAACAA
                     GGTTCAAGTCTACCGGTCTGTTAGGATGCCTCAGCTGCATACATCACTGCACTTCCAC
                     TTGACACCTATCGTAATGATAAACGGCTCGTCTCGCCGTGACCTTCTCTTGAATTCTC
                     AAAACTTCTGTCGCTCCATCCCCGCAGGGGCAGAGAACCCGTCGCTGTCTTGGCTGTG
                     CTACCGGAGGCTCCGGGGAAGTCGGAATAGGAGAGCACTCATCTTGGGGTGGGCTTAC
                     TACTTAGATGCTTTCAGCAGTTATCCGCTCCGCACTTGGCTACCCAGCGTTTACCGTG
                     GGCACGATAACTGGTACACCAGAGGTGCGTCCTTCCCGGTCCTCTCGTACTAGGGAAA
                     GGTCCTCTCAATGCTCTAACGCCCACACCGGATATGGACCGAACTGTCTCACGACGTT
                     CTGAACCCAGCTCACGTACCGCTTTAATGGGCGAACAGCCCAACCCTTGGAACATACT
                     ACAGCCCCAGGTGGCGAAGAGCCGACATCGAGGTGCCAAACCTTCCCGTCGATGTGAG
                     CTCTTGGGGAAGATCAGCCTGTTATCCCTAGAGTAACTTTTATCCGTTGAGCGACGGC
                     CCTTCCACTCGGCACCGTCGGATCACTAAGGCCGACTTTCGTCCCTGCTCGACGGGTG
                     GGTCTTGCAGTCAAGCTCCCTTCTGCCTTTGCACTCGAGGGCCAATCTCCGTCCGGCC
                     CGAGGAAACCTTTGCACGCCTCCGTTACCTTTTGGGAGGCCTACGCCCCATAGAAACT
                     GTCTACCTGAGACTGTCCCTTGGCCCGTAGGTCCTGACACAAGGTTAGAATTCTAGCT
                     CTTCCAGAGTGGTATCTCACTGATGGCTCGGGCCCCCCCGGAAGGAGGCCTTCTTCGC
                     CTTCCACCTAAGCTGCGCAGGAAAGGCCCAAAGCCAATCCCAGGGAACAGTGAAGCTT
                     CATAGGGTCTTTCTGTCCAGGTGCAGGTAGTCCGCATCTTCACAGACATGTCTATTTC
                     ACCGAGCCTCTCTCCGAGACAGTGCCCAGATCGTTACGCCTTTCGTGCGGGTCGGAAC
                     TTACCCGACAAGGAATTTCGCTACCTTAGGACCGTTATAGTTACGGCCGCCGTTCACC
                     GGGGCTTCGGTCGCCGGCTCCCCTGTCATCAGGTCACCAACTTCCTTGACCTTCCGGC
                     ACTGGGCAGGCGTCAGCCCCCATACATGGTCTTACGACTTTGCGGAGACCTGTGTTTT
                     TGGTAAACAGTCGCCCGGGCCTGGTCACTGCGACCCCCTTTGTGAGGAGGCACCCCTT
                     CTCCCGAAGTTACGGGGCTATTTTGCCGAGTTCCTTAGAGAGAGTTGTCTCGCGCCCC
                     TAGGTATTCTCTACCTACCTACCTGTGTCGGTTTCGGGTACAGGTACCCTTTTGTTGA
                     AGGTCGTTCGAGCTTTTCCTGGGAGTATGGCATGGGTTACTTCAGCGCCGTAGCGCCT
                     GGTACTCGAACATTGGCTCGAGGCATTTTCTCTACCCCTTCTTACCCTGCAAAGCAGG
                     GTCACCTTACGTCCTTGAACCGATAACCATCTTTCGGCTAACCTAGCCTCCTCCGTCC
                     CTCGGGACCAACAAGGGGTAGTACAGGAATATTCACCTGTTGTCCATCGACTACGCCT
                     TTCGGCCTGATCTTAGGCCCTGACTCACCCTCCGTGGACGAACCTTGCGGAGGAACCC
                     TTAGGTTTTCGGGGCATTGGATTCTCACCAATGTTTGCGTTACTCAAGCCGACATTCT
                     CGCTTCCGCTTCGTCCACTACCGCTCGCGCGGGTGCTTCCCTCTAAGGCGGAACGCTC
                     CCCTACCGATGTATTTTTACATCCCACAGCTTCGGCAGATCGCTTAGCCCCGTTCATC
                     TTCGGCGCAAGAGCGCTCGATCAGTGAGCTATTACGCACTCTTTCAAGGGTGGCTGCT
                     TCTAGGCAAACCTCCTGGCTGTCTCTGCACCCCTACCTCCTTTATCACTGAGCGGTCA
                     TTTAGGGGCCTTAGCTGGTGATCCGGGCTGTTTCCCTCTCGACGATGAAGCTTATCCC
                     CCATCGTCTCACTGGCCGACCTTGACCCCTGTTATTTTATTTTGAGGTCATATCTAGT
                     ATTCAGAGTTTGCCTCGATTTGGTACCGCTCTCGCGGCCCGCACCGAAACAGTGCTTT
                     ACCCCTAGATGTCCAGTCAACTGCTGCGCCTCAACGCATTTCGGGGAGAACCAGCTAG
                     CTCTGGGTTCGAGTGGCATTTCACCCCTAACCACAACTCATCCGCTGATTCTTCAACA
                     TCAGTCGGTTCGGACCTCCACTTAGTTTCACCCAAGCTTCATCCTGGTCATGGATAGA
                     TCACCCAGGTTCGGGTCCATAAGCAGTGACAATTGCCCTATGAAGACTCGCTTTCGCT
                     ACGGCTCCGGTGGGTTCCCTTAACCAAGCCACTGCCTATGAGTCGCCGGCTCATTCTT
                     CAACAGGCACGCGGTCAGAGCCCCGGGCTCCTCCCACTGCTTGGGAGCTTACGGTTTC
                     ATGTTCTATTTCACTCCCCGATGGGGGTTCTTTTCACCCTTCCCTCACGGTACTACTT
                     CGCTATCGGTCACCCAGGAGTATTTAGCCTTGCAAGGTGGTCCTTGCTGATTCACACG
                     GGATTCCACGTGCCCCATGCTACTCGGGTCAGAGCATAAGCTAGTGATGCTTTCGGCT
                     ACTGGACTCTCGCCATCTAGGGTGCAGTACTCCACCGCTTCGCCTAGCAGCACGACGC
                     TTGTATTGCTCTCCCACAACCCCGTTTTCACGGTTTAGGCTGCTCCCATTTCGCTCGC
                     CGCTACTACGGGAATCGCTTTTGCTTTCTTTTCCTCTGGCTACTAAGATGTTTCAGTT
                     CGCCAGGTTGTCTCTTGCCTGCCCATGGATTCAGCAGCAGTTTTAAAGGTTGACCTAT
                     TCGGGAATCTCCGGATCTATGCTTATTTTCAACTCCCCGAAGCATTTCGTCGCTTACT
                     ACGCCCTTCCTCGTCTCTGGGTGCCTAGGTATCCACCGTAAGCCTTTCCTCGTTTGAA
                     CCTCGCCCTTAACTTTAAGAACTTTAAGGCTATGCCATCCTAAGGTGCTGCTAAATGG
                     ATGGATCTTATCAACGTCCATGAATGATAAATCATAGATCGAACCGCCGAATCGGAAA
                     AATTGGGTACTATCATATAGCTTTGTATCGGCTAAGTTCACGAGTTGGAGATAAGCGG
                     ACTCGAACCGCTGACATCCGCCGCAGGGTAAACCACCGCCTCTCAGGTCCCCCGACTG
                     ATTCTACCATAGAGGCCAACGATAGACAATAACTCCCCCCCGAACACAGCTTACAACT
                     TTCATCGTACTGTGCTCTCCAAAGAGCAACTCTTCTCAAAATCTCACTCAAAAGGTGC
                     TGAGTTGGAATCCCATTCTAACTAAGGATTCTTGTGGTTCCGGAGGATCCAGCTACAG
                     GAGAACCGGGAACGGAGAGCTTCCCCCCCCCTTTCCGACGACTCTTTGGTCTTAAGAA
                     CGCAAGTTTTAAGAACGAGTGATTGCCCTTCTCCGACCCTTACTGCCCAACCTGAGAG
                     CGAACAGCTAATGCGTTCCACTTATTGATTATTGAACAGGGTTCTATGGTCGGTCCGT
                     GACCCCTGGATGCCGAAGGCGTCCTTGGGGTGATCTCGTAGTTCCTACGGGGTGGAGA
                     TGATGGGGTCGGTCCATGGATTTTCCTTCCTTTTTCCGCATTTCGCTCAAAGGGTTGA
                     AGGGAGATAGTGCATCAAGCTGTTCGCAAGGCCAACTTGATCCTCTTCCCCAGAGATC
                     CCAGATGAGGGAACCCTAGGAGAGCCGCCGACTCCAACTAGCGTCCATGTACGATCCA
                     TACTGGATCTGACCAACTGCCCATCCTACCTCCTCTACGTTCTTGACAGCCCATCTTT
                     GTCTCAGTAGAGTCTTTCAGTGGCATGTTTCGGTCCTCTTCCCCATTACTTAGAAAAA
                     GTGAGCCACCGGTTCAGGTACAAGATACTATCATTACCGCCTGGACAATTAGACATCC
                     AACCCGTAATCGCAACGACCCAATTGCAAGAGCGGAGCTCTACCAACTGAGCTATATC
                     CCCCCGAGCCAAGTGGAGCATGCATGAAGGAGTCAGATGCTTCTTCTATTCTTTTCCC
                     TGGCGCAGCTGGGCCATCCTGGACTTGAACCAGAGACCTCGCCCGTGAAGTAAATCAT
                     CGCACCTACGGTCCAACCAATTGGGAGAGAATCAATAGATTCCTTTTCGGGAGCGATT
                     CATCCTTCCCGAACGCAGCATACAACTCTCCGTTGTACTGCGCTCTCCAAGTGTGCTT
                     GTTCCCCCCTTCTTCCTTACCATGGCAAGTCTTTGTGAAAGAACTCCGATGAGAAGAA
                     AAAAGAAGGCGTTAAGAGGCCCTCCTGGCCCAACCCTAGACACTCTAAGATCCTTTTT
                     CAAACCTGCTCCCATTTCGAGTCAAGAGATAGATAAATAGACACATCCCATTGCACCG
                     ATCGGGGGCGTTCGTAGTGACTGAGGGGGTCGAAGACCAAGAAGTGAGTTATTTATAC
                     CAAGCATTCTTCTTACGGCTAGATCCAATCTCCTGGTCCCTGCGGAAAGGAAAAAGAA
                     TTTCACGCTTTTCCTTTCGGTAAGGGAGGATTAGGGAAATCCTATTGATTGCAGCTTT
                     CTCCAGACCTCCGGGAAAAGCATGAAAAAAAAAAACGGCTCGAATGGTACGATCCCTC
                     CGTCACCCCAGAATGAAAGGGGTGATCTCGTAGTTCTTGGTCTGTGAAGATGCGTTGT
                     TAGGTGCTCCATTTTTTTCCCATTGAGGCCGAACCTAAACCTGTGCTCGAGAGATAGC
                     TGTCCATACACTGATAAGGGATGTATGGATTCTCGAGAAGAGAGGAGCCATGGTGGTC
                     CCCCCCGGACCGCCCGGATCCCACGAGTGAATCGAAAGTTGGATCTACATTGGATCTC
                     ACCTGAATCGCCCCATCTATCCTCCTGAGGAGAAGTTTGGTTTCAAACCCCGGTTCGA
                     ACAGGAGGAGTACGCCATGCTAATGTGCCTTGGATGATCCACATCTCAGGGTCAGGCG
                     CCGATGAGCACATTGAACTATCCATGTGGCTGAGAGCCCTCACAGCCCAGGCACAACG
                     ACGCAATTATCAGGGGCGCGCTCTACCACTGAGCTAATAGCCCGTCGTGCGAGCCTCC
                     CGCTGGGGGCCCGCTATGCCAAAAGCGAGAGAAACCCCATCCCTCTCTTTCCTTTTTT
                     CGCCCCCATATCGCCACACGGGGGGACATGGGGACGTAAAAAAGGGGATCCTATCAAC
                     TTGTTCCGACCTGGGATAATAAGCTCATGAGCTTGGTCTTACTTCACCGTCGAGAAAC
                     GAAAGAAGACTTCCATCTCCAAGTTTCACTCAGACGTAGCTCCCTTCTTTTTGGGTGT
                     GAAGCAGTGTCAAACCAAAATACCCAACAAACATTAGCTCTCCCTGAAAAGGAGGTGA
                     TCCAGCCGCACCTTCCAGTACGGCTACCTTGTTACGACTTCACTCCAGTCACTAGCCC
                     TGCCTTCGGCATCCCCCTCCTTGCGGTTAAGGTAACGACTTCGGGCATGGCCAGCTCC
                     CATAGTGTGACGGGCGGTGTGTACAAGGCCCGGGAACGAATTCACCGCCGTATGGCTG
                     ACCGGCGATTACTAGCGATTCCGGCTTCATGCAGGCGAGTTGCAGCCTGCAATCCGAA
                     CTGAGGACGGGTTTTTGGAGTTAGCTCACCCTCGCGGGATCGCGACCCTTTGTCCCGG
                     CCATTGTAGCACGTGTGTCGCCCAGGGCATAAGGGGCATGATGACTTGACGTCATCCT
                     CACCTTCCTCCGGCTTATCACCGGCAGTCTGTTCAGGGTTCCAAACTAAATGATGGCA
                     ACTAAACACGAGGGTTGCGCTCGTTGCGGGACTTAACCCAACACCTTACGGCACGAGC
                     TGACGACAGCCATGCACCACCTGTGTCCGCGTTCCCGAAGGCACCCCTCTCTTTCAAG
                     AGGATTCGCGGCATGTCAAGCCCTGGTAAGGTTCTTCGCTTTGCATCGAATTAAACCA
                     CATGCTCCACCGCTTGTGCGGGCCCCCGTCAATTCCTTTGAGTTTCATTCTTGCGAAC
                     GTACTCCCCAGGCGGGATACTTAACGCGTTAGCTACAGCACTGCACGGGTCGATACGC
                     ACAGCGCCTAGTATCCATCGTTTACGGCTAGGACTACTGGGGTATCTAATCCCATTCG
                     CTCCCCTAGCTTTCGTCTCTCAGTGTCAGTGTCGGCCCAGCAGAGTGCTTTCGCCGTT
                     GGTGTTCTTTCCGATCTCTACGCATTTCACCGCTCCACCGGAAATTCCCTCTGCCCCT
                     ACCGTACTCCAGCTTGGTAGTTTCCACCGCCTGTCCAGGGTTGAGCCCTGGGATTTGA
                     CGGCGGACTTAAAAAGCCACCTACAGACGCTTTACGCCCAATCATTCCGGATAACGCT
                     TGCATCCTCTGTATTACCGCGGCTGCTGGCACAGAGTTAGCCGATGCTTATTCCCCAG
                     ATACCGTCATTGCTTCTTCTCCGGGAAAAGAAGTTCACGACCCGTGGGCCTTCTACCT
                     CCACGCGGCATTGCTCCGTCAGGCTTTCGCCCATTGCGGAAAATTCCCCACTGCTGCC
                     TCCCGTAGGAGTCTGGGCCGTGTCTCAGTCCCAGTGTGGCTGATCATCCTCTCGGACC
                     AGCTACTGATCATCGCCTTGGTAAGCTATTGCCTCACCAACTAGCTAATCAGACGCGA
                     GCCCCTCCTCGGGCGGATTCCTCCTTTTGCTCCTCAGCCTACGGGGTATTAGCAGCCG
                     TTTCCAGCTGTTGTTCCCCTCCCAAGGGCAGGTTCTTACGCGTTACTCACCCGTCCGC
                     CACTGGAAACACCACTTCCCGTCCGACTTGCATGTGTTAAGCATGCCGCCAGCGTTCA
                     TCCTGAGCCAGGATCGAACTCTCCATGAGATTCATAGTTGCATTACTTATAGCTTCCT
                     TGTTCGTAGACAAAGCGGATTCGGAATTGTCTTTCATTCCAAGGCCTAACTTGTATCC
                     ATGCGCTTCATATTCGCCCGGAGTTCGCTCCCAGAAATATAGCCATCCCTGCCCCCTC
                     ACGTCAATCCCACAAGCCTCTTATCCATTCTCGTTCAATCACGGCCAAAACCCAAACG
                     CTCACATTGGGTTTGATGAACGTAGAATATGGAGAATATTCCTCCATATTCCCTTTGT
                     TTGTCTATCAACCATTCAGCCGCTTCTTTATAGAAAGAACTGTTATTTCCATGCCGCC
                     TCACCTCTTTTATTTTTTCTAACCAAAGGCTTTCATCTTCTTTCCGCAGGAGGACTTC
                     CGCTACTTGCTCCCAGTATTTGTTTTCTATGAAGACTGGTATTGTGTAGAGGCAGAGA
                     ATTTTTTCACGAATTGGGGTCTTGCTGCTATGTGCCTTCGACAGTTCCAATCCCAGGG
                     CCGGTTTAAGAACCGTATATATTTTAGACTGTCTGTATTTTGTCTCTTTTTTTATGAA
                     ATTTTCATCTTCTTTTCTCTTCAGTTTCTCCTTCCTTATTGCTTCCATTTTCTTCTCA
                     AAATCTAATATCCTATTACTTGATTTTTTTAGTTCTGATCGGAGTTCAGAAGATCTAC
                     TTGGTAGTACCGCTTCAGATCTACTTGGTAGTAGTAGTACCGGTTCAGATCTACTTGG
                     TAGTAGTGGTTTATAACTACTACTACTGCTTGGTAAGGCAGCTTTTTTACAACAACTC
                     TTGGAGGGTCCTACTTCTTTGGATAAGGGAGAACCAGGTCTTACCCTACTCCTTCCGG
                     TCTCCGTTGGATCAATGTCCAACGCGTCCATTGCATGTGCTCTATCAGAAAGAAACCC
                     CTTGTTCATGAAACGCCATTTCATGTTAAATCCAAGAAAGTAGGGGATAAAAAGAAAC
                     TCTAATATTATAAATATTAGAAAGTATCCTAAGACAAAGAAACTCTAATATTATAAAT
                     ATTAGAAATTATAAATATTAGAAATAAATATTAGAAAGTATCCTAAGACGCGGAAAAA
                     TATTTCAAACCGTGAATACCTTTGATTAGTCATGTTTCGATGGATATGCATAAGAAAT
                     ATAAATTTTTTTTATGACTATTTATAACTTATATATGCAATTTTTTAAATTTTTTGAT
                     TTGGTTGGCACAGGGTCAGG"
     tRNA            complement(14..88)
                     /gene="trnH-GUG"
                     /locus_tag="AZ342_gt001"
                     /product="tRNA-His"
                     /db_xref="GeneID:26892609"
                     /standard_name="trnH-GUG tRNA"
     gene            complement(14..88)
                     /gene="trnH-GUG"
                     /locus_tag="AZ342_gt001"
                     /db_xref="GeneID:26892609"
                     /standard_name="trnH-GUG gene"
     CDS             complement(268..1329)
                     /gene="psbA"
                     /locus_tag="AZ342_gp089"
                     /codon_start=1
                     /transl_table=11
                     /product="PsbA"
                     /protein_id="YP_009232979.1"
                     /db_xref="GI:1002162925"
                     /db_xref="GeneID:26892639"
                     /standard_name="psbA CDS"
     gene            complement(268..1329)
                     /gene="psbA"
                     /locus_tag="AZ342_gp089"
                     /db_xref="GeneID:26892639"
                     /standard_name="psbA gene"
     tRNA            join(complement(4085..4121),complement(1530..1564))
                     /gene="trnK-UUU"
                     /locus_tag="AZ342_gt002"
                     /product="tRNA-Lys"
                     /db_xref="GeneID:26892577"
                     /standard_name="trnK-UUU tRNA"
     gene            complement(1530..4121)
                     /gene="trnK-UUU"
                     /locus_tag="AZ342_gt002"
                     /db_xref="GeneID:26892577"
                     /standard_name="trnK-UUU gene"
     CDS             complement(1831..3348)
                     /gene="matK"
                     /locus_tag="AZ342_gp088"
                     /codon_start=1
                     /transl_table=11
                     /product="maturase K"
                     /protein_id="YP_009232980.1"
                     /db_xref="GI:1002162902"
                     /db_xref="GeneID:26892644"
                     /standard_name="matK CDS"
     gene            complement(1831..3348)
                     /gene="matK"
                     /locus_tag="AZ342_gp088"
                     /db_xref="GeneID:26892644"
                     /standard_name="matK gene"
     CDS             join(complement(5694..5733),complement(4646..4842))
                     /gene="rps16"
                     /locus_tag="AZ342_gp087"
                     /codon_start=1
                     /transl_table=11
                     /product="ribosomal protein S16"
                     /protein_id="YP_009232981.1"
                     /db_xref="GI:1002162961"
                     /db_xref="GeneID:26892553"
                     /standard_name="rps16 CDS"
     gene            complement(4646..5733)
                     /gene="rps16"
                     /locus_tag="AZ342_gp087"
                     /db_xref="GeneID:26892553"
                     /standard_name="rps16 gene"
     tRNA            complement(6988..7059)
                     /gene="trnQ-UUG"
                     /locus_tag="AZ342_gt003"
                     /product="tRNA-Gln"
                     /db_xref="GeneID:26892613"
                     /standard_name="trnQ-UUG tRNA"
     gene            complement(6988..7059)
                     /gene="trnQ-UUG"
                     /locus_tag="AZ342_gt003"
                     /db_xref="GeneID:26892613"
                     /standard_name="trnQ-UUG gene"
     CDS             7410..7595
                     /gene="psbK"
                     /locus_tag="AZ342_gp086"
                     /codon_start=1
                     /transl_table=11
                     /product="PsbK"
                     /protein_id="YP_009232982.1"
                     /db_xref="GI:1002162934"
                     /db_xref="GeneID:26892653"
                     /standard_name="psbK CDS"
     gene            7410..7595
                     /gene="psbK"
                     /locus_tag="AZ342_gp086"
                     /db_xref="GeneID:26892653"
                     /standard_name="psbK gene"
     CDS             7883..7993
                     /gene="psbI"
                     /locus_tag="AZ342_gp085"
                     /codon_start=1
                     /transl_table=11
                     /product="PsbI"
                     /protein_id="YP_009232983.1"
                     /db_xref="GI:1002162932"
                     /db_xref="GeneID:26892586"
                     /standard_name="psbI CDS"
     gene            7883..7993
                     /gene="psbI"
                     /locus_tag="AZ342_gp085"
                     /db_xref="GeneID:26892586"
                     /standard_name="psbI gene"
     tRNA            complement(8143..8221)
                     /gene="trnS-GCU"
                     /locus_tag="AZ342_gt004"
                     /product="tRNA-Ser"
                     /db_xref="GeneID:26892584"
                     /standard_name="trnS-GCU tRNA"
     gene            complement(8143..8221)
                     /gene="trnS-GCU"
                     /locus_tag="AZ342_gt004"
                     /db_xref="GeneID:26892584"
                     /standard_name="trnS-GCU gene"
     tRNA            join(8760..8782,9493..9540)
                     /gene="trnG-UCC"
                     /locus_tag="AZ342_gt005"
                     /product="tRNA-Gly"
                     /db_xref="GeneID:26892657"
                     /standard_name="trnG-UCC tRNA"
     gene            8760..9540
                     /gene="trnG-UCC"
                     /locus_tag="AZ342_gt005"
                     /db_xref="GeneID:26892657"
                     /standard_name="trnG-UCC gene"
     tRNA            9672..9743
                     /gene="trnR-UCU"
                     /locus_tag="AZ342_gt006"
                     /product="tRNA-Arg"
                     /db_xref="GeneID:26892637"
                     /standard_name="trnR-UCU tRNA"
     gene            9672..9743
                     /gene="trnR-UCU"
                     /locus_tag="AZ342_gt006"
                     /db_xref="GeneID:26892637"
                     /standard_name="trnR-UCU gene"
     CDS             complement(9856..11379)
                     /gene="atpA"
                     /locus_tag="AZ342_gp084"
                     /codon_start=1
                     /transl_table=11
                     /product="AtpA"
                     /protein_id="YP_009232984.1"
                     /db_xref="GI:1002162892"
                     /db_xref="GeneID:26892656"
                     /standard_name="atpA CDS"
     gene            complement(9856..11379)
                     /gene="atpA"
                     /locus_tag="AZ342_gp084"
                     /db_xref="GeneID:26892656"
                     /standard_name="atpA gene"
     CDS             join(complement(12546..12690),complement(11428..11828))
                     /gene="atpF"
                     /locus_tag="AZ342_gp083"
                     /codon_start=1
                     /transl_table=11
                     /product="AtpF"
                     /protein_id="YP_009232985.1"
                     /db_xref="GI:1002162895"
                     /db_xref="GeneID:26892543"
                     /standard_name="atpF CDS"
     gene            complement(11428..12690)
                     /gene="atpF"
                     /locus_tag="AZ342_gp083"
                     /db_xref="GeneID:26892543"
                     /standard_name="atpF gene"
     CDS             complement(13007..13252)
                     /gene="atpH"
                     /locus_tag="AZ342_gp082"
                     /codon_start=1
                     /transl_table=11
                     /product="AtpH"
                     /protein_id="YP_009232986.1"
                     /db_xref="GI:1002162896"
                     /db_xref="GeneID:26892546"
                     /standard_name="atpH CDS"
     gene            complement(13007..13252)
                     /gene="atpH"
                     /locus_tag="AZ342_gp082"
                     /db_xref="GeneID:26892546"
                     /standard_name="atpH gene"
     CDS             complement(14396..15139)
                     /gene="atpI"
                     /locus_tag="AZ342_gp081"
                     /codon_start=1
                     /transl_table=11
                     /product="AtpI"
                     /protein_id="YP_009232987.1"
                     /db_xref="GI:1002162897"
                     /db_xref="GeneID:26892547"
                     /standard_name="atpI CDS"
     gene            complement(14396..15139)
                     /gene="atpI"
                     /locus_tag="AZ342_gp081"
                     /db_xref="GeneID:26892547"
                     /standard_name="atpI gene"
     CDS             complement(15417..16127)
                     /gene="rps2"
                     /locus_tag="AZ342_gp080"
                     /codon_start=1
                     /transl_table=11
                     /product="ribosomal protein S2"
                     /protein_id="YP_009232988.1"
                     /db_xref="GI:1002162965"
                     /db_xref="GeneID:26892548"
                     /standard_name="rps2 CDS"
     gene            complement(15417..16127)
                     /gene="rps2"
                     /locus_tag="AZ342_gp080"
                     /db_xref="GeneID:26892548"
                     /standard_name="rps2 gene"
     CDS             complement(16337..20497)
                     /gene="rpoC2"
                     /locus_tag="AZ342_gp079"
                     /codon_start=1
                     /transl_table=11
                     /product="RpoC2"
                     /protein_id="YP_009232989.1"
                     /db_xref="GI:1002162955"
                     /db_xref="GeneID:26892616"
                     /standard_name="rpoC2 CDS"
     gene            complement(16337..20497)
                     /gene="rpoC2"
                     /locus_tag="AZ342_gp079"
                     /db_xref="GeneID:26892616"
                     /standard_name="rpoC2 gene"
     CDS             join(complement(23086..23517),complement(20721..22325))
                     /gene="rpoC1"
                     /locus_tag="AZ342_gp078"
                     /codon_start=1
                     /transl_table=11
                     /product="RpoC1"
                     /protein_id="YP_009232990.1"
                     /db_xref="GI:1002162954"
                     /db_xref="GeneID:26892607"
                     /standard_name="rpoC1 CDS"
     gene            complement(20721..23517)
                     /gene="rpoC1"
                     /locus_tag="AZ342_gp078"
                     /db_xref="GeneID:26892607"
                     /standard_name="rpoC1 gene"
     CDS             complement(23544..26756)
                     /gene="rpoB"
                     /locus_tag="AZ342_gp077"
                     /codon_start=1
                     /transl_table=11
                     /product="RpoB"
                     /protein_id="YP_009232991.1"
                     /db_xref="GI:1002162953"
                     /db_xref="GeneID:26892606"
                     /standard_name="rpoB CDS"
     gene            complement(23544..26756)
                     /gene="rpoB"
                     /locus_tag="AZ342_gp077"
                     /db_xref="GeneID:26892606"
                     /standard_name="rpoB gene"
     tRNA            27973..28043
                     /gene="trnC-GCA"
                     /locus_tag="AZ342_gt007"
                     /product="tRNA-Cys"
                     /db_xref="GeneID:26892605"
                     /standard_name="trnC-GCA tRNA"
     gene            27973..28043
                     /gene="trnC-GCA"
                     /locus_tag="AZ342_gt007"
                     /db_xref="GeneID:26892605"
                     /standard_name="trnC-GCA gene"
     CDS             28739..28828
                     /gene="petN"
                     /locus_tag="AZ342_gp076"
                     /codon_start=1
                     /transl_table=11
                     /product="PetN"
                     /protein_id="YP_009232992.1"
                     /db_xref="GI:1002162919"
                     /db_xref="GeneID:26892632"
                     /standard_name="petN CDS"
     gene            28739..28828
                     /gene="petN"
                     /locus_tag="AZ342_gp076"
                     /db_xref="GeneID:26892632"
                     /standard_name="petN gene"
     CDS             complement(29976..30092)
                     /gene="psbM"
                     /locus_tag="AZ342_gp075"
                     /codon_start=1
                     /transl_table=11
                     /product="PsbM"
                     /protein_id="YP_009232993.1"
                     /db_xref="GI:1002162936"
                     /db_xref="GeneID:26892571"
                     /standard_name="psbM CDS"
     gene            complement(29976..30092)
                     /gene="psbM"
                     /locus_tag="AZ342_gp075"
                     /db_xref="GeneID:26892571"
                     /standard_name="psbM gene"
     tRNA            complement(30784..30857)
                     /gene="trnD-GUC"
                     /locus_tag="AZ342_gt008"
                     /product="tRNA-Asp"
                     /db_xref="GeneID:26892588"
                     /standard_name="trnD-GUC tRNA"
     gene            complement(30784..30857)
                     /gene="trnD-GUC"
                     /locus_tag="AZ342_gt008"
                     /db_xref="GeneID:26892588"
                     /standard_name="trnD-GUC gene"
     tRNA            complement(30978..31061)
                     /gene="trnY-GUA"
                     /locus_tag="AZ342_gt009"
                     /product="tRNA-Tyr"
                     /db_xref="GeneID:26892633"
                     /standard_name="trnY-GUA tRNA"
     gene            complement(30978..31061)
                     /gene="trnY-GUA"
                     /locus_tag="AZ342_gt009"
                     /db_xref="GeneID:26892633"
                     /standard_name="trnY-GUA gene"
     tRNA            complement(31138..31210)
                     /gene="trnE-UUC"
                     /locus_tag="AZ342_gt010"
                     /product="tRNA-Glu"
                     /db_xref="GeneID:26892666"
                     /standard_name="trnE-UUC tRNA"
     gene            complement(31138..31210)
                     /gene="trnE-UUC"
                     /locus_tag="AZ342_gt010"
                     /db_xref="GeneID:26892666"
                     /standard_name="trnE-UUC gene"
     tRNA            32013..32084
                     /gene="trnT-GGU"
                     /locus_tag="AZ342_gt011"
                     /product="tRNA-Thr"
                     /db_xref="GeneID:26892634"
                     /standard_name="trnT-GGU tRNA"
     gene            32013..32084
                     /gene="trnT-GGU"
                     /locus_tag="AZ342_gt011"
                     /db_xref="GeneID:26892634"
                     /standard_name="trnT-GGU gene"
     CDS             33512..34573
                     /gene="psbD"
                     /locus_tag="AZ342_gp074"
                     /codon_start=1
                     /transl_table=11
                     /product="PsbD"
                     /protein_id="YP_009232994.1"
                     /db_xref="GI:1002162928"
                     /db_xref="GeneID:26892660"
                     /standard_name="psbD CDS"
     gene            33512..34573
                     /gene="psbD"
                     /locus_tag="AZ342_gp074"
                     /db_xref="GeneID:26892660"
                     /standard_name="psbD gene"
     CDS             34521..35955
                     /gene="psbC"
                     /locus_tag="AZ342_gp073"
                     /codon_start=1
                     /transl_table=11
                     /product="PsbC"
                     /protein_id="YP_009232995.1"
                     /db_xref="GI:1002162927"
                     /db_xref="GeneID:26892580"
                     /standard_name="psbC CDS"
     gene            34521..35955
                     /gene="psbC"
                     /locus_tag="AZ342_gp073"
                     /db_xref="GeneID:26892580"
                     /standard_name="psbC gene"
     tRNA            complement(36189..36281)
                     /gene="trnS-UGA"
                     /locus_tag="AZ342_gt012"
                     /product="tRNA-Ser"
                     /db_xref="GeneID:26892579"
                     /standard_name="trnS-UGA tRNA"
     gene            complement(36189..36281)
                     /gene="trnS-UGA"
                     /locus_tag="AZ342_gt012"
                     /db_xref="GeneID:26892579"
                     /standard_name="trnS-UGA gene"
     CDS             36659..36847
                     /gene="psbZ"
                     /locus_tag="AZ342_gp072"
                     /codon_start=1
                     /transl_table=11
                     /product="PsbZ"
                     /protein_id="YP_009232996.1"
                     /db_xref="GI:1002162939"
                     /db_xref="GeneID:26892659"
                     /standard_name="psbZ CDS"
     gene            36659..36847
                     /gene="psbZ"
                     /locus_tag="AZ342_gp072"
                     /db_xref="GeneID:26892659"
                     /standard_name="psbZ gene"
     tRNA            37145..37215
                     /gene="trnG-UCC"
                     /locus_tag="AZ342_gt013"
                     /product="tRNA-Gly"
                     /db_xref="GeneID:26892591"
                     /standard_name="trnG-UCC tRNA"
     gene            37145..37215
                     /gene="trnG-UCC"
                     /locus_tag="AZ342_gt013"
                     /db_xref="GeneID:26892591"
                     /standard_name="trnG-UCC gene"
     tRNA            complement(37403..37476)
                     /gene="trnfM-CAU"
                     /locus_tag="AZ342_gt014"
                     /product="tRNA-Met"
                     /db_xref="GeneID:26892638"
                     /standard_name="trnfM-CAU tRNA"
     gene            complement(37403..37476)
                     /gene="trnfM-CAU"
                     /locus_tag="AZ342_gt014"
                     /db_xref="GeneID:26892638"
                     /standard_name="trnfM-CAU gene"
     CDS             complement(37641..37943)
                     /gene="rps14"
                     /locus_tag="AZ342_gp071"
                     /codon_start=1
                     /transl_table=11
                     /product="ribosomal protein S14"
                     /protein_id="YP_009232997.1"
                     /db_xref="GI:1002162959"
                     /db_xref="GeneID:26892636"
                     /standard_name="rps14 CDS"
     gene            complement(37641..37943)
                     /gene="rps14"
                     /locus_tag="AZ342_gp071"
                     /db_xref="GeneID:26892636"
                     /standard_name="rps14 gene"
     CDS             complement(38066..40270)
                     /gene="psaB"
                     /locus_tag="AZ342_gp070"
                     /codon_start=1
                     /transl_table=11
                     /product="PsaB"
                     /protein_id="YP_009232998.1"
                     /db_xref="GI:1002162921"
                     /db_xref="GeneID:26892611"
                     /standard_name="psaB CDS"
     gene            complement(38066..40270)
                     /gene="psaB"
                     /locus_tag="AZ342_gp070"
                     /db_xref="GeneID:26892611"
                     /standard_name="psaB gene"
     CDS             complement(40296..42548)
                     /gene="psaA"
                     /locus_tag="AZ342_gp069"
                     /codon_start=1
                     /transl_table=11
                     /product="PsaA"
                     /protein_id="YP_009232999.1"
                     /db_xref="GI:1002162920"
                     /db_xref="GeneID:26892573"
                     /standard_name="psaA CDS"
     gene            complement(40296..42548)
                     /gene="psaA"
                     /locus_tag="AZ342_gp069"
                     /db_xref="GeneID:26892573"
                     /standard_name="psaA gene"
     CDS             join(complement(45151..45276),complement(44200..44427),
                     complement(43253..43405))
                     /gene="ycf3"
                     /locus_tag="AZ342_gp068"
                     /codon_start=1
                     /transl_table=11
                     /product="Ycf3"
                     /protein_id="YP_009233000.1"
                     /db_xref="GI:1002162977"
                     /db_xref="GeneID:26892572"
                     /standard_name="ycf3 CDS"
     gene            complement(43253..45276)
                     /gene="ycf3"
                     /locus_tag="AZ342_gp068"
                     /db_xref="GeneID:26892572"
                     /standard_name="ycf3 gene"
     tRNA            46103..46189
                     /gene="trnS-GGA"
                     /locus_tag="AZ342_gt015"
                     /product="tRNA-Ser"
                     /db_xref="GeneID:26892673"
                     /standard_name="trnS-GGA tRNA"
     gene            46103..46189
                     /gene="trnS-GGA"
                     /locus_tag="AZ342_gt015"
                     /db_xref="GeneID:26892673"
                     /standard_name="trnS-GGA gene"
     CDS             complement(46502..47107)
                     /gene="rps4"
                     /locus_tag="AZ342_gp067"
                     /codon_start=1
                     /transl_table=11
                     /product="ribosomal protein S4"
                     /protein_id="YP_009233001.1"
                     /db_xref="GI:1002162967"
                     /db_xref="GeneID:26892658"
                     /standard_name="rps4 CDS"
     gene            complement(46502..47107)
                     /gene="rps4"
                     /locus_tag="AZ342_gp067"
                     /db_xref="GeneID:26892658"
                     /standard_name="rps4 gene"
     tRNA            complement(47455..47527)
                     /gene="trnT-UGU"
                     /locus_tag="AZ342_gt016"
                     /product="tRNA-Thr"
                     /db_xref="GeneID:26892618"
                     /standard_name="trnT-UGU tRNA"
     gene            complement(47455..47527)
                     /gene="trnT-UGU"
                     /locus_tag="AZ342_gt016"
                     /db_xref="GeneID:26892618"
                     /standard_name="trnT-UGU gene"
     tRNA            join(48293..48327,48836..48885)
                     /gene="trnL-UAA"
                     /locus_tag="AZ342_gt017"
                     /product="tRNA-Leu"
                     /db_xref="GeneID:26892661"
                     /standard_name="trnL-UAA tRNA"
     gene            48293..48885
                     /gene="trnL-UAA"
                     /locus_tag="AZ342_gt017"
                     /db_xref="GeneID:26892661"
                     /standard_name="trnL-UAA gene"
     tRNA            49240..49312
                     /gene="trnF-GAA"
                     /locus_tag="AZ342_gt018"
                     /product="tRNA-Phe"
                     /db_xref="GeneID:26892647"
                     /standard_name="trnF-GAA tRNA"
     gene            49240..49312
                     /gene="trnF-GAA"
                     /locus_tag="AZ342_gt018"
                     /db_xref="GeneID:26892647"
                     /standard_name="trnF-GAA gene"
     CDS             complement(49709..50185)
                     /gene="ndhJ"
                     /locus_tag="AZ342_gp066"
                     /codon_start=1
                     /transl_table=11
                     /product="NdhJ"
                     /protein_id="YP_009233002.1"
                     /db_xref="GI:1002162912"
                     /db_xref="GeneID:26892635"
                     /standard_name="ndhJ CDS"
     gene            complement(49709..50185)
                     /gene="ndhJ"
                     /locus_tag="AZ342_gp066"
                     /db_xref="GeneID:26892635"
                     /standard_name="ndhJ gene"
     CDS             complement(50310..50979)
                     /gene="ndhK"
                     /locus_tag="AZ342_gp065"
                     /codon_start=1
                     /transl_table=11
                     /product="NdhK"
                     /protein_id="YP_009233003.1"
                     /db_xref="GI:1002162913"
                     /db_xref="GeneID:26892564"
                     /standard_name="ndhK CDS"
     gene            complement(50310..50979)
                     /gene="ndhK"
                     /locus_tag="AZ342_gp065"
                     /db_xref="GeneID:26892564"
                     /standard_name="ndhK gene"
     CDS             complement(51026..51388)
                     /gene="ndhC"
                     /locus_tag="AZ342_gp064"
                     /codon_start=1
                     /transl_table=11
                     /product="NdhC"
                     /protein_id="YP_009233004.1"
                     /db_xref="GI:1002162905"
                     /db_xref="GeneID:26892565"
                     /standard_name="ndhC CDS"
     gene            complement(51026..51388)
                     /gene="ndhC"
                     /locus_tag="AZ342_gp064"
                     /db_xref="GeneID:26892565"
                     /standard_name="ndhC gene"
     tRNA            join(complement(53054..53092),complement(52451..52485))
                     /gene="trnV-UAC"
                     /locus_tag="AZ342_gt019"
                     /product="tRNA-Val"
                     /db_xref="GeneID:26892557"
                     /standard_name="trnV-UAC tRNA"
     gene            complement(52451..53092)
                     /gene="trnV-UAC"
                     /locus_tag="AZ342_gt019"
                     /db_xref="GeneID:26892557"
                     /standard_name="trnV-UAC gene"
     tRNA            53267..53339
                     /gene="trnM-CAU"
                     /locus_tag="AZ342_gt020"
                     /product="tRNA-Met"
                     /db_xref="GeneID:26892664"
                     /standard_name="trnM-CAU tRNA"
     gene            53267..53339
                     /gene="trnM-CAU"
                     /locus_tag="AZ342_gt020"
                     /db_xref="GeneID:26892664"
                     /standard_name="trnM-CAU gene"
     CDS             complement(53526..53948)
                     /gene="atpE"
                     /locus_tag="AZ342_gp063"
                     /codon_start=1
                     /transl_table=11
                     /product="AtpE"
                     /protein_id="YP_009233005.1"
                     /db_xref="GI:1002162894"
                     /db_xref="GeneID:26892649"
                     /standard_name="atpE CDS"
     gene            complement(53526..53948)
                     /gene="atpE"
                     /locus_tag="AZ342_gp063"
                     /db_xref="GeneID:26892649"
                     /standard_name="atpE gene"
     CDS             complement(53945..55441)
                     /gene="atpB"
                     /locus_tag="AZ342_gp062"
                     /codon_start=1
                     /transl_table=11
                     /product="AtpB"
                     /protein_id="YP_009233006.1"
                     /db_xref="GI:1002162893"
                     /db_xref="GeneID:26892545"
                     /standard_name="atpB CDS"
     gene            complement(53945..55441)
                     /gene="atpB"
                     /locus_tag="AZ342_gp062"
                     /db_xref="GeneID:26892545"
                     /standard_name="atpB gene"
     CDS             56213..57640
                     /gene="rbcL"
                     /locus_tag="AZ342_gp061"
                     /codon_start=1
                     /transl_table=11
                     /product="ribulose-1,5-bisphosphate carboxylase/oxygenase
                     large subunit"
                     /protein_id="YP_009233007.1"
                     /db_xref="GI:1002162940"
                     /db_xref="GeneID:26892544"
                     /standard_name="rbcL CDS"
     gene            56213..57640
                     /gene="rbcL"
                     /locus_tag="AZ342_gp061"
                     /db_xref="GeneID:26892544"
                     /standard_name="rbcL gene"
     CDS             58243..59712
                     /gene="accD"
                     /locus_tag="AZ342_gp060"
                     /codon_start=1
                     /transl_table=11
                     /product="acetyl-CoA carboxylase beta subunit"
                     /protein_id="YP_009233008.1"
                     /db_xref="GI:1002162891"
                     /db_xref="GeneID:26892592"
                     /standard_name="accD CDS"
     gene            58243..59712
                     /gene="accD"
                     /locus_tag="AZ342_gp060"
                     /db_xref="GeneID:26892592"
                     /standard_name="accD gene"
     CDS             60130..60240
                     /gene="psaI"
                     /locus_tag="AZ342_gp059"
                     /codon_start=1
                     /transl_table=11
                     /product="PsaI"
                     /protein_id="YP_009233009.1"
                     /db_xref="GI:1002162923"
                     /db_xref="GeneID:26892542"
                     /standard_name="psaI CDS"
     gene            60130..60240
                     /gene="psaI"
                     /locus_tag="AZ342_gp059"
                     /db_xref="GeneID:26892542"
                     /standard_name="psaI gene"
     CDS             60662..61216
                     /gene="ycf4"
                     /locus_tag="AZ342_gp058"
                     /codon_start=1
                     /transl_table=11
                     /product="Ycf4"
                     /protein_id="YP_009233010.1"
                     /db_xref="GI:1002162978"
                     /db_xref="GeneID:26892575"
                     /standard_name="ycf4 CDS"
     gene            60662..61216
                     /gene="ycf4"
                     /locus_tag="AZ342_gp058"
                     /db_xref="GeneID:26892575"
                     /standard_name="ycf4 gene"
     CDS             61911..62600
                     /gene="cemA"
                     /locus_tag="AZ342_gp057"
                     /codon_start=1
                     /transl_table=11
                     /product="CemA"
                     /protein_id="YP_009233011.1"
                     /db_xref="GI:1002162899"
                     /db_xref="GeneID:26892674"
                     /standard_name="cemA CDS"
     gene            61911..62600
                     /gene="cemA"
                     /locus_tag="AZ342_gp057"
                     /db_xref="GeneID:26892674"
                     /standard_name="cemA gene"
     CDS             62847..63809
                     /gene="petA"
                     /locus_tag="AZ342_gp056"
                     /codon_start=1
                     /transl_table=11
                     /product="PetA"
                     /protein_id="YP_009233012.1"
                     /db_xref="GI:1002162914"
                     /db_xref="GeneID:26892550"
                     /standard_name="petA CDS"
     gene            62847..63809
                     /gene="petA"
                     /locus_tag="AZ342_gp056"
                     /db_xref="GeneID:26892550"
                     /standard_name="petA gene"
     CDS             complement(64750..64872)
                     /gene="psbJ"
                     /locus_tag="AZ342_gp055"
                     /codon_start=1
                     /transl_table=11
                     /product="PsbJ"
                     /protein_id="YP_009233013.1"
                     /db_xref="GI:1002162933"
                     /db_xref="GeneID:26892566"
                     /standard_name="psbJ CDS"
     gene            complement(64750..64872)
                     /gene="psbJ"
                     /locus_tag="AZ342_gp055"
                     /db_xref="GeneID:26892566"
                     /standard_name="psbJ gene"
     CDS             complement(65011..65127)
                     /gene="psbL"
                     /locus_tag="AZ342_gp054"
                     /codon_start=1
                     /transl_table=11
                     /product="PsbL"
                     /protein_id="YP_009233014.1"
                     /db_xref="GI:1002162935"
                     /db_xref="GeneID:26892585"
                     /standard_name="psbL CDS"
     gene            complement(65011..65127)
                     /gene="psbL"
                     /locus_tag="AZ342_gp054"
                     /db_xref="GeneID:26892585"
                     /standard_name="psbL gene"
     CDS             complement(65150..65269)
                     /gene="psbF"
                     /locus_tag="AZ342_gp053"
                     /codon_start=1
                     /transl_table=11
                     /product="PsbF"
                     /protein_id="YP_009233015.1"
                     /db_xref="GI:1002162930"
                     /db_xref="GeneID:26892587"
                     /standard_name="psbF CDS"
     gene            complement(65150..65269)
                     /gene="psbF"
                     /locus_tag="AZ342_gp053"
                     /db_xref="GeneID:26892587"
                     /standard_name="psbF gene"
     CDS             complement(65279..65530)
                     /gene="psbE"
                     /locus_tag="AZ342_gp052"
                     /codon_start=1
                     /transl_table=11
                     /product="PsbE"
                     /protein_id="YP_009233016.1"
                     /db_xref="GI:1002162929"
                     /db_xref="GeneID:26892582"
                     /standard_name="psbE CDS"
     gene            complement(65279..65530)
                     /gene="psbE"
                     /locus_tag="AZ342_gp052"
                     /db_xref="GeneID:26892582"
                     /standard_name="psbE gene"
     CDS             66545..66640
                     /gene="petL"
                     /locus_tag="AZ342_gp051"
                     /codon_start=1
                     /transl_table=11
                     /product="PetL"
                     /protein_id="YP_009233017.1"
                     /db_xref="GI:1002162918"
                     /db_xref="GeneID:26892581"
                     /standard_name="petL CDS"
     gene            66545..66640
                     /gene="petL"
                     /locus_tag="AZ342_gp051"
                     /db_xref="GeneID:26892581"
                     /standard_name="petL gene"
     CDS             66793..66906
                     /gene="petG"
                     /locus_tag="AZ342_gp050"
                     /codon_start=1
                     /transl_table=11
                     /product="PetG"
                     /protein_id="YP_009233018.1"
                     /db_xref="GI:1002162916"
                     /db_xref="GeneID:26892570"
                     /standard_name="petG CDS"
     gene            66793..66906
                     /gene="petG"
                     /locus_tag="AZ342_gp050"
                     /db_xref="GeneID:26892570"
                     /standard_name="petG gene"
     tRNA            complement(67036..67109)
                     /gene="trnW-CCA"
                     /locus_tag="AZ342_gt021"
                     /product="tRNA-Trp"
                     /db_xref="GeneID:26892568"
                     /standard_name="trnW-CCA tRNA"
     gene            complement(67036..67109)
                     /gene="trnW-CCA"
                     /locus_tag="AZ342_gt021"
                     /db_xref="GeneID:26892568"
                     /standard_name="trnW-CCA gene"
     tRNA            complement(67254..67327)
                     /gene="trnP-UGG"
                     /locus_tag="AZ342_gt022"
                     /product="tRNA-Pro"
                     /db_xref="GeneID:26892665"
                     /standard_name="trnP-UGG tRNA"
     gene            complement(67254..67327)
                     /gene="trnP-UGG"
                     /locus_tag="AZ342_gt022"
                     /db_xref="GeneID:26892665"
                     /standard_name="trnP-UGG gene"
     CDS             67707..67835
                     /gene="psaJ"
                     /locus_tag="AZ342_gp049"
                     /codon_start=1
                     /transl_table=11
                     /product="PsaJ"
                     /protein_id="YP_009233019.1"
                     /db_xref="GI:1002162924"
                     /db_xref="GeneID:26892652"
                     /standard_name="psaJ CDS"
     gene            67707..67835
                     /gene="psaJ"
                     /locus_tag="AZ342_gp049"
                     /db_xref="GeneID:26892652"
                     /standard_name="psaJ gene"
     CDS             68278..68478
                     /gene="rpl33"
                     /locus_tag="AZ342_gp048"
                     /codon_start=1
                     /transl_table=11
                     /product="ribosomal protein L33"
                     /protein_id="YP_009233020.1"
                     /db_xref="GI:1002162950"
                     /db_xref="GeneID:26892576"
                     /standard_name="rpl33 CDS"
     gene            68278..68478
                     /gene="rpl33"
                     /locus_tag="AZ342_gp048"
                     /db_xref="GeneID:26892576"
                     /standard_name="rpl33 gene"
     CDS             68640..68945
                     /gene="rps18"
                     /locus_tag="AZ342_gp047"
                     /codon_start=1
                     /transl_table=11
                     /product="ribosomal protein S18"
                     /protein_id="YP_009233021.1"
                     /db_xref="GI:1002162962"
                     /db_xref="GeneID:26892602"
                     /standard_name="rps18 CDS"
     gene            68640..68945
                     /gene="rps18"
                     /locus_tag="AZ342_gp047"
                     /db_xref="GeneID:26892602"
                     /standard_name="rps18 gene"
     CDS             complement(69178..69564)
                     /gene="rpl20"
                     /locus_tag="AZ342_gp046"
                     /codon_start=1
                     /transl_table=11
                     /product="ribosomal protein L20"
                     /protein_id="YP_009233022.1"
                     /db_xref="GI:1002162945"
                     /db_xref="GeneID:26892614"
                     /standard_name="rpl20 CDS"
     gene            complement(69178..69564)
                     /gene="rpl20"
                     /locus_tag="AZ342_gp046"
                     /db_xref="GeneID:26892614"
                     /standard_name="rpl20 gene"
     CDS             join(complement(70326..70439),142262..2146,142262..2708)
                     /gene="rps12"
                     /locus_tag="AZ342_gp044"
                     /trans_splicing
                     /codon_start=1
                     /transl_table=11
                     /product="ribosomal protein S12"
                     /protein_id="YP_009233023.1"
                     /db_xref="GI:1002162957"
                     /db_xref="GeneID:26892597"
                     /standard_name="rps12 CDS"
     CDS             join(complement(70326..70439),complement(98292..98523),
                     complement(97730..97755))
                     /gene="rps12"
                     /locus_tag="AZ342_gp045"
                     /trans_splicing
                     /codon_start=1
                     /transl_table=11
                     /product="ribosomal protein S12"
                     /protein_id="YP_009232978.1"
                     /db_xref="GI:1002162900"
                     /db_xref="GeneID:26892675"
                     /standard_name="rps12 CDS"
     gene            join(complement(70326..70439),142262..2708)
                     /gene="rps12"
                     /locus_tag="AZ342_gp044"
                     /trans_splicing
                     /db_xref="GeneID:26892597"
                     /standard_name="rps12 gene"
     gene            join(complement(70326..70439),complement(97730..98523))
                     /gene="rps12"
                     /locus_tag="AZ342_gp045"
                     /trans_splicing
                     /db_xref="GeneID:26892675"
                     /standard_name="rps12 gene"
     CDS             join(complement(72616..72686),complement(71469..71762),
                     complement(70585..70813))
                     /gene="clpP"
                     /locus_tag="AZ342_gp043"
                     /codon_start=1
                     /transl_table=11
                     /product="ClpP"
                     /protein_id="YP_009233024.1"
                     /db_xref="GI:1002162958"
                     /db_xref="GeneID:26892610"
                     /standard_name="clpP CDS"
     gene            complement(70585..72686)
                     /gene="clpP"
                     /locus_tag="AZ342_gp043"
                     /db_xref="GeneID:26892610"
                     /standard_name="clpP gene"
     CDS             73139..74665
                     /gene="psbB"
                     /locus_tag="AZ342_gp042"
                     /codon_start=1
                     /transl_table=11
                     /product="PsbB"
                     /protein_id="YP_009233025.1"
                     /db_xref="GI:1002162926"
                     /db_xref="GeneID:26892551"
                     /standard_name="psbB CDS"
     gene            73139..74665
                     /gene="psbB"
                     /locus_tag="AZ342_gp042"
                     /db_xref="GeneID:26892551"
                     /standard_name="psbB gene"
     CDS             74866..74967
                     /gene="psbT"
                     /locus_tag="AZ342_gp041"
                     /codon_start=1
                     /transl_table=11
                     /product="PsbT"
                     /protein_id="YP_009233026.1"
                     /db_xref="GI:1002162938"
                     /db_xref="GeneID:26892578"
                     /standard_name="psbT CDS"
     gene            74866..74967
                     /gene="psbT"
                     /locus_tag="AZ342_gp041"
                     /db_xref="GeneID:26892578"
                     /standard_name="psbT gene"
     CDS             complement(75054..75185)
                     /gene="psbN"
                     /locus_tag="AZ342_gp040"
                     /codon_start=1
                     /transl_table=11
                     /product="PsbN"
                     /protein_id="YP_009233027.1"
                     /db_xref="GI:1002162937"
                     /db_xref="GeneID:26892590"
                     /standard_name="psbN CDS"
     gene            complement(75054..75185)
                     /gene="psbN"
                     /locus_tag="AZ342_gp040"
                     /db_xref="GeneID:26892590"
                     /standard_name="psbN gene"
     CDS             75288..75509
                     /gene="psbH"
                     /locus_tag="AZ342_gp039"
                     /codon_start=1
                     /transl_table=11
                     /product="PsbH"
                     /protein_id="YP_009233028.1"
                     /db_xref="GI:1002162931"
                     /db_xref="GeneID:26892589"
                     /standard_name="psbH CDS"
     gene            75288..75509
                     /gene="psbH"
                     /locus_tag="AZ342_gp039"
                     /db_xref="GeneID:26892589"
                     /standard_name="psbH gene"
     CDS             join(75638..75643,76383..77024)
                     /gene="petB"
                     /locus_tag="AZ342_gp038"
                     /codon_start=1
                     /transl_table=11
                     /product="PetB"
                     /protein_id="YP_009233029.1"
                     /db_xref="GI:1002162915"
                     /db_xref="GeneID:26892583"
                     /standard_name="petB CDS"
     gene            75638..77024
                     /gene="petB"
                     /locus_tag="AZ342_gp038"
                     /db_xref="GeneID:26892583"
                     /standard_name="petB gene"
     CDS             join(77205..77212,77959..78433)
                     /gene="petD"
                     /locus_tag="AZ342_gp037"
                     /codon_start=1
                     /transl_table=11
                     /product="PetD"
                     /protein_id="YP_009233030.1"
                     /db_xref="GI:1002162917"
                     /db_xref="GeneID:26892567"
                     /standard_name="petD CDS"
     gene            77205..78433
                     /gene="petD"
                     /locus_tag="AZ342_gp037"
                     /db_xref="GeneID:26892567"
                     /standard_name="petD gene"
     CDS             complement(78567..79628)
                     /gene="rpoA"
                     /locus_tag="AZ342_gp036"
                     /codon_start=1
                     /transl_table=11
                     /product="RpoA"
                     /protein_id="YP_009233031.1"
                     /db_xref="GI:1002162952"
                     /db_xref="GeneID:26892569"
                     /standard_name="rpoA CDS"
     gene            complement(78567..79628)
                     /gene="rpoA"
                     /locus_tag="AZ342_gp036"
                     /db_xref="GeneID:26892569"
                     /standard_name="rpoA gene"
     CDS             complement(79696..80112)
                     /gene="rps11"
                     /locus_tag="AZ342_gp035"
                     /codon_start=1
                     /transl_table=11
                     /product="ribosomal protein S11"
                     /protein_id="YP_009233032.1"
                     /db_xref="GI:1002162956"
                     /db_xref="GeneID:26892604"
                     /standard_name="rps11 CDS"
     gene            complement(79696..80112)
                     /gene="rps11"
                     /locus_tag="AZ342_gp035"
                     /db_xref="GeneID:26892604"
                     /standard_name="rps11 gene"
     CDS             complement(80224..80337)
                     /gene="rpl36"
                     /locus_tag="AZ342_gp034"
                     /codon_start=1
                     /transl_table=11
                     /product="ribosomal protein L36"
                     /protein_id="YP_009233033.1"
                     /db_xref="GI:1002162951"
                     /db_xref="GeneID:26892608"
                     /standard_name="rpl36 CDS"
     gene            complement(80224..80337)
                     /gene="rpl36"
                     /locus_tag="AZ342_gp034"
                     /db_xref="GeneID:26892608"
                     /standard_name="rpl36 gene"
     CDS             complement(80454..80687)
                     /gene="infA"
                     /locus_tag="AZ342_gp033"
                     /codon_start=1
                     /transl_table=11
                     /product="InfA"
                     /protein_id="YP_009233034.1"
                     /db_xref="GI:1002162901"
                     /db_xref="GeneID:26892603"
                     /standard_name="infA CDS"
     gene            complement(80454..80687)
                     /gene="infA"
                     /locus_tag="AZ342_gp033"
                     /db_xref="GeneID:26892603"
                     /standard_name="infA gene"
     CDS             complement(80809..81213)
                     /gene="rps8"
                     /locus_tag="AZ342_gp032"
                     /codon_start=1
                     /transl_table=11
                     /product="ribosomal protein S8"
                     /protein_id="YP_009233035.1"
                     /db_xref="GI:1002162970"
                     /db_xref="GeneID:26892552"
                     /standard_name="rps8 CDS"
     gene            complement(80809..81213)
                     /gene="rps8"
                     /locus_tag="AZ342_gp032"
                     /db_xref="GeneID:26892552"
                     /standard_name="rps8 gene"
     CDS             complement(81405..81773)
                     /gene="rpl14"
                     /locus_tag="AZ342_gp031"
                     /codon_start=1
                     /transl_table=11
                     /product="ribosomal protein L14"
                     /protein_id="YP_009233036.1"
                     /db_xref="GI:1002162941"
                     /db_xref="GeneID:26892621"
                     /standard_name="rpl14 CDS"
     gene            complement(81405..81773)
                     /gene="rpl14"
                     /locus_tag="AZ342_gp031"
                     /db_xref="GeneID:26892621"
                     /standard_name="rpl14 gene"
     CDS             join(complement(83259..83267),complement(81909..82307))
                     /gene="rpl16"
                     /locus_tag="AZ342_gp030"
                     /codon_start=1
                     /transl_table=11
                     /product="ribosomal protein L16"
                     /protein_id="YP_009233037.1"
                     /db_xref="GI:1002162942"
                     /db_xref="GeneID:26892593"
                     /standard_name="rpl16 CDS"
     gene            complement(81909..83267)
                     /gene="rpl16"
                     /locus_tag="AZ342_gp030"
                     /db_xref="GeneID:26892593"
                     /standard_name="rpl16 gene"
     CDS             complement(83416..84072)
                     /gene="rps3"
                     /locus_tag="AZ342_gp029"
                     /codon_start=1
                     /transl_table=11
                     /product="ribosomal protein S3"
                     /protein_id="YP_009233038.1"
                     /db_xref="GI:1002162966"
                     /db_xref="GeneID:26892594"
                     /standard_name="rps3 CDS"
     gene            complement(83416..84072)
                     /gene="rps3"
                     /locus_tag="AZ342_gp029"
                     /db_xref="GeneID:26892594"
                     /standard_name="rps3 gene"
     CDS             complement(84057..84551)
                     /gene="rpl22"
                     /locus_tag="AZ342_gp028"
                     /codon_start=1
                     /transl_table=11
                     /product="ribosomal protein L22"
                     /protein_id="YP_009233039.1"
                     /db_xref="GI:1002162946"
                     /db_xref="GeneID:26892617"
                     /standard_name="rpl22 CDS"
     gene            complement(84057..84551)
                     /gene="rpl22"
                     /locus_tag="AZ342_gp028"
                     /db_xref="GeneID:26892617"
                     /standard_name="rpl22 gene"
     CDS             complement(84618..84896)
                     /gene="rps19"
                     /locus_tag="AZ342_gp027"
                     /codon_start=1
                     /transl_table=11
                     /product="ribosomal protein S19"
                     /protein_id="YP_009233040.1"
                     /db_xref="GI:1002162963"
                     /db_xref="GeneID:26892598"
                     /standard_name="rps19 CDS"
     gene            complement(84618..84896)
                     /gene="rps19"
                     /locus_tag="AZ342_gp027"
                     /db_xref="GeneID:26892598"
                     /standard_name="rps19 gene"
     CDS             join(complement(86040..86430),complement(84955..85388))
                     /gene="rpl2"
                     /locus_tag="AZ342_gp026"
                     /codon_start=1
                     /transl_table=11
                     /product="ribosomal protein L2"
                     /protein_id="YP_009233041.1"
                     /db_xref="GI:1002162943"
                     /db_xref="GeneID:26892615"
                     /standard_name="rpl2 CDS"
     gene            complement(84955..86430)
                     /gene="rpl2"
                     /locus_tag="AZ342_gp026"
                     /db_xref="GeneID:26892615"
                     /standard_name="rpl2 gene"
     CDS             complement(86449..86730)
                     /gene="rpl23"
                     /locus_tag="AZ342_gp025"
                     /codon_start=1
                     /transl_table=11
                     /product="ribosomal protein L23"
                     /protein_id="YP_009233042.1"
                     /db_xref="GI:1002162947"
                     /db_xref="GeneID:26892595"
                     /standard_name="rpl23 CDS"
     gene            complement(86449..86730)
                     /gene="rpl23"
                     /locus_tag="AZ342_gp025"
                     /db_xref="GeneID:26892595"
                     /standard_name="rpl23 gene"
     tRNA            complement(86892..86965)
                     /gene="trnI-CAU"
                     /locus_tag="AZ342_gt023"
                     /product="tRNA-Ile"
                     /db_xref="GeneID:26892599"
                     /standard_name="trnI-CAU tRNA"
     gene            complement(86892..86965)
                     /gene="trnI-CAU"
                     /locus_tag="AZ342_gt023"
                     /db_xref="GeneID:26892599"
                     /standard_name="trnI-CAU gene"
     CDS             87054..>93418
                     /gene="ycf2"
                     /locus_tag="AZ342_gp024"
                     /codon_start=1
                     /transl_table=11
                     /product="Ycf2"
                     /protein_id="YP_009233043.1"
                     /db_xref="GI:1002162975"
                     /db_xref="GeneID:26892640"
                     /standard_name="ycf2 CDS"
     gene            87054..>93418
                     /gene="ycf2"
                     /locus_tag="AZ342_gp024"
                     /db_xref="GeneID:26892640"
                     /standard_name="ycf2 gene"
     tRNA            complement(94059..94139)
                     /gene="trnL-CAA"
                     /locus_tag="AZ342_gt024"
                     /product="tRNA-Leu"
                     /db_xref="GeneID:26892671"
                     /standard_name="trnL-CAA tRNA"
     gene            complement(94059..94139)
                     /gene="trnL-CAA"
                     /locus_tag="AZ342_gt024"
                     /db_xref="GeneID:26892671"
                     /standard_name="trnL-CAA gene"
     gene            complement(94694..96908)
                     /gene="ndhB"
                     /locus_tag="AZ342_gp023"
                     /pseudo
                     /db_xref="GeneID:26892645"
                     /standard_name="ndhB gene"
     CDS             complement(97207..97674)
                     /gene="rps7"
                     /locus_tag="AZ342_gp022"
                     /codon_start=1
                     /transl_table=11
                     /product="ribosomal protein S7"
                     /protein_id="YP_009233044.1"
                     /db_xref="GI:1002162968"
                     /db_xref="GeneID:26892555"
                     /standard_name="rps7 CDS"
     gene            complement(97207..97674)
                     /gene="rps7"
                     /locus_tag="AZ342_gp022"
                     /db_xref="GeneID:26892555"
                     /standard_name="rps7 gene"
     repeat_region   complement(100484..113061)
                     /standard_name="Repeat 1"
     tRNA            101310..101384
                     /standard_name="trnH-GUG"
     gene            101310..101384
                     /standard_name="trnH-GUG"
     rRNA            102606..104096
                     /gene="rrn16"
                     /locus_tag="AZ342_gr008"
                     /product="16S ribosomal RNA"
                     /db_xref="GeneID:26892662"
                     /standard_name="rrn16 rRNA"
     gene            102606..104096
                     /gene="rrn16"
                     /locus_tag="AZ342_gr008"
                     /db_xref="GeneID:26892662"
                     /standard_name="rrn16 gene"
     tRNA            join(104391..104427,105376..105410)
                     /gene="trnI-GAU"
                     /locus_tag="AZ342_gt026"
                     /product="tRNA-Ile"
                     /db_xref="GeneID:26892622"
                     /standard_name="trnI-GAU tRNA"
     gene            104391..105410
                     /gene="trnI-GAU"
                     /locus_tag="AZ342_gt026"
                     /db_xref="GeneID:26892622"
                     /standard_name="trnI-GAU gene"
     tRNA            join(105475..105512,106326..106360)
                     /gene="trnA-UGC"
                     /locus_tag="AZ342_gt027"
                     /product="tRNA-Ala"
                     /db_xref="GeneID:26892642"
                     /standard_name="trnA-UGC"
     gene            105475..106360
                     /gene="trnA-UGC"
                     /locus_tag="AZ342_gt027"
                     /db_xref="GeneID:26892642"
                     /standard_name="trnA-UGC gene"
     rRNA            complement(106522..109335)
                     /gene="rrn23"
                     /locus_tag="AZ342_gr007"
                     /product="23S ribosomal RNA"
                     /db_xref="GeneID:26892630"
                     /standard_name="rrn23 rRNA"
     gene            complement(106522..109335)
                     /gene="rrn23"
                     /locus_tag="AZ342_gr007"
                     /db_xref="GeneID:26892630"
                     /standard_name="rrn23 gene"
     rRNA            109434..109536
                     /gene="rrn4.5"
                     /locus_tag="AZ342_gr006"
                     /product="4.5S ribosomal RNA"
                     /db_xref="GeneID:26892624"
                     /standard_name="rrn4.5 rRNA"
     gene            109434..109536
                     /gene="rrn4.5"
                     /locus_tag="AZ342_gr006"
                     /db_xref="GeneID:26892624"
                     /standard_name="rrn4.5 gene"
     rRNA            109763..109883
                     /gene="rrn5"
                     /locus_tag="AZ342_gr005"
                     /product="5S ribosomal RNA"
                     /db_xref="GeneID:26892626"
                     /standard_name="rrn5 rRNA"
     gene            109763..109883
                     /gene="rrn5"
                     /locus_tag="AZ342_gr005"
                     /db_xref="GeneID:26892626"
                     /standard_name="rrn5 gene"
     tRNA            110132..110205
                     /gene="trnR-ACG"
                     /locus_tag="AZ342_gt028"
                     /product="tRNA-Arg"
                     /db_xref="GeneID:26892628"
                     /standard_name="trnR-ACG tRNA"
     gene            110132..110205
                     /gene="trnR-ACG"
                     /locus_tag="AZ342_gt028"
                     /db_xref="GeneID:26892628"
                     /standard_name="trnR-ACG gene"
     tRNA            110789..110860
                     /gene="trnN-GUU"
                     /locus_tag="AZ342_gt029"
                     /product="tRNA-Asn"
                     /db_xref="GeneID:26892654"
                     /standard_name="trnN-GUU tRNA"
     gene            110789..110860
                     /gene="trnN-GUU"
                     /locus_tag="AZ342_gt029"
                     /db_xref="GeneID:26892654"
                     /standard_name="trnN-GUU gene"
     CDS             111188..113127
                     /gene="ycf1"
                     /locus_tag="AZ342_gp020"
                     /codon_start=1
                     /transl_table=11
                     /product="Ycf1"
                     /protein_id="YP_009233046.1"
                     /db_xref="GI:1002162971"
                     /db_xref="GeneID:26892650"
                     /standard_name="ycf1 CDS"
     gene            111188..113127
                     /gene="ycf1"
                     /locus_tag="AZ342_gp020"
                     /db_xref="GeneID:26892650"
                     /standard_name="ycf1 gene"
     CDS             complement(113133..115370)
                     /gene="ndhF"
                     /locus_tag="AZ342_gp019"
                     /codon_start=1
                     /transl_table=11
                     /product="NdhF"
                     /protein_id="YP_009233047.1"
                     /db_xref="GI:1002162908"
                     /db_xref="GeneID:26892667"
                     /standard_name="ndhF CDS"
     gene            complement(113133..115370)
                     /gene="ndhF"
                     /locus_tag="AZ342_gp019"
                     /db_xref="GeneID:26892667"
                     /standard_name="ndhF gene"
     CDS             116327..116488
                     /gene="rpl32"
                     /locus_tag="AZ342_gp018"
                     /codon_start=1
                     /transl_table=11
                     /product="ribosomal protein L32"
                     /protein_id="YP_009233048.1"
                     /db_xref="GI:1002162949"
                     /db_xref="GeneID:26892560"
                     /standard_name="rpl32 CDS"
     gene            116327..116488
                     /gene="rpl32"
                     /locus_tag="AZ342_gp018"
                     /db_xref="GeneID:26892560"
                     /standard_name="rpl32 gene"
     tRNA            117418..117497
                     /gene="trnL-UAG"
                     /locus_tag="AZ342_gt030"
                     /product="tRNA-Leu"
                     /db_xref="GeneID:26892601"
                     /standard_name="trnL-UAG tRNA"
     gene            117418..117497
                     /gene="trnL-UAG"
                     /locus_tag="AZ342_gt030"
                     /db_xref="GeneID:26892601"
                     /standard_name="trnL-UAG gene"
     CDS             117594..118568
                     /gene="ccsA"
                     /locus_tag="AZ342_gp017"
                     /codon_start=1
                     /transl_table=11
                     /product="CcsA"
                     /protein_id="YP_009233049.1"
                     /db_xref="GI:1002162898"
                     /db_xref="GeneID:26892648"
                     /standard_name="ccsA CDS"
     gene            117594..118568
                     /gene="ccsA"
                     /locus_tag="AZ342_gp017"
                     /db_xref="GeneID:26892648"
                     /standard_name="ccsA gene"
     CDS             complement(118798..120300)
                     /gene="ndhD"
                     /locus_tag="AZ342_gp016"
                     /exception="RNA editing"
                     /note="start ACG"
                     /codon_start=1
                     /transl_table=11
                     /product="NdhD"
                     /protein_id="YP_009233050.1"
                     /db_xref="GI:1002162906"
                     /db_xref="GeneID:26892549"
                     /standard_name="ndhD CDS"
     gene            complement(118798..120300)
                     /gene="ndhD"
                     /locus_tag="AZ342_gp016"
                     /db_xref="GeneID:26892549"
                     /standard_name="ndhD gene"
     CDS             complement(120422..120667)
                     /gene="psaC"
                     /locus_tag="AZ342_gp015"
                     /codon_start=1
                     /transl_table=11
                     /product="PsaC"
                     /protein_id="YP_009233051.1"
                     /db_xref="GI:1002162922"
                     /db_xref="GeneID:26892558"
                     /standard_name="psaC CDS"
     gene            complement(120422..120667)
                     /gene="psaC"
                     /locus_tag="AZ342_gp015"
                     /db_xref="GeneID:26892558"
                     /standard_name="psaC gene"
     CDS             complement(120934..121239)
                     /gene="ndhE"
                     /locus_tag="AZ342_gp014"
                     /codon_start=1
                     /transl_table=11
                     /product="NdhE"
                     /protein_id="YP_009233052.1"
                     /db_xref="GI:1002162907"
                     /db_xref="GeneID:26892574"
                     /standard_name="ndhE CDS"
     gene            complement(120934..121239)
                     /gene="ndhE"
                     /locus_tag="AZ342_gp014"
                     /db_xref="GeneID:26892574"
                     /standard_name="ndhE gene"
     CDS             complement(121458..121988)
                     /gene="ndhG"
                     /locus_tag="AZ342_gp013"
                     /codon_start=1
                     /transl_table=11
                     /product="NdhG"
                     /protein_id="YP_009233053.1"
                     /db_xref="GI:1002162909"
                     /db_xref="GeneID:26892559"
                     /standard_name="ndhG CDS"
     gene            complement(121458..121988)
                     /gene="ndhG"
                     /locus_tag="AZ342_gp013"
                     /db_xref="GeneID:26892559"
                     /standard_name="ndhG gene"
     CDS             complement(122345..122848)
                     /gene="ndhI"
                     /locus_tag="AZ342_gp012"
                     /codon_start=1
                     /transl_table=11
                     /product="NdhI"
                     /protein_id="YP_009233054.1"
                     /db_xref="GI:1002162911"
                     /db_xref="GeneID:26892561"
                     /standard_name="ndhI CDS"
     gene            complement(122345..122848)
                     /gene="ndhI"
                     /locus_tag="AZ342_gp012"
                     /db_xref="GeneID:26892561"
                     /standard_name="ndhI gene"
     CDS             join(complement(124544..125096),
                     complement(122941..123479))
                     /gene="ndhA"
                     /locus_tag="AZ342_gp011"
                     /codon_start=1
                     /transl_table=11
                     /product="NdhA"
                     /protein_id="YP_009233055.1"
                     /db_xref="GI:1002162903"
                     /db_xref="GeneID:26892563"
                     /standard_name="ndhA CDS"
     gene            complement(122941..125096)
                     /gene="ndhA"
                     /locus_tag="AZ342_gp011"
                     /db_xref="GeneID:26892563"
                     /standard_name="ndhA gene"
     CDS             complement(125098..126279)
                     /gene="ndhH"
                     /locus_tag="AZ342_gp010"
                     /codon_start=1
                     /transl_table=11
                     /product="NdhH"
                     /protein_id="YP_009233056.1"
                     /db_xref="GI:1002162910"
                     /db_xref="GeneID:26892554"
                     /standard_name="ndhH CDS"
     gene            complement(125098..126279)
                     /gene="ndhH"
                     /locus_tag="AZ342_gp010"
                     /db_xref="GeneID:26892554"
                     /standard_name="ndhH gene"
     CDS             complement(126371..126643)
                     /gene="rps15"
                     /locus_tag="AZ342_gp009"
                     /codon_start=1
                     /transl_table=11
                     /product="ribosomal protein S15"
                     /protein_id="YP_009233057.1"
                     /db_xref="GI:1002162960"
                     /db_xref="GeneID:26892562"
                     /standard_name="rps15 CDS"
     gene            complement(126371..126643)
                     /gene="rps15"
                     /locus_tag="AZ342_gp009"
                     /db_xref="GeneID:26892562"
                     /standard_name="rps15 gene"
     CDS             complement(127000..132471)
                     /gene="ycf1"
                     /locus_tag="AZ342_gp008"
                     /codon_start=1
                     /transl_table=11
                     /product="Ycf1"
                     /protein_id="YP_009233058.1"
                     /db_xref="GI:1002162972"
                     /db_xref="GeneID:26892612"
                     /standard_name="ycf1 CDS"
     gene            complement(127000..132471)
                     /gene="ycf1"
                     /locus_tag="AZ342_gp008"
                     /db_xref="GeneID:26892612"
                     /standard_name="ycf1 gene"
     repeat_region   130598..914
                     /standard_name="Repeat 1"
     tRNA            132799..132870
                     /gene="trnN-GUU"
                     /locus_tag="AZ342_gt031"
                     /product="tRNA-Asn"
                     /db_xref="GeneID:26892668"
                     /standard_name="trnN-GUU tRNA"
     gene            132799..132870
                     /gene="trnN-GUU"
                     /locus_tag="AZ342_gt031"
                     /db_xref="GeneID:26892668"
                     /standard_name="trnN-GUU gene"
     tRNA            complement(133454..133527)
                     /gene="trnR-ACG"
                     /locus_tag="AZ342_gt032"
                     /product="tRNA-Arg"
                     /db_xref="GeneID:26892651"
                     /standard_name="trnR-ACG tRNA"
     gene            complement(133454..133527)
                     /gene="trnR-ACG"
                     /locus_tag="AZ342_gt032"
                     /db_xref="GeneID:26892651"
                     /standard_name="trnR-ACG gene"
     rRNA            complement(133776..133896)
                     /gene="rrn5"
                     /locus_tag="AZ342_gr004"
                     /product="5S ribosomal RNA"
                     /db_xref="GeneID:26892655"
                     /standard_name="rrn5 rRNA"
     gene            complement(133776..133896)
                     /gene="rrn5"
                     /locus_tag="AZ342_gr004"
                     /db_xref="GeneID:26892655"
                     /standard_name="rrn5 gene"
     rRNA            complement(134123..134225)
                     /gene="rrn4.5"
                     /locus_tag="AZ342_gr003"
                     /product="4.5S ribosomal RNA"
                     /db_xref="GeneID:26892629"
                     /standard_name="rrn4.5 rRNA"
     gene            complement(134123..134225)
                     /gene="rrn4.5"
                     /locus_tag="AZ342_gr003"
                     /db_xref="GeneID:26892629"
                     /standard_name="rrn4.5 gene"
     rRNA            complement(134324..137137)
                     /gene="rrn23"
                     /locus_tag="AZ342_gr002"
                     /product="23S ribosomal RNA"
                     /db_xref="GeneID:26892627"
                     /standard_name="rrn23 rRNA"
     gene            complement(134324..137137)
                     /gene="rrn23"
                     /locus_tag="AZ342_gr002"
                     /db_xref="GeneID:26892627"
                     /standard_name="rrn23 gene"
     tRNA            join(complement(138147..138184),
                     complement(137299..137333))
                     /gene="trnA-UGC"
                     /locus_tag="AZ342_gt033"
                     /product="tRNA-Ala"
                     /db_xref="GeneID:26892625"
                     /standard_name="trnA-UGC"
     gene            complement(137299..138184)
                     /gene="trnA-UGC"
                     /locus_tag="AZ342_gt033"
                     /db_xref="GeneID:26892625"
                     /standard_name="trnA-UGC gene"
     tRNA            join(complement(139232..139268),
                     complement(138249..138283))
                     /gene="trnI-GAU"
                     /locus_tag="AZ342_gt034"
                     /product="tRNA-Ile"
                     /db_xref="GeneID:26892631"
                     /standard_name="trnI-GAU tRNA"
     gene            complement(138249..139268)
                     /gene="trnI-GAU"
                     /locus_tag="AZ342_gt034"
                     /db_xref="GeneID:26892631"
                     /standard_name="trnI-GAU gene"
     rRNA            complement(139563..141052)
                     /gene="rrn16"
                     /locus_tag="AZ342_gr001"
                     /product="16S ribosomal RNA"
                     /db_xref="GeneID:26892643"
                     /standard_name="rrn16 rRNA"
     gene            complement(139563..141052)
                     /gene="rrn16"
                     /locus_tag="AZ342_gr001"
                     /db_xref="GeneID:26892643"
                     /standard_name="rrn16 gene"
ORIGIN      
        1 gcctttctcg ctgggcgaac gacgggaatt gaacccgcgc atggtggatt cacaatccac
       61 tgccttgatc cacttggcta catccgcccc gccaattttc ttttatttat ttttatttca
      121 aaggattcct ttttgatcat tcaaaaatat ttgtttatct aaaacagtct gaaatataaa
      181 aaaaaagcaa taccgccctc ttgatagaat aagagggcgg tattgctttt tttatttcaa
      241 aaaactcgta tatactaaaa cccggcctta cccatttgta gatggagctt caacagcagc
      301 taggtctaga ggaaagttat gagcattacg ttcgtgcata acttccatac caaggttagc
      361 gcggttaatg atatcagccc aagtattaat tacacggcct tgactgtcaa ctacagattg
      421 gttgaaattg aaaccgttta ggttaaacgc catagtgctg atacctaaag cagtaaacca
      481 gatacctact acaggccaag cggctaggaa gaagtgtaaa gaacgagagt tgttgaaact
      541 agcatattgg aagatcaatc ggccaaaata accatgagcg gctacgatat tataagtttc
      601 ttcctcttgc ccgaacctgt aaccttcatt agcagattca ttttctgtgg tttccctgat
      661 caaactagag gttaccaagg aaccatgcat agcactaaat agggaaccgc cgaatacacc
      721 agctacgcct aacatgtgaa atgggtgcat aaggatgttg tgctcagcct ggaatacaat
      781 catgaagttg aaagtaccag agattcctag aggcatacca tcagaaaaac ttccttgacc
      841 aattgggtag atcaagaaaa cagcagtagc agctgcaaca ggagctgaat atgcaacagc
      901 aatccaaggt cgcataccca gacggaaact aagctcccac tcacgaccca tgtagcaagc
      961 tacaccaagt aaaaagtgta gaacgattaa ttcataagga ccgccattgt ataaccattc
     1021 atcaacagaa gccgcttccc agattggata aaagtgcaaa cctatagctg cagaagtcgg
     1081 aataatggca ccagaaataa tattgttgcc ataaagtaga gatccagaaa caggttcacg
     1141 aataccatca atatctactg gaggagcagc aatgaaggcg ataataaata cagaagttgc
     1201 ggtcaataaa gtaggaatca tcaaaacacc aaaccatcca atgtaaagac ggttttcggt
     1261 gctggttatc cagttacaga agcgacccca taggctttcg ctttcgcgtc tctctaaaat
     1321 agcagtcatg agaaaatctt ggtttattta attatcaggg actcccaagc acacgaattt
     1381 tatataactc gaaatataag gcttgttatt caataatata acattactta tatgtctttg
     1441 tcaaccacta tttatctaga catatccaag ctttttgtaa gtatattgtg ttgaaaaaaa
     1501 agtaattcta tataccccct ttttggcggt gggttgcccg ggattcgaac ccggaactag
     1561 tcggatggag tagataattt tcctgttaaa taggtaaaca cccctcccca aaccgtgctt
     1621 gcatttttca ttgcacacgg ctttccctat gtatacattt aaaaccttct tacttagaac
     1681 tttataaaag ttgaatactc ggttgattta acccttacta catcctacat caacatcaac
     1741 atttcagaaa aaaattgtta tcttcatttt ttatcttcat tacctacatt tttagtaaca
     1801 atttacatga tttcctaacg aatcattcaa ttaataactg gccaaatcat tgatacaaat
     1861 aatatccaaa taccaaatac gccttctata taacctctgc gaagtggaag aagctcttgg
     1921 aaaggtcaaa taaaggactt gctcttccgc cgtaaagaat tcttccaata accccgagcc
     1981 cgatcttttc aaaaaagcac gtacagtact tttatgttta cgagccaaag ttctagcaca
     2041 agacagtcga agtatatact ttattcgata caaactcttt ttttgtgagg atccactata
     2101 ataatgataa atatttctgc agatacgccc aaatcggaca acaatatccg aatctgataa
     2161 atcagtccaa accgccttac taatagggtg ccccaatacg ttacaaaatc tcgccttagc
     2221 caatgatcca attagaggaa caattggaac aagagtatcg aacttattaa taggattatc
     2281 aattataaat gcattttcta gcatttgact gcgtaccatt gaagggttta gtcgcgcact
     2341 tgatagatag cccagaagag ctagggaatg attatataat tggtttatac agatccgtcc
     2401 cggctgagac cataggtaaa aatgacattt ccataaattg acaaaataat atgtccattt
     2461 tttcatcaaa aggggcgtcc cttttgaagc gagaattgat tttccttgat aactaatata
     2521 atgcatgaaa gggtccttaa acaaccatag attgtcctga aaggccttag caaaagcttc
     2581 tacaagtcca agatgttcta gttttccata gaaaaagatt cgttcaagaa gggttccaga
     2641 agacgttgag cataaatgag aagatttgtt acgaagaaag acgaagatgg attcgtattc
     2701 acatagatga gaattatata ggacgaagaa aaacctttga tttatttttg aaaaacaaga
     2761 actggcttta tttggagtat tacaaatacg atactcgtgg agaaagaatc ttaataaatg
     2821 taaagaagaa gcgtctttta cccagtagcg aagagtttga accaatattt ccagatggac
     2881 tgggtagggt attagtatct ctaacacata aattaaatgt gaaaatttgt cctctaaaaa
     2941 agggaatatt gaatgaattg atcgtaaatt atgagattta actattcctt tcctttctag
     3001 cgaagataat aatcggagat aaaacggaat ttctacaatg actgcaaatc cttctgatat
     3061 catttgaaaa ttaaaattct tgttgcgccc aaaaaaggta ttttgggtaa aatcattagc
     3121 aaaaagaatc aaatgattct gttcatactg atacattcgc tcaattgcac gtttcacaat
     3181 tagtaagcta aacttattag aacctgcatt ttccaacaaa acggatctat ttcgatttaa
     3241 accatgatca tgcgcaagtg cataaatata ctcctgaaag ataagtggat ataagaagta
     3301 gtgttgttga gatctattta gctttaaata tttttggaat tcctccattt gaaattctag
     3361 ttgaactaaa ggtagaggat tttgggggtt atcaatgaaa catagtgcga tacagtcaaa
     3421 acgaggtatt cgagtaataa acgaatagat acctcgggga tacaggtaaa cttatcaacg
     3481 gattatctat cctctctttt ccatttaaac gaataagttc tgttcgttat aggataacaa
     3541 aagacttaga aatcctttat tttttcaacc taatcgctct tttgattttg gaattttttt
     3601 atcaatatac tgtttcttct acacacacat ttctattcca taatggaaaa tgtcaatagt
     3661 taggattcat taaaatataa agaattcgtt catgggataa tcccttcccg tatcaggcac
     3721 taatacattt ttaacgtcta attagatcgg gtaatcgttc aaattaagaa cagaagctcg
     3781 ttgctttttc cctataatca ataatcatat caataaataa ataaattgaa gccattaggg
     3841 ctctatatcc atttattcat ccgacccaac ttgaaattga attcattttg ttccgtttca
     3901 aaaaagaaca caaaggtttg taccgattcg gaaagaatga aatattctca gaactcttcg
     3961 ttgatccgac atgctatttt ttccattcat tccctttcag gatcagtcgt ggtcttccaa
     4021 actttaccga tggtatggac gaatccctcg cttcatccaa atgtgtaaaa gatcctagcc
     4081 gcacttaaaa gccgagtact ctaccgttga gttagcaacc cgaatagaaa aagtttatgt
     4141 aaatacaatc aaaaaaaaag atagataaat gtcaaaattt atagaccacc tcttcgttct
     4201 tatgttatcg acttttaaat aaaaacccct attcttatta tatcaaagag aattcaagga
     4261 atcccaccat ttgaataata taaggtaaaa atcaaaccgc tcggacaaaa agaaatttat
     4321 ctacttatca cgatgaatta tatttgttcg atacactgtt gtcaatataa atgttgagaa
     4381 aataatacaa tggaaaaaca aaaaaaaaat ggaatttatt tcaatactat taaaaaaggg
     4441 cttgtgttag attggcacta catagctgaa aaaagtttag atagaggaat aaaaaaagac
     4501 caagtagaaa aaaatatcag attgaatcaa taataagtaa ctagaataaa aaagtatata
     4561 tataaatata aaaatttata taagaattac tatccctttc tatttcttta tttccttaat
     4621 taaattttgt ttgattagga ccaagttact taaaaacctc tgcctttttt aaaagatccc
     4681 gaacagttcc tgtgggctga gcgccctttt caaggaaata tagaatagca ggaacgttta
     4741 aataactttg attctttatc ggatcataaa aacctacgtt ccgaagatct cttccttctc
     4801 ttcgggatcg aacatcaatt gcaacgattc gatagacggc tcattgggat agatctaagt
     4861 aaatgaacaa gaccccccct agaaacgtat aggaagtttt ctcctcgtac ggctcgagaa
     4921 aaaataattt ggagttttgt ctacgtatag aattctaatt tctggcaaag gagttgataa
     4981 aataaattag aatgggattt aactcatttt tttctttctc cttcctgaaa aaataaaaat
     5041 catttgtacc cataactcaa gttggataat tctcaaagag cttaaaagaa aaaaaatctt
     5101 taggcaattt atttaatttt ttgaatggtc tttaaccccc tcttgcttgt ctcatttaat
     5161 atttattatt atccagttat tgagacaatt gaaaaaacgg tgtttccttg ttctgggatc
     5221 cttttttttt gttttaaatc agtgggttta gacattactt cggtgcttct taatccttac
     5281 aaaatggcag caacataccc cttttgtgat ttctttctat caaatcaaag aatcatataa
     5341 acgctcgatt cccgcgtgat acactttgaa tcgaaatatt tttctcaatt tcaacaaatt
     5401 ttacttttga attaaaaact tgactgaatc ggatcctttc aatttctata ttgatatact
     5461 tacaaagttg ttccaattta ttgattggta ttaaccctag attcttgccc cctgaaagat
     5521 gaatccatac tttctacccg agctccatca tgtactatat tcattacaac ctaacaaaaa
     5581 aaggattcta gtgaaaacag aacagatgtc gggtcaagag caccttcatt catagaaaag
     5641 atggcggatg taagaataaa aatccacacc ggatcgtgtc cttcaagtcg cacgttgctt
     5701 tctaccacag cgtttcaaac gaagttttac cataacaaaa aattcctcta atttggaacc
     5761 catatggaat tgattcaatt atggaatcat gaatagtcat tggttccgtc gatacataaa
     5821 catattaatc tatacccttt tttcttctat acaaattctt ctatacaaag atggcaaaaa
     5881 ttttttttaa gcaatcttag caagacccca cctattattg tatgttattg tatgaatgca
     5941 acactttaac tttacttttt attaaaaaaa ttaaaatatc tgtttctttt cgaattgaac
     6001 catcaacgat ttaaagcaga taaatggatt gaaaaaaccc catttttatt tttttgtgtg
     6061 agatagataa aaaagaccga tcgaagagaa tatttaagta cttgttcttt cgattcgaat
     6121 tttattaata agataagatg aacgaattag tggtttttcg tacctatggg atagactgaa
     6181 ctacagtctt tattatggat ccgttacata tgtaacttga ttcgttatta atgagattcg
     6241 gacatacaca gatatacata tatttaaatg aagacctcct gttactgtta ctttactaat
     6301 taagaactat ctatcccatg actctctggg aatgctgaat cagaacaaaa ataaaaaagg
     6361 ataccttttg gggaaaggat actctctagg gacaaagaca aacaagtcca gattaggcgc
     6421 ttgctcctaa ttttttagtt tacccaaacc cagtcttgtc ttaagagact taatcccatt
     6481 aattgaatgt aataaccccc ctcttgttta gaataaagag atcctaataa tttggctacc
     6541 cccatttttt taagtttaac ttgaatggat aaataataag atataggata taggaaagaa
     6601 gtgctctttc ttagtgtaat ttaaaataaa atgtatcgtt gaaaatttaa aaagatatga
     6661 gacgtaaggt tttttcttca aattaagtag ctataaaccc cttcaatatg aatggaatga
     6721 acatatgatg aaaaatacgc ccatacttta ttttttaatt agttgaattc aactagggtg
     6781 tgacctatgt tcccatcata tcttgatgac aaacaaatat atttagtaat atctgtatgt
     6841 tgtgaaaaac aaagatatga ttcataaaag aatcattcaa aattataaaa gaaacaagaa
     6901 tgacattcta tccaatatta ggcatttaaa cagaatgtta ctttcaaaat aaacttttaa
     6961 acttttactc tgatacaatg tatctacctg ggacgaaagg attcgaacct ccgaataccg
     7021 ggaccaaaac ccgttgcctt accacttggc cacgccccat ctatatttcc attctacact
     7081 aataaagaat aatattagta ttgggtcttg gtcaattaca gggcaatttt atatataaaa
     7141 tttttataga atagattaga ttcttgctag gatttttacg cgtgtagata tagaattcag
     7201 ccgaattcat tgatcattac atataattta attaagatat tctatgaaag tattatttct
     7261 tctattctcc tttgtttgag aattggggaa tttttgattg gatgggttca aagaaaaaga
     7321 aggatttttg tctaccttac tttacttcat tttccttata tcattaactc aatcaaaatg
     7381 caattagctc caagaacaaa acgcctgtta tgcttaatat ctttagtttg atctgcattt
     7441 gtcttaattc tgccttttat tcgagtagtc ttttcttcgc caaattgccc gaggcctacg
     7501 cttttttgaa tccaatcgta gatcttatgc cagtcatacc tttgttcttt tttctcttag
     7561 ccttcgtttg gcaagctgct gtaagttttc gatgagatcc ttaatattat tctagaaaat
     7621 taatgcttta ttagtcttat actataaacc ttcgattcaa acattgaaag tctgaaagtc
     7681 ttggttggat agcttcgaga aatccaaatc tggctcaccc cggattcccc attctgccct
     7741 tttgaaagac cctataaata aggttaaggt taggatcccc cgcaatatct aattggaggt
     7801 atgaaataaa tttttggtaa tggaggatct attctctttt ctcatttttt tttttccaaa
     7861 aaaagatctt ggagattgtg taatgcttac tctcaaactt ttcgtttaca cagtagtgat
     7921 attctttgtt tctctattta tctttggatt cctatctaat gatccggggc gtaatcctgg
     7981 acgtgaagaa taaaaaaggg agttttcatt ttcattgctt gatttttaaa ttttcttagg
     8041 attttttatc tattccacat ggttaaccag gaaacattaa aaaggattgg caagatttga
     8101 aagataaatc aaatattaag tcatcaacaa aaacggaaag agagggattc gaaccctcgg
     8161 tacgaataac tcgtacaacg gattagcaat ccgccgcttt agtccactca gccatctctc
     8221 ccaattgaaa aacataatta ctatgttata ttacacatga aataaggatt gaaaaagtat
     8281 ttctttctct ttctttatct tatctatatt ctatctacaa cttttattag caattacagt
     8341 tagttcaagt aagggatcga aagattcaat agaaaaaaca gaaagaagac ccctttcttt
     8401 gattttgttc gaaagggcct tttttattcc cgtggcctgg cctggtaagt acctagccgg
     8461 gccttttttt gttccaacga atcctacggt ttctctaata aaaaaggggg ggttgctatt
     8521 aaagcaacaa caaaaagaca aagggctgtt ttcattctta ttattagata aaagaatata
     8581 acatcaatac gtcatttctt attatttttt tatttttatg aatttttttt ttcaatttat
     8641 gaatccccac gaaaaacgtc aacactctca ttttcatgat tcttttatga tcctgtcttg
     8701 attagcccaa attatccctg ttcgacaaaa ggccctttgt atataataat cgcattgtag
     8761 cgggtatagt ttagtggtaa aagtgtgatt cgttcgagta acccccttaa aaagttaagg
     8821 ggtcttttcg gtttgattca tattccgata aaaaacttta tttcttaaaa ggatttaatc
     8881 ctttacccct caatgacata atgacatatt ggaggaaaaa tataaattat cgtgatttgg
     8941 atccaaggat tacttaaaaa attttaaatt ggtttatgaa attgcgaaac ataattattc
     9001 aattggatca atacttccaa ttgactgagt atgagtaaag gatccatgga tggagatata
     9061 aaagtagatt tctaatcgta actaaatctt ccaattttat ttttatttgt agaaaaaaaa
     9121 attgaagcaa aatagtatag ctattaaagg atgactttag tttactagag ttatcgacat
     9181 attattttag ctcggtggaa agaaaacctt tttcctcagg atcctttcaa atagaaatat
     9241 agaacgaagt aactagaaag gttgtcataa tcatcttttt ttctagaggg atcatctaga
     9301 aagcgaatct gtttgaatgt attcaaacaa agagctgaca taggtgttat ggatataatt
     9361 ttttgtaatt taattcacat cttagatcta gtaattttta catcttccgt aaaggagccg
     9421 aatgaaacca aagtttcatg ttcggttttg aattagagac gttcaaaatg ctgaatcgac
     9481 gtcgactata acccctagcc ttccaagcta acgatgcggg ttcgattccc gctacccgct
     9541 atatctatat atcttataac tataaatata tatattattt atatatactc taatcataga
     9601 ctctaattat taattagaat ttattcatca ttgaatatag aatataaaat tttaaataat
     9661 ataaatgaaa agcgtccatt gtctaatgga taggacagag gtcttctaaa cctttggtat
     9721 aggttcaaat cctattggac gcaatttatt tccatatata tatattttat atttcgatat
     9781 taagaaagtc tttttgaaag acttgaatgc gagacgctca attatccctt tttttgagaa
     9841 cttttaaaaa atcctttata cttgttcctg aagtagaaaa cgttccatct gttcctgaat
     9901 agcttctttc aaaaggcctt ctgcttcctc ggtgaatgtc ttggtagaag atattatttc
     9961 ttgaaactgc ggtttatttg tttttaggta agtacgtaac tcaacaagaa atttccttac
    10021 ctgtccaatt tctaatgaat caagataacc atttgttccg gtataaatag tcattatctg
    10081 ttcttctacc gcaagagggg cggattggga ttgtttaagc aattcacgta aacgttgacc
    10141 tcttgccaat tgattctgag tagctttatc gagatcagaa gcaaattgtg caaaggcttc
    10201 taattctgcg aattgcgcga gttccaattt taatttgcca gcaacttgtt tcatagcttt
    10261 aatttgagct gcagatccca ctctggaaac ggagataccc acattaatag caggtctgat
    10321 gccagcattg aatagatcgg cagataagaa tatttgtcca tcagtaatcg aaattacatt
    10381 agtaggaata taagccgaaa catctcccga ttgagtttca actattggca aagcagtcat
    10441 acttccttca cctaaaagag aacctaattt agcagctctt tccaaaaggc gtgaatgcaa
    10501 ataaaaaaca tcccccggat aagcttcgcg accaggcggt cttcgtaata gaagagacat
    10561 ttgtcgataa gcttgtgcct gtttggaggg atcatcataa attattaaag tgtgtcgttt
    10621 gcggtacata aaaaattccg ccagagcagc gcctgtataa ggagcgagat attgtaatgt
    10681 agcaggagaa tccgccgttt cagctaccac aatagtgtat tccatcgctc ccttttcctg
    10741 gaaattagtc actacctgag ccacagaaga tgctttttga ccaatagcta cataaacaca
    10801 tattacattt tggccttgtt ggttcagaat cgtatctgtt gctactgctg ttttaccggt
    10861 ttgtctgtcc ccaataatta attctcgctg accacgccct ataggtatca tcgaatcaat
    10921 agcaataagc cccgtttgaa gaggctcgta tactgaacgt cgtgaaataa tacccggagc
    10981 aggagattca attaaccgat attcagaagc tgaaatttca cccctaccat caataggttt
    11041 agccagggca tttacaacac gacccaaata ggcctcactc acgggtatct gagcaattct
    11101 tcctgttgct tttacagaac ttccttcttg tatcagcaaa ccatcaccca ttaatacaac
    11161 accgacattt gttgattcca aattaagagc aatacctact gtaccctctt gaaattctac
    11221 taattcaccc gccattactt catcaagacc atgaatacga gcaatgccgt cacctacttg
    11281 cagtacggta ccggtattta caatctttac ttctctatta tattcctcaa ttcgctcacg
    11341 gataatctta ctaatttcgt cggctcgaat tgttaccatg agtttttctt acttagttaa
    11401 aaaaaaataa tacctagagt cgaaggccta atcggttatt gcccccaaca tgccaatatt
    11461 ggcacgtata gtacgtaaat gtaactcgtt gttcaaacaa ctgctcagag ttcctagagc
    11521 cccttgtaag gcttgttgga aaacccgttg tcggacttga ttaatcgccc tttgttgttc
    11581 aaaatgaata gtttcgtttt tgtaattttc tagttgtttc aaagtcttag aagtggaatt
    11641 aataaaatta attctttctc gctctatctc agagtatcca ttgactcgaa actgatctgc
    11701 ctccatttcc acttttcgta agcgtgtccg ggccttttcc agctgttcaa tggctccccc
    11761 acgtagttct tctgaatttc gaatagtatt caagatcctc tgttttcgat tatctaataa
    11821 atcacttaat gaaagtagat tctctttcca ttcatttaaa aacttccatg atcccttccc
    11881 gaaccaaaca tgaatctttc gattcatttg gctctcacgc tcaattactt aaattactta
    11941 tgataaattc ccatatcttt ttttgaatgt aatgagccta tcctctactc tcttcatatt
    12001 ccaaaataaa aatatcaaaa ccaatcacta atccaaaacc aaaaaagtcg gaggactctt
    12061 ctgaccaaat atgtaattgt caacaaagtt gtttcttttt ttttttatcc aaaaatccaa
    12121 aagggttttc ttcctttaat acacaataca taggtcgtcg attcatcatt ggataaaagg
    12181 gggtttaatc ccaatttttg taataagcgg ttcaaatcat tttatccata tgagtgttct
    12241 tatatagata aattattcat tttgaaagca tctctatatt aatattcata ttgtggtaga
    12301 aagagtacca tgctgcgtct ggacttcaaa cgatttagct ttaaccatag ttgttaatgg
    12361 tcccacattt ttggttgata gagaatcaaa gcggatttac caacgaataa cgaaatgcta
    12421 tggttcttgc atatgatttc tttattcaga agtcattcgt gagataatgt acctactttt
    12481 cctagttata aaaaaaaagt acagctggtt gggtccagcc tattcttgaa ataaacaact
    12541 cgcacacact ccctttccaa aaaaaaccaa taccccaagc actacactta gatttattag
    12601 atttgttgct aaaatatcgg tattaaaccc gaaactcccg gcggatggcc agtggcctaa
    12661 agaaacgaaa gaatcggtta catttttcat atgatctcct cttatagata gactaaaaaa
    12721 aaagaacaga gttctttttg tatcgccctg cccccccctt tgatatattt aaatgatata
    12781 tttaaaatat atataatata tatattttac tatttctaaa tcgagccaaa aaagattcga
    12841 tttagaaatg gtgaattacc cccttcttta tttaaaccct tcctaaaaaa tataaaaggg
    12901 ggttccttag actacgaacg gaaaggatga aagagagtga gtatgctaat tcctcatcca
    12961 caaatcagcc cttcccgtgg gttattgctt tttcgaattt ataagattaa acaaaaggat
    13021 tcgcaaataa aagtgctaat gctacaacca ggccataaat tgttaaagct tccataaaag
    13081 ctagactaag caataaggta cctcgtattt ttccctccgc ctcaggctgt ctcgcgatac
    13141 cttctacagc ttggcccgca gcagtacctt gaccaactcc aggtccaata gaagcaagcc
    13201 ctacagccaa tccagcagca ataacggaag cggcagaaat cagtggattc atgataagtt
    13261 cctcatacaa aaaaaaatgg ttaatgatac agtcagccga tgaattctaa cttaatattc
    13321 catcgctaca attcatccag tcgaagtcac tacaaatttc aaattgaagt aataatctta
    13381 ttcaaggatc aaaactactt tacttcgata tctctttttt agttcctatc gacaaagtct
    13441 ttgcgaatcc gtacgacttt cgtccgtcca tttctttgtt ccgaaccatt ctttgaattc
    13501 ttcgattttt ttcttgattt catctgttta ttcattgaac tcacagtccc agaggatacg
    13561 gaaagacttc tattggaata gccattaaat ggaaatttct agtagtaggg caaattgaat
    13621 atctctttag ttcatatata actagtcaat atttaatatc aatcacctat acatgtcttt
    13681 cttccataac gtaaaccaac tcttcattca tcttaaattc aatcgaattc gagaattatg
    13741 cgtcgaaaaa caagttgact tatagcatag cgccttttta catataatat acctagtaaa
    13801 acctccctct ccgatccgaa tcaccctatt ttttatgaat cccttttttg tttgtaaata
    13861 cttcttcccc tttctttatc attctaccgc atggatacaa tctaaataga caaattgctt
    13921 aggccgaatc agtggataga aatatcatta tttgattgat ctaagttcac gcaatttatt
    13981 atttctgaaa attttatttt ggtcaatcgc tgaagaaaat caactgaaag gggaatcctt
    14041 ctatagagca cccctctttt tttactcaca cgtcgtaaac cacaagaatt cttattcaaa
    14101 ttctgattcc gaataggaaa tattaggatt ggccgaccag caatataaaa tgaatatcta
    14161 ttcaggagag aatggtataa tataagtgga tcaaccaata attttaggaa aaagatcttt
    14221 tagatctctt tccctttttt tttacaactc tctactctaa tatctttggc tattactcta
    14281 gattgtatat agtgagttgt atatttatat ttcctaatta gattagatta gatttttttt
    14341 gagccacgca tacattacct tgggataagc taaaaaagaa tctttcaaaa actagtcaat
    14401 gatggccctc catggattcc cctatataag ccgcggctaa agttgcaaaa atcagagctt
    14461 gaataccact tgtaaataat ccaaggaaca tgacaggtat aggaaccact aaaggtacta
    14521 aagaaacaag aacaacaact actaattcat cagctaatat atttccgaaa agtcgaaaac
    14581 taagtgataa aggctttgtg aaatcttcta agatgttaat gggtaaaagg attggggttg
    14641 gttgaatata tttcccgaaa taacccaatc cctttttggt aagacccgca tagaaatatg
    14701 ccactgacgt gagtaaagcc aaagcaacag tagtatttat atcattcgtg ggtgcggcta
    14761 actccccatg aggtaattgt atgattttcc aaggtaaaag cgctcctgac caattagaaa
    14821 caaaaataaa tagaaacatt gttccaataa aaggaaccca ggggccatat tcttctccaa
    14881 tttgagtttt actcacatct cgaatgaatt caagtacata ttcgaagaaa ttctgaccac
    14941 cggtcggaat ggtttgtggg ttccgaacag ttagagtagc tgaacccaat aagatagcaa
    15001 ttacaaccca agaagtaata agtacttggc cgtggacttg aaaacctcct attttccaat
    15061 agaaatgttg gcctacttcc acaccagaaa tatcgtataa cccctttagt gtgttgatag
    15121 aacaggatag aacattcata ttgccctctt aaaaaaatat agctttaaag aaaattattt
    15181 tgattcaaac gtctctttct ctacgtgact acttgaatcc catatatatt tataatacca
    15241 attcaattct tgaatacaac gaatcacata atatccccag ttttttatct cttttttgag
    15301 atccaaaaag agtatctgag attcataaat agtaactgat tacaaaactc tatgaaattt
    15361 ccaaagtaag ttaagttttt tatcttatta ttaaattata tgatgatgat tatgaattac
    15421 ggatttctta tataactaga acgcccttca cgaattgcga atactaattt gttaagaatt
    15481 aatcgaattg aagatatagc gtcatcgttg gctggaatcg aaatatctgc aagatcgggg
    15541 tcacaatttg tatcgattaa acaaattgtt ggaattccca aagtgataca ttcttgaagg
    15601 gccgtatatt cttcgtgttg atcaatgatg attacaatat ctggtaaccc cgtcatatat
    15661 ttaatcccgc ccagatatgt ttgcaagtga gataattgtc ttttcaacac ggccgcatct
    15721 cttttcggaa gacgatggag tctccctgct ttttgttctg ttctcaagtc tctaaactta
    15781 tgaagtctcg tttctgtagt ggaccaattc gttaacatac cgccaagcca ttttttatta
    15841 acataatgac accgagccct tattgcagcc catgctacta ggtcagctgc tttattttta
    15901 gtgccaacga ttaagaattg ttttccctta cttgctgcat caaaaaccaa atcacaggct
    15961 tctgataaaa aacgagcggt tctagtaaga tttataatat gaatacattt acgctttgca
    16021 gaaatataag gggccatttt aggattccat ttcctagtac catgtccaaa atgaactccg
    16081 gccttcatca tctcttccaa attgatgttc caatatcttt ttgtcatttc tccccacacc
    16141 cccctcttaa aaaaaaaaaa agagacgagg gtatcctaaa ataaataatt gttccgatgg
    16201 aaccttctct tctaccgcaa attggccgta gatatacaac ctaagccatt acattattac
    16261 ttttctattc attattatca tttttactat tactaaatga aatcaaatgt tttcaaataa
    16321 aagtctaaat ccgcttttag gaatcattaa atcctatacc tataaatgat tgttctgatg
    16381 tatcgtggaa attgtttgaa aggcaagaat caaaaaattt tctgtggtgg aacaaaatat
    16441 ctctcatttc cccctcaaat atattattat ttttggtttc caaggaaatg ttgttatgtt
    16501 gtctcgaagg gtgcaccaat ccctcgaatc cggtaccaac gggtatcatc ccccccagaa
    16561 caacgttctc tttcaggcct ttcaaccaat cgatacgacc ccgtagagct gcttttgcta
    16621 aaactcgagc agtttcttga aaactcgctt cggatatgaa actttgagta ttcagagatg
    16681 cttttgttat tcccaataag acggctcggt aacagatcgc ttcttccaaa gcatgcccca
    16741 ttcgttccgc ccgtaacaat ccaattaatt ctccgggtaa gaaaacattt gacatcccat
    16801 cttctgaaac caacactttt gatgttattt gacgtacaat aatttctata tgtctattat
    16861 ggatctgcac cccctgggat cgataaacct tttggatctt attaaccaaa gagatacgac
    16921 tttgcactat agttagctca gcaccaatca agaaccccca cggaattcca agagttcgtg
    16981 ttatacattc gttccaaccc tcaactctct tttcgagatt catcgatatt gaatcaatcg
    17041 aacgcacttc taacacctgt tccacttttg gcagaccctg cgttatatca ccagatcgcg
    17101 atttttcata tataaatgta actaatgtat ctccttcgta aaggatttcc ccataatgtc
    17161 catgaaccgt tgctcctggg gtggccaaat aaggcttagc ggatcgtatt actacagaat
    17221 cctttttaac aattagaact tgacccgatt tgaggtgtgg tccgtttttg gctatacata
    17281 cattttcaca aataaactgc ccaagactca ttattgtaga cgcctcttca caataattgt
    17341 gctgaagaaa ataccaattt aaattgaatg gatttaaaat aatgttactg catgaatcag
    17401 aattataaat ttgaccaatt tcatccatta aaaaatattt aagtacttca aaggtctgtt
    17461 ttaagttgcc aagttgcaaa tagttagtta ccaagatctg attataagtt attaaatagg
    17521 aaaatgaata aaaattcaca atttgaaggg ctgttcctaa agggcctaag aaattcctaa
    17581 ttggaattgg gggatctttt ttaattgatt cttttatcac attgtgatat tttacatcat
    17641 tgaatgggcc cattcgaaaa caattggagg atgacaaaat tatcaaagat tggtattcct
    17701 tatttctatt caacaatgta tgaatagttc cttggttttg attaaggtat tctttaatcc
    17761 ttgcgttgga atagtagaaa aaactggaag aaaacggatt gatattgttg gaatctgatc
    17821 cattctcaga gataaatcct gaacccgaag gatcattcct ttttgcggta tacgaaatag
    17881 gggatttcac taaatcgatt tttataaaat ctcgaatcaa accatttatc cttatttcaa
    17941 caaaggaagt acgggtctct tcgatataag aacttttttt gtcttgggta caatttaata
    18001 ctaaacaagt cctaactaat tgaatacttt tgtcataaat ttcccgaatt ggtttgccat
    18061 ttccataaag gatataattg acaactcgaa gttgcacatt atccatttcc tgcaacagat
    18121 ccggggggaa aagtcttact aaatttatac cgtctgttat ttcatatgtg actacaggtc
    18181 gaaccaaaac aaaatacttt ttcttggtag gtgtgatccg ttggatatag atccagtttt
    18241 tacttttttt gtattctttc gaatttgttt ttcccgttcc tggtggtatc aagacaccac
    18301 tatgtcgaga tatcttatct gtctctccag gaaaatagat atctccagaa aatattttta
    18361 gttcaattct tttttttttt atctccactc gaaccaatcc gcctactcgg cttcttgtag
    18421 ttaaagctat ttgtgtatct atcccaataa tactattgtt ccgtaccatt atggaagaag
    18481 atccgggtaa gatatgcact tcctcgggaa tgaaaaagaa cctatccact tttatttggt
    18541 attttggcct aaattccttg acccctcgat actcaatcaa atcctctttt ttggcgattg
    18601 gatagacttc tatagtgccg tatttagtaa ttcccgaact ctttcttctg tatcgaggat
    18661 catcgaaaaa agcaagaata ctatttctac gaaaaatacc atttatgggt atttcgatcg
    18721 agatacccga aaggggcatt agttcgttct cgcgttcttg aattgattgt agtggaataa
    18781 tgaatctttt tcttcgtctc tttgccaata aatcataatc ggcgtataga atggtcggat
    18841 atctgagatt acaacgaaca attcgattaa gttctgaata atcggggcgt ttttgttctt
    18901 ttttaccaaa aaaatccgaa ctaaagaatt tgtgtctcac ttgatcatta gttactgaaa
    18961 ggttagaaat agatcttttc ttgacagaaa aagaacgagc gttcgtttga tcttgatcct
    19021 tgtggatcga aagggagact agatcagatc tgtgcggctc tcctaataat atccataaat
    19081 gacttgtttt tggtaagagg tgaacatttc catatgtaaa ttcaggtgca tgatacacgt
    19141 cggtattcca gtgcatttct ccctctgaat cagaataaat atgttttcga accttctctt
    19201 taaaattcaa agtggatgtt cctgcgcgaa tctcagcaat cacttgttct gattctacat
    19261 attgatcatt ttgaactaaa agaaaacttt tgggtggaat attcacatta tgtagaatat
    19321 cctcactttc aatagttaca tacaagtcta tagaacatag aaaagcagga tgcccatgac
    19381 gtgtacgtgt cggatgaacc aaatcctcat tgaattttat ttttccatta gaaggggctc
    19441 gtacatgttc tgcagtaccc cctgtgaata ctccgccagt atgaaaggtt cttaatgtta
    19501 attgagtgcc gggctctcca atagattgac ctgcaataat acccacagct tctcccaatt
    19561 cgaccaggtc accgtgagta ggactccggc cataacataa ttgacagatc caagatgtac
    19621 tcctacaagt aaagggagtt cgaatatata tgggttgtgc tcgaaaggtt atgaattgat
    19681 tgacaagtcc agtaccaata tcttgatttc tagtggcaat acatcgtgta cccatatata
    19741 tatcatccgc taatacacga ccaattaatg tttggataaa aatattttcc ggcatcatcc
    19801 cgtttccaag actcacagaa atacctcggg cggtgccaca atcttttcga cgtacaacaa
    19861 tgtgttgaac tacttcaaca agtctgcgcg tgagatatcc agcatctgaa gttcgtacag
    19921 cagtatccac aactccctta cgggctccgt agcaagaaat aatatattct gttaaagaga
    19981 gtccttcgcg taaattgctt tgaatgggta aatcaatcat ttgcccttgg ggatccgaca
    20041 ttaatcctct catacctact aattgatgta cttgagacgc atttcctcta gctccggaaa
    20101 aagacattat atgtactgga ttaaaagggt cagtcatcct aaaattagga ttcatttctt
    20161 gtcgcaaaaa ttcacttgta gcataccata tctcaatgga ttggcgtaat ttttctactg
    20221 catgtacatt cccagaatgg tggtgttttt ccaaaatgaa actttgttgc tcagcatctt
    20281 gaactagcca tctcttagat gggattgtta aaagatcatc aattcctaat gaaatggatg
    20341 tagcagtagc ttgttgaaaa cccagagtct ttacttgatc caggatgtgt gatgtatatg
    20401 ccattccgaa gtgatctatt aatctactaa taagtcgttt catggcagtt ccgtctatca
    20461 ctttattgtg aaaaaccaga ttggcccgtt ctgccataag tacctccata ttccgatgag
    20521 tataatttga caatgagttt gaacataagt acttctatat tccgccgagt aggatttgac
    20581 aatgggtttg agttaatgat tggaaaactt ccttttctcg atcttaattc gcgtataatt
    20641 tccggaattc ccgtcctagt tgaatcggag agacataaat tctaactggt atcatagaat
    20701 tacttagctt acggaccata tcaacaggcc tgacaaaacc cctgtatagc ttcttcgatt
    20761 tctcgataaa tcgaaatatg accaacagta gttcgaatat atatagaaag aatttctttt
    20821 tttatacttc ttactattag atattgccca taaatatcat aataggtacc caaagattca
    20881 tagtgaactt cgagaggagc ttctcttgca gcaataacgc gttgatctag ccgccaccgg
    20941 agccacaagg gactatctaa attgattcgt ttctgccgat aagctccaat tgcatcataa
    21001 gaattacaaa aaaaaagttc tttttctttc gtatacttat agttattcgc ataaattctt
    21061 ttattttgat agtttctgtg attagatgga ttatacctat ttacacaaat acctcgacga
    21121 ttcccgctag ttaagacata gagtccaata agcatatctt gagttggtac ggaaatagga
    21181 tccccaatcg tcggagataa aaggttaata tgagaaaaca taagtaaacg tgcttccgct
    21241 tgagcctcaa aagataaagg cacatgaaca gccatttgat ccccgtcaaa gtctgcattg
    21301 aatcctttac gaactaatgg atgtaaacaa atagcacgac cctccactaa aacaggctgg
    21361 aatgcctgga tgcctaatct atgcagagta ggtgctctat ttagcaatac aggatgcccc
    21421 cgcataactt cgcgaagtat ttcccataca atcggttttt tttcccgaat tttactctta
    21481 gcaactccta tattcgaagc aatatgttgt ctaattagac tacgaattac aaatgtctgg
    21541 aaaagctcta ttgctatttc gcggggcaat ccgcattgat gtaatgaaag tgaggggccc
    21601 acgacaatga cagaacgccc tgaataatcg acccgtttgc caagcaaagt ttcgcgaaat
    21661 cttccctctt tgccttcaat tacatctgaa aatgacttgt aaactttatt atggccgtcc
    21721 ctcatcggtt gtccacggat tccattatca agaagtgtat ccacggcttc ttgtaccaat
    21781 ttctcctgac acattactaa ttctcctggc gtagatctac ttgttgttaa taggtcggta
    21841 agagtattgt tccgatagat aactcttcta tagagttcat taatatccga gctcattagt
    21901 ttacccccgt ctatctgaac gatcggtctt aactcaggag gaagaacagg taatagacac
    21961 aaaaccatcc attctgggtc tatatttgtt cgaataaaat gcttcgctaa ttccatacgt
    22021 ctgaccaaaa aatcctttcg tcttccaacc tttctatctt cccactcatt ccctgtggga
    22081 ccgtcttccc ccaactcttt ccattctacc aacgaagaat ctataataat ccgtaaatct
    22141 agatcggcta attgttctcg gatagaacct gctccagtcg agatctctcg atttcgaaat
    22201 gtatcgaagc cttgggtagt aaaaaaaagc gggatgctgt atttccagga ttggatttca
    22261 tattcgaaca aacctcgtaa tcgtaagaaa gtgggttttt tagctatggg cctagcaaaa
    22321 gaaaaattgg gataggatcc tctataggat atcccccctt caaaaccgga cgtgaaagtt
    22381 tcctttcatc cggctcaagt aggtacatca aaaatcaaaa aaagataagg agttcgaact
    22441 tttaaattcc agagcccccc cccccccaaa aaaaaagatt tactctttac tcaagttccc
    22501 agcgaagacc aaggaggttt tccttaatta cggcttcctt tatatttaga ttttttgaat
    22561 tctttattta aaaataaata aataaaatgt gaaattattg agtagtctac tcccccgaat
    22621 gatgaatccc gtaattctta attttaatta aagtgagtac cttggaattc ataagggatt
    22681 tacttgtcta tgtaccgttc cgttaaatct tttaggtcct cgacttcacc tcgacggtta
    22741 tgccacgatg cccttaaagt ctatatgcga tggatagact actgtaacca tgacatattt
    22801 gctatttcct taatttattt ataaaagaaa ggagcaggtt aattccacaa aagaaaaagt
    22861 cttttttacg aggtataact aaaaatgcct atttttttgt tacgaaatcg accatagata
    22921 aatccccctt gttatttggg agtattgaat acaccctaaa ttctgagctt catgttactc
    22981 ctcctaagct acatgtcagg gccaaggcat cccggttgga ttgaatggga tgacagagtt
    23041 tcattccgaa tcatctgtaa aatcagaatt ttgatcaaat cacacatcgc agtatactag
    23101 gccttctaat tctttaagag gtttatctaa aagattcgca atataactag gaagacgttt
    23161 taaataccac acgtgggtta ctgggcatgc gagtttgatg tagcccattt gatatcttcg
    23221 tatccgagaa tcaataaact cgaccccgca ttgttcacaa aatttccggt attttttttt
    23281 atctccgatt actcgataat ttccacaagc acaaattcca cttttgatag gcccaaaaat
    23341 tctttcacaa aataatccat ctttttcggg tttattggtt ttataatgaa aagtataagg
    23401 ttttgtcacc tctccaactc tctctccatt cgggaggatt ttattcgccc aagtacttat
    23461 ttgttgagga gaaactgatc caattcggag ttgttgatgt ttatactgat caatcataga
    23521 agaaaggttg tgattcattc cgattaagct tccttccttt taatcttgaa agtcttctca
    23581 gatacaaaga aatgattcag ttccagagcc aaagatcgta gttctcgaac gagcaatcga
    23641 aaagattctg gagcatcctg aggattaggt attactcctc caatgatagt agtaccaagt
    23701 acttcctggc gagctctaat atgatccgat ttataagtaa gcatctcttg taaaatataa
    23761 gcaacaccaa atccttctag agcccaaacc tccatctctc ctacccgctg cccgccttgc
    23821 ttggcccttc ctctaagggg ttgttgtgta acaagtgcat aatgtccgct ggaccgtcca
    23881 tggattttat catcaacttg atgaattaat ttcaagatat aaggctttcc tgttataaca
    23941 ggttgttcaa aaggatcccc cgttcttcca tcaaatattc tgctttttcc cggatactcg
    24001 ggttcaaata cccatggagt cgccgtttgc ttactggctt gatataattc agaaaacaca
    24061 agttttctcg aagcttcttg ttcatatctc tcatcaaaag gggctattcg ataatgtctg
    24121 tctagtagac cccccgctaa cccgagtgaa cattcaaata tctgccctac attcattcgt
    24181 gaaggtactc ctaatgggtt gaagaccata tcaacaggtc ttccatcttg caaataaggc
    24241 atatcttgtc taggcaaaat ttttgaaatg atacccttat ttccatgtct tccagctact
    24301 ttatcgccta ccttaatttc acgtttctgt gaaatatata cacgaatcgt ttctggatta
    24361 taactagaac ctcccccttt ctggatccat ctcacatcaa taactcgacc cctaccgcct
    24421 ataggtagtt ttagacaagt ttcttttgaa gtagatacct gaatgccaag tatggctcgt
    24481 aacaatctat cctccggggc atacgacgat tctttcacca tttggggcgt taatttacct
    24541 actaaaatct cacccgtctc tacccaagat cccagcatta caattccgtt tttgtctaaa
    24601 ttgcgtagta aatgagcttc taaatgcggt atttccttag ttaccctttc ggggccttgg
    24661 cttgtcacat gagtttgaat ttcatatttt cgtatgtgaa aagaagtata aatatcttca
    24721 taaaccaaac gctcgctaat gagcactgca tcttcaaaat tgtaaccttc ccacggcata
    24781 taagctacta atacgttttt ccccaaagcg agttcgccac caactgtaga ggcgccatac
    24841 gctaaaattt gtcctttttt aatgtattta cccctctgaa cctggggttt ttgatgcata
    24901 caagtatttt tgttggaacg ttgatacata actaatggaa tgtttagagt atctccatta
    24961 cccgataaaa ggatcttgtc agtatcggta taaatgacct ttccttcatg ttcggctata
    25021 gcaagaaccc ctgaatctag agccgcctgg cgttccaacc cagttccaac aatacacttc
    25081 tcggatcgag aaagaggaac tgcttgacgt tgcatattcg aactcattaa agcccgattc
    25141 gcatcattat gctcgataaa aggaatgagg gaagctccaa tagaaaaata ttggaaggaa
    25201 aaaatacttc gaagatgaac ctgttcccat gcaatagtca ggaattcttg acgatatcga
    25261 gctggaacaa cctgttcttc ctgaagactc tgattcaagg ccaaaggatt tcccgccgct
    25321 accatatagt attcatcttt acctggcgat aaataaagca tccttgcctt ttttgatcta
    25381 tgagaaatct cataaaatgg gctctctaga gatccccaac gaccaatctt cgcatgaatt
    25441 gctaaagatc caataagtcc gacatttatt ccttcagacg tgtcaattgg gcaaatacgc
    25501 ccataatgac taggatggat atctcgtatt cgaaaactag cagttcgccc tgtcattcct
    25561 ccagggccca aataactcaa ttttctccca tgaactattt gtgtcaatgg attagttcga
    25621 tccaaaactt gagataatgg gtgtaaaccg aaaaaagatt cataagtagt tgttaatgga
    25681 gttgaagtta ccaaattctg aggagccggt atcaatttat gcctaagtcc tccagatata
    25741 gttcctcgaa tcacattttc taaacgaacc agagacaatc ctaattgatc ttgtataaga
    25801 tctgctacag aacgaatgcg tttatttttc aaatgattca tatcgtcaag tgtacccatt
    25861 ccaaatttca ttccaatcaa atgatccgcg gctgccaata tatctcgcgg taacaaaaat
    25921 gtattgttct gggatatatc aaggtgcaat ctccgattca tatttcgtcg accaatcttt
    25981 cctaattcac atttttgttg aaagaatttc ttttgtaatt ccttacataa ggattcagaa
    26041 aataccggat ccccgcctac acaagcaaat tgttggtaaa actccaaaat agcattttct
    26101 tttgacccta tttttttttt ttccttatca gtcagaaaag ataaaaatat ttcaggatag
    26161 caaacattct ctagaatttc tcttagattc gaacccatag ccgatgatag aactagaata
    26221 gatatttttt gtttcctact aacacgagcc catatccttg cttttctatc aatctctaat
    26281 tctaatcttc ctccccaatc cgatattatc gtgccggtat acaccgaaat tccattatga
    26341 tccaattctg accggtaata aataccggga ctttgcaata tttgattgat cacaattcta
    26401 tatattccat ttactataga agttcccaga gaattcatta gaggaatgtt tccaataaaa
    26461 atagtttgtt cttgcatatc cctactggtt ttccaaatga gtcccgcgga tatatataat
    26521 tcagaagaat atgtgagtga ttcatagaca gcatctcttt cttttatcaa cggttctact
    26581 aattgatatg tttccacaaa taatttaaat tcaatttctt gatcggtatc ttcaattttt
    26641 ggaaacttat aaagttcttc cgtcaagccc tgatccacga acctacaaaa gccttcaaat
    26701 tgtatctgat taaagccagg tattgtagac attccttcat ttacatctcg gaacattttg
    26761 catttcccat ttataaaata taaaaatccc attattcgct cattcttcat gtaatcatat
    26821 agatgatcta gcaatgatag aatttttatt atatttactg aatcacatga aattgaaccc
    26881 aactccatat ctggaataga atgtatgaaa tacgtattaa ctatgaacgg gggaaaaaaa
    26941 aatttttcta ctcaaattgg aatttgagaa acagatacaa atggaaagaa atttataaaa
    27001 cattcctgga aacataattc tgctacttag gcttacgaag ttatggaatt ttgtatagaa
    27061 tatcaaaata gattaaattt ctaccattat tatgatatta catattccaa tctgcttgaa
    27121 taccagaaaa ataaatggat tcggcatttg atcttttcga taagataaaa acataaaact
    27181 cagaaacaat agaatataga gtcgattttt tagtacttaa acacatttag agattccgtt
    27241 gttcaaagaa aaggattcac agagaagaga ggtgttttac ctatagaatt tttagcatat
    27301 ggctaaggat tgtgaagtct ataagagggg ttgtatttat taaacagata tagatatata
    27361 agtcttcccc taatattgcc cttctatttt tattccatga aaattaaaat ttgaaacaca
    27421 aaaattttct gagaattccc tataggcaac atatataaat aagataacca attaaatatc
    27481 tgtgtaacaa tttatgttct ggggtttaca tctacccata tatattgtta taattatatt
    27541 gttataattg aaatgtagaa attgaaaata aaaaatactg aataaacact gattagttat
    27601 gtatcatttt ttagtttctt gtgtcattag gaaaacaaaa tttgatattc aaatccaaga
    27661 ctcattcatg aatttgcagc caggagtcaa tagtcaacag ttcatggttc aaatttgcca
    27721 tcaacttgtt tttttttaat acacttttta cttttcaata gaaaagtgag gggaagtttt
    27781 taggcactgt gtttgtgtgt tttgagatac tatagaatca atcgaagaag tggatcaaat
    27841 taaatcaaaa aaaggccctt attttcggaa aagaattaat aaaaaaaggc ttcaatatac
    27901 aagtacaaaa aagtggttca gtaatccaac cttaagcaga aaaatttcca tctatttttt
    27961 ttgtattatt ttggcgacat ggccgagtgg taaggcgggg gactgcaaat cctttttccc
    28021 cagttcaaat ccgggtgtcg cctgatcaat aaaagactcg aaatctctta ttctgttctg
    28081 ttgatatata actcacccct ttttccccgg cagcagaaac ggattgtgca ttcggcctgg
    28141 gtgttttcta aaagattata gtaaatcttt gcatctagga ttaaaaagat tctaatggtg
    28201 gtaagggcta tcacgacttc cagatcccct ctcctctatt ctactactaa tgtagtgtat
    28261 acttgctaag tcttgaattc cgttggatag accccagata cgaaatctaa ttaaattagt
    28321 tgtgtaaaga ccggaagagc ctttatatac atatacttaa atatacttaa taataagagt
    28381 acttactata tatctataca gactcacgag aatttatgag cgttcacatt caatattaga
    28441 ctgaatggag aatataatta acttctataa agataaaaac gggcaaaaag aacaggcctt
    28501 attattatta ttcctatatg ttccattcgt aacattccat taaggtgtca ttgcctattt
    28561 tacttgtgtt tagtctttcc caattaaaag tcgtatagga atttagtaga agttattggg
    28621 attagttcat caacagtgtt cggtcagagt ccctttttga ctctgcgccg ttgattcgac
    28681 tattattaat gagcaataat ggaataattc cttcatagag ataggggaca taattcacat
    28741 ggatatagta agtctcgctt gggctgcttt aatggtagtc tttacttttt ccctttcact
    28801 cgtagtatgg ggaagaagtg gactctagag gtactacgaa ttgattgagg aatcaaacca
    28861 tatcaattgt tttctagatc gttctgcaac atgttttgaa ttatttaaaa aatatcttca
    28921 tttattacct tacattggat tctagtggag taatgtattt tatgaataaa attctttcaa
    28981 tcaaagagat atttccagga ttcccatatt tgtatctcga aagcaaaggg atacagatta
    29041 ttggaatttt attccaacca aattagtcct aaattttcta tttcaatgaa cgggctcttc
    29101 ccataatttt agttttagat ggatactaaa gaaggcccga cccccctttt ttgtttccct
    29161 ctttacttta ctttttcctg ctcaaaaaga aaatttttaa gtgtatacac gatttctatg
    29221 agaaaaaatt aggcatagtg gttgtataac aagagagtat gcataataag atcttgactt
    29281 gggagtcaca tattgcgcac ttaccgattc ttttattttt ttttttcgaa attacatttc
    29341 gactttatca gggtttcaag cattaaaaat ttgtgaggtt tattatttta ttatatatta
    29401 tattatacct attccctttt aaaatacgaa gaagtgacca tagaactcct gtcaatggat
    29461 caatccagtt tttcttagga atgctagaaa aaatattacg gctctttaat agatgccgct
    29521 aatgcttttt ccttcgttga ttctttcgat agatcacgag actcagattg caaataaaaa
    29581 gaaatctata aattataact agaaagtaag acaagacagt tttttaatat tgatcaaaaa
    29641 aagatgtata aaaaaaagag aattggttct atgtaaattc catatattat attatcttga
    29701 tatttacatt acatatatca agataatatt gtagattgat cgacacgaag tccctgtctt
    29761 tattataaag tacaacttta tacactacac taaaaataat agatatggta agaaagaaat
    29821 atatatttct ttcttactat actatagtat cggatctgat agaatactgt cgattctagt
    29881 ccgctcattt catttaagac accaaattgg aataatttta ccttttttat tcaatatttg
    29941 ataagaactc agaagtcaag tttcattcaa attaattaat cctttttatt ttgattttga
    30001 ctttctgttt ttacataaat gataagaaga aaagcagtag gaactaggat gaacagtgca
    30061 gtagcaataa atgcaagaat atttacttcc ataatctcat ctttttttta cttcacaata
    30121 actcgggatt taatcccata gagatgataa atctttcgcc tgtaaattca atgaatgaat
    30181 tatctctcaa tgatcttgaa tcggatcaat atcatgaata acaatatatg agctatcaaa
    30241 taaattcgtc gtcgcgaatt gaatagtata acataggaag atcttttatc catactgaat
    30301 ccaaaatagg attcccgatc caatcaaaaa ttagttttga ataaaagatc ttttttaaac
    30361 ttcacattat aaattgaggt tacacaaaca aaaccggagt cagaagggga tactttttaa
    30421 gttggaaagt attctatcag gggaattctg ttaaattcat tttgtattgt acaaaaaagg
    30481 aattccattt ttgtatgtgc gcttgggaaa catagagtcc tctattccat cgaaaaagcg
    30541 gattcattat ctcttggaat actgactatc gtgctcccag caattatacc aatttacata
    30601 tgtctttcta ctaccaacca gtactagttg aattaactaa aattccccta ttttttttgt
    30661 ttgatgagaa tggcgaaacg aaaagggaaa gaaaaaataa ccccctcggg aatgaaattt
    30721 ttattcctgt tcccttgtgt tgacagaaaa gggaaagatg attgatgtac ttattgaatc
    30781 tgtcgggact gacggggctc gaacccgcag cttccgcctt gacagggcgg tgctctgacc
    30841 aattgaacta caatcccagg gaaataagaa gaagggatct agcagaaatt tttattcttt
    30901 ttattcttat tcctacgtat cgggtatttc tgaaggacag gggggttata ccatctcggg
    30961 gtatattgga gaattgttgg gccgagctgg atttgaacca gcgtagacat attgccaacg
    31021 aatttacagt ccgtccccat taaccgctcg ggcatcgacc cagacccaag aagagcccat
    31081 gtgggggttt attcgtaata catgatataa aaaacttccc tttgtagtgt agtaccctac
    31141 ccccagggga agtcgaatcc ccgttgcctc cttgaaagag agatgtccta aaccactaga
    31201 cgatgggggc atatttaccc aacgtcctcc atcgttactc attgtaagaa taggttctta
    31261 atattgtcaa taaagtcgac agattcaata agtacatcaa tcatctttcc gtttttcatc
    31321 atttaaaatg aaaatttcat attgattcat aattcatttt ctatattcta ctatattcta
    31381 tatgtatata caataacgaa tcaaatgaat aatttataaa atgaatatga aaacagtatt
    31441 ctattttatt aataatataa attaataaaa atataataat attaatatat taataatata
    31501 ttaatttatt aattaattta ttaattaagg gctatgaatt catattaata aaaaaaatat
    31561 atatatagaa ataatacgga aggtaggatt ctttcgggga gtggtgcgtc ataaaataaa
    31621 aagggggctc ccactacgga aattaagaaa caaaaaataa gagacgaggg atcaagaagt
    31681 tctcgaaaaa ttttctattc ctataagaag ttcgttcggg gacaagtaga atctattcat
    31741 cacatttttc gattaaattt cttgaatcta tatctatgtc gaattgatag gtgtacatgt
    31801 ataaatcaaa caaatttatt tttgatcggt tttgaaacaa ttcattgcta gacttgctag
    31861 ataaatcaat ttttttatta ttattcaaga ataagccact agccactatg aaggtactgc
    31921 atggacttat atatatatac ttaaatatat aatatatgta catgtatccg ttttatccat
    31981 agagttacta attcagtaat tgaatcaaaa gggccctttt aactcaacgg tagagtaacg
    32041 ccatggtaag gcgtaagtca tcggttcaaa tccgataagg ggctttggct ttttcataaa
    32101 actacagccg tagtattcat atttgaagca agaattgaga gattttaaat agaacaaata
    32161 gaacaaacaa agtaaaaagt aacccgcgat ataataaaaa aataggttat catcctacta
    32221 aattagaatt tattagagta taggagttta gtaaataggt agaaagttga acatatagga
    32281 gtttattttt tcagtaaatt ctaattcagt aggatgataa gtcgtctctg gaatcaccaa
    32341 actttccttt tttccgtttt gctaatcaaa tgcattgtaa agattataaa tcaacaaaag
    32401 aaaaattaag tggacctgac ccattgaatc atgactatat ccgctattct gatattaaaa
    32461 ttcgatagag agacaaaatt ggaacaagtt aacccctttt tcttttttat ttttttgctc
    32521 cgcaagaatt tgtcgatatt tccaattcaa tattattgtt cctagatatt ccataggaag
    32581 aaatagttat ttcgttcctc catagataaa cttttattcc aagtcacaac ataagaaccc
    32641 ttctttgatt acagactttt atctttatca aggttcattt ctatctagat aagatttata
    32701 ataagattta tctatttaga tgtatatcta tcagatcgca gcttaatgta ccaaacattt
    32761 acatattact gtatccgata tttttgttcc gaccgcgtcg tggagaatgg atacggtaaa
    32821 aatactttca tttccagtat ccttctttta ttttttttca tattgtatta aatttaaaga
    32881 aaaaaatagg aaattaaatc gttttagaat tttataattc taacagaaaa agatagaaaa
    32941 aattccaaat gctttttctt gcttcgaccc gtggaaagat atactctgga gttttatatt
    33001 tttcgtaagg taaggggaga tataacaaag aagacatgac attaaaagta aaaaaaaaaa
    33061 taaggatact gtagtagttt agtctacata taaattataa gaatttctaa aggtattttt
    33121 tatcaatctg acgaacagga tctaagaata aattgagttg atgcaataag aaagggggag
    33181 gtctgaggat caactggtag cgagagatag gattactttt tccttaaaca gttctttcca
    33241 aaaatgaatc tagcgggttg atgagtcata aaaagtaaat tcatggttca gatgcttagt
    33301 aagaataaaa aaaagaagga ataatcaaaa aaagttcgtg tatttaccta ggtgaattta
    33361 taggacaata aaaaattttt atcttcgaaa cccattgaaa gggggagttt acgataaatc
    33421 aaatcataca gaaatgatcg aatcagtgga caccccaaaa atgctatgag gtgttcggaa
    33481 atggtcgaag tagttgaata ggaggattac tatgactata gctcttggga aatttaccaa
    33541 agacgaaaaa gatttatttg atattatgga tgactggtta cggagggacc gtttcgtttt
    33601 tgtaggatgg tccggtctat tgctctttcc ttgtgcctat ttcgctttag gaggctggtt
    33661 cacaggtaca acctttgtaa cttcatggta tacccatgga ttggccagtt cctatttgga
    33721 aggctgcaat ttcttaactg ccgcagtttc tactcctgct aatagtttag cacattcttt
    33781 gttgttacta tggggtcctg aagcacaagg ggattttact cgttggtgtc aattaggtgg
    33841 tctgtggact tttgttgccc tccatggtgc tttcggacta ataggcttca tgttacgtca
    33901 attcgaactt gctcgatctg ttcaattgcg accttataat gcaatcgcgt tctctggtcc
    33961 aattgctgtt tttgtttcgg tattcctgat ttatccacta gggcaatctg gttggttctt
    34021 tgcgcctagt tttggtgtag cagctatatt tcgattcatc ctcttttttc aaggatttca
    34081 taattggacg ttaaacccat ttcatatgat gggagttgcg ggggtattgg gcgctgcttt
    34141 gctatgcgct attcatggtg ctactgtaga aaatacttta tttgaagatg gtgatggtgc
    34201 aaatacattc cgtgctttta acccaactca agccgaagaa acttattcaa tggtcaccgc
    34261 gaaccgcttt tggtcccaaa tctttggggt tgctttttcc aataaacgtt ggttacattt
    34321 ctttatgtta tttgtaccag taaccggttt atggatgagt gctcttggag tagttggtct
    34381 ggctctgaac ctccgcgcct atgacttcgt ttctcaggaa attcgcgcgg cagaagatcc
    34441 tgaatttgag actttctaca ccaaaaatat tctcttaaac gaaggtattc gtgcttggat
    34501 ggcggctcaa gatcagcctc atgaaaacct tatattccct gaggaggttc taccccgtgg
    34561 aaacgctctt taatggaact ttagctttat ctggtcgtga ccaagaaacc accggtttcg
    34621 cttggtgggc cgggaatgcc cggcttatca atttatccgg taaactacta ggggctcatg
    34681 tagcccatgc cggattaatc gtattctggg ccggaggaat gaacctattt gaagtggctc
    34741 atttcgtacc agaaaagcct atgtatgaac aaggattaat tttacttcct cacctagcta
    34801 ctctaggttg gggagtaggt cctggtgggg aagttataga cacttttcca tattttgtat
    34861 ctggagtact tcatttaatt tcctctgcag tattgggctt tggtggtatt tatcatgcac
    34921 ttctaggacc tgagacgctt gaagaatctt ttccattctt cggttatgta tggaaagata
    34981 gaaataaaat gaccacaatt ttaggtattc acttaatctt gttaggtata ggtgcttttc
    35041 ttctagtatt caaggctctt tattttggcg gtgtctatga tacctgggct ccgggagggg
    35101 gagatgtaag aaaaattacc aacttgaccc ttaacccaag tattatattt ggttatttac
    35161 taaaatcgcc ctttggaggg gaaggatgga ttgttagtgt agacgatttg gaagatataa
    35221 tcggaggaca tgtatggtta ggttccattt gtatacttgg tggaatctgg catatcttaa
    35281 ccaaaccttt cgcatgggct cgacgcgcac ttgtatggtc tggagaagct tacttatctt
    35341 atagtttagc ggctttatcc gtctttggtt tcattgcttg ttgttttgtc tggttcaata
    35401 ataccgccta tcctagcgag ttttacggac ccactggacc agaagcttcc caagctcaag
    35461 catttacttt tctagttaga gaccaacgtc tgggggctaa cgtgggctcc gctcaaggac
    35521 ctactggttt aggtaaatat ttaatgcgtt ctcccaccgg agaagtcatt tttggaggag
    35581 aaactatgcg tttttgggat ctacgtgccc cttggttaga acctctaagg ggtccaaatg
    35641 ggttggactt gagtaggctg aaaaaagaca tacaaccttg gcaagaacgg cgctctgcag
    35701 aatatatgac tcatgcccct ttaggttctt taaattccgt gggtggtgta gctaccgaga
    35761 tcaatgcagt caattatgtc tctcctagaa gttggttagc tacttctcat tttgttctag
    35821 gattcttctt gttcgtaggt catttgtggc acgcgggaag ggctcgtgca gctgcagcgg
    35881 ggtttgaaaa aggaattgat cgtgattttg aacctgttct ttccatgacc cctcttaatt
    35941 gattatctta attgattaat taatagattt attgagacag gagatccaat acttgaagta
    36001 taaatgactt tgattctatc atacatattg gaatcaggtc atactttaaa caaagtcatt
    36061 tttttaactc atttatatct aatctttttt ttctggcttg gctaggtggg atagccgagc
    36121 cattactctt tcgttatgac cctgtcccgg caaaaacaat aaacaaaaaa tatattcaac
    36181 gagcaaaaag gagagagagg gattcgaacc ctcgatagtt ctttgttcaa gactatgccg
    36241 gttttcaaga ccggagctat caaccactca gccatctctc cgaaagatgg tttttatttt
    36301 attcctctga atagaacatg gctatataag tggatataac actactatct gtagaaagat
    36361 ctcgggtgtg aatcccccgg tcaatctatc tatcctatat ataggaagta tgatatatag
    36421 gaagtatgat ccagcatgcc catttttgtt tgtgaaaaaa ttttaattat ccccccactt
    36481 cgtgtactaa ttaaatggta tttattaatt ttattaattt attaataaaa gggggtagta
    36541 ataagtcata gaaaataaat atatttatgt tataatccct ctatgatgta ttttagtaca
    36601 atttttttag ggattaaatg gtatagttca tttgttgata gcttggagga ttaaaagcat
    36661 gactcttgct ttccaattgg ctgtttttgc attaattgct acttcatcaa tcttattaat
    36721 tggcgtacct gttgtatttg cttctcctga tggttggtca agtaacaaaa atgttttatt
    36781 ttctggtaca tcattatgga ttggattagt ctttctggtg ggtatcctta attctctcat
    36841 ctcttgaacc tattcgtttc agatccaaaa ttgaaacgac cccccccccg aattcttcgc
    36901 ggttgtgaga tacaataaaa ttcaatataa gtccccaaaa taaaatgcaa ataaagaaaa
    36961 caaaaaaatt agaggggggg tcacactttt tgttcttgaa tttgaatgaa aaaaattaaa
    37021 attaataaac taattgaact caccccgaaa agagtctgta gtctggcact gcacaaacag
    37081 gatccaagtg tatatataat atatgtgtgg acatgttgtg tataaagaac aaaaaaacgc
    37141 ggatgcggat atggtcgaat ggtaaaattt ctctttgcca aggagaagac gcgggttcga
    37201 ttcccgctat ccgcctaaga tggagtaatt ttttcatatg ataaaaagat aaagaaagga
    37261 ttcgctatag agttggccat aatagtgtag tgtagtgatg ctatccaccc cttcttttcc
    37321 tcccacccca aaataaaaaa aggtgttaat gaattactag ttaacagagc caaacctaaa
    37381 aaagggttga caaaaaaaga tattgcggag acgggatttg aacccgtgac ctcaaggtta
    37441 tgagccttgc gagctaccaa actgctctac cccgcgctga agagaagaat tgaacactaa
    37501 tagacaaaca agagttgaat gcgcccccct accctatctg tacaaataga atagcccatt
    37561 tatacagaaa ggtaaagggg ctttatatga tcatcgatca tagaaatgaa atgaggaaat
    37621 tttttatttt attttaaccc ttaccaactg gatcttgtcg cccctggcaa taaacatgcg
    37681 tgaaccattt cacgaagtat ctgtccagat agtccaaagt ctcgatagtt agctctcggc
    37741 cttccggtcg aaaaacaacg tcgatggagg cgtgtaggtg cactattacg cggcggagat
    37801 tgtaactttc cataaatttc ccatttgtcg cttaaggaca gaacttgcct tatttctttt
    37861 tttgaggatc gacgaatcga atgatatttc tgttccaatt tttgcctctt attctccctc
    37921 tgaatcaaac cttttcttgc cataatggtt cagttcctat tagtctccat aatacaagtc
    37981 gaatcctaga tgtagaaata taagaaggca gaccccttct ccatcgaaag aaatgagatt
    38041 atcgcaaata taagacatta aaaaattaac caaatttgcc cgatgtagag gcaatcaaga
    38101 aagccgcata agtgaatata taacctacgg aaaagtgggc taatccaacc aatcgtgctt
    38161 gcacaatgga aagggccacc ggtttatctc tccaacgaat caaattcgcc aaaggtgtgc
    38221 gttcatgagc ccatgctaaa gtttcaatca attcttgcca atagccacgc caggaaatta
    38281 agaacataaa tccagtagcc caaacgagat gtccaaataa gaacatccac gcccagaccg
    38341 ataaactatt cataccaaaa gggttatatc cattgataag ttgtgaagag tttaaccaca
    38401 aataatctct taaccagccc atcaaataag tggaagattc attaaactgc gaaacgttac
    38461 cctgccataa tgtgatatgt ttccaatgcc aataaaaagt aacccatccg atagtattta
    38521 acatccaaaa aactgccaaa taaaatgcgt cccaagccga aatatcacaa gtaccgcccc
    38581 gtcccgggcc gtcgcacgga aaactataac cgaaatcttt tttatccggc attaatttgg
    38641 aaccacgtgc atctaaagca ccctttacta agatcaatgt agttgtatgt aaacccagag
    38701 caatagcatg atgaactaaa aagtctccgg gtccgattgt taagaataat gaattactag
    38761 tctcattaac agcatttaac caaccgggca accatatgct tcgacccgca ttgaatgccg
    38821 ggccgtttgt tgaagataaa agtacatcaa aaccatatga agttttacca tgagcggatt
    38881 gtatccattg agcaaatata ggttcgatca agatttgttt ctccggagta ccaaaggcaa
    38941 gcataacatc attatgaaca taaagtccca aagtatggaa ccccagaaag aggctagccc
    39001 aacttaaatg agatatgata gcttctttat ggtctaacat tcttgctaat acattatcct
    39061 cgttctgttc cggactgtaa tctctaataa aaaatatagc tccatgagca aaagctcctg
    39121 tcatgatgaa tcctgcgatg tattggtgat gagtatataa cgcagcttga gtagtaaagt
    39181 cttgtgctat gaatgcataa gcgggtaaag agtacatgtg ttgagctacc aaggaagtaa
    39241 taacccctaa agaggctaga gcaaggccta attgaaaatg aagggaatta ttgattgtgt
    39301 cataaagacc cttatgccca cgtcctaatc gtccccccgg aggaatatgt gcatctaaaa
    39361 gatctttcat actgtgtcca ataccgaagt tagttctata catatgaccg gcaacgagaa
    39421 aaataaatgc aatagctaaa tgatgatgag ccatatcagt cagccataaa ctttgcgttt
    39481 gtggatgaaa tcccccgaga agggttagaa tggcagttcc tgctccttgg gaggtaccaa
    39541 ataaatgact acttgagtcg gggttttgag cataaagatt ccactggcct gtaaaaagcg
    39601 ggcctaaccc ttgggggtgt ggtaatacat ctaagaaatt attccatcga acgtactccc
    39661 ctctggatgc aggaatagcc acatgtacta aatgccctgt ccaagccaag gaacttacgc
    39721 cgaagagtcc tgacaaatga tgattgagac gagattcggc atttttgaac cacgaaacgc
    39781 tcggtttcca tttcggttgt aggtgtaacc aacctgctat taacgatatg gcagaaagaa
    39841 ataatagaaa aagagctcca gtataaagat cttcattagt gcgtaaacca attgtatacc
    39901 accactgata aacaccagaa taagcgatat tcactgggcc gagagcaccc cctcgagtaa
    39961 aagcttctac agccggttga ccaaaatgag gatcccaaat tgcatgagca ataggtctta
    40021 catgtaaagg gtcctgtacc caggactcaa aatttccttg ccaagctaca tgaaacagat
    40081 ttccggaagt ccacagaaaa attattgcta attgcccgaa gtgagaagca aaaatattct
    40141 gataaagacg ttcctcagta atatcatcat gactctcgaa gtcatgtgcg gtagcaatac
    40201 caaaccaaat acgacgagta gtggggtcct gagctaagcc ttggctaaac cttggaaatc
    40261 ttaatgccat aatgcctttc aaatcctcct agccattatc ctactgcaat aattcttgct
    40321 aagaagaacg cccatgttgt ggcaattcca cccagaaggt aatgggttac tcctacagca
    40381 cgtccttgta caatgcttaa ggctctcggc tgagtagcag gagcaacttt taatttatta
    40441 tgagcccaaa cgatggattc aataagttct tgccaataac cacgtccact gaatagaaac
    40501 attaaactaa aggcccatac aaaatgggca cctaggaaga aaagcccata tgcagataat
    40561 gaagaaccat aagattgaat tacttgggat gcctgtgccc ataagaaatc gcggagccac
    40621 ccattaatag taatggaact ctgcgcaaag tttcctcccg tgatatgagt tactacccct
    40681 tgatcactta tactgcccca aacatctgac tgcattttcc aactgaaatg gaatataacc
    40741 accgaaattg cattatacat ccagaatagc cctaagaaga catgatccca agccgagact
    40801 tgacacgtcc cccctcttcc aggcccatca caaggaaaac gaaaaccaag atttgcttta
    40861 tccggtatca aacgggagct acgagcaaat agaacaccct tcagaagtat taataccgtc
    40921 acatgaatcg taaatgcatg aatgtgatgt accaaaaaat ctgcagttcc taatggaata
    40981 ggcaacaaag ccactttacc acccactgct actaaatcac cgccccccca agttaaactg
    41041 gtgcttgttg ttgcacccgg agccgttgca ctgggtgcta aagcatgggt gttttgtatc
    41101 cattgagcaa agacaggttg taattggata gcggtatccg aaaacatatc ttgaggacgc
    41161 cccaaagcgc tcatggtatc attatgaata tacaaaccaa aactgtgaaa gcctagaaat
    41221 atacatgccc agttgagatg tgatataatt gcatcgcgat gcctaaggac acgatctaat
    41281 agatcattgt atcgagtagt aggatcatag tctcttacca taaaaatggc tgcatgcgca
    41341 gcagcgccaa ctatgagaaa tccaccaatc cacatgtgat gtgtgaacaa tgacagttgt
    41401 gtaccatagt cagtagctag atacggataa gggggcatag aatacatatg gtgagctaca
    41461 ataatggtta aagagcctaa catagctagg ttaagagata attgagcatg ccatgatgtt
    41521 gttaggatct catataggcc tttatggccc tgacccgtaa atggaccttt atgagcttct
    41581 aaaatatctt ttaggccatg accaatgccc cagttggtct tatacatatg acctgctatc
    41641 aggaaaagaa ttgcaatagc taaatgatgg tgtgcgatat cggtcagcca tagaccccca
    41701 gttactggat ctaatcctcc acgaaaagta agaaagtctg aatattttga ccaattcaag
    41761 gtgaaaaagg gagttgctcc ctcagcaaaa ctgggataaa gttgagccaa aagatcccga
    41821 ttcaagataa attcatgagg aagtggtatc tctttaggat ctactccagc gtttagaaat
    41881 tggttaatcg gtaaagatac atgtacttga tgccccgccc aagagagaga ccccagtcct
    41941 agtagccccg ctaaatggtg attcaacata gattctacat cttgaaacca agccaatttt
    42001 ggagcagctt tatgataatg aaaccaacca gcaaaaagca ttaacgccgc aaagatcaat
    42061 gcaccaattg cggtacaata gagttgcaat tcactagtta ttccagatgc tcgccaaagc
    42121 tgaaaaaaac cagaggttat ttgtattcct cggaagcccc cacccacatc accattcaat
    42181 atttcttggc ccactattgg ccaaaccacc tgggcacttg gcccaatgtg agtcggatcg
    42241 cttagccatg cttcataatt agaaaaacga gcaccatgga aatacatacc actcagccaa
    42301 agaaagatga tggagagttg cccgaaatgg gcactaaaga cttttcgaga gatctcctcc
    42361 aaatcactgg tatggctatc gaaatcgtga gcatcagcat gtaggttcca gatccaagtg
    42421 gtagtgtcag ggcctttagc tagtgttctt gagaaatgac ccggcctggc ccattcctcg
    42481 aaagaagttt ttatgtgatc cctatctacc aaaattttta cttctggttc cggcgaacga
    42541 ataatcattg agtcctcctc tttccggaca acacatacaa agagacctgc caacagtcaa
    42601 aaaatgagtg aatctttaag agatatttat ataatgagtt tgtttctctt ctatttttct
    42661 atctcccatt tatttatttt cgtcagttat tcactagagc tattatgatc tgtaagtcga
    42721 tccggggcaa gtgttcggat ctattatgac ataggcatga ggcgctcaac ggaccttttt
    42781 aatattataa aactctttct gggctttgga ttaatgcaaa aacatctttt tgtgtaacct
    42841 acggtatatt catatctcaa ttataagttc ttagatggag ctgcttcatg ttttacatag
    42901 aacattttta atctattcca aatcacccga gcagctatta gccattacta atagatatcc
    42961 tgagatatct atttagtgat tagagggtct cttttattag tttttaaaag aaagacaaga
    43021 gcgaagtctc ttttgtactc tatctgtgta tcctttatcc ctacgaaata cccagacgaa
    43081 atagaacgct tagaggggat ataatgaaat tcttcaattg attcttgcca gaggaatggt
    43141 cctttttatt atttgactga tggggccaac aaacaattaa ttataacaaa aaaaaataga
    43201 tatatataac tcctaaataa gaaataaaat aaaaagaaca aggtgtcttc ttttattcga
    43261 aacgcctcgt gatcttcaac caattctgcg cttcaatata attaccagga gtaagcgcta
    43321 tagcttgttt ccaatactca gcggcctgat cgaaccaagc ctccgcaatt tcagaatctc
    43381 cctgtcgaat ggcttgttct ccccggtcgg aataggcgag tcaattcctt cccttagaac
    43441 cgtacttgag agtttcctac ctcatacggc tcagcagtca attcttttgg tatccgattt
    43501 catttaatct accatatcta acaaaacgag atttctcata gatctatctg gttttggggg
    43561 gttaaccaaa agaggttaat gacatgagtt ttaaactaaa atcttaaatt tgtattaaga
    43621 atcaatttta gttttatctt ttctcccacc ttccgaagaa taaagtaaag cataggcatt
    43681 tatccctatc gttaggattt tctgaaaggt aactatctcg gtttcatatt taaataaatt
    43741 ttcatattta aataaattta gattagatat atattatata gaatttttga aaaagacttt
    43801 tattcataag aaaaaagact tactatcttt gggatctgat cctacaccgc tgctcaatac
    43861 cttagtggat caactttatt acataagtgg attcctaatg cttatctcat atcatggcat
    43921 taataagcag ttattattgt ctcggcccaa aaccttgcta attgatcttt acgatgcttg
    43981 ctctatcaat tagatccttt atccatagaa taaaacaact aggcatattt ctttcttcac
    44041 ttttaattta aacttctatg aagtttcttt ctttgctaca gctgataaaa atcgttgttt
    44101 tagacgattc atatgtagaa agcccgtttt gtttctagta tttactagcg gatttaatcc
    44161 ttctttcctt ttttctttct atagtggaga tagtcgcacg taatgacaga tcacagccat
    44221 attattaaaa gcttgtggta agaacggatt tcgttctagc gctcggaaat aatattccag
    44281 agctttcgta tgttctccgt tacttgtgtg gataagtcct atgttataga gtatataact
    44341 tcgatcatag ggatcaattt ctagtcgcat agcttcataa taattctgta aagcttccgc
    44401 ataatttcct tcggattgag ccgacatccg ttacggtcgt cattcaattc aaagaatctc
    44461 cgttccagaa ccgtacatga gattttcatc tcatacggct cctcttttat gtgcataatg
    44521 aaaataaaac aggggaaaaa agatgaaaat attatcatta tgaactgagc agggctagtg
    44581 tttttacaag aaatctctag ccaaccttac tgcaagagat cttttcttaa gatcaaacgt
    44641 gttgatacta gatagaaatg ataactccaa caatttattt gttctaaacg ccttagaatt
    44701 tccaggaatt agtcacttca acagccttcg atggttatac aggtatccaa aatacaaacg
    44761 agatggatgt ttgttgtccc gaccattctt gttagttccg atcattatca ggatcaggat
    44821 cgggataatt tataacaaag ttttcgtgtt gttgattcct aggtgtagtg cttcttcccc
    44881 tatgtgacct attggtactg gtggagtagg attgacctgt aaatacagaa cctataggtg
    44941 tagcctttcg ctcaatacta gagtcgacaa ttaaaccgta gcatccgagg ttgcattaat
    45001 ggaggataca cgacagaagg aattgttcta tttccaaact ttaccttcaa caagcgtaga
    45061 tttttttttt caaaattttt atttctatcc cgatcccaaa tcatgtgtct ttttcgtaag
    45121 attgagagca ataaaaaaga atcaaatcgc accatctctg taataggtaa atgcctcttt
    45181 ttctcctgaa gttgtcggaa ttattcgtaa taagatattg gctataattg aaaaggtctt
    45241 atcaataaaa tttccattta tccgcgatct aggcataggt agcaatccat tctataatta
    45301 ttctcattac ctctcgtggt aaactgatcc cacaaagaaa agaattgtac agtacgaaat
    45361 aacataaaaa cagattcatt aataaaaaag atatgggccc tgtatttata tttattcaaa
    45421 ttgttccttt ttgacaggaa tcaaaaaaaa aaaaaacaaa gaaataaata ttggagtacg
    45481 cttcgatttc atcctaatgt aaatggagta gtataccaac aaaagaaagt attcaatttc
    45541 attgaagtta cagatgagaa taacgaaaaa tttttttatt gaattctcat ccaaagaaga
    45601 aaaaaagatc gaataaccat tctatgatga aaaaacccgc ccgttttatt ttgtatgcat
    45661 aggaggtata cactatacaa tcaactatat atataatttt tttgaatact ggactggaaa
    45721 ggaatttgag aattcttaag atataagata tggaattata gtctaaatag aatcgtgatc
    45781 taaagagatc cattaaccta agtgcaaaaa tagacccatc aatcagctga ttcgttataa
    45841 tttagtgatt gccttcggta ccggtataaa ataacagaaa aagaggcgaa ggctggtttt
    45901 gcaaacatga atagaatgtt tctaacagtt ttcatatttt atatttatcc gcctaacctc
    45961 aaaagaaaga tctttctttg actttgatga aaatttctct attttttata gttataatta
    46021 gaattaatcg gtcgttccta tccaataatc tactagtacc ggctcgctat tcactcggtt
    46081 tttgggtcat aatcattatg taggagagat ggccgagtgg ttgaaggcgt agcattggaa
    46141 ctgctatgta ggcttttgtt taccgagggt tcgaatccct ctctttccgt accttcatct
    46201 aattcactga tcttactaac caaaagagta aaatagcact atataaaatt atattccaac
    46261 acaaaaaaac agttagacct ttctttgata tatattttat tcctaattac tgtgtcacgg
    46321 aaaatactga aaggaaaaga gtagacaagg aatgaaaaca tccctcccgt tctatgatac
    46381 ctaaatcgga gaaaaatccg gatcaaactc ttatttatct taaccttagg ttaatttact
    46441 tcgacgaaag ggatcaaaat tgtccgaacc cttgtgattt tttattttct tttcgttagg
    46501 tttaggtctg gcgcgaataa tattctacga ctagcaattc atttattttc aaaccgaccc
    46561 atttactatc tattatttga ttgactaatc ctttatattg gaatggttga agagtcaaat
    46621 gttttggcat ttcgtcctga gaggatgaat cgaaagaatt ttgaatcaga gctctagagt
    46681 tttgttcatc cctcgccgta ataatatctc ggggtttgca gcgataactt ggtatatcta
    46741 ctatacgatc attgactaaa atatgtctat ggttaaccaa ttgacgggct ccaggaatag
    46801 tcggagccat acccaatcga aaaaggatgt tatccaagcg catttcaagt aattggagta
    46861 aaaccagacc tgttgacccc ttggctttgc cggcgatacg aacgtattta agtaattgtc
    46921 gttctgtaag accataatga aaacgcaact tttgtttttc ttctagacga atacgatatt
    46981 gagatttttt accggaacgt gattggtttc taagatcact tccggctcta ggccttttat
    47041 tagttagtcc cggtaaagct cccaggcggc gtattttttt gaaacgaggt ccccggtaac
    47101 gcgacataaa gactccttat tcttatttat attgaattct tattgatgaa atttcatttt
    47161 acagaataaa cctaaactaa aactgaacta aataataaat gaagcgaagt ttacggaagt
    47221 agtgtacttg tacactaaag aataattaga tgaattaata tccagacctt tctattctat
    47281 atatatattc tatatatatt ctatatagat aaaaaataga taaaagggat tcttttcatg
    47341 gcatagttgt aagttcctat aagataaaaa atatattttt caatattatt tgatttcgta
    47401 tttcaaaagg gcattctcaa tcatgtaaaa actcgaagaa aataaataga gaaaagccgg
    47461 ctatcggaat cgaaccgatg accatcgcat tacaaatgcg atgctctaac ctctgagcta
    47521 agcaggctca cataagataa attctacctg catagggatt caataaacta ttgttagcta
    47581 ttaattaata tatttgcatt cttggcgatt cctattagct agtcataatg aatatgacta
    47641 tcgaaaaaat agaatataga attgaaagga aatattcaat actcatactt atcatagacc
    47701 atagaatata atgattaatc tatcaatata taattttagt tttttctcac atcacaatta
    47761 tatagtacaa ttctatagta tagcatttaa tattaaaaaa tattcgattc gatctatttt
    47821 tagattaaat tattttcgtt tttgctttca aatgatattt gaaagtcttt ttattacact
    47881 tctatatttt atttcatatc atatatatat atattttttt tatattttaa ataattagaa
    47941 attattgcgc tttgattcgt aaagatggaa gctcagacga aaaaaagaat cgaccgttca
    48001 agtattccaa attgcatggg aaaaacgagc agaagagaga catatatacg tggtatatct
    48061 ccatctatat tgaattgcag atacagaaat gatagaatca tttctgattg gaccaaatgc
    48121 gggtgcgggt ttcctataga agatgaaaga agatagccaa gaaatcaaag aggagaaaaa
    48181 ctttttcgag ataggaatca gtatttaatg aattcaacag ttccagtaga aatgaaataa
    48241 aaaagagaac gacatctcaa taaaaatgag atcctaatct caaaacaaaa aaggggatat
    48301 ggcgaaattg gtagacgctg cggacttaat tggattgagc cttggtatgg aaacctacta
    48361 agtgagaact ttcaaattca gagaaacccc ggaattaata aaaatgggca atcctgagcc
    48421 aaatcctatt ttccaaaaac aaacaaaggc ccagaaggtg aaaaaaggat aggtgcagag
    48481 actcaatgga agctgttcta acaaatggaa ttgactgtgt tgcattggta gaggaatcct
    48541 tgcattgaaa cttccgaaaa gatgaaggat atacgtatat acatacgtat acgtactaaa
    48601 atactctatc aaatgattaa tgacgacctt aatctatatc tatatttttc tatgaaaaag
    48661 ggaaaaattg ttgtgaatcg attccatatt gaagaaagaa tcgaatattc attgatcaaa
    48721 gcattcacca cacagtctga tagttctttt gcagaactaa ttaatcggac gagaataaag
    48781 atagagtccc attctacatg tcaataccgg caacaatgaa atttatagta agaggaaaat
    48841 ccgttgactt taaaaatcgt gagggttcaa gtccctctat ccccaaaaag cccatttgac
    48901 tccttaacta tttatcttat ctttttttcg ttagtagttc aaattagtta tctttcttat
    48961 tcaccctact cttttacaaa cggatccgag agaaagattt gtctcttatg acaagtcttg
    49021 tgatatatga tacatgtaca aatgaccgtc tttgaccaaa gactccccat ttgaacgagt
    49081 catggtcgat atcattattc atactgaagc tgacaaagtc ttcctttttt gaagatccaa
    49141 gaaattatag cacctggata agactttgta ataccctttg aattgacata gacctaagtt
    49201 atctagtaaa atgaggatgc ggtatcggga atgggaatgg tcgggatagc tcagctggta
    49261 gagcagagga ctgaaaatcc tcgtgtcacc agttcaaatc tggttcctgg cacatgatta
    49321 atttttatga gtctcttttt ctacaatcta caaattactt aatatttaat ataaatcaac
    49381 atatatattc atttatagtt tagatcatat tacatacgtt tgtttatccg cctcggtatt
    49441 tagagaaata ccccatctat aaaatagatg ggtaaagagt tttttataca aagtacaaag
    49501 tatgtaacaa aaaaaattct attttatatt ctttttttat ctctcgttca aaaataaagt
    49561 taatacctca tacgcatata catattcgaa aggttcaatt agttgttagc ctatccataa
    49621 tacaaacgag acttcaatta ctctgtttaa tctagaacag aaccttgaat ctctggaatt
    49681 gtagaagtga ctaaaagttt cttatttttc aatgagcatc ttgtatttca taaaaattgg
    49741 ggacaatata atccttacgt aaaggccatc ctatccaact ttcaggcatt aagatgcgtt
    49801 tcaaacgcgg atgattatca taagatattc ccaacatatc aaaagactcc cgttcttgaa
    49861 aatccacact tttccaaacc cagaaaacag acggaattcg aggattcttc ctaggggaaa
    49921 atacttttat gcatacctct tctggttgat ccacgccata ctctattctc gtcagatgat
    49981 acacactagc taacagtcca cctggtgcta catcataagc acattgggag cgtagataat
    50041 tgtaaccata tatatataaa atgacagcaa tggaatgcca atcctcgggt tttatttgta
    50101 aagtttctat tccttggtaa tcaaaaccca aggatctatg aattagtcca tgcttgacta
    50161 accaagcaga caaacgaccc tgcatctttt ttatctctcc cgcattgttt tgttatttgt
    50221 ataagtataa gtattttgca ttgacgatga gatttttgcg gattgaccca ctacttgttt
    50281 ttctgtacaa aggaatcctg tctaattcac taattcgtgg gaagagactg aacttttgta
    50341 tttgaaaaat gtttcgggag ggatctctga agtagatggc ggttgataaa ggaactcccg
    50401 atcgtaattt ccagtatgaa tactacgccc aaccttaaat ttgtgattgg ttgtaaaaca
    50461 ccgattctct cgttgagact taattctatc ttcatagatt tctcgagata ttttcttacg
    50521 aagttttgtt atagcatcta taactgcttc cggttttggt ggacaacctg gtaaatagac
    50581 atctacagga attaacttat caactccccg aacagtacta taagaatcag tactgaacat
    50641 cccccctgaa attgtacatg ctcccatagc aataacatat tttggttcag gcatttgctc
    50701 atataatctc accagagagg gagccatttt cattgttact gttccggctg ttaaaatcag
    50761 gtccgcttgt ctaggacttg atcttgggac tagtccataa cgatcaaagt cgaatcgtga
    50821 gcctattagt gaagcaaatt caatgaagca acaactggta ccatagagaa gcggccataa
    50881 actagaaagt cttgaccaat ttgaaagatc atttgatgta gttgaaataa ctgaattttg
    50941 ggttgttcga tcaagtaagg gaaactcgat ggaattcata actgtctcaa tatttttttc
    51001 tttttattgt ctgaatgctt agaagctaag accattccaa tgctcccttt cgccatgcat
    51061 aaactaaacc aacaattaag ataagcacga aaattaaagc ttctacaaat acagatacac
    51121 ctaatacatc gaaactcatt gcccatggat aaagaaaaac cgtttcaaca tcaaaaacaa
    51181 caaaaactag agcaaacata taataacgga ttcgaaattg taaccaagcg ctgcccattg
    51241 gttctatacc cgattcataa ctagaaagtt tctcaggccc tttgttaatc ggggctaaaa
    51301 ctccggaaac gaaaaatgcc aaaataggaa taagacttga tattattaga aatgcccaaa
    51361 aaagatcata ttcgtaaagc agaaacatag acacactcct atgaacgtga aaaatatacc
    51421 ggattagtca actctcgact tgaaattctc aagtcattca caactgttta gtcaaaaata
    51481 cgaatttttt tgatcgaact ttatattcta gtttcctttg tttactgcag gatatgtctc
    51541 ctttcaatat tcatcgactg aaatcctatt tccattacac gtatttcaat ttgagttagt
    51601 tatagttagt ataactaact attgttatta tacaaattct ctcgttttca tcttacctag
    51661 gattctctcg aactctcgca agaaaaggaa tttattttat atatatttta tataaatgaa
    51721 tatattctaa ttattataaa ttgaaatcca ttttgagtat ctttatatat ttctattctt
    51781 gtatgaatag aggagggttt tcttagagag ttcgaataga acaagtagtc agatgtaaga
    51841 taatttctag aaatttccat ctcatctcaa ggtttagaat agatcggtgt tggtatattc
    51901 cttttcttaa tatacaggct gaggagtttc tattgattga atagtgaaag tgaatacaga
    51961 aagagaatac tacccccctt ttgtgatgtg gtttgctagg tttcgggaag gtatacaaag
    52021 acaaaagcct agttgacgtt tttgacaatg tttacaatga aacttaccaa atatagttgt
    52081 ttttcaaact ttagcttgta cacaaagaaa gcaggtcatt cctatactag agggagaata
    52141 tcactaactt tctgattgtg gacagaaaag gaggaaaatt aatatggaat tcaactccga
    52201 agattcatga agcaaataag tttgtttagc cacacgattg gataaatatc cattgagccc
    52261 attaaaatga attgaaatgt gtttttgctt tcatttttat gtttggcttt aaaagatact
    52321 cgtgaccggg cttatagaaa taatttagga atactttttt tgatgaaaaa actggtcggt
    52381 tacaagcaac aaactagaat gggtaaatta aaattataca attttttttt attttccttt
    52441 tttagggctc tagggctata cggactcgaa ccgtagactt tctcggtaaa acatatcaaa
    52501 ctttttatta tcaaaatgat ctgaactgtt tcaaagaccc aacatgcaat tttttgtgca
    52561 ttgggctctt tcattaactg atatttctat cagttagtcc gccatatttt tttttgatag
    52621 aaaaatagga gatggctcca tgtgctctga gtcattattt taattctgat ccaggaacac
    52681 taccaaagtg tttcaaaggg ggtatcttga cgtaggtctg cctctggcct agattaacct
    52741 aagttagatg aagtctctat cgctctgctt aaaaatgaaa tatgaaactt catacacctt
    52801 aaagttcata gggcgaaaag atcttttttt gaggtccttg tactcattat gcctagcatt
    52861 gaatagacat ttaccttatc aatatctcaa atcaacgatg gggcctgttt ggcacctaaa
    52921 agggacaaga ctgaacccct tgtcaggcta ttgttctctt attccctcaa agttatggag
    52981 taagacatcg atttctcaat aagataaatt cttttgattg catgatggac ccccctgaaa
    53041 aacattggcg cgcgtgtaaa cgaggtgctc tacctaactg agctatagcc cttagtgctt
    53101 gtaataccta ttttattatg tagataattt cttgtcaaga tgaatattcc acgatccaag
    53161 atcacagttc tttgatctgt ttgcgcgtta ttgcttataa gtaatattat atttataatc
    53221 catcgatggg acgggtccca tttggttttc tttgtgatga taaacggcct acttaactca
    53281 gtggttagag tattgctttc atacggcggg agtcattggt tcaaatccaa tagtaggtag
    53341 aacttattag atcccactga ctctggtctc taataagttt ttatatacat ctgcttttat
    53401 tgatatttat tttgtatctt ttctatttct tttttttgtt ggatcaaaat agaattacgc
    53461 ctgatttaat tctgtcgagt gaatacaatc aaatcaaata aaaaaataga ccaaacctct
    53521 tttgattatt cggacacacc aactagttcc gaaatctcat tgatcgtctc gactcgtgtc
    53581 ctagctcgtc ggagagctag atttgcctca attttttgtc tctttccttc agcttttctt
    53641 aaattagctt ctgctatttc aagagtttgc cgggcttctt gtgaatcgat gtcactacct
    53701 ttctccgcat catttactaa aacagtgatc tcattattac ctattctagc aaaacctccc
    53761 atcaaagcca tcgttaacca ttggccgtca agacgtattt tcaaaatacc tatatcgacg
    53821 gctgtagcaa cagaggcgtg atttggtaat acgccaattt gaccactatt agtagataaa
    53881 ataatttcgt tcacttttga attccaaacg attcgattag gggtcagtac acaaagattt
    53941 aaggtcattt attcgaattg ctctccattt ctaagttcat agccttcgcg gtagcttcat
    54001 cgatgttacc taccaaataa aaggcctgtt caggaagact gtctaattct ccggaaagga
    54061 tcaaccgaaa ccctctaatt gtttctgcta aaccaacata ttttcctgga gaaccagtaa
    54121 aaacttctgc tacgaaaaag ggttgtgata agaaacgctc aatttttcgc gctcttgcta
    54181 cggttaagcg atcctcttcg gataattcgt ccaaccccag gatagctata atgtcctgaa
    54241 gttctttgta acgttgtaaa gtttgcttaa ctctttgggc agtttcataa tggtcctcac
    54301 caacaatccg gggttggagc atagttgacg ttgaatctaa aggatctact gctggataga
    54361 tacctttggc ggctaatcct cttgatagta cagtagtagc atccaaatgt gcaaatgtcg
    54421 tagcaggagc agggtcggtc aaatcgtctg caggtacata aactgcttga atagaagtta
    54481 tggacccctc tttggtcgaa gtaattcttt cctgtaacgt acccatttcg gtactaaggg
    54541 taggttgata acccacagcg gaaggcattc tacccaataa ggcggatact tcagatcctg
    54601 cttggacgaa acggaaaata ttgtcgataa atagaagtac gtcttgttca ttaacatctc
    54661 gaaaatattc agccatagtg agggcagtca aaccaactct catacgagct cccggcggtt
    54721 cattcatctg accgtaaact agagccactt tagattctgc aatattttct tcattaatca
    54781 ccccggattc tttcatttcc atgtaaagat catttccttc acgagtacgt tcacctactc
    54841 cgccaaatac agatacaccc ccatgagcct tggcaatatt gttaatcaat tccataatga
    54901 ggactgtttt acccactcca gcccccccga atagtccaat ttttcctcca cgacgataag
    54961 gggctaaaag atctactact ttaattccgg tttcaaaaat agataatttt gtatctaact
    55021 gtataaaggc gggcgcagat ctatgaatag gagatgttgt gcgagtatct acaggcccta
    55081 aattatcaac gggctctccg agtacgttga aaattcgtcc aagagtcgtt ccaccaaccg
    55141 gaacacttaa aggagctccc gtatcaatca cttccattcc tctcgttaga ccatctgtag
    55201 cactcatagc cacagcccta actcgattgt ttcctagtaa ttgctgtacc tcacaagtca
    55261 cattaatttg ttgaccagca gtatctcgac ccttaactac cagagcgtta taaatattag
    55321 gcatcttgcc cggtggaaaa gctacatcta gtaccggacc aatgatttgg gtgatattcc
    55381 cgaggttttt tttttcaagc gtggaagccc ccgaactaga attagtagga tttattttca
    55441 taataataat aaataaagtc aaataggtcg aaattctttt tgcgaaaatg atcgaattca
    55501 aaaaataatg tccaatagca agtttatcgg ttaattcaat aattcaataa gcaatgggag
    55561 ttagcacgcg atttcgttgg taccctccaa ccgaatccaa ttcaattgtt tacttattca
    55621 atgagtgaag tttcaagctc aacctgcccg ttttaaaaat atcaagtata agaatcttga
    55681 gaaagtcttt tatttgtcta tcattataga ccagcccatt tatattatct atgggactcg
    55741 aacccgaact ctatttacga ttcatttttt ctatctcatc gacttttctt atttcctatt
    55801 tcatcatatc tatttatgtc tagcctcttc ttttcatttt ttatatcttt tcctagacaa
    55861 attccgtata tttttatgtc taggatttac atatacaaca taggcccgct ctaacgaggg
    55921 aatttcttat tattcaagtt atatttaagt ggttcaattc aaaaaaagta aaaaaaaaaa
    55981 taagaattgg gttgcgccat atatatgaaa gagtatacaa taatgatgta tttgacgaat
    56041 caaataccat ggtctaataa taaagcattt tgattagttg ataatattag tattgtattt
    56101 gttgggagtt ttttgaaaga ttcctggaaa aagtttcatt aacgcctaat tcatgtcgag
    56161 tagaccttgt tgttgtgaga cttcttaatt catgagttgt agggagggat ttatgtcacc
    56221 acaaacagag actaaagcag gtgttggatt caaagctggg gttaaagatt acaaattgac
    56281 ttattatact cctgactatg aaaccaaaga tactgatatc ttggcagcat tccgagtaac
    56341 tcctcaacct ggagttccac ctgaagaagc gggggccgcg gtagctgccg aatcttctac
    56401 tggtacatgg accaccgtgt ggaccgatgg acttaccagc cttgatcgtt acaaagggcg
    56461 ctgctacgaa atcgagcccg ttgctggaga agaaaatcaa tatatcgctt atgtagctta
    56521 cccattagac ctttttgaag aaggttctgt tactaacatg tttacttcca ttgtaggtaa
    56581 tgtatttggg ttcaaagccc tgcgcgctct acgtctggaa gatctgcgaa tccccgttgc
    56641 ttatgttaaa actttccaag gaccgcctca tggcatccaa gttgagagag ataaattgaa
    56701 caaatatggt cgtcccctgt tgggatgtac tattaaacct aaattggggt tatccgctaa
    56761 aaactacggt agagcggttt atgaatgtct ccgcggtgga cttgatttta ccaaagacga
    56821 tgagaatgtg aactcccaac catttatgcg ttggagagat cgtttcttat tttgtgccga
    56881 agcaatttat aaagcacagg ctgaaactgg tgaaatcaaa gggcattact tgaatgctac
    56941 tgcgggtaca tgtgaagaaa tgatgaaaag ggctatattt gccagagaat tgggagttcc
    57001 tatcgtaatg catgattact taacaggggg attcactgca aatactagct tagcccatta
    57061 ttgccgagat aatggcctac ttcttcacat ccaccgcgca atgcatgcag ttattgatag
    57121 acagaagaat catggtatgc acttccgtgt actagctaaa gcgttacgta tgtctggtgg
    57181 agatcatatt cacgccggta ccgtagtagg taaacttgaa ggggaaagag acatcactct
    57241 gggctttgtc gatttactgc gtgatgattt cattgaaaaa gatcgaagtc gcggtattta
    57301 tttcactcaa gattgggtct ctctaccagg tgttctaccc gttgcttcgg ggggtattca
    57361 cgtttggcat atgcctgctc tgaccgagat ctttggggat gattccgtac tacagttcgg
    57421 tggaggaact ttaggacacc cttggggaaa tgcacccggt gccgtagcta atcgagtagc
    57481 tctagaagca tgtgtacaag ctcgtaatga ggggcgtgat cttgctagtg aagggaatga
    57541 aattatccgt gaagctacta aatggagccc cgaactagct gctgcttgtg aagtatggaa
    57601 ggagatcaaa tttgaatttc aagcaatgga tactttgtaa tccactaatt ctaattactg
    57661 ttcgttctct taattgaatt gcaattaaac tcggcccaat cttttactaa aaggattgag
    57721 ccgaaaacaa ataacttatt acatccattt ttttttagat agatacatac ttatctagat
    57781 atagaacaat agataaaata taagactaaa caattcaaat gtctctattg gtgtgttgga
    57841 tccacaatta attcgaggga tccttaggat tggtatattc ttttagatta tgaatttcta
    57901 tggatcgagc caagtatcac aactctttct acccatcctg tatattgtcc tttttgttac
    57961 gcgttggaat ataaacttat tactttttta attagttagt tattagacga gattttacaa
    58021 aaaaaaattt tcctatatag tgaagtgcta atctggattc ccacaaagaa tacttttttc
    58081 aatactcaca ctccttatta gattagttaa taatcctatt gattggattt ttatgtttat
    58141 tcggacagga aaaagatatt caaataaata aataattttt catcgaatga ctattcatct
    58201 attgtatttt catgcaaagc aaataggggg caagaaaact ctatggaaag atggtggttt
    58261 gattcaatac tgtttaagaa agagttcgaa cacaggtgtg gtctaagtaa atcaacgggc
    58321 ggtcttggtc ctattgaaaa taccagtgaa agtgaagatc cgaatagaaa tgatatgaag
    58381 aaaaatagtc atagttgggg tagtcgtgac aattctagtt acagcaatgt tgattattta
    58441 ttcggcgtca aggacattcg gaatttcatc tctgatgaaa cttttttagt tatggataga
    58501 aatgggaaca gttattccat atattttgat attgaaaatc atattttcga gattgatagt
    58561 ggtcattttt ttcagagtga actagaaagt tctttttata gttattggaa ttttagttat
    58621 ctaaataatg gatctaacaa tgacaatcct cacgatgatc attacatgga tgatactcaa
    58681 tatagttgga ataatcacat taatagttgt attgacattt atcttgagtc tcaaatcttt
    58741 attgatactt acattgtaag tggtagtgac aattccagta acagttacat ttctcgttcc
    58801 gtttgtggtg aaagtaaggg gtcggatata agtaccagca cgaatggtag cactataata
    58861 gaaagttcca atgatctgga tgtaactcaa aaatacagac atttgtgggt tcaatgtgaa
    58921 aattgttatg gattaaatta taagaaaatt ttaaaatcaa aaatgaatct ttgtgaacaa
    58981 tgtggatatc atttgaaaat gagtagttcc gatagaatcg aactttcgat cgatccggat
    59041 acttgggatg ctatggatga agacatggtt tctttggatc ccattgaatt tcattcggaa
    59101 gaggagcctt ataaagatcg tatcgattct tatcaacaaa agacaggatt aactgaagcc
    59161 gttcaaacag gtataggcca attaaacggt attcccatag cacttggggt tatggatttt
    59221 cagtttatgg ggggtagtat gggatccgtg gttggggaga aaataacccg tttgattgag
    59281 tacgctacta acaaatttct ccctcttatt atagtatgtg cttccggggg ggcgcgtatg
    59341 caagagggaa gtttgagttt aatgcaaatg gctaaaatat cttctgcttt atatgattat
    59401 caatcaaata aaaagttatt ctatgtacca attcttacat ctcctactac agggggggta
    59461 actgcgagtt ttggtatgtt gggagatatc attattgccg aacccaatgc ctatattgca
    59521 tttgcgggta aaagagtaat tgaacaaaca ttgaataaaa cagtacctga aggttcacag
    59581 gcggctgaat atttattcca gaagggctta ttcgatctaa tcgtaccacg taatccttta
    59641 aaaagcgttc tgagtgagtt atttcagctc cacgctttct ttcctttgaa tcaaaattca
    59701 atagagcatt aagttacttt tttatttgta gcaaacaagt agttagttta tcagaatcca
    59761 agtaaaacga atatgaatgg ggtttctttg ttgacataag atctaaattg taaaaataaa
    59821 tcaaaagttg tggataactc ctttttatct atattcttga ttactaattc agttaaaagg
    59881 cctctatcaa caagaaaaat agtgaattct tattttcgtt aaattctagg aaaataaaaa
    59941 atttttgttc tacgtcttac gtatgtatat ataatctaat ccaaactaga atatagaaac
    60001 tatagatatg atatatgctt ttgtaccttc tatactcact tagatatata cttagattta
    60061 tactaatctt tataatatta atataaataa taataacagg tacaaatagt aaattgaggt
    60121 atcctttata tgacaacttt cgactttccc tctgttttgg tgcctttagt aggcttagta
    60181 tttccggcaa tggcaatggc ttctttattt cttcatgttc aaaaaaataa gactgtttag
    60241 atctgatggg cccaactctg atccattttt ttttttcaaa actaagactt gtatcataac
    60301 gcagatacct atttagtgta agaaaagaag gtataacata acatgcggcg cttccgtcga
    60361 aaaggggctc tttggcctgt agaaagatta tatgggggta aaggaattct atctatttga
    60421 aaaaatctca ggatcgccgg atggctgaac tgtaaaatcg gtacatctat atgtatctat
    60481 atgtatattg atgggatcat acgaagggta tgtttttttt attttagatc taaccaattt
    60541 gataaattac tcttaaaggt tcacatcaaa ctagtactag ttgatgagag ttacttcgga
    60601 aacaaaaaga gtaaagtcta gggtattctc tcaattccaa taaaacgaaa ccagatcaag
    60661 tatgagttgt cgatcagaac atatatggat acaacctata acggggtcgc gaaaaacaag
    60721 taatttctgc tgggccatta tccttttttt aggttcatta ggattcttat tggttggaac
    60781 ttccagttat cttgggagaa acttgatatc tttatttcca tctcagcaaa tccttttttt
    60841 tccacaaggg attgtgatgt ctttctatgg gatcgcgggt ctctttatta gctcctattt
    60901 gtggtgcaca atttcgtgga atgtaggggg tggttatgat cgattcgata gaaaagaagg
    60961 aatggtgtgt atttttcgtt ggggattccc tggaaaaaat cgtcgcatct tcctccgatt
    61021 ccttataaag gatattcagt ccgtcagaat agaagttaaa gagggtattt atgctcgccg
    61081 tgtcctttat atggatatca gaggccaggg ggacattccc ttgactcgta ctgatgagaa
    61141 tgttactcca cgggaaatcg aacaaaaagc tgccgaattg gcctatttct tgcgtgtacc
    61201 gattgaagta ttttgagaaa tgagctgaga gagtgaatgc tttctcagca ggaaggaaaa
    61261 actaaataat cccccttttc tataccataa cttaactgaa gtttcttcat aacgctcatt
    61321 ctagtcaaag aagacgtata cgtaacgtaa caaccacaaa acaaaaccat ttttgtggtc
    61381 ttttatgtgt atggaaatct acacaactta attcaataac aaaaaaaatt aagtaacaaa
    61441 tctaaaaaat ggattcatcc tttctatttt ctatcaaagc agttcgaaat acataaattt
    61501 ttttattccg gactctgagt agtcagtgaa aatttttaaa aatagaagat attttgatat
    61561 aatgatataa aagaatattc attacctaaa ttaaataaag cggttttttc aggcagtcat
    61621 tgattcgtcg aaaaggggga tacttgcttc gaatttgacc aattactata tctggaaaca
    61681 atataatatt tttttgttaa ctctttgaat tcgaagtgga ttcttcatct atttctgtat
    61741 tctttctaca ttcaaagact aactccgaaa tcacaaataa aaaacaaaac agtgaataga
    61801 ttcataagtt cgatactttg taatagaact catgcatgag agaaatattg gatggcgtag
    61861 agtcaactaa tgaggtcggt tcattaaaaa ttcatagacg aaatgaaaaa atgtcaaaaa
    61921 agaaagcatt caaccctctt ttatatcttg catctatagt atttttgccc tggtggattt
    61981 ctctctcatt taataaaagt ctggaatctt gggttactta ttggtggaat actaggcaat
    62041 ctgaaatttt tttgaatgat attcaagaaa aaaatattat agaaaaattc atagaattgg
    62101 aggaaatctt tcttttggag gaaatgatca aggaatactc ggagacacat ctacaaaacc
    62161 ttcgtatagg aatccacaaa gaaacgctcc aattaatcaa gatacacaat gaggatcata
    62221 tccatacgat tttgcacttc ttgacaaata taatctgttt cgttattcta agtggttatt
    62281 caattttggg taataaagaa cttgttattc ttaactcttg ggctcaggaa ttcctatata
    62341 acttaagtga cacaataaag gctttttcga ttcttttatt aacagattta tgtatcggat
    62401 tccattcgcc ccatggttgg gaactaatta ttggctttgt ctacaaagat tttggatttg
    62461 ctcataatga tcaaattata tctggtcttg tttctacttt tccagtcatt ttagatactg
    62521 tatttaaatt ttggattttt cgttatttaa atcgtgtttc tccgtcactt gtagtgattt
    62581 atcattcaat gaatgattaa aaaaggatct actgatatta ctccaattca attctaacgt
    62641 ttcttacttt gtagttgtac agaaacaaag catgtaaaat catacttact ctttattttt
    62701 ctacccaccc caaagattta ttctatatat taatattttt tattccagta aaattattcc
    62761 agtaaatagc agaattgcgg attagggaac taggttagcg acctaccaaa tttattgtag
    62821 acatttttgg gctcaatggt tggactatgc aaactagaaa gactttttct tggataaagg
    62881 aacaaattac tcgatccatt tccgtatcgc tcatgatata tatcataact cggccatcca
    62941 tttcaagtgc atatcccatt tttgcacagc agggttatga aaatccgcga gaagcgactg
    63001 gtcgtattgt atgtgccaat tgccatttag ctaataagcc cgtggatatt gaagttccac
    63061 aaacggtact tccagatact gtatttgaag cagttgttcg aatcccttat gatatgcaac
    63121 taaaacaagt tcttgctaat ggtaaaaagg gtgctttgaa tgtaggggct gttcttattt
    63181 taccagaggg ttttgaatta gctcctgctg atcggatttc ccccgagata aaagaaaaga
    63241 taggcaatct gtcttttcag agctatcgcc ccaataaaaa aaatattctt gtgataggcc
    63301 ccgttcctgg tcagaaatat agtgaaataa cctttcctat cctttccccg gaccccgcta
    63361 ctacgaaaga ggttcacttc ttaaaatatc ctatatatgt aggcggaaac aggggaaggg
    63421 gtcagattta tcccgacggg agcaaaagta acaatacagt ttataatgct acatcagcag
    63481 gtatagtagg taaaataata cgaaaagaaa aagggggtta cgaaataacc atagcggatg
    63541 catcggatgg acgtcaagtg gttgatatta tccctccagg gccagaactt cttgtttcag
    63601 aaggcgaatc tatcaaattg gatcaaccgt tgacgagtaa tcctaatgtg ggcggatttg
    63661 gtcagggaga tgcagaaata gtacttcaag atcccttacg tgtccaaggc cttttgttct
    63721 tcttggcatc tgttattttg gcacaaatct ttttggttct taaaaagaaa cagttcgaga
    63781 aggttcaatt gtcagaaatg aatttctaga ctcgcgtatt tatcgacatt gagctcataa
    63841 cgtaaaaaga acaaaattat ttttgacgac tctttatgat aaatggacat tatgaaaagc
    63901 cttcttcttt tttatactca ttccttgtac tgcattccta gtcatagtat gtatattgtg
    63961 aagaagactt tttacttttt ttgaatccaa attggggtgg tatgattatg ttactattat
    64021 cacatttcaa tgtcataaaa tgcattaata gtgttttcta ttctaatcga atgaaattcg
    64081 actagatact agacataagt aagcggggaa tagaacggat aaatgcgtgg aacacaaaat
    64141 tatagggacg attattcatc ttcctagtat tcgacacaag aaaaggaatt ttccacatct
    64201 ctttcttgtg tcgaaagaaa aaaagattct ttatcctgtt cgtcaaagat tactagtcta
    64261 agtttttatt ttttcaaaaa aatatcagaa cttttttaga tatattatat atatattaca
    64321 taatatatat tatttaatat aaaatataat agtgggcaaa caaaagagag cgaggtttat
    64381 tgagtaaata gaacttcttc aataaactta gaaaaatttc catttttgat gagatacaaa
    64441 aaaatactaa ggttttatta ttatttgagg atagtatgtc atctaggaaa tcgagttatt
    64501 tcttctttct tataacttta ctttgaaagt atcgatagat actatcgagc aacgggcgga
    64561 tggatcaatg aacttcattt ttcaaaaaca tcatcagaaa aatggaatgg ggttttgcca
    64621 tttagacgaa aaatattcta attcttaaga actcaacggg attcccttct ttgtatgatt
    64681 tgagggggta ggtcccgttg agttcttacg ctttcatggc tacaatttac aactcaattc
    64741 atctgattac tacagagatg aacccaatcc agaatatgaa ccataaaaga aaatacctat
    64801 taaaccgatc acaagaatac cagctacagt acctagtatc caaagaggaa tccttccagt
    64861 agtatcagcc atttacccca cttccctcca catttcatca agtggtcatg ctagagacat
    64921 aaacagtcat ggataattat gagatgagag ccttccgaat gggctaagag agagtgccta
    64981 taattattat tctccttttc ctttgtttta ttaattgaag aaataattgg aaaataaaac
    65041 agcaagtaca aaaatgagta ataaccccca gtagaggctg gtacgattca attcaacatt
    65101 ttgttcgttc gggtttgatt gtgtcatagc tctataattc ggattaggtt tatcgttgga
    65161 tgaactgcat tgctgatatt gaccccaaaa aagaaacggt aggtacagct aggccgtgaa
    65221 cagccaacca tcgcactgta aaaattggat aggttcgatc tatggtcatt ggggcctcct
    65281 aaaaagatct actaaattca tcgagttgtt ccaaaggatc aaaacggcca gttattaatg
    65341 gaattccttg tcggttctct gtgaaatact cgtttggccg agggcttcca aacacatcgt
    65401 acgctaaacc ggtactgacg aataaccaac ccgcaatgaa tagggaaggt atagtaatgc
    65461 tatgaatgac ccagtagcga atactggtaa taatatcagc aaaagaacgt tctcctgtgc
    65521 ttccagacat gccgagctcc acatattctt gtacagtcaa agggggatcg attccgtaaa
    65581 agattagatc agtcaatttc catttactaa aactaaatct ttgtgagatc gtcaatattg
    65641 taccgagggc gtctttagag tataccgaat cagtatagct atccttcttc tgacacagca
    65701 acgcactttc aagcattatc gaaaggaagt tctcaaaaat ttctttctta ctttacttgt
    65761 tgcttgccat tgtacaatgg caagcaacaa gtaaagtaag aaagagtagt aaatcgtatt
    65821 cgatgaaaga aagataacaa agaaagaaaa gaataaaaaa attgtaatca acccctttta
    65881 tgcatacatt gttgtattag atcgagatca aaagattctt tcttgaccta actacaagaa
    65941 cgaggtttta taatagaata tggaaagata aaatgtaaaa cgtaaaaaga aaagataata
    66001 taaattacta acctagttgg accaaaataa atattttctt ttttcgagtg attgcgtgat
    66061 aacttttttc ttctcattca ttcaagatat taagtgaatg aacctattcc ggaatctaat
    66121 gagttaaaat aaaatgaaag taatcttttt tataaggttt acgttggctc taaaatataa
    66181 ataggattcg agacaataaa aaagttttct tttattcttc cagaatgtaa tcattttaaa
    66241 aattaaaaag gtttaatttt tgagtgaagt tacacgtccc agttcttttt attagtttat
    66301 ataagttttc ccccaagagt tgctcaatga atcggttgat tggaatcgcg ggatgggtag
    66361 atgtggtaaa tgatgaatca atttgttttt atacgcctgt cactttatct ttgttagtac
    66421 cgtctataat gatagattaa tcaaaaattt tgaatatccc ctattttttt aaaaaggaaa
    66481 cttaggtaag tgctttttta gaaacatata tgtacaaaaa gaacatattt aatttagctc
    66541 cttcatgcct actataacta gttattttgg ttttatacta gcggctttaa cggtaacctc
    66601 agctctattt attggtctga gcaagatacg acttatctga aattagtatt tgaaatgcac
    66661 aattcataaa aataaatctt tcgataggat tccgtataaa ttgcaaattc ttggtcattg
    66721 agattcatgg taattcagat taatatttag gtatagatat tacctccttt ttctcctttc
    66781 aaataaattg caatgattga agtttttcta tttggaatcg tgttaggtct aattcctgtt
    66841 actttggctg gattattcgt aactgcatat ttacaatata ggcgtggtga tcaatcggac
    66901 ctttgattaa ttactatcgc tttttttgat tgacctccta ctttctttaa tacaaaggag
    66961 gtcaaattca gattgcggtt caagttagtg aagctctttc agtctaattt tatctaagaa
    67021 aaataaggac gaaatcacgc tctgtaggat ttgaacctac gacatcgggt tttggagacc
    67081 cgcgttctac cgaactgaac taagagcgct ttcttatcag aaaagagaag actgtaaaga
    67141 cacttttttt aaccccagtt taatgataat gaacgattat ataatatata ttattggata
    67201 ttggaatcga tcttaattaa tccctcgtta ctgctcaacg aagaagtaat aggtagggat
    67261 gacaggattt gaacctgtga cattttgtac ccaaaacaaa cgcgctacca agctgcgcta
    67321 catccctcca attggtctac agtgtcattg tatagaattc ctgttttgtt ttccacatcg
    67381 ttatttcctc cattgatata tacaatttat atgggcattt cgtctttttg gtcccattta
    67441 acatataata atagtaaaat aaaagtctta tatacgtatg aaatacggaa cggaacctgt
    67501 cgtaaaaata aatgagtagt tttcgggaat gctcgggaag agaggaacgt ttttttatgt
    67561 tttaagaaaa atttttattt actggatagt tatacatttc aatttgaatt agggattccg
    67621 tgtacaaggt tcttaactgc atatgcatct gatcatttat gtattaccat tttagattac
    67681 aataaaagaa ggaaggagat ttttcaatgc gagatctaaa aacatatctt tccgtggcac
    67741 cggtattaag tactctatgg ttcgggtctt tagcaggtct attgatagag attaatcgtt
    67801 ttttcccaga tgcattgaca ttcccctttt tttgattcta gttattgata cggtaccaaa
    67861 taacggagat tcgagataca attaaatatt tgtgactaat cctttgcccc ctttttatct
    67921 tttttccttt tagaataaga gaaaaaagaa aagttgtatt caacagcttc gagacttggg
    67981 ttcaagtttg aattaaataa attattcaat tcaaaaatta actagggatg aaggtagaat
    68041 aaacagggtg gggcctagat ctaggacaag actcttatac aaggtactta aatgtaaatg
    68101 aaatactgtg atttgaattt gaaataaagt ttagaaattt ttttagtata ttgattgcag
    68161 cgaaagtttt cataattgga tttcaagtta ataacttcta tttatccttc cttacttctt
    68221 cttcgtttcg gatcgaaaat agaagagttt agtaaataaa aaatccaaag ggggttcatg
    68281 gccaagggaa aagatgtccg aataacggtt attttggaat gtaccggttg tgttcgaaac
    68341 ggtgttaata aggtatcaac gggtatttca agatatatta ctgaaaagaa tcgtcacaac
    68401 acgcctaatc gattggaatt gagaaaattc tgtccatttt gttacaaaca tattattcat
    68461 ggggagataa agaaatagat cgaatcgagc agatgtatgt aacccttcca aggaagggta
    68521 aaaatgacat tctatatata acataattaa atataaacaa accaaatcct atttattcta
    68581 attcatttta gatccgacct aaataggatt ttcgggataa ggaataaact aaacaaacca
    68641 tggataaatc caagcggcct tttcttaaat ccaagcgatc ttttcgtagg cgtttgcccc
    68701 cgattcaatc gggggatcga attgattata gaaacatgag tttaattagt cgatttatta
    68761 gcgaacaagg aaaaatatta tctagacggg tgaatagatt gaccttgaaa caacaacgat
    68821 taattactat tgctataaaa caagctcgta ttttatcttt gttacctttt cttaataatg
    68881 agaaacagtt tgaaagaacc gagtcgacca ccagaactgc gggtcttcga gccagaaata
    68941 aataggctta ctcgttcttc acttgactaa aaaaaaagta aaatccgaac tcaaacgcag
    69001 attgatgttt tgttcgaaaa atatgaaaaa tctagattga attatcgtgt cctaagaaaa
    69061 aaaagaatcg ggcaagaata aagatttttt ttgagtgtgt tcattcagtt ttactatttt
    69121 tttatcatat ttattttgac tttaccctcc cggagttcat tctccgggga actccgttta
    69181 aattattccg gtggattctt tccaatctac ttcttttatg atctcattgg aaatcatata
    69241 aagacaattt ttatttgata tagctatttg tgcaagtatt ttacgattaa gaagcacctg
    69301 tttcttatat aggtcgtgta ttaatctact ataactatag gataccccta tttcacgaat
    69361 tactgcgttt attcgagtga tccacaaacg gcgaaaattt ctcttttgct tatccctatc
    69421 ccgatgcgac gaaaccaaag ctcttatttt ctgttgagta attgttcgag taagtcttga
    69481 atgagcccct cgaaagcttg atgcaaataa acgaattttt gttctacgtc tccgagctat
    69541 atttccccgt ctaattctgg tcattgaata aatgaaactt tgacgaataa ctaatagatt
    69601 tcctttcttt cagttattct ttttcccttt cctagtctat taataacaaa gcttttttcc
    69661 aatgtataaa ctaaaaattc caatgacttt ggctactata accttcccga ccgctatttt
    69721 tcttttttct agacatttaa cttcgaaata ataaatttca ttttactagg tatcaaaata
    69781 taataaataa aaaatataaa tggataaaga aatagtggct tccttcgttt atatggttac
    69841 ttcttaaacg gtgaggtttt ctctatacac cggagccttt acttcattta atcaatgtta
    69901 ttggtaactt gtatagttca cattctttgg ctctacccat gaattatcca gtaataggtc
    69961 tttcacgatt agatctactt acacagtaac ggtatttaat tatgaaagtt ggctgggtag
    70021 ctaaccctgt tagtccgttc ttgcaagagg ggcctaagtt ttatgttttt atttttaagt
    70081 aggattttct ccgcttaatg gataaccatt tgctaccaat ggagaattgc ttctcatctt
    70141 aaattgaggt gattggattt gcaccaatgg aaaccataaa tttcatacac aatagaatgg
    70201 atagattctt tttttttata ctgaattgaa cggacttctt tttctattct atcctattcc
    70261 ccggtactga tcattgatac tagaaaaggt tttttatccc agctcatgat ctgaacgagt
    70321 cgcacataca ccctagtaca tgttcctcga cgctgagggc atcccccaag cgcgggggat
    70381 tttgtgacat ttctgattgg ctgtcttgta tttctaataa gttgtttaat agttggcatg
    70441 ttgaatcata tcatataaat aatgggctgg tttagatcga tcctaacctg atgattttta
    70501 attacttcta tttaattttc tagtaaattc agcaaaaata taaaatagga aatcgagaat
    70561 ttgcgcgaaa aaaatccggg cttttcactc aaccactgct acaacatcaa caattccata
    70621 agcttgggct tctgttgctg acataaaaac atctctttcc atgtcttccg agacaaccca
    70681 taagggtttg tccgttcttt gtacataaac ccttgtgagg gtttcacgca gttttagcag
    70741 ctcttccgct tccaggataa attctcccgt ttgtgcctca taaaaagaac tagcaggttg
    70801 atgaatcatt accctgatgg tataacaaaa gaggagttcc tctattttgc atgatgaata
    70861 gaaaagaaag ataaagaata aaaagaaaaa aaaaagatag aattgaacaa ccacaaccgt
    70921 acgggcatct tttatgcatt gcatacggct ctataataaa attgaccttt accttccatc
    70981 aaagaaaaaa ataggatcta tcagacccag atcggtaaat gatcaaatta ccacccttcc
    71041 tttcgtagga gttcaaaaat actatgatgg ttccgttgct ttatatatat ttatttattt
    71101 attattaata tattaatatt atattatttg gtttgtctgt gtttcagcaa tcccaaagtt
    71161 gctttttgta aaattaaaga aaaaaataat cttttttttt tattttcgaa ctctttcaga
    71221 atacaactaa gcccccggtg tgaaaataaa aaagtttgtg acgctgaact ggaatctcca
    71281 atataaaaaa caggaaatac cttttatctc atactactct ctcgatacat aatcaaatgt
    71341 tttgaaaaaa caataaaaat tgttttattt tgatatcgaa ttcaaagtgc catgctatta
    71401 ttacttaata ttcatatggc gaaggcatag tcttattttt ttctctcaaa taaaaacctc
    71461 attggcgccg agcgtgaggg aatgctagac gtttggtaat ttctcctccg gccaagataa
    71521 aagatcccat tgaagcggct aatcccatgc atattgtctg tacatctggt agcacaaatt
    71581 gcattgtatc ataaatagcc actccaggga taacccatcc gccgggagag tttataaaca
    71641 aatagagatc tttggtatca ttctctatac tgagatatac cataagacca ataagttggt
    71701 tcgagatctc gctatcaacc tcttgtccta aaaaaagtaa tctttctcga taaagtcggt
    71761 tgatttgggt aaaattatat cccttacgaa ccgtacaggc gccttttggt gcatacggtt
    71821 caacaaaaaa ttgcaaaaaa aaaagaatca atgtgcagat tccaatcctc tttctttttt
    71881 tatattcgta gaaggctctt tctgacttct aacgaaagga cttttcttcg atttttcaaa
    71941 aaagacaggt ttttgctcct tttcgtataa tattcttgta ttcttgtaat ataaaaataa
    72001 tagaaaagaa aaaaaaagaa gtcactaaac ttatcgaatt aacttcttat tgatatattg
    72061 tttcatcgag atctaatcca aatcacaatg tcgttttctt gttcctgaat gggccctgtt
    72121 aatcttttta ggtttatgct ctactccggg taaagatacg cccgattttg atttgtacat
    72181 ataggacaaa tgattccatt accacttctt tttgttatga cttcccccct ttttcaactt
    72241 ttatgccttc cgccaaaaat ttgatgtatt catgcatatt aatattactc gattgattaa
    72301 gagtttgaga tggcttctct ttacaaaaag aaatcgttta tgatacaaat agtaatcata
    72361 gatctatttc caattgggct ttttctaaac ggagcctgga tacttaagtt ttttagttcc
    72421 actaagctaa ccataaattt ttctaattat aatagtaatc tgaatctgaa ttaccccaaa
    72481 aatggatcta attgcacttc acgctccaaa tttttgatga ttcaattaat ctttcttggg
    72541 cgaaacagag gatatcccga tcggggaaga gaacggggaa ataccgtatg acccaatata
    72601 tctgacaagt cgcactatac gtcaacccag gatgcatctt cctctccagg acttcgaaaa
    72661 ggcacttttg gaacaccaat aggcatgaaa tgaaagaaaa aagaattaag tactatattt
    72721 cactttgatg tggaaacgta ataatagaat gaatcggttt attttttttt ttttagaata
    72781 ttgtccttta tcgtatttta tccatagatt aaaaaaattc ataaagaaat acagaatgaa
    72841 taagaaaaaa attcttacga agaggccgtt ctaattatga agaagtatgg acacattcgc
    72901 tcatagaaaa cggtatcaac cccccattgc gtattggtac ttatcgagta tagaataaat
    72961 ctgcttctct ttgttcctac gaacgaaatt gttccattat taccaacaga atagaacaaa
    73021 tattaaccct tgctcttaaa ccatcccctg aacgggggag gtccataaca tagtcatagt
    73081 cttttccaat gcaataaagt tacgtagtgt ctttttcttt gatctaaggg gtatttccat
    73141 gggtttgcct tggtatcgtg ttcatactgt tgtattgaat gatcccggtc ggttgctttc
    73201 tgtccatata atgcatacag ctctggttgc tggttgggca ggttcgatgg ctctatatga
    73261 attagcagtt tttgatccct ctgaccctgt tcttgatcca atgtggagac agggtatgtt
    73321 cgttataccc ttcatgactc gtttaggaat aaccagttcg tggggcggtt ggagtatcac
    73381 aggaggggct acaccgaatc cgggtatttg gagttacgaa ggtgtggccg gggcacatat
    73441 tgtgttttct ggcttgtgct tcttggcagc tatctggcac tgggtgtatt gggatctaga
    73501 aatcttttgt gatgaacgta caggaaaacc ttctttagat ttgcccaaga tattcggaat
    73561 tcatttattt ctcgcggggt tagcttgctt tggttttggt gcatttcatg taacaggctt
    73621 gtatggtcct ggaatatggg tgtccgatcc ttatggacta acgggaaaag tacaatccgt
    73681 aaatccagcg tggggcgtag aaggttttga tccttttgtt ccgggaggaa tagcttctca
    73741 tcatattgca gcaggtacat tgggcatatt ggcgggtcta ttccatctta gtgtccgccc
    73801 gccccaacgt ctatacaaag ggttacgtat gggcaatatt gaaactgttc tttccagtag
    73861 tattgcggct gtcttttttg cagcttttgt tgttgccgga actatgtggt atggttcagc
    73921 aactaccccg atcgaattat ttgggcctac tcgttatcaa tgggatcagg ggtacttcca
    73981 gcaagagata tatcgaagag ttagtgctgg gctagccgaa aatcaaagtt tatcaaaagc
    74041 ttggtctaaa attcctgaaa aattagcttt ttatgattac atcggcaata atccggcaaa
    74101 agggggatta ttcagggcgg gctcgatgga taatggggat ggaatagcgg ttggatggtt
    74161 aggacatcct atctttagag ataaagaagg gcgtgaactt tttgtacgtc gtatgcctac
    74221 cttttttgaa actttcccgg tcgtgttggt agatggcgac ggaattgtta gagcggatgt
    74281 tccttttcga agggcagaat cgaagtatag tgtcgaacag gtaggtgtaa cggttgagtt
    74341 ctacggtggc gaactcaacg gagtcagtta tagtgatcct gctactgtga aaaaatatgc
    74401 tagacgcgct caattaggtg aaatttttga attagatcgt gctactttga aatccgatgg
    74461 tgtttttcgt agcagtccaa ggggttggtt tacttttgga catgcttctt ttgctttgct
    74521 cttcttcttt ggacatattt ggcatggtgc tagaaccctg ttcagagatg tttttgctgg
    74581 tattgaccca gatttggatg ctcaagtaga atttggagca ttccaaaaac taggagatcc
    74641 tactacaaga agacagacag tctgatacac cattgctttg gtgtctttcg actctatttt
    74701 tctttttgtg attttatttt tctttccttt ctagatctat agggtaccag agaaatcgtt
    74761 atttgaatcg ctgttttttt gactcttcct ctttccagga ggatgatcac acataaaaat
    74821 aaacaacagg tatggaagct ataattgtaa accatgatcg aatctatgga agcattagtt
    74881 tatacattcc tcttagtctc gactctaggt ataatttttt tcgctatctt ttttagagaa
    74941 ccgcctaaag ttccaactaa aaagtaaagt tctaactaaa actatgaaat gatttttcat
    75001 tatctcaatt gaagtaatga gtcccccaat atttggggga ctcattactt caactagtcc
    75061 ccatgttcct cgaagggatc tcttagttgt tgagaaggtt gcccaaaagc ggtatataag
    75121 gcatacccgg taaaacttac aagtaaacca gatataaaga tggcaactag ggttgctgtt
    75181 tccattatta tacaatttca agactacaac ggatctatga taagatcgtt tatttacaac
    75241 ggaatggtat acaaagtcaa cagctctcaa tgaatataat aggatttatg gctacacaaa
    75301 ctgttgagaa cggttctaga tctcgtccaa aaccaactac tgtagggaat ttattgaaac
    75361 cactgaattc ggaatatggt aaagtagctc ctggatgggg aacagctcct ttgatgggtg
    75421 tcgcaatggc cctatttgca atatttctat ctattatttt ggagatttat aattcttctg
    75481 ttttattgga tggaatttca atgaattaga tctataagaa cctcaaagtc ctattttttc
    75541 aataaaaaag aatcatttat aacgtgtatt tttattttta gcccattcta ttttggtagt
    75601 tcgaccgcga aatttatttt ttctgtattt ctggaatatg agtgtgtgac ttgttataat
    75661 tgatcctatt gatagtacag agaacgggtc tgtcatcttt tgatttgatg aaggtggttc
    75721 tacttcgtcg gatatttagt ctagtatccg gaacacggaa tatatgaaat agattaagaa
    75781 atttttgaac tatgattcat acttaatatt cagacctcgc ggccggactc caaatttaaa
    75841 agaattggaa tttgtaaatc gaaagaaagg tttgacgaca agacaaacct ttctttcgat
    75901 ttatagtcat tatatctata agtgatgatc caaaggttct tactcagaga atccttgggc
    75961 ttaggttaga atttttattg aatcatcgtg gttctagtat gaatctgatg ttttaatcga
    76021 ttcatagggt cttaacaaga gaattcctat caataataaa aaaacaacaa aaaaagctac
    76081 attatataca aaaaagtaaa gaaaaaaata gggaaaaaga ggattcagga ggcctgtaag
    76141 aatcaagata aagacgactg agccaacttg atattttggt attatctcca taaagaaaag
    76201 ctttcggatt tttctcatct tcccttgtat cttcagagaa gattgaatta gagattaaga
    76261 aaataagttt caagctttct attacatatc cgttccaact agtatttggg tgttttgctt
    76321 gagctgtacg agatgaaagt ctcatatatg gttctcggag ggggagtccc acctatctca
    76381 ataaagtata tgattggttt gaagaacgtc tcgagattca ggcgattgcg gatgatataa
    76441 ctagtaaata cgttcctcct catgtcaaca tattttattg tctgggaggc attacgctta
    76501 cttgtttttt agtacaagtg gctacgggat ttgctatgac tttttactat cgtccgaccg
    76561 ttacggacgc ttttgcttcg gttcaataca taatgactga agctaatttt ggttggttaa
    76621 tccgatcagt tcatcgatgg tcggcaagta tgatggttct aatgatgatc ttgcatgtat
    76681 ttcgggtgta tctcactggt ggatttaaaa aacctcgcga attaacttgg gttacaggtg
    76741 tggttctggc tgtattgact gcatcttttg gtgtaactgg ttattcctta cctcgggacc
    76801 aaattggtta ttgggcagtg aaaattgtaa caggtgtacc tgaagctatt cctgtaatag
    76861 ggtcgccttt ggtagaatta ttgcgtggaa gtgctagtgt gggacaatcc actttgactc
    76921 gtttttatag tttacacact tttgtattgc cgcttcttac tgccgtattt atgttaatgc
    76981 actttccaat gatacgtaaa caaggtattt ctggtccttt atagagaaga tatatcatag
    77041 attatttgta atccatcctt tatcactggg gagaagaaaa ataatatttc attgctaaaa
    77101 gtatggatta ttgaaaaaaa taagacatgt atttggatat ttcccttgaa cactgcaata
    77161 ttattaatat agttgaaggg agttttccga agagaaaatg gattatggga gtgtgtgact
    77221 tgaactattg attggtctgt gcagatatgt gcctttatcc atctgccgca ttacattgga
    77281 attcacaatc aaatgtgtct ttgctccaac catcgcataa gttccataca aaggataggc
    77341 tggttcgctt aaagaaaatc ctttctatga tcaaatccga atcatgtcgt acatgaactg
    77401 gctccgtaag atccagtaga actagagaaa accataatta tagtttctca gttcacttat
    77461 gtaaaattga atagtatgga aatgcaatca tttcctctgc attgacatga tctatgatac
    77521 tatcggagtg aaacaaggga tctaaagaag aacgaggcta ggctatatta gtaacaagta
    77581 aaccctttgt gtgtctgtaa aaagtctccc aatattttta ttggggttgg gggataaaca
    77641 taaatcgtaa ggtctgagac aacccataaa gcacttgatc atatcgcgat cagctttgta
    77701 taagcctact tgggtattga gtatttactt gtaagaactt tattctttgc actggataat
    77761 tgcaactctg taaaaaatac agtaatatgt ttcttacaaa aaccattcat atatcatata
    77821 tatgtggatt tagataacat attgatcttt tatggattaa gatttggttc tttttcttct
    77881 tgctcgagcc ggatgatgaa aaattatcat gtccggttcc ttcgggggat ggatctataa
    77941 gaattcacct atcccaataa caaaaaaacc tgacttaaac gatcctgtat taagagctaa
    78001 attagctaaa ggtatgggtc ataattatta cggagagccc gcttggccca atgatctttt
    78061 atatattttt ccagtagtaa ttctagggac tattgcatgt aacgtaggtt tagcggttct
    78121 agaaccatca atgattggtg aaccagcaga tccatttgca acccctttgg aaatattacc
    78181 cgaatggtat ttctttcccg tatttcaaat acttcgtaca gtacccaata aattattggg
    78241 tgtcctttta atggtttcag tacctgcggg attattaaca gtaccttttt tagagaatgt
    78301 taataaattc caaaacccat ttcgtcgtcc agtagcgaca accgtctttt tgattggtac
    78361 cgcagtggcc ctttggttgg gtattggtgc aacattacct attgataaat ccctaacttt
    78421 aggtcttttt taatttttaa attcagtaaa ttgtgaaata aaattaaaat atcacgaccg
    78481 gtgtatctag ggaataatcg cttcaaacaa agtgaattgt ccctagatac acatctatta
    78541 tctattattc aatttaattg gggaacctat cccgattccg aatctatgag ttgtgctaaa
    78601 gattcaaaac ccatttttga ctttttcggt aaatcaattg agaaatgctt ttctagaatg
    78661 cccaatatct gttttacatc gtttatgcga aaatgttcaa ttttcataag gtcttcttga
    78721 ctgttattca aaaggtccaa taatgtatat atattggacc ttttaaggta attatagatc
    78781 ctgggaggta gttctgattg gtcaataaaa atcgatttta atgctatttt ttttgtgttt
    78841 tttcttagtt tatccaagtt atcatgaaag gtaaaagggg gtaaaggaac catgtgttga
    78901 ttgtccgcta aatgtaagtt ttcttcttcc gtgtgtaaaa aaggaataaa taaatcaatc
    78961 aaattacggg aggcttcatg aagtgcttct ttaggagtta aacttccatt tgtccatatt
    79021 tcaagaaaga gtatttcttg tttatcattc ccattcccat aagaatgaat actatgattc
    79081 gcgtttcgaa caggcatgaa tacagcatct ataggataac ttccgccttg aaagttatta
    79141 tttggcgttt ttataagata tccgcgactc ctctctattt gtaatccaat atgcaattca
    79201 atgggttccg tcaagctagc tatatgctgt gtattgtcaa cgacttctac ataaggcggt
    79261 aagattatat cttgagcagt tacatatcca ggacccctga cacaaataga ggcgtcgcaa
    79321 gttccgtata gattacttct caatacaatt tctttcaaat tcattaaaat gtcatgtacc
    79381 gattcttgaa tacccactag ggtagaatac tcgtgtggta ttttctcaga ttttgcacgt
    79441 gtgatacatg ttccttctat ttctccaagc aaagctctgc gcatcgcgat gccaattgtg
    79501 tcagcttgac ctttcataag tggagacaga ataaagcgtc cataataaag acgcttattg
    79561 tctgcttttg attcaacaca cttccactgt agtgtccgag tagatactgt tactttctct
    79621 cgaaccataa taatattcaa ataattgaat catttttttc tcttgtttat cttgaaatct
    79681 cttcaatttt tatttctaca cacgtcgctt tttcggaggt ctacagccat tatgtggcat
    79741 aggggttaca tcccgcacaa aagttaatag tataccactt ctgcgaatag cgcgtaatgc
    79801 cgcgtctctt ccgagacccg gtccttttat catgacttct gctcgttgca taccttgatc
    79861 cactactgta cgaatagcat ttcctgctgc ggtttgagca gcaaagggcg tcccccttct
    79921 tgtacccttg aatccacaag taccggcaga ggaccaagaa accactctac cccgtacatc
    79981 tgtaacagtc acaatagtat tattgaaact tgcttgaaca tgaataaccc cctttggtat
    80041 tctccgtgta ttcttacgtg aaccaatacg tccattctta cgtgaaccaa ttctcggtat
    80101 agtttttgcc attttttcat ctcataaata tgagtcagag atatatggat atatccattt
    80161 cgtgtcaaaa aggacccctc cctttttttt ttacttttac atcgggtgtt ttaacaagtc
    80221 tgattatcct tgtctttgtt tatgtcttgg gttggaacaa attactataa ttcgtccccg
    80281 cctacggatt agtcgacatt tttcacaaat tttacgaaca gaagctctta ttttcatatt
    80341 tggcattcct cattttaatt ctgaatctat tttttggaag aaaataggtt tcttggaatt
    80401 ttttatctcg aatcatcttc tcacgaaagg aatgttgaag ttgataaaaa cacctaatct
    80461 ttcgaatcct tattgcgaag tcgataaatt atacgtcctc tggttgaatc ataacgactt
    80521 acttcaattt taactctatc gcctggtagt atccgtataa aactacgtcg gatctttccc
    80581 gaaacataac ctagaatcat atcttgatta tctaagcgaa tccggaacat accgttggga
    80641 agggattcag taattaaacc ttcatgaatc catttttgtt ctttcattcc aggtaaagcc
    80701 tccttgaagt atcaattgat ggaggaggaa cgatattaga caacccgccc cttttctttt
    80761 tgttttcaca aataagaagt ttcggaccca attcgtatat tagaaggatt accatatata
    80821 acacaaaact tctccaccaa ttcgttctag tcgagcctct cggtctgtca ttatacctcg
    80881 agaagtagaa ataattacaa ttcccatccc acctaaaatt ctaggaattc gttggtagtt
    80941 cgaatagatt cggagaccag gccggctgat ccgttttaaa tttaaaaaat ttatataaga
    81001 ccttttccta ttccttctat gccgtagggt taaaaccaaa aaatcttttt ttgtttcttt
    81061 atgttttctc acgttttcga taaaaccttc tcgtaaaagt attttaacaa tattttcagt
    81121 gatattagta tatgctattc gaaccaccct ttttctatcc atatccgcat ttcgtataga
    81181 agttattatg tcagcaataa tatccctacc catggtgaat taaatttatt ggtgctcccc
    81241 aattttgata taatcaacat gtttttttta cttatttgtt tatgaattta aattaaagga
    81301 atatgcgtga gagacaatct actaaaaatt ctgaatatat ttcttaatct ctttctttca
    81361 aatactttac tataaccaat ggtattatct tattttagaa gaccttataa tacctccgga
    81421 gctaatgaaa ctattttagt aaaatttaac tgtctcaatt cccgggcaat tgcaccaaaa
    81481 attcgagttc ctttggggtt tccttcttgg tcaatgacaa ccgcagcatt gtcatcatat
    81541 cgtattatca taccgttatc acgtttgagt tctttacaag tacgtacaat tacagctctg
    81601 accacctctg atcttgctag gggcatattt ggcactgcgt ctttgatcac agcaacaata
    81661 acgtcaccga tatgagcata tcgacgattg ctagctccta tgattcgaat acacatcaat
    81721 tctcgagccc cgctgttatc cgctacattc aaaagggtct ggggttgaat catatcattt
    81781 ttttagaatc tattctttca atgcaaagca aagagtgaag aaaaaaaaga aatattgttt
    81841 gtccaaagaa agaaactggc acctgttatt gtttttttat ccccaagacc cttttctttt
    81901 gattcttttt atcccgaaat aatgaattga gttcgtatag gcattttgga cgatgctatt
    81961 gaaatagccc ttctggctat attttctgtt actccaccca tttcataaag tattcgacct
    82021 ggtttaacaa cagctaccca atattcaggg gatcctttcc ccgaacccat acgtgtttct
    82081 gcgggtctta ctgtaaccgg tttgtctgga aatatacgta cccatatttt tccaccgcgg
    82141 cgtgcatttc gtgtcattgc tcgtcgacct gcttctattt gtctagacgt gatccaagca
    82201 ggttcaagtg cctgaagagc gtatttaccg aaagaaatat gattacctcg ataagatatt
    82261 cccttcattc ttcctctatg ttgtttacgg aatctggttc ttttggggtt atagttgatg
    82321 gttggttctg aattccatct ctactacaga actggacatg agagtttctt ctcatccagc
    82381 tcctcgcgaa taataaaatt ttaaaaatgt ctattattca tttgtatatc ttgctttttt
    82441 agctaactaa gcatattaat atttctattt tatattttta aatatcatat tcttttttta
    82501 tgttctaacg aatatttgtt ttgtttttct tttgatccta ttggattgag caaaaattat
    82561 caatccaaga agataaagtt ttcacgggcg aatattgact cttttcgtcg ctattttaat
    82621 tgtagggtta actcatgact tttattttcc caatagatga aggaattagt ctctggtttg
    82681 tttcgccatc ccgatcaatg agtctgtttt caatagattt ggattcacag gttccatcgt
    82741 tcccatcgct tcttacttaa tggttaggtc tgatttctac aacggagctc ataatgaaat
    82801 tttttcttga gccaattttc ttagtcttta ttggctcgaa gctcttattt ttttttgttc
    82861 tatgaacgga ttcgttttct tttttatgaa tccatattga ttgatgcttt attacattgc
    82921 ttttttatga gatgactcat aaaccttaca tattggatgg aattttatat cgttgttttt
    82981 ttttttttct ccccttcttt cacccttccg tttatccaca tatttcttct tcgcttcaca
    83041 atttagaatc agatttattt ttcttttgtt tttatgcaaa aaagatttca gttgctacag
    83101 ttatatgacc aatatatcat atcttgactg gttttttgga tccagataat gtgaagtgat
    83161 gagttggtta ttagttctat agttatttgt ttatacaaaa aaaggctggt cttttttttt
    83221 atttaatcct ataaccctaa aaaaccaacg agtcgcacac taagcatagc tattatttca
    83281 atagggattt ttattcaatc ttatagaatt agaattgttc attttggttt tgttttgatt
    83341 gaacataaac aaaggaacga atttttattt ttttgttcca ttactggatc gaagggaaag
    83401 acaagtaaag ttttattatt ccccgtctat aaatatccaa attttaatcc ctaaaactcc
    83461 atatatagtt cgaactgtat aagaacaata atctatttta gctcgaatgg tttggagggg
    83521 aaccctgcct tctctgatcc attcgacacg cgcaatttct tttccgtcga tacgccctga
    83581 aatttgtact tgaattcctt ttgtatctgc ttgttcagtt aattcaatag cctttttcat
    83641 tgcttttcga aaagaaactc tattttttaa ttggccggct ataaattctg caagaatagt
    83701 agggcttccg taaggttttg caattcttgt gatagtaatg ttaagttttc ggttgacaca
    83761 atgaaattct ttttgtagat tcatctgcaa ttcttcgatt cctcccggtc gattttctat
    83821 taataacttt gggaatccca tatagataat gacctggatc agatcgattc gtttttgaat
    83881 ttctatacgt gcaattccct cgacgccaga gggaattttc atattttttt gtacataatt
    83941 cttaataaaa tctcttattt tttgatcttc ttgtagacct tcggaataat tttttggttg
    84001 tgtaaaccaa agggaatgat gactttgggt tgtaccaagt ctgaaaccga gtggatttat
    84061 tttttgtccc ataccccccc attagtatac atatcatgat atgccatagg tgtatactta
    84121 ttttttgatt taagtttttt tgagcatctt aaagagtcta gaaagtctac ctctagatat
    84181 tcatctaagg atatatcttt cactacaata gttatatggc aagtaggtct ttttatcgta
    84241 aaactacgcc ctcgagctcg aggttttaat ttcttcgtgg cagtaccctc gctgacttga
    84301 gctttactaa taactaaatt ggattcgttg gaatccatat tgtaattagc atttgctgct
    84361 gcagagtaaa ccaatttcaa aatgggataa catgcgcgat aaggcatgag ttctagtatc
    84421 ataagtgttt cttcgtagga ccgtccacga atttgatcaa ccactcttct tgctttgtga
    84481 gcagacatag atatatgttg acctaaagcg tatacttctg tttttatctt ctttaacttt
    84541 ttctttaaca taaatataaa atttgcctcc tactaatgaa ttataagcat atatatatct
    84601 ttttttacct tcttttctta acgacgagat ctattatcgc tttttgcgtg tcctcggaaa
    84661 tttaaagtag gtgcaaattc tcccaatttg tggcctacca tacgatcagt tatataaata
    84721 ggtaaatgtt cctttccatt atagatagca atggtatggc cgatcattgt gggtataatg
    84781 gtagatgccc gagaccaagt tattattatt tctttttctg cttttgtgtt aagcttatca
    84841 atttttctta ataaacgatt tgctacaaaa ggattttttt ttagtgaacg tgtcacagct
    84901 tactcctatt tttttttttt ggtaaagaag aagaaataaa ttctattttc tctcctattt
    84961 actacggcga cgaagaatca aattatcact atatttattc ctttttctac ttcttctccc
    85021 aagtgcagga taaccccaag gggttgtggg tttttttctc ccaattggtg ccttcccttc
    85081 accaccccca tgtggatggt ctacaggatt cataactact cctcttacta caggacgctt
    85141 acctagccaa cgcttagatc cggctctacc caaacttttc tggttcaccc caacattccc
    85201 cacttgtccg accgttgctg agcagttttt ggatatcaaa cggacctccc cagaaggtaa
    85261 ttttaatgtg gctgatttcc cctcttttgc aatcagtttc gctacagcac ccgctgctct
    85321 agctaattgt ccaccccttc cacgtgtgat ttctatgtta tgtatggccg tgcctaaggg
    85381 catatcggtt gaagtagatt cttctttttg atcaatcaaa accccttccc aaactgtaca
    85441 agcttcttcc aaagcatacg gctttctgga tgtagatgat atctatacag atggatctta
    85501 tatatcctac aatgaagtac cacatgggtg gatatcaaaa tctgctgaat cactcatgtt
    85561 atgatcttct acatcctagg tcttcccgtt ccgtcatctg gcttatgttc ttcatgtagc
    85621 attcagaccg aatgaatcta tgaaattacg ttgatacttc cacatattat gggtaacgta
    85681 ggagacatct ttattttccc ccggggaatc tttagaatta ccactgctta gctttcaatt
    85741 tgcctctgac catcaaatga aatgtgaata acccgtcctc ttctttttta aataagaagc
    85801 gcttccggtt ctgtcggtgc ttgaaacaat tttgtcttct ccatattact atatctctag
    85861 agtcaataat tttatatgag gaactaatga actcaatcac ttgctgccgt tactcttcag
    85921 ttttctgttg aggtctatcc tgtagaggta ctcaagttgg atcagtgatc gatttctagg
    85981 tttcgtcgta aacctaattg gttacttcca attacgtaaa tcaatagttc aaaccgcact
    86041 caaaggtagg gcatttccca tttttatagg aacttctgta ccagaaacaa tggtatctcc
    86101 aattatagcc cctctgggat gtaaaatata tctcttctca ccatccccat agtgtatgag
    86161 acaaatgtat gcatttcgat tagggtcgta ttctatggtt acgattctac catatatgtc
    86221 tttttcattc cgtctaaaat cgattttacg gtatagacgc ttatgacctc cccctctatg
    86281 ccctgcggta atgattcctc tggcattacg acctttccca caacgatgct gtccatagat
    86341 caaattattt cgtggattgg atttcactcg actgtctacg gttcgattgc gtgtgctcgg
    86401 ggtagaagtt ttgtataaat gtatcgccat gctattaagt attttgattt aagttctttt
    86461 ctttctaaga ggtggaatag aataacccgg ttgaagcgta atgatcatac gtctgtaatg
    86521 cattgtctgt cccataatag gtcccattct tctacccttt cccggaagtc gatgactatt
    86581 catagctatt accttgacac caaagaagag ttcgacccaa tgctttattt ctgtcctagt
    86641 tgatcctgat tcgacattag aagtatattg atttttcccc aataaccgaa tacttttgtc
    86701 tgtaaatact gcatatttga ttccatccat aaatatattt tcttacctat gagttctagt
    86761 ctcaataaga atgctagttc ttactgttca tatattatga tatgaatata ccacactaat
    86821 tcgttatgta tgatgagatt ccattgatac agagccaatt ccaatagact tattggaggg
    86881 tcccattggc gtgcatccag taggaattga acctacgaat tcgccaatta tgagttgggc
    86941 gctttaacca ttcagccatg gatgcttagc ggggatcctc gtacatggtg aataaccaaa
    87001 ttccaattga aacgaaatct ttataataaa tcaatgcaat ttaggaggaa tcaatgaaag
    87061 gacatcttag gaggaatcaa tgaaaggaca tcaattcaaa ttctggattt tcgaattgag
    87121 agagatattg agagagatca agaattctca ctatttctta gattcatgga cccaattcaa
    87181 ttcagtggga tctttcattc acattttttt ccaccaagaa cattttctaa aactttttga
    87241 cccccgaatt tggagtatcc tactttcacg caattcgcag ggttcaacaa gcaatcgata
    87301 tttcacgatc aagggtgtaa tactcttcct agtagcggtc cttatattta tatatcatat
    87361 taacggtcga aatatggtcg aaagaaaaaa tttctatttg atagggcttc ttcctatacc
    87421 tatgaattcc attggaccca gagatgatac attggaagaa tccgttgggt cttcctatat
    87481 caataggttg attgtttccc tcctgtatct tacaaaagga aaaaagatct ctgagagttg
    87541 tttcctgaat ccgaaagaga gtacttgggt tctcccaata actaaaaagt gtagcatgcc
    87601 tgaatctaac tggggttcgc ggtggtggtg gaggaactgg atcgtaaaaa agagggattc
    87661 tagccaattg aaaggatctt ctgatcaatc cagagatcct ttggattcca ttagtaatga
    87721 ggattcggaa tatcacacat tgatcaatca aagagagatt caacaactaa aagaaagatc
    87781 gattctttgg gatccttcct ttcttcaaac ggaacgaaca gagatagaat cagaccgatt
    87841 cccgaaaagc ctttctggat attcctcaat gtcccggcta ttcacggaac gtgagaagca
    87901 ggtgattaat catctgcttc cggaagaaat cgaagaattt attgggaatc ctacaagatc
    87961 cgttcgttct tttttctctg acagatggtc agaacttcat ctgggttcga atcctactaa
    88021 gaggttcact agagatcaga aattgttgaa gaaacaacag gatctttctt ttgtcccttc
    88081 gaggcggtcg gaaaagaaag aaatggttaa tatattcaag ataattacgt atttacaaaa
    88141 taccgtctca attcatccta tttcatcata tccgggatgt gatatggttc cgaaggatga
    88201 accggatatg gacagttcca ataagatttc attcttgaac aaaaatccat ttcttgattt
    88261 atttcatcta ttccatgacc ggaacatggg aggatacacg ttacaccact attttgaatc
    88321 agaagagaga tttcaagaaa tggcagattt attcactcta tcaataaccg agccggatct
    88381 ggtgtatcat aagggatttg ccttttctat tgattcctac ggattggatc aaaaacaatt
    88441 cttgaatgag gtattcaact ccagggatga atcgaaaaaa aaatctttat tggctctacc
    88501 tccttttttt tatgaagaga atgaatcttt ttatcgaagg atcataaaaa aatgggtccg
    88561 gatctcctgc ggaaatgatt tggaagatcc aaaaccaaaa aaaatggtat ttgctagcaa
    88621 caacctaatg gaggcagtca atcaatatag attgatccga aatctgattc aaatccaata
    88681 tagaacctat aggtacataa gaaatgtatt gaatcgattc tttttaatga atagatccga
    88741 tcgcaacttc gaatatggaa ttcaaaggga tcaaatagga aaggatactc tgaatcatag
    88801 aaatagaatg aaatatatga tcaaccaaca tttatcgaat ttgaaaaaga gtcagaagag
    88861 atggttcgat cctcttattt tgatttctcg aaccgagaga tccatgaatc gggatcctga
    88921 tgcatataga tgcaaatggt ccaatgggag caataatttc caggaacatt tggaccattt
    88981 cgtttctgag cagaagagcc gttttcgagt agtgttcgat cgattacgta ttaatcaata
    89041 ttcgattgat tggtctgagg ttattgacaa aaaaggtttg tctaagccat ttcgtttctt
    89101 tttgtccaag tcacttcttt ttttgtccaa gttgcttttc tttttgtcta actcacttcc
    89161 ttttttcttt gtgagttttg ggaatatccc cattcatagg tccgagatct acatctatga
    89221 attgaaaggt ccgaatgatc aactctgcaa tcagttgtta gaatcaatag gtcttcaaat
    89281 cgttcatttg aaaaaattta aacccttctt attggatgat catgatactt cccaaaaatc
    89341 aaaattcttg ataaatataa atggaggaac aatatcaccg tttttgttca ataagatacc
    89401 aaagtggatg attgactcat tccatactag aaataatcgt aggaaatcct ttgctaacac
    89461 ggattcctat ttctcaacga tatttcacga tcaagactat tggctgaatc ccgtgaaacc
    89521 atttcataga agttcattga tatcttcttt ttataaagca aatcgacttc gattcttgaa
    89581 taatccacat cacttatgct tctattgtaa taaaagattc cctttttttt atgtggaaaa
    89641 ggcccgtatc aataattatg attttacgta tggacaattc ctcaatatct tgttcattca
    89701 caacaaaatt ttttctttgt gcgtcggtaa aaaaaaacat gctttttggg ggagagatac
    89761 tatttcacca atcgagtcac gggtatctaa catattcata cctaacgatt ttccacaagg
    89821 tggtggtgac gaaacgtata acttgtacaa atcttcccat tttccaagtc gatccgatcc
    89881 attcgttcgt agagctattt actcgatcgc agacatttct ggaacacctc taacagaggg
    89941 acagatagtc aattttgaaa gaacttattg tcaacctctt tcagatctga atctatctta
    90001 ttcagaaggg aagaactcgc atcagtatct caatttcaat tcaaacatgg atttgattca
    90061 cactccatgt tctgagaaat atttaccatc cgaaaagagg aaaaaccgga gtctttttct
    90121 aaagaaatac gttgagaaag ggcagatgta tagaaccttt caacgagata gtgctttttc
    90181 aactctctca aaatggaatc tattccaaac atatatacca tggttcctta cttcgacagg
    90241 gcacaaatat ctaaattgga tatttttaga tactttttca ggcctattac cgatacacct
    90301 attgccgata caccgattgc cgatactaag tagcagtcaa agatttgtac ccatttttca
    90361 tgatattatg catgtattag atatatcctg tcgaattctt cagaaaaaat tgggtcttcc
    90421 acaacggaat ccgatacgta agatttcgag taagtgttta cataatcttc ttctgtccga
    90481 agaaatgatt catcgaaata atgagtcgcc attgatatcg acacacctga gatcgccaaa
    90541 tgttcgggag ttcctctatt caatcctttt ccttcttctt gttgctggat atctcgttcg
    90601 tacacatctt atctttgttt cccgggcctc tagtgagtta cagacagagt ttgaaaaggt
    90661 caaatctttg atgattccat catctatgat tgagttgcga aaacttctgg ataggtatcc
    90721 tacatctgaa ccgaattctt tctggttaca gaatctcttt ttagttgctc tggaacaatt
    90781 aggagattct ctagaagaaa tacggggttc tgcttctggc ggcaacatgc tattgggtgg
    90841 tgattccgct tatggggtca aatcaatacg ttctaagaag aaatatttga atatcaatct
    90901 catcgatctc ataagtatca taccaaatcc caaaaatcga atcacttttt cgagaaatac
    90961 gagacatcta agtcagacaa gtaaagagat ctattcattg ataagaaaaa gaaaaaatgt
    91021 gaacggggat tggattgatg ataaaataga atcctgggtc gcaaacagtg attcgattga
    91081 tgatgaagaa agagaattct tggttcagtt ctccacctta acgacagaaa aaaggattga
    91141 tcaaattcta ttgagtctga ctcatagtga tcatttatca aagaatgact ctggctatca
    91201 aatgattgaa caaccgggag caatttactt acgatactta gttgacattc ataaaaagta
    91261 tctaatgaat tatgagttca atacatcctg tttagcagaa agacggatat tccttgctca
    91321 ttatcagaca atcacttatt cacaaacctc gtgtggggct aatagttttc atttcccatc
    91381 tcatggaaaa cccttttcgc tccgcttagc cttatccccc tctaggggta ttttagtgat
    91441 aggttctata ggaactggac gatcctattt ggtcaaatac ctagcgacaa actcccatgt
    91501 tcctttcatt acggtatttc tgaacaagtt cctggataat cttagtgatg atattgatgc
    91561 tagtgaggat attgatgcta gtgacgatat tgatgctagt gacgatattg atgctagtga
    91621 ggatattgat gctagtgacg atattgatcg tgaccttcat acggagctgg aactgctaac
    91681 tatggatatg atgtcggaaa aagaccgatt ttatatcacc cttcaattcg aattagcaaa
    91741 agcaatgtct ccttgcataa tatggattcc aaatattcat gatctggatg tgaatgagtc
    91801 gaattacttc tccctcggtc tattagtgaa ccatctctcc agggattgtg aaaggtgttc
    91861 cactagaaac actagaaata ttcttgttat tgcttcgact catattcccc aaaaagtgga
    91921 tcccgctcta atagctccga ataaattaaa tacgtgcatt aagatacgaa ggcttcttat
    91981 tccacaacaa cgaaagcact ttttcaccct ttcatatact aggggatttc gcttggaaaa
    92041 gaaaatgttc catactaatg gattcgggtc cataaccatg ggttccaatg cacgagatct
    92101 tgtagcactt accaatgagg ccctgtcgat tagtattaca cagaagaaat caattataga
    92161 cactaataca attagatccg cttttcatag acaaacttgg gatttgcgat cccaggtaag
    92221 atcggttcag gatcatggga tccttttcta tcagatagga agggctgtag cacaaaatgt
    92281 acttctaagt aattgcccca tagatcctat atctatctat cttaagaaga aatcatgtaa
    92341 cgaaggggat tcctatttgt acaaatggta cttcgaactt ggaactagca tgaagaaatt
    92401 aacgatactt ctttatcttt tgagttgttc cgccggatcg gtcgctcaag atctttggtc
    92461 tctaccccga cccgatgaaa aaaatgggat cacttcttat ggactcgttg agaatgattc
    92521 tgatctagtt catggcctat tacaagtaga aggcgttctg gtgggatcct cgcggacaga
    92581 aaaatatttc aatcagtttg ataatgatcg agtgacattg cttcttcggc ccgaaccaag
    92641 gaatccctta gatatgatgc aaaacggatc ttgttctatc cttgatcaga gatttctcgg
    92701 ggaaggggcc ctcgacccgc aacagataga ggaggatttt tttaatcaca tagtttgggc
    92761 tcctagaata tggcaccctt ggggcattct atttgattgt atcgaaaggc ccaatgaatt
    92821 gggatttccc tattggtcca ggtcatttcg gggcaagcgg atcctttatg atgaagagga
    92881 tgagcttcaa gagaatgatt cggagttctt gcagagtgga accatgcagt accagacacg
    92941 agatagatct tccaaagaac aaggcttttt tcgaataagc caattcattt gggaccctgc
    93001 agatccactc tttttactct tcaaagatca gccctttgtc tctgtgtttt cacatcgaga
    93061 attatttgca gatgaagaga tgtcaaaggg gcttcttact tcccaaacgg atcctcctac
    93121 atctatatat aaacgctggt ttatcaagaa gacacaagaa aagcactttg aattgttgat
    93181 taatcgccag agatggttta gaaccactag ttcattatct aatggatctt tccgttctaa
    93241 tactctatcc gagagttatc agtatttatc aaatctcttc ctatctaacg gaacgctatt
    93301 ggatcaaatg acaaagacat tgttgagaaa aagatggctt ttcccggatg aaatgaaaat
    93361 tggattcatg gaacaggaga aagatttccc attccttagc cggaaagtta tgtggccatg
    93421 aaagaggggg attaagtgga acagaattta ctgggtggta gagtcgcgga aacgcttgtt
    93481 tcttccatat tttggacctt agctccttgg aacaataggc tactgctgaa acacggaaga
    93541 atttaaatat tagatcaaaa cactatgtat ggatggtatg aactgcctaa acaagaattc
    93601 ttgaacagcg aacaaccagt tcatatattc acgaccaaga aaagaagtac tggattttct
    93661 ttcggatagg ccctgaaagc gaaggaaggc tggaatgcca acaggcgtct attattgaat
    93721 tcacccaacc cgacagtacc cattttggga acgtccagtg ccaaaagtca ctgaatgcat
    93781 aaatcgccaa tccctaaaac ggactatgta atgtacttta tcggctgggt tgcgggcggg
    93841 cattttacca gaggtttctt tctaatctac ccttgtgtga ttactgttga agcatatact
    93901 cggggggggg ggggggggtg cagggcggac gatttttaag cagacccccc attcattaga
    93961 tagagaagat ccccaagatt tagtgatctg ctgccgaact tattcaaatt ccaagagcgc
    94021 ggatcgaatt gcccattcaa tgagcattct caatattatg ccttgaagag gactcgaacc
    94081 tccacgctct tgagcacgag attttgagtc tcgcgtgtct accatttcac caccaaggca
    94141 tcttaaaagt taatcgtatt ccatgaatat gatatctatc tagtgtgatg tatggaatat
    94201 atgacaaagg tggagtattt atattgatcg gtcatgttat ataggcccga gttggacatc
    94261 caattgcttc gatttgaatt atccgtagaa tgccttatat agatatccaa tctatcaaaa
    94321 agatggagac aatcaaaccc atttctcgat tcaatagaag cccaaagaag tgaatgggtt
    94381 ccaaaataac gagagatatg taaaaagcag gtccgattcc tacgcctatt cctaatccta
    94441 aatgtaatgt aacgacgtag ggatccatat gtaaacagag tatctattta gatacgctca
    94501 aatgaccctg agaatgtata taaccctatt ccggtatgga atgaacttat aatcatggaa
    94561 tcgactcgat catcagatta tagattataa gttcataacc ctagcccatt cccattttgg
    94621 gcggaacaga tctactaatt ctttgattcc agttagtaag agggagcttg aactaagaaa
    94681 tagaccctag aagctaaaaa agggtatcct gagcaattgc aataatcggg ttcattgata
    94741 ttcctggtat agtagatgct atcacacata caatcatact caattcgatg gaattgtttg
    94801 atctgaaagg agatcttcta taatttcgca cgtgaggggt tatttcttgg gttcgtccag
    94861 tcattaataa cttaattatt tttagataat agtagataga aacaacgctt gtaaggagtc
    94921 ctattaaaac caagaaatat aggcctgcct gccatccaca ccagaataaa tagagttttc
    94981 cgaaaaaacc tgctagcgga ggaagacctc ctagggataa gagacatagg gctaaagaga
    95041 gagccaaaaa aggatctttc gtatataatc ctgcataatc tcgaatgtta tcagttccgg
    95101 tacgtagacc aaataataca atgcaagcaa aagttcctag attcatggag atatagaaca
    95161 gcatataagt tatcatgctt gcatatccat catttgagtc tccaacaatt attccaataa
    95221 ttacatatcc gatttgacct atggacgaat atgcaagcat acgtttcatg cttgtttgag
    95281 tcatagcaat gagattcccc aatatcatgc taagaatagc tagggtttcc agaagaagat
    95341 gccattcatt tgatgagaaa taaaaaggaa tatcaaaaat tcgagtggct gaagctgaag
    95401 cagctacttt cgaagtaaca gaaagaaaag caacgactgg agtgggagag tcagagtcga
    95461 aaagaggatt cctcacttct ttctctcatt caaaaccgtg catgagactt tcatctcaca
    95521 cggctcctaa gtgatcaaaa aagaaagaag aactcatctt ctttcttttt tgattacctt
    95581 ccctcgcgta tgtataagac cgaatccatt cgatttctaa aaaagattac taatccttaa
    95641 cttttcgagg aatccttcat cagtggttgt gaatgacttg tttttcaatc ttttcggtct
    95701 tggttccgta ggagcaaatc agaaagattg agaaatagaa ccatctggtt tgattcgttc
    95761 tcaatagcca tgagatgatc atcttagggt gatccttttg tcgacggatg ctcctattat
    95821 actcgtagtc tctgaaggat gagaaccaac tatgtagcat ctacaccgag aattcaagta
    95881 ttgtatacgt cattagtccg atcctttgta ggaactaccc gtaataacga acttgcaaaa
    95941 tggatccgtt tatcataaag agattcgtcg ttcctgaccc tgcttcgcct taattgttat
    96001 ttgaacaagt caaagttctg tcttggtccg agtgtggata gcatttctct tctgcatgtc
    96061 catggagttt ttaaaaatac aaacatctca gagatagata gagaggtagg aatgtatcga
    96121 acgaaccgca ctccttcgta tacgtcagga gtccattgat gagaaggggc tggggaaagc
    96181 ttgaacccaa ttcctacagt gatgaatatg agcgcaattg aaattcctgg ggagttatac
    96241 atttgtgtat tgataagacc attcactatt tcttgaagct cgatctctcc cccggatgaa
    96301 ccatatagcc aagagaaacc atgaaccaga atagaagagc ttgccccacc catgagtaaa
    96361 tatttcatag tagcctcatt agaccttaca tctttcttgg tatatccaga taataggtag
    96421 gagcataaac tgaaacattc tggagctaca aagatagtta ttaaatcgtt agcaccgcat
    96481 aaaaacattc ctcccagagt agctgttaat acgaataata gaaactctgt tatagccatt
    96541 tctgtacatt caatgtactc tacggataga ggaatacata gagttgaaca tagtaaaata
    96601 agaaattgaa agatttcgtt gaaattgttc gtttgaaaat ttcccgaaaa actaatcacg
    96661 ggttcttctc tccatcggaa caagagggcc gttatgctca ttactaaact tgttgaagag
    96721 atgaaatata accaaggtat atctttttga tcagaggttg aatcgatcat cagaagaaga
    96781 attaggccaa aaattaggat acattctggg aaaatcaaac ttccatcgaa gagaagcaaa
    96841 tgaaaggctt tcataaaaat tctcgtagaa tcgagaatga agttttcatt ctgtacatgc
    96901 cagatcatga attagtaact gcatccaact tccaaaaaaa atcccaatta tttcgaactt
    96961 tccattttta gaatggaata tttacggaat ctccatgaat aggaccagac cttattccat
    97021 ggtatttaca tgaggttcct ctttcttatt cttaagaaag tccccgagag ggcttagttg
    97081 atccatgatt tctgtttcat ctttcgtttc cttttcgttt gtttcgagaa atatattgat
    97141 caattccgat tctttctttt tctcttgatt cttttccgat cgagaagtct agatcctgtt
    97201 catggattaa cgaaaatgtg caaaagctct atttgcctct gccattctat gagtctcttc
    97261 ctttttgcgt atggcatcgc cactcccttt ggcagcatcc actaattcgg aacttaattt
    97321 gaaagccata tttcgacccg gacgttttcg ggatgccgct aataaccaac gaatggcaag
    97381 tgcttttcct tgtgtggatc ctatttcaat gggaacttga tgagtcgatc cacctatacg
    97441 tcttgctttt actactatat cgggagttac tccacgtatt gcttgacgta aaacagatag
    97501 tggatttgtt tctgtctttt gttgaatctt tttcacggct cgatagataa tttgataagc
    97561 caatgatttt tttccgtgtt tcagaatacg gttaaccaac atgttaacta atctattacg
    97621 ataaattgga tcgtattttg cagttttttc ttctgcagta cctcgacgtg acatgagcgt
    97681 gaagggggtt caataatccg ttttattttt ttataagggc taaaattact tattttggct
    97741 tttttactcc atattgtagg gtggatctcg aaagatatga aagatctccc tccaagccgt
    97801 acatacgact ttcatcgaat acggctttcc gcagaattct atatgtatct atgaaatcga
    97861 gtatggaatt ctgtttactc actttaaatt gagtatccgt ttccctcctt ttcctgctag
    97921 gattggaaat cctgtatttt acatatccat acgatttagt ccttgggttt ccgaaatagt
    97981 gtaaaaagaa gtgcttcgaa tcattgctac ttgactcgga cctgttctaa aaaagtcgag
    98041 gtatttcgaa ttgtttgttg acacggacaa agtcagggaa aacctctgaa attatttcaa
    98101 tattgaacct tggacatata agagttccga atcgaatctc tttagaaaga ggatcttttg
    98161 tctcatggta gcctgctcca gtccccttac gaaactttcg ttattgggtt agccatacac
    98221 ttcacatgtt tctagcgatt cacatggcat catcaaatga tacaagtctt ggataagaat
    98281 ctacaacgca ctagaacgcc cttgttgacg atcctttact ccgacagcat ctagggttcc
    98341 tcgaacaatg tgatatctca caccgggtaa atccttaacc cttccccctc ttactaagac
    98401 tacagaatgt tcttgtgaat tatggccaat accgggtata taagcagtga tttcaaatcc
    98461 agaggttaat cgtactctgg caactttacg tagggcagag tttggttttt tgggggtgat
    98521 agtggaaaag ttgacagata agtcaccctt actgccactc tacagaaacg tacatgagat
    98581 tttcacctca tacggctcct cgttcaattc tttcgaagtc attggatcct tttacgcgtt
    98641 cgagaatccc ctcccttttt ccactccgtc ccgaagaata actaggacca atttagtcac
    98701 gttttaatgt tccaattgaa cactttcctt ttttgattat tctcaaactc aaaggagaag
    98761 attattctct ttaccaactt taccaaacat atgtgtatcc aatcacgatc ttataataag
    98821 aacaagagat ccttctcgat caatcccttt gcccctcatt cttcgagaat cagaaagatc
    98881 cttttcaagt ttgaatttgt tcatttggaa tctgggttct tctatattta cttagtttct
    98941 tttttttttt ttttattgaa tatttttccc tctctttttt tatatcattc cttaagttcc
    99001 ataggtttga tcctttctaa tttgacccat tttctcattg agcgaagggt acgaaataaa
    99061 tcatatttct ttttcgatca aaaatactat gtgaaatctt tggttttttc ctcttcctat
    99121 atcccatagg tacatcccat aggtacagtg tttgaatcaa tagaaaacct tttcttctgt
    99181 atgaatcgat attattccat tccaattcct tcccgatacc ttccaaggaa aatctaggat
    99241 tggatcccaa attgacgggt tagtgtgagc ttatccatgc ggttatgcac taggaatcca
    99301 ttttctgaaa gatcctggct ttcgtgcttt ggtgggtctc cgagatcctt tcgatgacct
    99361 atgttgtgtt gaagggatat ctatagaatc cgatcgattg cgtaaagccc gcggtagcaa
    99421 cggaaccggg aaaagtatac agaaaacaca gttcttttct attatattaa tattagtatt
    99481 ttataatatt ctattatata agattagtat tagttagtga tcccggctta gtgagtcttt
    99541 tcttccgtga tgaattgttg gcggcagtct tacattttgt atctgtggac cgaggagaag
    99601 gggggctcgg cgggaagagg attgtaccgt gagagaagca aggaggtcaa cctctttcaa
    99661 atatacaaca tggattctgg caatgcaatg tagttggact ctcatgtcga tccgaatgaa
    99721 tcattctttc cacggaggta aatctttgcc tgctaggcag gaggatagca agttacaaat
    99781 tatgtctcgg caggacatgt atttctatta gtatgaaatt cataaattaa gtagttaata
    99841 ttaagtagtt aatggtgggg ttaccgttat cctttttgtg acgaatcttg tatatgttcc
    99901 taagaaaagt aatttgtcca tttttcgggg tctcaagggg gggggtggaa aatacataag
    99961 aactcttgaa tggaaatgga aaagggatgg aactccagtt ccttcagaaa tggtaatatc
   100021 tttggcgcaa gaagagggga ttgatccgta tcatcttgac ttggttctgc ttactctatt
   100081 tttttaataa taccgggtcg ggttcttctc ctacccgtat cgaatagaac atgctgagcc
   100141 aaaccttctt catgtaaaac ctgcttgatt tagatcggga aaatcgtgcg gttttgtgaa
   100201 accatgtgct atggctcgaa tccgtagtca atcctatttc cgatagggac agttgacaac
   100261 tgaatccgac tttctcataa tttttatata cgtaatagtg cgaaaagaaa agaaggcccg
   100321 gctccaagtt gttcaagaat agtggcgttg agtttctcga ccctttgcct taggattagt
   100381 caattctatt tctcgatggg ggcagggaag ggatataact cagcggtaga gtgtcacctt
   100441 gacgtggtgg aagtcatcag ttcgagcctg attatcccta aactgcgacc ttggattgct
   100501 gttgcatatt cagctcctgt tgcagctgct actgctgttt tcttgatcta cccaattggt
   100561 caaggaagtt tttctgatgg tatgcctcta ggaatctctg gtactttcaa cttcatgatt
   100621 gtattccagg ctgagcacaa catccttatg cacccatttc acatgttagg cgtagctggt
   100681 gtattcggcg gttccctatt tagtgctatg catggttcct tggtaacctc tagtttgatc
   100741 agggaaacca cagaaaatga atctgctaat gaaggttaca ggttcgggca agaggaagaa
   100801 acttataata tcgtagccgc tcatggttat tttggccgat tgatcttcca atatgctagt
   100861 ttcaacaact ctcgttcttt acacttcttc ctagccgctt ggcctgtagt aggtatctgg
   100921 tttactgctt taggtatcag cactatggcg tttaacctaa acggtttcaa tttcaaccaa
   100981 tctgtagttg acagtcaagg ccgtgtaatt aatacttggg ctgatatcat taaccgcgct
   101041 aaccttggta tggaagttat gcacgaacgt aatgctcata actttcctct agacctagct
   101101 gctgttgaag ctccatctac aaatgggtaa ggccgggttt tagtatatac gagttttttg
   101161 aaataaaaaa agcaataccg ccctcttatt ctatcaagag ggcggtattg cttttttttt
   101221 atatttcaga ctgttttaga taaacaaata tttttgaatg atcaaaaagg aatcctttga
   101281 aataaaaata aataaaagaa aattggcggg gcggatgtag ccaagtggat caaggcagtg
   101341 gattgtgaat ccaccatgcg cgggttcaat tcccgtcgtt cgcccagcga gaaaggccct
   101401 gaccctgtgc caaccaaatc aaaaaattta aaaaattgca tatataagtt ataaatagtc
   101461 ataaaaaaaa tttatatttc ttatgcatat ccatcgaaac atgactaatc aaaggtattc
   101521 acggtttgaa atatttttcc gcgtcttagg atactttcta atatttattt ctaatattta
   101581 taatttctaa tatttataat attagagttt ctttgtctta ggatactttc taatatttat
   101641 aatattagag tttcttttta tcccctactt tcttggattt aacatgaaat ggcgtttcat
   101701 gaacaagggg tttctttctg atagagcaca tgcaatggac gcgttggaca ttgatccaac
   101761 ggagaccgga aggagtaggg taagacctgg ttctccctta tccaaagaag taggaccctc
   101821 caagagttgt tgtaaaaaag ctgccttacc aagcagtagt agtagttata aaccactact
   101881 accaagtaga tctgaaccgg tactactact accaagtaga tctgaagcgg tactaccaag
   101941 tagatcttct gaactccgat cagaactaaa aaaatcaagt aataggatat tagattttga
   102001 gaagaaaatg gaagcaataa ggaaggagaa actgaagaga aaagaagatg aaaatttcat
   102061 aaaaaaagag acaaaataca gacagtctaa aatatatacg gttcttaaac cggccctggg
   102121 attggaactg tcgaaggcac atagcagcaa gaccccaatt cgtgaaaaaa ttctctgcct
   102181 ctacacaata ccagtcttca tagaaaacaa atactgggag caagtagcgg aagtcctcct
   102241 gcggaaagaa gatgaaagcc tttggttaga aaaaataaaa gaggtgaggc ggcatggaaa
   102301 taacagttct ttctataaag aagcggctga atggttgata gacaaacaaa gggaatatgg
   102361 aggaatattc tccatattct acgttcatca aacccaatgt gagcgtttgg gttttggccg
   102421 tgattgaacg agaatggata agaggcttgt gggattgacg tgagggggca gggatggcta
   102481 tatttctggg agcgaactcc gggcgaatat gaagcgcatg gatacaagtt aggccttgga
   102541 atgaaagaca attccgaatc cgctttgtct acgaacaagg aagctataag taatgcaact
   102601 atgaatctca tggagagttc gatcctggct caggatgaac gctggcggca tgcttaacac
   102661 atgcaagtcg gacgggaagt ggtgtttcca gtggcggacg ggtgagtaac gcgtaagaac
   102721 ctgcccttgg gaggggaaca acagctggaa acggctgcta ataccccgta ggctgaggag
   102781 caaaaggagg aatccgcccg aggaggggct cgcgtctgat tagctagttg gtgaggcaat
   102841 agcttaccaa ggcgatgatc agtagctggt ccgagaggat gatcagccac actgggactg
   102901 agacacggcc cagactccta cgggaggcag cagtggggaa ttttccgcaa tgggcgaaag
   102961 cctgacggag caatgccgcg tggaggtaga aggcccacgg gtcgtgaact tcttttcccg
   103021 gagaagaagc aatgacggta tctggggaat aagcatcggc taactctgtg ccagcagccg
   103081 cggtaataca gaggatgcaa gcgttatccg gaatgattgg gcgtaaagcg tctgtaggtg
   103141 gctttttaag tccgccgtca aatcccaggg ctcaaccctg gacaggcggt ggaaactacc
   103201 aagctggagt acggtagggg cagagggaat ttccggtgga gcggtgaaat gcgtagagat
   103261 cggaaagaac accaacggcg aaagcactct gctgggccga cactgacact gagagacgaa
   103321 agctagggga gcgaatggga ttagataccc cagtagtcct agccgtaaac gatggatact
   103381 aggcgctgtg cgtatcgacc cgtgcagtgc tgtagctaac gcgttaagta tcccgcctgg
   103441 ggagtacgtt cgcaagaatg aaactcaaag gaattgacgg gggcccgcac aagcggtgga
   103501 gcatgtggtt taattcgatg caaagcgaag aaccttacca gggcttgaca tgccgcgaat
   103561 cctcttgaaa gagaggggtg ccttcgggaa cgcggacaca ggtggtgcat ggctgtcgtc
   103621 agctcgtgcc gtaaggtgtt gggttaagtc ccgcaacgag cgcaaccctc gtgtttagtt
   103681 gccatcattt agtttggaac cctgaacaga ctgccggtga taagccggag gaaggtgagg
   103741 atgacgtcaa gtcatcatgc cccttatgcc ctgggcgaca cacgtgctac aatggccggg
   103801 acaaagggtc gcgatcccgc gagggtgagc taactccaaa aacccgtcct cagttcggat
   103861 tgcaggctgc aactcgcctg catgaagccg gaatcgctag taatcgccgg tcagccatac
   103921 ggcggtgaat tcgttcccgg gccttgtaca caccgcccgt cacactatgg gagctggcca
   103981 tgcccgaagt cgttacctta accgcaagga gggggatgcc gaaggcaggg ctagtgactg
   104041 gagtgaagtc gtaacaaggt agccgtactg gaaggtgcgg ctggatcacc tccttttcag
   104101 ggagagctaa tgtttgttgg gtattttggt ttgacactgc ttcacaccca aaaagaaggg
   104161 agctacgtct gagtgaaact tggagatgga agtcttcttt cgtttctcga cggtgaagta
   104221 agaccaagct catgagctta ttatcccagg tcggaacaag ttgataggat cccctttttt
   104281 acgtccccat gtccccccgt gtggcgatat gggggcgaaa aaaggaaaga gagggatggg
   104341 gtttctctcg cttttggcat agcgggcccc cagcgggagg ctcgcacgac gggctattag
   104401 ctcagtggta gagcgcgccc ctgataattg cgtcgttgtg cctgggctgt gagggctctc
   104461 agccacatgg atagttcaat gtgctcatcg gcgcctgacc ctgagatgtg gatcatccaa
   104521 ggcacattag catggcgtac tcctcctgtt cgaaccgggg tttgaaacca aacttctcct
   104581 caggaggata gatggggcga ttcaggtgag atccaatgta gatccaactt tcgattcact
   104641 cgtgggatcc gggcggtccg ggggggacca ccatggctcc tctcttctcg agaatccata
   104701 catcccttat cagtgtatgg acagctatct ctcgagcaca ggtttaggtt cggcctcaat
   104761 gggaaaaaaa tggagcacct aacaacgcat cttcacagac caagaactac gagatcaccc
   104821 ctttcattct ggggtgacgg agggatcgta ccattcgagc cgtttttttt tttcatgctt
   104881 ttcccggagg tctggagaaa gctgcaatca ataggatttc cctaatcctc ccttaccgaa
   104941 aggaaaagcg tgaaattctt tttcctttcc gcagggacca ggagattgga tctagccgta
   105001 agaagaatgc ttggtataaa taactcactt cttggtcttc gaccccctca gtcactacga
   105061 acgcccccga tcggtgcaat gggatgtgtc tatttatcta tctcttgact cgaaatggga
   105121 gcaggtttga aaaaggatct tagagtgtct agggttgggc caggagggcc tcttaacgcc
   105181 ttcttttttc ttctcatcgg agttctttca caaagacttg ccatggtaag gaagaagggg
   105241 ggaacaagca cacttggaga gcgcagtaca acggagagtt gtatgctgcg ttcgggaagg
   105301 atgaatcgct cccgaaaagg aatctattga ttctctccca attggttgga ccgtaggtgc
   105361 gatgatttac ttcacgggcg aggtctctgg ttcaagtcca ggatggccca gctgcgccag
   105421 ggaaaagaat agaagaagca tctgactcct tcatgcatgc tccacttggc tcggggggat
   105481 atagctcagt tggtagagct ccgctcttgc aattgggtcg ttgcgattac gggttggatg
   105541 tctaattgtc caggcggtaa tgatagtatc ttgtacctga accggtggct cactttttct
   105601 aagtaatggg gaagaggacc gaaacatgcc actgaaagac tctactgaga caaagatggg
   105661 ctgtcaagaa cgtagaggag gtaggatggg cagttggtca gatccagtat ggatcgtaca
   105721 tggacgctag ttggagtcgg cggctctcct agggttccct catctgggat ctctggggaa
   105781 gaggatcaag ttggccttgc gaacagcttg atgcactatc tcccttcaac cctttgagcg
   105841 aaatgcggaa aaaggaagga aaatccatgg accgacccca tcatctccac cccgtaggaa
   105901 ctacgagatc accccaagga cgccttcggc atccaggggt cacggaccga ccatagaacc
   105961 ctgttcaata atcaataagt ggaacgcatt agctgttcgc tctcaggttg ggcagtaagg
   106021 gtcggagaag ggcaatcact cgttcttaaa acttgcgttc ttaagaccaa agagtcgtcg
   106081 gaaagggggg gggaagctct ccgttcccgg ttctcctgta gctggatcct ccggaaccac
   106141 aagaatcctt agttagaatg ggattccaac tcagcacctt ttgagtgaga ttttgagaag
   106201 agttgctctt tggagagcac agtacgatga aagttgtaag ctgtgttcgg gggggagtta
   106261 ttgtctatcg ttggcctcta tggtagaatc agtcggggga cctgagaggc ggtggtttac
   106321 cctgcggcgg atgtcagcgg ttcgagtccg cttatctcca actcgtgaac ttagccgata
   106381 caaagctata tgatagtacc caatttttcc gattcggcgg ttcgatctat gatttatcat
   106441 tcatggacgt tgataagatc catccattta gcagcacctt aggatggcat agccttaaag
   106501 ttcttaaagt taagggcgag gttcaaacga ggaaaggctt acggtggata cctaggcacc
   106561 cagagacgag gaagggcgta gtaagcgacg aaatgcttcg gggagttgaa aataagcata
   106621 gatccggaga ttcccgaata ggtcaacctt taaaactgct gctgaatcca tgggcaggca
   106681 agagacaacc tggcgaactg aaacatctta gtagccagag gaaaagaaag caaaagcgat
   106741 tcccgtagta gcggcgagcg aaatgggagc agcctaaacc gtgaaaacgg ggttgtggga
   106801 gagcaataca agcgtcgtgc tgctaggcga agcggtggag tactgcaccc tagatggcga
   106861 gagtccagta gccgaaagca tcactagctt atgctctgac ccgagtagca tggggcacgt
   106921 ggaatcccgt gtgaatcagc aaggaccacc ttgcaaggct aaatactcct gggtgaccga
   106981 tagcgaagta gtaccgtgag ggaagggtga aaagaacccc catcggggag tgaaatagaa
   107041 catgaaaccg taagctccca agcagtggga ggagcccggg gctctgaccg cgtgcctgtt
   107101 gaagaatgag ccggcgactc ataggcagtg gcttggttaa gggaacccac cggagccgta
   107161 gcgaaagcga gtcttcatag ggcaattgtc actgcttatg gacccgaacc tgggtgatct
   107221 atccatgacc aggatgaagc ttgggtgaaa ctaagtggag gtccgaaccg actgatgttg
   107281 aagaatcagc ggatgagttg tggttagggg tgaaatgcca ctcgaaccca gagctagctg
   107341 gttctccccg aaatgcgttg aggcgcagca gttgactgga catctagggg taaagcactg
   107401 tttcggtgcg ggccgcgaga gcggtaccaa atcgaggcaa actctgaata ctagatatga
   107461 cctcaaaata aaataacagg ggtcaaggtc ggccagtgag acgatggggg ataagcttca
   107521 tcgtcgagag ggaaacagcc cggatcacca gctaaggccc ctaaatgacc gctcagtgat
   107581 aaaggaggta ggggtgcaga gacagccagg aggtttgcct agaagcagcc acccttgaaa
   107641 gagtgcgtaa tagctcactg atcgagcgct cttgcgccga agatgaacgg ggctaagcga
   107701 tctgccgaag ctgtgggatg taaaaataca tcggtagggg agcgttccgc cttagaggga
   107761 agcacccgcg cgagcggtag tggacgaagc ggaagcgaga atgtcggctt gagtaacgca
   107821 aacattggtg agaatccaat gccccgaaaa cctaagggtt cctccgcaag gttcgtccac
   107881 ggagggtgag tcagggccta agatcaggcc gaaaggcgta gtcgatggac aacaggtgaa
   107941 tattcctgta ctaccccttg ttggtcccga gggacggagg aggctaggtt agccgaaaga
   108001 tggttatcgg ttcaaggacg taaggtgacc ctgctttgca gggtaagaag gggtagagaa
   108061 aatgcctcga gccaatgttc gagtaccagg cgctacggcg ctgaagtaac ccatgccata
   108121 ctcccaggaa aagctcgaac gaccttcaac aaaagggtac ctgtacccga aaccgacaca
   108181 ggtaggtagg tagagaatac ctaggggcgc gagacaactc tctctaagga actcggcaaa
   108241 atagccccgt aacttcggga gaaggggtgc ctcctcacaa agggggtcgc agtgaccagg
   108301 cccgggcgac tgtttaccaa aaacacaggt ctccgcaaag tcgtaagacc atgtatgggg
   108361 gctgacgcct gcccagtgcc ggaaggtcaa ggaagttggt gacctgatga caggggagcc
   108421 ggcgaccgaa gccccggtga acggcggccg taactataac ggtcctaagg tagcgaaatt
   108481 ccttgtcggg taagttccga cccgcacgaa aggcgtaacg atctgggcac tgtctcggag
   108541 agaggctcgg tgaaatagac atgtctgtga agatgcggac tacctgcacc tggacagaaa
   108601 gaccctatga agcttcactg ttccctggga ttggctttgg gcctttcctg cgcagcttag
   108661 gtggaaggcg aagaaggcct ccttccgggg gggcccgagc catcagtgag ataccactct
   108721 ggaagagcta gaattctaac cttgtgtcag gacctacggg ccaagggaca gtctcaggta
   108781 gacagtttct atggggcgta ggcctcccaa aaggtaacgg aggcgtgcaa aggtttcctc
   108841 gggccggacg gagattggcc ctcgagtgca aaggcagaag ggagcttgac tgcaagaccc
   108901 acccgtcgag cagggacgaa agtcggcctt agtgatccga cggtgccgag tggaagggcc
   108961 gtcgctcaac ggataaaagt tactctaggg ataacaggct gatcttcccc aagagctcac
   109021 atcgacggga aggtttggca cctcgatgtc ggctcttcgc cacctggggc tgtagtatgt
   109081 tccaagggtt gggctgttcg cccattaaag cggtacgtga gctgggttca gaacgtcgtg
   109141 agacagttcg gtccatatcc ggtgtgggcg ttagagcatt gagaggacct ttccctagta
   109201 cgagaggacc gggaaggacg cacctctggt gtaccagtta tcgtgcccac ggtaaacgct
   109261 gggtagccaa gtgcggagcg gataactgct gaaagcatct aagtagtaag cccaccccaa
   109321 gatgagtgct ctcctattcc gacttccccg gagcctccgg tagcacagcc aagacagcga
   109381 cgggttctct gcccctgcgg ggatggagcg acagaagttt tgagaattca agagaaggtc
   109441 acggcgagac gagccgttta tcattacgat aggtgtcaag tggaagtgca gtgatgtatg
   109501 cagctgaggc atcctaacag accggtagac ttgaaccttg ttcctacatg acccgatcaa
   109561 ttcgggtcag gcactagccg tctattttca ttgttcaact ctttgacaac atgaaaaaac
   109621 caaaagctct gccctctcta cctatccaaa ccaagggatg gaagggcaga ggcctttggt
   109681 gtcccctcca atcaagaatt ggggcctcac aatcactagc caatatgctt ttctctcatg
   109741 cctttcttcg ttcatggttc gatattctgg tgtcctaggc gtagaggaac cacaccaatc
   109801 catcccgaac ttggtggtta aactctactg cggtgacgat actgtagggg aggtcctgcg
   109861 gaaaaatagc tcgacgccag gatgataaaa agcttaacac ctcccattct tatttctttt
   109921 tcaatatgaa aaagaaataa atgagaaatc aaaaaggtcg tcttattcaa aaccccaatt
   109981 atgacatccc tcctctccca cttcacacct cggaacgcac cgttccgttc ttatagagag
   110041 aacggcgctt tcacatcttc ttaacccgaa atggctgggg agaggaaagg ttcctggtac
   110101 tcccgggaac agatccagtg gagacggggt ggggcctgta gctcagagga ttagagcacg
   110161 tggctacgaa ccacggtgtc gggggttcga atccctcctc gcccacaacc ggcccaaaag
   110221 ggaagtgcct ttccctctgg gggtaggaaa atcatgatcg ggataatgga acttgggtgt
   110281 gggtcttttg tcgaaatgga atggcctttt tttttattta tcgtaaacct tttcattaca
   110341 catagtatgc tcgaccccca tcagcgtatt ttttgtttta cgtcccgtaa ctcttcctca
   110401 acctggctgg ggcagaatag tagagcaagt acaagtatta gtagcctaac aaaaaagcgt
   110461 tcctcgtcat taatatgttt gctcacggca attgtggact ctcgggagaa tcgatgactg
   110521 catctttgat gcactgctag tactagtcca tctgagaatt cttaattgga tagttgtaaa
   110581 tagccccagg gctatggaac aaaggattat cccggaccta cgccgaggta ttgtattgac
   110641 ggtgatttta aaatctcgca gaacaggatg tgatacgatg agatagaatg caatagaaac
   110701 aaagacgggg aagggattac ctactcttaa cggtcaaagc gagccctttt cttttattct
   110761 gaattcttta attcagaatg aatcaaatct ccccaggtag gattcgaacc tacgaccagt
   110821 cagttaacag ccgaccgctc taccactgag ctactgagga ataacgagag attagatctc
   110881 atagagttca attcccgttc tcaacccatg accaatatga gctcgaagct tccttcgtaa
   110941 ctcccggaac ttcttcgtag tggccccttt ccatgcctca tttcataggg aaccccaaag
   111001 tggctctatt tcattatatt ccatccatat cccaattcca ttcatttaat atccctttgg
   111061 tgtcattgac ataacagatg tcgtttctag tctatctctt tctatttctt ttctatatat
   111121 ggaaagttca aaaatcatca tataataatc cagaaattgc aatagaaaag aaaaaaggag
   111181 gtttgtgatg atttttaaat cttttctagt aggtaatcta gtatccttat gcatgaagat
   111241 aatcaattcg gtcgttgtgg tcggactcta ttatggattt ctgaccacat tctccatagg
   111301 gccctcttat ctcttccttc tccgagctca ggttatggaa gaaggagaag aaggaaccga
   111361 gaagaaggta tcagcaacaa caggttttat tacgggacag ctcatgatgt tcatatcgat
   111421 ctattatgcg cctctgcatc tagcattggg tagacctcat acaataactg tactagctct
   111481 accgtatctt ttgtttcatt tcttctggaa taatcacaaa aacttttttg attatggatc
   111541 tactaccaga aactcaatgc gtaatctcag cattcaatgc gtattcctga ataatctcat
   111601 ttttcaatta ttcaaccatt tcattttacc aagttcaatg ctagccagat tagtcaacat
   111661 ttatatgttt cgatgcaaca acaagatgtt atttgtaaca agcagttttg ttggttggtt
   111721 aattggtcac attttattca tgaaatgggt tggattggta ttagtctgga tacggcaaaa
   111781 taattctatt agatcgaatg tacttattcg atctaataag tcagaattga gaaattatat
   111841 ggctcgaata tttagtattc tcttatttat tacctgtgtc tactatttag gcagaatacc
   111901 gtcacccatt tttactaaga aactgaaccc acaaacggaa gaagggtggg aaagtgagga
   111961 agaaacagat gtagaaatag aaacagcttc cgaaacgaag gggactaaac aggaacaaga
   112021 gggatccacc gaagaagatc cttctccttc ccttttttcg gaagaaaagg aggatccgga
   112081 caaaatcgat gaaacggaag agatccgagt gaatggaaag gaaaaaacaa aggatgaatt
   112141 ccactttaca gagacacgct ataacaatag cccagtttat aaaggcctct tctggtttga
   112201 aaaacctctt ctgacctttc ttttcgatta taaacgatgg aatcgcccat tacgatacat
   112261 aaaaaataat agatttgaaa ggactgcaag aaaagaaatg tcacaatatt ttttttatac
   112321 atgccgaagt gatggaaaag aaagaatctc ttttacgtat ccgcctagct tgtcaacttt
   112381 tggagaaatg atacaaagaa ggatgtccct gcccacacta gaaaaactct cttcggatga
   112441 actgtacaat cattgggttt atactaacca acacaaaaat aacaacttaa acaacgagtt
   112501 tttaaataga attgaggctc tagatacggg atttttttct ctagatatac tcgaaaaaag
   112561 tactagattg tgtaatgata agactagaaa atattacttg cctaaaatgt atgatcccat
   112621 tttgaatggg ttatatcggg gaacaatcat aaataaaatt tcgttagaaa atttcataga
   112681 gacaatggaa attaataaga ttcatagtct ccttcttcct gatactgatt accaagaggt
   112741 tgaacagaaa atagaccgat ttgataaaaa aactttttca acggaaaatc gtcatttatt
   112801 tactttaatc agtaaatttg atagagaatc gggatcgagt ttaaattgga agggcctctc
   112861 tttattttca gaaaaagaac aaggaaggat tggttcagaa aaaagagcca aattttacaa
   112921 atttttattg aatacaattc taactagccc taatggtcaa aaaaatggtc aaaaaacaaa
   112981 acaaaaattt gtaataaaag aaatcagtaa aaaagtccct agatggtcat acaaacttat
   113041 taccgaattg gaattcctgt ctatagattc tatagatata aatatctata gatataaata
   113101 aaagatataa ataaactaga tatataaaaa aactatagat ataaataaaa aaagtagaaa
   113161 attaataaaa gtattgctac aaaaaagaaa tacaagaaaa gataagaaga gatgcgccca
   113221 ctacctacag atttgatacc ttcgcctaca aagaaactca aaacaccaac tccattagta
   113281 attccatcaa ttactcgtct atcaaaaaaa gaagttaact tggccaatcc tcttattccc
   113341 ccaataaaga atcttgcata aaaagcatct atgtaaccac gattatatga ccaatcatat
   113401 ataccattta ttattttgtc caaaagaatt cttttaggac ctgttttaac aaaagaatta
   113461 attaagtccc aattttgcaa agatgaataa acaggtttat ataaaaaaaa ggctataaat
   113521 attccaaaaa gagctatact aactgaaaaa atagcatctt tcaaaaattc ataccaatct
   113581 attgaattat tcaaattttg atgtaaaagg tttatagacg gagttaacca ttttgataat
   113641 atgtccaaat acaatccttc ttggttgaaa ggaattccga gggatccaac gaacaacgta
   113701 aatagaacca atacaagtat aggaaataac atagtattat ccgattcata aggatacgaa
   113761 aaaaacttct tatttccaaa acgggtaata gtaataaaag gttgtgtgat gtttcttgca
   113821 ttctgatcaa ttagatacgt tttttttgaa aaaaaagaaa aaatatcatg atttttcatt
   113881 gttaataaac gaaaattttt gttaattctt tttgaatctt ctttacccca tagagatatt
   113941 gaatagaagg gagtattctt tttgccacta taattttgaa aatgaacgtt taaatgtcct
   114001 tcaaaagtaa gtaaatagat tcgaaacata taaaatgcag ttaatcccgc tgtaaaccaa
   114061 gctattattg cgaaaattgg tgaatacaac caagtatcat taagaatttc atctttggac
   114121 caaaaacaag caagaggcgg aataccacaa agagaaagtg tacctaataa aaaagcggtt
   114181 ttggtaattg ggatatgttt tgttaaaccc cccatataaa ccatattctg acttttattt
   114241 ggagaatatc caacaatagt ttccattgaa tgaataacgg atccggatcc taaaaataat
   114301 aatgctttcg aataagcatg agtaatcaaa tgaaataaag cacttcgata agaccccata
   114361 cctagagcta acatcatata acccaattga gacattgtgg aataggctaa acctctctta
   114421 atgtcttttt gagcaagggc aaaagtagcc ccgaataata ttgttattac tcctaccaaa
   114481 gagatgaaat tcattatgtg agggatgact atgaaaagag gaataagccg agctacaaga
   114541 aaaatgcccg cagctaccat agtagcagca tgtataagag ccgaaatagg agtaggcccc
   114601 tccatggcat ccggtaacca tacatgaagg ggaaattgtg cagatttagc aaccgcaccg
   114661 gtaaataata gaacggcaca gaaagtaaca aataaaaaat tgacttcatt atgattatta
   114721 gaaatcaagt tattgaatat tttgaataaa tctcgaaatt cgaaactccc tgttatccaa
   114781 taaaaaccta aaattcctaa taataaacca aaatccccaa cacgattagt tacaaatgcc
   114841 ttttggcaag catttgcagc aacaggccgt gtgaaccaaa accctattaa tagatatgaa
   114901 cacattccta ccaattccca aaaaatataa atttgtatca aattagaact agtaactaat
   114961 cctaacatag aagtgctgaa aaaactcata taagcaaaaa atctcaaata tccttgatca
   115021 tacgacatat aattatcact ataaataaga accataattc caatagtagt gattaatatt
   115081 gacataatag aagtaagcgg gtcgatcaag taaccgaatt ctaaagaaaa atcattatta
   115141 atgatccaag accatacata ttgatagaca gaactgccat ttatttgctg aataaacaga
   115201 ttgatcgaaa aaatcatgac tatacttaac aaaaaaacac tttgaaaagc ccacatacgg
   115261 cgaagacttt ttgttgccga cggaaaaaga agaagtcccg ctcctattaa cataggaact
   115321 ggaagtggaa ggaaaggtat tatccacgaa tattgatatg tctgttccat aaaaaagttt
   115381 ttttattatt aattgattgt ttccgattta ccggatccta ccccctttca atttcaaaac
   115441 aaaaggggtc aataaaaaaa tcaagagatg tactaactta aagatatttt tcgaatttta
   115501 tatatttatt atctgggtct ttccaaaata ctttaaatat taaaataaag aagttacaat
   115561 tgggcaaatg atatgaccta cttgctcata aaaagcgaat ttagttatta actaagattt
   115621 gtttatacaa atttagttat taactaagat ttttcttaaa aaaacgaaaa tacaaaattt
   115681 cattattatt aaatcacttt atattcataa agtaatgata aaaaattaca ctaaaaataa
   115741 atctgatatg aatcgatatg aatcatagga ttaactaagg tacaattttt gtacgactct
   115801 cgctttttag tcagtttgtt ccaaatcatt aactagtttc agtatgaaac tgattgatta
   115861 gtttccgttt caataaaaaa acatttatag gaaacgctat aatatctaac attttatatt
   115921 ttctataaga tttattttta tatttatcaa aaaaagggag taaaattaaa tcaaatttaa
   115981 taaaaaaata acgaagattt tttttaacaa aacgtgtatc ttttaacaga ttcattactt
   116041 taattactag tttgattcga attttaaaat ggaatttcga agtattcttt actcaagttt
   116101 gaccaattaa tagaaaaaat taaattatat ttttatagta agattttgta cgattttcgc
   116161 atatttttta tctatatata tatagatttt tttgttttct ctagataata tatattatct
   116221 tatctaatta ttatctagaa aataactaga taatgaatat attcgttttg accaatagat
   116281 gtctttcaca tccaactata acaacgagta acctcttaat ttttaaatgg cagttccaaa
   116341 aaaacgtact tctatatcaa aaaagcgtat tcgtaaaaat atttggaaag ggaagggata
   116401 ttgggcagcc ttaaaagcgt tgtcattagg taaatctctt tctaccggaa actcaaaaag
   116461 tttttttgtg cgacaaaaaa agtcataaaa taaaacattg gaataatccg aatataaaaa
   116521 taggcccatt tcattcttaa taggaaatca acaaagctat tgtttgtggc taatcaatat
   116581 gaactagaac ttaggatatg tataataata attcttcggt ttgggggtta gtaaattata
   116641 aaaagctttt gaaaaaagaa taaagacaag atacaaaact tgagcctgtg ttagtatatt
   116701 gttagtatat tgttagtata ttgttagtat attttcttgt tttggagatg ggggaatctt
   116761 ttttccccat caacctattt gtcacaatta caataatcga cgtttttcta tatatctata
   116821 aatatatata tattgaagaa gggtaaaaaa gagatcttta gttaaaatta atacatcgtt
   116881 gaaattaatt tattcattta ttttgaaaat tttttgtgta actttctgac ttcttattta
   116941 tctgaatttc tctgaattaa tctattagaa tatataaatt tcccatatat gtctctttca
   117001 acccaaccga caaaagcctg gaattttttg tccgaattaa tgtgcaagtt ttgagtaata
   117061 aaagggggtc ttattttttg ttcattggta aaatacattt tttcactttt aggaaataat
   117121 ataaatgata aatcttttat gaaaaaaaaa gcaaagaaat cttttatagt tctatcaata
   117181 actagagggt tgaagtttat agtttcaata gttcgattct attgaattat agaagagcat
   117241 aaactacacc aaatcactaa ggtaaataaa acccataccc cctaataatg aaccttcgaa
   117301 tttgtatttg aacaaagttt tattcatcca ttttcatttt gactaaaaag atttcattta
   117361 gttgactcct taaatctcga cgattgacta tgaataggct attatgaatt cgaacaagcc
   117421 gctatggtga aatcggtaga cacgctgctc ttaggaagca gtgcgagagc atctcggttc
   117481 gagtccgagt ggcggcagac cttctcttcg aaaatagata caatatatta taaattctag
   117541 aatgaattca actcctgatt tatatttcag gattcctcct ttttaaaatt tttatgatat
   117601 tttcaacttt agagcatata ttaactcata tttccttttc gatcgtttcc attgtaatta
   117661 caattcattt gataacttta ttaatcgatg aaatcataaa actaaatgat tcgtcagaaa
   117721 agggaatgat agctactttt ttatgtataa ccgtattatt agtaactcgt tggatttatt
   117781 cgggacattt cccactaagt gatttatatg aatcattaat ctttctttct tggagtttat
   117841 cagttattca tatagttcca tatttcaaaa aaaaaaaaag ccatttaagc acaataactg
   117901 cgtcaagtgt tatttttacc caaggctttg ctacttcggg tcttttaact gaaatacatc
   117961 aatccgcaat attagtaccc gctctccaat ccgagtggtt aataatgcac gtaagtatga
   118021 tgatattggg ctatgcagct cttttatgtg gatcattatt atcagtagca cttctggtcc
   118081 ttacatttcg aaaaaacata aatttttttt gtaaggggaa tactttttta ttaaaactaa
   118141 acgaagaact ttcctttggt gaaatacaat acataaatga aagaaacaat tttttaggaa
   118201 atgcttcttt tttttctgct aacaattatt acaggtccca attgattcac cagttggatt
   118261 attggagtta tcgtgtgatt agtctaggtt ttctcttttt aactataggt attctttcag
   118321 gcgcagtatg ggctaatgaa gcatgggggt cctattggaa ttgggaccca aaggaaactt
   118381 gggcatttat tacttggatc gtatttgcgg tttatttaca tactagaacc aatagaaatt
   118441 tacaggttga aatttccgca attgtggcgt ctatgggctt tcttataatt tggatatgct
   118501 attttggggt caatctatta ggaatagggc tacatagtta tggttcattt acgttaacat
   118561 ctaattgaat tcaagatcaa gaaaggttct tgcgaatttt aaaatataaa tagaacatgt
   118621 tgtttgtata taaaaaactt tatatgaacc agtgagaacc atgcgaatcc ccgcactact
   118681 ggattcacat ggttctcaca aagatcaaac atattgggtg aattttattt ttaacttaag
   118741 agaggaaaaa ggcttctttt ttttaattat ccaaatccta tgattttttt atgaaaacta
   118801 tctataaaca aaattagata aaagaacctc gaccttgtca actgataggg aaagaacaaa
   118861 atcagggtac ataccaatac ctattacagg tataaagata gcgatcgaaa caaataactc
   118921 tcgcggtcca gaatcaaaaa cataagagtt tggagcatta aatagcttgt atccatagaa
   118981 catctggcgt aacatagata atgaataaat aggagttaat atcatcccaa ttgccattac
   119041 aaaagtaatt cctaattttg atattaaaag atatttttgg ctggtaatga ttccaaaaaa
   119101 aactatcaat tctgcaacaa aaccactcat acccggtaat gcaagagaag ccattgaaaa
   119161 gctgctgaac atcgtgaata tttttggcat tgggatagct attccgccca tttcgtcgag
   119221 ataaacaaga cgtattctat cataactcgt tcctgccaag aaaaaaagcg cagcaccaat
   119281 aaatccatga gaaactattt gtaaaatggc tccattgagt cccgtatcgt ttatagaacc
   119341 aattcctata agtatgaaac ccatatgaga tacagaggaa taggctattc ttttttttaa
   119401 attacgttgg ccgagagatg ttgaagctgc atatattatt tgtattgtgc ctactataac
   119461 caaccacgga gaaaatatag aatgggcatg agataataat tccatattaa tccgaatcaa
   119521 tccatacgct cccattttta ataagattcc ggctaaaagc atacaagtac tgtaatgtgc
   119581 ttctccatgg gtatctggta accatgtatg tagaggtata atcggcgatt tgacagcaaa
   119641 agcaataaaa aatccaatat ataatattat ttccaacgcc gcaggatatg actgattaac
   119701 taatgttgca aagtttaatg tcggctcagt agaaccatat aaaccgacac ccagaactcc
   119761 cattaagaga aaaacggaac cccccgccgt atataaaata aattttgtag ccgagtaaag
   119821 acgtttcttt cccccccaca tggataaaag tagataaacc ggaattaatt ctaactccca
   119881 catgatgaaa aaaagtaaaa ggtctcgaga agcaaataat cctatttgcc cgctgtacat
   119941 tgctaacatc aggaaatgga ataatcgaga atctcgagta actggccaag ccgctaaggt
   120001 agctaaagta gtgatgaatc ccgttagtaa tatgggtcct atagaaagtc catctattcc
   120061 taatctccaa tggaaatcaa aaaaaatgat ccatttaaag tcctcgacta gttggattaa
   120121 tggatcatcc aattgaaagt gataacagaa tgcataagtc gttagaagga gttctaaaat
   120181 acatatacat atagtatacc acctaatgac tctatttccc ctatggggaa gaaataaaat
   120241 tacggagcct gcgaatattg gcaaaattac aattattgtt aaccaaggaa aaaaattcgt
   120301 ggtaaagaca agatacgctt ggaccagaaa aacccgtgct caaaataaca tatatttttc
   120361 gagcacggtc gataaaaaaa atcaaatgga ttcaagtaga gttttctgga atatgaatat
   120421 atcaataagc tagacccata ctacgagttg tttcattcca taaagaaacc cgaacgctca
   120481 agaaatcagt tggacaggcg gattcacatc tcttacaacc aacacaatct tctgttcttg
   120541 gagcagaagc aatttgttta gctttacatc cgtcccaagg tatcatttct aatacgtcgg
   120601 tggggcaggc tcggacacat tgagtgcacc ctatacatgt atcataaatc tttactgaat
   120661 gtgacatttg atctatatat ttttgaatgt cataaagttt cgatatagta aacttataaa
   120721 tgaagggtat atttagatac tagatgaatc aatgagttat cagaaaaata ttaagctact
   120781 tctgcagtgg ctcataagag agggctaaaa tactttgatt tcttatgttt gtgtaaacct
   120841 gattaaacct cacgtagcag acatgcagat tttaatttat ttatctttat gaatagaatt
   120901 atgaatagaa tctttgtatt tatatgatta atactattta ttcaacaaat tagattgatt
   120961 gatacgagtt gattttctgt tacgataaat tgatgaaaca atagctagtc caatagcggc
   121021 ttccgcggct gcaatagcta taacaaaaat agagaaaatt gctcctttta attgacgact
   121081 atcaaaaaaa tcagaaaatg ttacaaaatt tatattaact gcattcaaaa taagttcaag
   121141 acacataagg gccctaacca tatttcgact cgtaatcaat ccataaagac caacagaaaa
   121201 taaataggca ctcaaaacaa gtacatgttc gagcatcatt aaaaaactcc ttatcaatct
   121261 cgattcattt caatatgaac aaaaattaaa ctaatttcct ttaatagaat ataacaaata
   121321 cagaataaaa aaatatattg gtaatagatc gaactaaaag aattctcttt gatatattaa
   121381 ttcaaaaaaa aaagaaggga aattaatgtg ataaccccca acaaagtttg atttggattc
   121441 cgaattcgaa agatttatta ttgacgagct acagcaatcg cacctattaa cgcaactaaa
   121501 agaattattg aaatgagttc aaatggaaga aagaaatctg ttgataaatg aatcccaatt
   121561 tgttgactat tacttagcaa atcttgctct acaatctggt ttgattttgt agtccaaata
   121621 ataccgtacc atgacgtatc tggaatagta gtaattagtg aaacaaaaat acttgtacaa
   121681 acaatcgacg taactccgtt cccaacggtc caaagatgaa aatctttgta atattcggaa
   121741 ccattcatga acatcacagc aaaaacgatt aaaacattta tggctcctac gtaaataaga
   121801 agttgcgcag cagctacaaa atgggagttt gatagaatat agaataagga tgtacaaaca
   121861 agaaccaatc ccaatgaaaa ggcagaataa attggattgg ggagtaatac cactcccaga
   121921 cctcctaata taagacccga tcccagaaag actaacagaa aatcatgtat tggtccgggt
   121981 aaatccattc tatatatata aatagataaa taaatagaaa tctttcataa ctttaattga
   122041 cctgaccagg aaaaaaagaa gtcattttat catacttctt cattattaat attaattgaa
   122101 ttgaatttga acagatgtag atatggattg atctagatat agttattgca cctatttcgt
   122161 tctttatccg aaatattttt ttttaactaa atatatattt caaatcaaat ccaaatttta
   122221 ccatgattct catcaacaaa caaaaccaat caatcaatag tttggagttg taattattca
   122281 ccaagcaaga gcctcattct tttacatcaa aatggggtct tattaattgg gagttgctct
   122341 tgaattaagt cttttttatt tcaggcaaat tcaaaattgt tcgagtcgtg taatcgttaa
   122401 ttattgacat tggtaaacgc cctaaagcaa tttgattata attcaattcg tgacgatcat
   122461 atgtagaaag ttcatattct tcagtcattg ataaacaatt tgttggacaa tactcaacgc
   122521 aattaccaca aaatatacag attccgaaat caatactgta attaagcaat cgtttctttc
   122581 taatagccgt ttccaatttc caatctacaa caggtagatc tataggacat acacgaacac
   122641 atacttcaca agcaatgcat ttatcaaatt caaagtggat tcggccgcgg aaacgctccg
   122701 atataatcaa tttttcgtag ggatattgaa tagttacagg taaacgacta gcatgtgata
   122761 aggtaatcat gaaaccttga ccgatgtacc ttgcagctcg tactgtttgt tgaccataat
   122821 tcatgaactc agttaccata gagaacatat cgtgaatatc tataaaaatt ttatacttgt
   122881 tttgtttctt tctcttgttc ttgtttaaga caagtcgtga agatagaata tcgtattctt
   122941 ttacagtgaa agaagttggg aagaagttgt taataataga ttgccgagag atataggtaa
   123001 aagaaatttc cacccaagat ttaagagttg gtccattctt agccttggta aagtccatct
   123061 tgttgtgata gcaatgaata agaacaaata agttttagct aatgtaataa agataccaat
   123121 tattgttcca aagactctac ccgctttatt tatttcaaaa aaataaggaa cggctatgta
   123181 cggaagagaa agattccaac cccccaagta aagaaccgtt acaaataatg aagaaactag
   123241 taaattcaga tacgaagcaa cgtaaaataa accaaatttt atacctgaat attcggtttg
   123301 ataacctgct accaattctt cttctgcttc tggtaaatca aaaggtaatc tttcacactc
   123361 ggctaaggac gaaattagaa aaacgataaa ccctataggt tgacgccaca aattccaccc
   123421 ccaaaaacca tattttgact gcgcttcaac tatatcaact gtacttgaac tgttagataa
   123481 ttatagtcga cgataacatt actgttcgca acgctattac agaaccgtac atgagattgt
   123541 cacctcatac ggctcctcaa aggtcacaaa taaatctaag acccgtttgc tattttttat
   123601 cttgatatgt tttgtaggat agaattcaaa tctatcacaa ggtccccaat tagacaatgt
   123661 aattctgtct gctatatatt attttttatt ataaagtgct tctgaattga tcttatcttt
   123721 taaaaattta aaattttttg ttgagtaata acttaacctt taaataaaaa gttttttgta
   123781 gaaatctcaa taaatagttc aacctagcat ttttgattac gaaaaaaacg atacattgca
   123841 ttagttcacg aaacattaca agaattctat ctctctaaaa aagatctttt ttgtagtgca
   123901 atttaattct ttcgagttta tttttttgtt cctattctcc tttctcataa aaaggtactt
   123961 taagtaaagg attacttcgt tcttgatagt tatttactta atcgctggat aggaaaatac
   124021 tctggatcgg aatcgtgggg agtactcctt catcatttct accaacataa agccccaatt
   124081 agaatccctt ttatgctatg cagtatgaac agaaattcct gttgaataac ttacataatc
   124141 tctattacga atcctttgtg taccttggtg ttcctaacta tccacttttt ttggtcaaaa
   124201 ggaccccgct cattagggta atacatgtct gttaatagct attaaaatcc ctagatagtt
   124261 gttccttttg aacccgcttc aagtcatgat gactaatcac tcaatcttgg ggtaaatagt
   124321 atataatgct tttgtttact ttcacttaac acttgtacat aggaaatgag actgaatctt
   124381 tttactgcaa agtaagaaac tgtttttttc actcatataa ctatctggtt tagttcatca
   124441 acccgaatga tgaataaaaa ataaaaatgt atattcaact catgaaattt ccttcctaga
   124501 aagaaaagac atagaggaat ttttatgtct taacgaatca cacgtagaga tattgataac
   124561 acacatagag ttaatggtat ttcataacta attgattgag cagcagcccg taaaccacct
   124621 aaaaaggaat atttattatt tgatccataa cctgacataa gaaggcccac gggagcaata
   124681 cttgaaatgg caatccataa aaaaacacca atacttaaat cggctagaac aaggcgatat
   124741 ccaaaaggaa ttactaaaga acttagtaga attgatgtga ctgctatgga tggtccgata
   124801 ctgaataaac gagtatctcc tcttgatgga agaagattct ctttgaaaag taattttgta
   124861 ccatctgcta aagcttgaag aattcccaaa ggcccggcgt attcagggcc aatacgttgt
   124921 tgtatccccg cagatatttc tctttctaac caaacaatta ctagtacacc tattgtgatt
   124981 cctaatacag gagtaaaaat agggacaagc atccatatga tctcatatac ctcttttaag
   125041 gattccaatc taaaaaaaga attgatagct tgtacttctg ttgtatctat tatcatttta
   125101 acgatcaact tctcccataa tgatatctat gctacctagt attgtcataa tatcagccaa
   125161 tttcattctt ttaactaatt gaggaaggat ttgcaaattg ataaaacccg gtggtcggat
   125221 tttccatctc caaggaaaaa cacccttatc tcctatcaga aaaattccta attctccttt
   125281 tggggcttcg actctcacat aaagttcttg ttttgacaat tcaaaagtag gagaaggttt
   125341 tttactgata aatcgatagt caaaatcatt ccattcggga tcccatactt tatcaaagcg
   125401 ccggatttct aaattctcat agggcccccc cggaattcct tctaaagcct gttgaataat
   125461 ttttattgat tctgtcattt caccgattcg tactaaataa cgagctaatg aatccccttc
   125521 cttttgccat tgaactcccc aatcaaattc atcgtaagac tcataatgat caacctttcg
   125581 aagatcccat tgtattccgg aagctcgtag cattggtccc gataaacccc aatttattgc
   125641 ctcctctccg ccaataattc ctactccctc aactcgctct aaaaaaatag gattccgtgt
   125701 aataagcctt tgatattcag taactcttgt taaaaaataa tcacaaaaat ccaaacattt
   125761 atctacccag ccataaggta aatcagcagc gactcctcca atacgaaaat aattatgcat
   125821 cattcgcata ccggtagcag cttcgaatag gtcatatatc aattctcttt ctcgaaaaat
   125881 atagaagaag ggggtctgtg cgccaatatc tgccataaaa gggccaagcc ataacaaatg
   125941 cgaagctata cgacttaact ctaacataat gactctgata tagctggccc ttttaggcac
   126001 ttgaatattg cctaactgct ctggtgcatt tacagttatt gcttcagtga acatagtagc
   126061 taaataatcc caacgtgtta cataaggtaa atattgtata attgttcggt tttccgcaat
   126121 tttttccatt cctctatgta aataacccaa tatcggttca cagtcaataa catcttcacc
   126181 atctagagta acaatgagtc gaagaacacc gtgcattgat gggtgctgag ggcccatatt
   126241 gactatcata aggtcatttc gtgtaactgg tgcagtcata ggttttttcc cgattcattc
   126301 ttccatgaat tgctgaaagc gaaaagaggt tcatcaaaat ttaagcgaaa attcaaaatg
   126361 actcttccaa ttaatgattt tttgtttctc gaatctccaa ctgtccgatt aattctttat
   126421 aacgtactct attttttttt gacaaatagg cgagcagccg ttgacgtttt cctagaattt
   126481 tacgcagacc tctctgagat aaatagtctt ttttgtgcaa ttccaaatgt gaagtaagtc
   126541 tccgtatcct attggtgaaa ctcactactt gaaattcaac agaccccttg ttgtcttcgt
   126601 tttcctcttt caaaaaaatt gcactgaatg gattttttat cataaaaaaa gctccttcta
   126661 ccctttaatt tatatataaa atattttatt tgatcagtaa taataatatt agtcatttta
   126721 atgtagtaat tagtatacac aagaatttta attttagttg gacagggata aaaaagtaga
   126781 tggtacgttt ttacacttac aacgtcaaat aatttagacc taaaattcgg actattccat
   126841 atattcgttt attttataga ttttatccaa acaaattgat acgtcattga cttagtatta
   126901 aataaaaaag atctaatatt agactgggac gtaagacagg gcatatgtgc atctgtttgc
   126961 ttttctatat ggtacagaat atataggaaa aatgtaccat caaccaattt ttaattgtgg
   127021 atatattctt aacaaactaa aacagcttcc attattggta ttaaaccaat atctattcat
   127081 acaagctaag tcttctaatc gataattagg ccaaagaaat aactttaatt taattaattc
   127141 gtttttatct ctatcaagat gctttttttg atccaaaaaa ggattcctgt tttttatgtt
   127201 ctttttgtta caaaatactc gatttttatc cacactattt atattctttg agttgaaaga
   127261 aattagaatt ctcaattctc tacgacgtct agatgataaa atcttttcag gaacgataaa
   127321 atcataatgt tttttgtctc tctttcgaat tattatttga tatcttggga gaaattcatc
   127381 caatttattt ttattgatat atcttagttc tcgatatctt tgaggagttt ggtacttact
   127441 tttatgaacc aacgatatac ctacggtttg atatataata aagtatccgt cgttttttac
   127501 agacaaacga atgggatcga taaaaaatat ccccttttta ttcaattcta taggagtcaa
   127561 tttttttcga atcaccatta tatccagatt tatttctttc ctttgaatag acgatatagt
   127621 agtatctctt ggatttatca gtccaagcaa gtaacaatat atcttgatat tattgatcat
   127681 tctttcagtt aaattcggaa ttaaaccatc gtctattatc cattgaaaaa gcaaatagtg
   127741 tttccgtaag aaaatcattt ctggtctcat cttattccgg atcttatatt gttttttcat
   127801 tttatcttgg ttttgtgaat atgatccaag gcctcttcgg cccgcgggtt ctttttcttc
   127861 ttgatttcga ttcattaatt cagaatatct tttttcattc gatggtctaa aaaaatggaa
   127921 ttttttcttt tcattgatgt ttttcttttt atttaaattt aaaagaagta atttgcttgg
   127981 tataatccat ggttttattt tgtatacatt agaaagtggc acaaattctg ggaagaacgg
   128041 aagtttcaga tttatcgata ttgggtttag gatttcttca ttcatttcca tccaatcaaa
   128101 aaagaatttc ttgtcattga ttggatttat ttctaaatct tgatgaatca tcagataaaa
   128161 aatattgttt ttatccattt tctcaatttt ttggtaattc ttacttccaa gcttagtatt
   128221 tatattactg ctataatcca ttttggtcca ggcctcaata tctatttttt gtcttagaaa
   128281 aaaatttaga attgtccaat caaaatattt tctatctgga tttttttgca tatacacaat
   128341 atcgcccttt tctagataat gattgatagg aatttcctcc aggctttcaa ataaattttg
   128401 tttataattg ttgtaattaa aagtaatttt ttggttgtta tttaattctg atggtgatcc
   128461 ataaataata tatgaggact tcttaattcc agaattaata gatttatatg ataaaagatt
   128521 atatatatag tattttggaa aattatcttt ttggtttggt aatggatata ctttaaaatc
   128581 cttttgtttt ttgtgataaa gtaatcgatc tttttcatac gaattccatt ttgttaaatc
   128641 tttattttgg gtaataccac cttcatttat tgtagttcgc catttttgtg gtattaattc
   128701 aaaccatcta atctgagata aattgtattg ataatgacct cttaaccagt ttttccattg
   128761 attcgtttca gaacttgaaa gttttgtatg tcttaattcg gaatgaaata ttccctgtgt
   128821 tacaaaataa ttttttattg cagtcttaag aaaaacggga gttccatgat aatgatactc
   128881 aaaaatagat cttaacttat acaaattaat aacttgggtt tgtgataatt tgtaaaatac
   128941 atatgcttgt gataaagagg ataagtcaaa aaaaagatgt gaattcctct tactattctt
   129001 aatattgtaa agttcacttt ttagagtcga aataaagtta atttgttttt tgttttttat
   129061 ttcttggttt gttttattat tgtaaatgta tttatcaaaa caaaaatttc ttgattcaag
   129121 aactagttgt gtaggaattc tggcaatatg aatgatacat ataaagatat cgatatatat
   129181 tcttttaatt aaaatttttc taaacaaatc taatttatag attaatcgat tgcttctttt
   129241 ttttattttt aatattttcc aaaaaatttt tggtgatttt tcttttccat tataacttgt
   129301 tttgttagga ctacttcttt tcttggcgtt gctgtttttt tcttttttaa gactctttgt
   129361 tttctttctg attgtccttg ttatatcagt cagattttta attttttttt ctctcagtga
   129421 ataatttgta ttatctgtaa atttaatttt tctaaacgag tcatgaatta tctgattcct
   129481 aattctagaa tctttttttt tgttagtttc gccggattca tacacctttc tcaatataaa
   129541 aaatcgagtt ggatgtactt ttaagagttc tttttttatt ttttttataa actgaaataa
   129601 aacgtttttt ataaccaccc tttttggttc ttttgaatct tgtagaaaat tttttgttct
   129661 ttcttttaaa acgcttagaa ctcgaaaatg attatttttc gtttttcgaa tttttttttt
   129721 aagttcttta aaaacaggct taaaaaagga aggtttgggg gggacagaac caaagggaag
   129781 ggttgtttgc gttccccaag ccgttaaaaa agaaaacttt tgttgttctt tctttagatc
   129841 tttataagaa gaaaaagagg gcctcaattt ggatctgtgc caaggtttca aataaaaagg
   129901 aaatactatt tttatctgaa taccatcttt aaaccaattt ctgggaagtt cgaattctga
   129961 tacttgaaca ccgttatagg tacatataat atgcttttct ctattccatt catcgaagtc
   130021 ctcagcccac tcagggggtt gagataataa aatacgtcca atatttttaa ctattatcaa
   130081 tgaaggtaat aaaatatatt ttctaaaaat agattgaatt attaaaatta aacttcttgt
   130141 tgcttgtgga tatggaacaa aatcccaggc ttctgcgatt tttatccacg ttttttcctt
   130201 tattttgttc tcttcttctt ccttttgtct ttttttttgt tcctctgtat aatctttaaa
   130261 ttctgctcct ttacccatcc aatttctaaa aaaaaatttc atctgttcag ggatattaaa
   130321 ataaaaaagg ggggattttt ttattctgtc caaaaaaagg ggggaatgcg catttgcttg
   130381 aaacaatttc gaaataaaag ttttacgcct ttgaacacgc atagaacctt tgatgaattc
   130441 tcgacgaaaa tctgattctt ccgaatagtc tctaatagac acccagtttt tgacacttgc
   130501 tttgcgacta cgtttagtag gcctataaat tattacacga tccctttttc ttgaacgtat
   130561 attataatcc aatggtaggc cttcatgagc tgcgcccgac aggaattcca attcggtaat
   130621 aagtttgtat gaccatctag ggactttttt actgatttct tttattacaa atttttgttt
   130681 tgttttttga ccattttttt gaccattagg gctagttaga attgtattca ataaaaattt
   130741 gtaaaatttg gctctttttt ctgaaccaat ccttccttgt tctttttctg aaaataaaga
   130801 gaggcccttc caatttaaac tcgatcccga ttctctatca aatttactga ttaaagtaaa
   130861 taaatgacga ttttccgttg aaaaagtttt tttatcaaat cggtctattt tctgttcaac
   130921 ctcttggtaa tcagtatcag gaagaaggag actatgaatc ttattaattt ccattgtctc
   130981 tatgaaattt tctaacgaaa ttttatttat gattgttccc cgatataacc cattcaaaat
   131041 gggatcatac attttaggca agtaatattt tctagtctta tcattacaca atctagtact
   131101 tttttcgagt atatctagag aaaaaaatcc cgtatctaga gcctcaattc tatttaaaaa
   131161 ctcgttgttt aagttgttat ttttgtgttg gttagtataa acccaatgat tgtacagttc
   131221 atccgaagag agtttttcta gtgtgggcag ggacatcctt ctttgtatca tttctccaaa
   131281 agttgacaag ctaggcggat acgtaaaaga gattctttct tttccatcac ttcggcatgt
   131341 ataaaaaaaa tattgtgaca tttcttttct tgcagtcctt tcaaatctat tattttttat
   131401 gtatcgtaat gggcgattcc atcgtttata atcgaaaaga aaggtcagaa gaggtttttc
   131461 aaaccagaag aggcctttat aaactgggct attgttatag cgtgtctctg taaagtggaa
   131521 ttcatccttt gttttttcct ttccattcac tcggatctct tccgtttcat cgattttgtc
   131581 cggatcctcc ttttcttccg aaaaaaggga aggagaagga tcttcttcgg tggatccctc
   131641 ttgttcctgt ttagtcccct tcgtttcgga agctgtttct atttctacat ctgtttcttc
   131701 ctcactttcc cacccttctt ccgtttgtgg gttcagtttc ttagtaaaaa tgggtgacgg
   131761 tattctgcct aaatagtaga cacaggtaat aaataagaga atactaaata ttcgagccat
   131821 ataatttctc aattctgact tattagatcg aataagtaca ttcgatctaa tagaattatt
   131881 ttgccgtatc cagactaata ccaatccaac ccatttcatg aataaaatgt gaccaattaa
   131941 ccaaccaaca aaactgcttg ttacaaataa catcttgttg ttgcatcgaa acatataaat
   132001 gttgactaat ctggctagca ttgaacttgg taaaatgaaa tggttgaata attgaaaaat
   132061 gagattattc aggaatacgc attgaatgct gagattacgc attgagtttc tggtagtaga
   132121 tccataatca aaaaagtttt tgtgattatt ccagaagaaa tgaaacaaaa gatacggtag
   132181 agctagtaca gttattgtat gaggtctacc caatgctaga tgcagaggcg cataatagat
   132241 cgatatgaac atcatgagct gtcccgtaat aaaacctgtt gttgctgata ccttcttctc
   132301 ggttccttct tctccttctt ccataacctg agctcggaga aggaagagat aagagggccc
   132361 tatggagaat gtggtcagaa atccataata gagtccgacc acaacgaccg aattgattat
   132421 cttcatgcat aaggatacta gattacctac tagaaaagat ttaaaaatca tcacaaacct
   132481 ccttttttct tttctattgc aatttctgga ttattatatg atgatttttg aactttccat
   132541 atatagaaaa gaaatagaaa gagatagact agaaacgaca tctgttatgt caatgacacc
   132601 aaagggatat taaatgaatg gaattgggat atggatggaa tataatgaaa tagagccact
   132661 ttggggttcc ctatgaaatg aggcatggaa aggggccact acgaagaagt tccgggagtt
   132721 acgaaggaag cttcgagctc atattggtca tgggttgaga acgggaattg aactctatga
   132781 gatctaatct ctcgttattc ctcagtagct cagtggtaga gcggtcggct gttaactgac
   132841 tggtcgtagg ttcgaatcct acctggggag atttgattca ttctgaatta aagaattcag
   132901 aataaaagaa aagggctcgc tttgaccgtt aagagtaggt aatcccttcc ccgtctttgt
   132961 ttctattgca ttctatctca tcgtatcaca tcctgttctg cgagatttta aaatcaccgt
   133021 caatacaata cctcggcgta ggtccgggat aatcctttgt tccatagccc tggggctatt
   133081 tacaactatc caattaagaa ttctcagatg gactagtact agcagtgcat caaagatgca
   133141 gtcatcgatt ctcccgagag tccacaattg ccgtgagcaa acatattaat gacgaggaac
   133201 gcttttttgt taggctacta atacttgtac ttgctctact attctgcccc agccaggttg
   133261 aggaagagtt acgggacgta aaacaaaaaa tacgctgatg ggggtcgagc atactatgtg
   133321 taatgaaaag gtttacgata aataaaaaaa aaggccattc catttcgaca aaagacccac
   133381 acccaagttc cattatcccg atcatgattt tcctaccccc agagggaaag gcacttccct
   133441 tttgggccgg ttgtgggcga ggagggattc gaacccccga caccgtggtt cgtagccacg
   133501 tgctctaatc ctctgagcta caggccccac cccgtctcca ctggatctgt tcccgggagt
   133561 accaggaacc tttcctctcc ccagccattt cgggttaaga agatgtgaaa gcgccgttct
   133621 ctctataaga acggaacggt gcgttccgag gtgtgaagtg ggagaggagg gatgtcataa
   133681 ttggggtttt gaataagacg acctttttga tttctcattt atttcttttt catattgaaa
   133741 aagaaataag aatgggaggt gttaagcttt ttatcatcct ggcgtcgagc tatttttccg
   133801 caggacctcc cctacagtat cgtcaccgca gtagagttta accaccaagt tcgggatgga
   133861 ttggtgtggt tcctctacgc ctaggacacc agaatatcga accatgaacg aagaaaggca
   133921 tgagagaaaa gcatattggc tagtgattgt gaggccccaa ttcttgattg gaggggacac
   133981 caaaggcctc tgcccttcca tcccttggtt tggataggta gagagggcag agcttttggt
   134041 tttttcatgt tgtcaaagag ttgaacaatg aaaatagacg gctagtgcct gacccgaatt
   134101 gatcgggtca tgtaggaaca aggttcaagt ctaccggtct gttaggatgc ctcagctgca
   134161 tacatcactg cacttccact tgacacctat cgtaatgata aacggctcgt ctcgccgtga
   134221 ccttctcttg aattctcaaa acttctgtcg ctccatcccc gcaggggcag agaacccgtc
   134281 gctgtcttgg ctgtgctacc ggaggctccg gggaagtcgg aataggagag cactcatctt
   134341 ggggtgggct tactacttag atgctttcag cagttatccg ctccgcactt ggctacccag
   134401 cgtttaccgt gggcacgata actggtacac cagaggtgcg tccttcccgg tcctctcgta
   134461 ctagggaaag gtcctctcaa tgctctaacg cccacaccgg atatggaccg aactgtctca
   134521 cgacgttctg aacccagctc acgtaccgct ttaatgggcg aacagcccaa cccttggaac
   134581 atactacagc cccaggtggc gaagagccga catcgaggtg ccaaaccttc ccgtcgatgt
   134641 gagctcttgg ggaagatcag cctgttatcc ctagagtaac ttttatccgt tgagcgacgg
   134701 cccttccact cggcaccgtc ggatcactaa ggccgacttt cgtccctgct cgacgggtgg
   134761 gtcttgcagt caagctccct tctgcctttg cactcgaggg ccaatctccg tccggcccga
   134821 ggaaaccttt gcacgcctcc gttacctttt gggaggccta cgccccatag aaactgtcta
   134881 cctgagactg tcccttggcc cgtaggtcct gacacaaggt tagaattcta gctcttccag
   134941 agtggtatct cactgatggc tcgggccccc ccggaaggag gccttcttcg ccttccacct
   135001 aagctgcgca ggaaaggccc aaagccaatc ccagggaaca gtgaagcttc atagggtctt
   135061 tctgtccagg tgcaggtagt ccgcatcttc acagacatgt ctatttcacc gagcctctct
   135121 ccgagacagt gcccagatcg ttacgccttt cgtgcgggtc ggaacttacc cgacaaggaa
   135181 tttcgctacc ttaggaccgt tatagttacg gccgccgttc accggggctt cggtcgccgg
   135241 ctcccctgtc atcaggtcac caacttcctt gaccttccgg cactgggcag gcgtcagccc
   135301 ccatacatgg tcttacgact ttgcggagac ctgtgttttt ggtaaacagt cgcccgggcc
   135361 tggtcactgc gacccccttt gtgaggaggc accccttctc ccgaagttac ggggctattt
   135421 tgccgagttc cttagagaga gttgtctcgc gcccctaggt attctctacc tacctacctg
   135481 tgtcggtttc gggtacaggt acccttttgt tgaaggtcgt tcgagctttt cctgggagta
   135541 tggcatgggt tacttcagcg ccgtagcgcc tggtactcga acattggctc gaggcatttt
   135601 ctctacccct tcttaccctg caaagcaggg tcaccttacg tccttgaacc gataaccatc
   135661 tttcggctaa cctagcctcc tccgtccctc gggaccaaca aggggtagta caggaatatt
   135721 cacctgttgt ccatcgacta cgcctttcgg cctgatctta ggccctgact caccctccgt
   135781 ggacgaacct tgcggaggaa cccttaggtt ttcggggcat tggattctca ccaatgtttg
   135841 cgttactcaa gccgacattc tcgcttccgc ttcgtccact accgctcgcg cgggtgcttc
   135901 cctctaaggc ggaacgctcc cctaccgatg tatttttaca tcccacagct tcggcagatc
   135961 gcttagcccc gttcatcttc ggcgcaagag cgctcgatca gtgagctatt acgcactctt
   136021 tcaagggtgg ctgcttctag gcaaacctcc tggctgtctc tgcaccccta cctcctttat
   136081 cactgagcgg tcatttaggg gccttagctg gtgatccggg ctgtttccct ctcgacgatg
   136141 aagcttatcc cccatcgtct cactggccga ccttgacccc tgttatttta ttttgaggtc
   136201 atatctagta ttcagagttt gcctcgattt ggtaccgctc tcgcggcccg caccgaaaca
   136261 gtgctttacc cctagatgtc cagtcaactg ctgcgcctca acgcatttcg gggagaacca
   136321 gctagctctg ggttcgagtg gcatttcacc cctaaccaca actcatccgc tgattcttca
   136381 acatcagtcg gttcggacct ccacttagtt tcacccaagc ttcatcctgg tcatggatag
   136441 atcacccagg ttcgggtcca taagcagtga caattgccct atgaagactc gctttcgcta
   136501 cggctccggt gggttccctt aaccaagcca ctgcctatga gtcgccggct cattcttcaa
   136561 caggcacgcg gtcagagccc cgggctcctc ccactgcttg ggagcttacg gtttcatgtt
   136621 ctatttcact ccccgatggg ggttcttttc acccttccct cacggtacta cttcgctatc
   136681 ggtcacccag gagtatttag ccttgcaagg tggtccttgc tgattcacac gggattccac
   136741 gtgccccatg ctactcgggt cagagcataa gctagtgatg ctttcggcta ctggactctc
   136801 gccatctagg gtgcagtact ccaccgcttc gcctagcagc acgacgcttg tattgctctc
   136861 ccacaacccc gttttcacgg tttaggctgc tcccatttcg ctcgccgcta ctacgggaat
   136921 cgcttttgct ttcttttcct ctggctacta agatgtttca gttcgccagg ttgtctcttg
   136981 cctgcccatg gattcagcag cagttttaaa ggttgaccta ttcgggaatc tccggatcta
   137041 tgcttatttt caactccccg aagcatttcg tcgcttacta cgcccttcct cgtctctggg
   137101 tgcctaggta tccaccgtaa gcctttcctc gtttgaacct cgcccttaac tttaagaact
   137161 ttaaggctat gccatcctaa ggtgctgcta aatggatgga tcttatcaac gtccatgaat
   137221 gataaatcat agatcgaacc gccgaatcgg aaaaattggg tactatcata tagctttgta
   137281 tcggctaagt tcacgagttg gagataagcg gactcgaacc gctgacatcc gccgcagggt
   137341 aaaccaccgc ctctcaggtc ccccgactga ttctaccata gaggccaacg atagacaata
   137401 actccccccc gaacacagct tacaactttc atcgtactgt gctctccaaa gagcaactct
   137461 tctcaaaatc tcactcaaaa ggtgctgagt tggaatccca ttctaactaa ggattcttgt
   137521 ggttccggag gatccagcta caggagaacc gggaacggag agcttccccc cccctttccg
   137581 acgactcttt ggtcttaaga acgcaagttt taagaacgag tgattgccct tctccgaccc
   137641 ttactgccca acctgagagc gaacagctaa tgcgttccac ttattgatta ttgaacaggg
   137701 ttctatggtc ggtccgtgac ccctggatgc cgaaggcgtc cttggggtga tctcgtagtt
   137761 cctacggggt ggagatgatg gggtcggtcc atggattttc cttccttttt ccgcatttcg
   137821 ctcaaagggt tgaagggaga tagtgcatca agctgttcgc aaggccaact tgatcctctt
   137881 ccccagagat cccagatgag ggaaccctag gagagccgcc gactccaact agcgtccatg
   137941 tacgatccat actggatctg accaactgcc catcctacct cctctacgtt cttgacagcc
   138001 catctttgtc tcagtagagt ctttcagtgg catgtttcgg tcctcttccc cattacttag
   138061 aaaaagtgag ccaccggttc aggtacaaga tactatcatt accgcctgga caattagaca
   138121 tccaacccgt aatcgcaacg acccaattgc aagagcggag ctctaccaac tgagctatat
   138181 ccccccgagc caagtggagc atgcatgaag gagtcagatg cttcttctat tcttttccct
   138241 ggcgcagctg ggccatcctg gacttgaacc agagacctcg cccgtgaagt aaatcatcgc
   138301 acctacggtc caaccaattg ggagagaatc aatagattcc ttttcgggag cgattcatcc
   138361 ttcccgaacg cagcatacaa ctctccgttg tactgcgctc tccaagtgtg cttgttcccc
   138421 ccttcttcct taccatggca agtctttgtg aaagaactcc gatgagaaga aaaaagaagg
   138481 cgttaagagg ccctcctggc ccaaccctag acactctaag atcctttttc aaacctgctc
   138541 ccatttcgag tcaagagata gataaataga cacatcccat tgcaccgatc gggggcgttc
   138601 gtagtgactg agggggtcga agaccaagaa gtgagttatt tataccaagc attcttctta
   138661 cggctagatc caatctcctg gtccctgcgg aaaggaaaaa gaatttcacg cttttccttt
   138721 cggtaaggga ggattaggga aatcctattg attgcagctt tctccagacc tccgggaaaa
   138781 gcatgaaaaa aaaaaacggc tcgaatggta cgatccctcc gtcaccccag aatgaaaggg
   138841 gtgatctcgt agttcttggt ctgtgaagat gcgttgttag gtgctccatt tttttcccat
   138901 tgaggccgaa cctaaacctg tgctcgagag atagctgtcc atacactgat aagggatgta
   138961 tggattctcg agaagagagg agccatggtg gtcccccccg gaccgcccgg atcccacgag
   139021 tgaatcgaaa gttggatcta cattggatct cacctgaatc gccccatcta tcctcctgag
   139081 gagaagtttg gtttcaaacc ccggttcgaa caggaggagt acgccatgct aatgtgcctt
   139141 ggatgatcca catctcaggg tcaggcgccg atgagcacat tgaactatcc atgtggctga
   139201 gagccctcac agcccaggca caacgacgca attatcaggg gcgcgctcta ccactgagct
   139261 aatagcccgt cgtgcgagcc tcccgctggg ggcccgctat gccaaaagcg agagaaaccc
   139321 catccctctc tttccttttt tcgcccccat atcgccacac ggggggacat ggggacgtaa
   139381 aaaaggggat cctatcaact tgttccgacc tgggataata agctcatgag cttggtctta
   139441 cttcaccgtc gagaaacgaa agaagacttc catctccaag tttcactcag acgtagctcc
   139501 cttctttttg ggtgtgaagc agtgtcaaac caaaataccc aacaaacatt agctctccct
   139561 gaaaaggagg tgatccagcc gcaccttcca gtacggctac cttgttacga cttcactcca
   139621 gtcactagcc ctgccttcgg catccccctc cttgcggtta aggtaacgac ttcgggcatg
   139681 gccagctccc atagtgtgac gggcggtgtg tacaaggccc gggaacgaat tcaccgccgt
   139741 atggctgacc ggcgattact agcgattccg gcttcatgca ggcgagttgc agcctgcaat
   139801 ccgaactgag gacgggtttt tggagttagc tcaccctcgc gggatcgcga ccctttgtcc
   139861 cggccattgt agcacgtgtg tcgcccaggg cataaggggc atgatgactt gacgtcatcc
   139921 tcaccttcct ccggcttatc accggcagtc tgttcagggt tccaaactaa atgatggcaa
   139981 ctaaacacga gggttgcgct cgttgcggga cttaacccaa caccttacgg cacgagctga
   140041 cgacagccat gcaccacctg tgtccgcgtt cccgaaggca cccctctctt tcaagaggat
   140101 tcgcggcatg tcaagccctg gtaaggttct tcgctttgca tcgaattaaa ccacatgctc
   140161 caccgcttgt gcgggccccc gtcaattcct ttgagtttca ttcttgcgaa cgtactcccc
   140221 aggcgggata cttaacgcgt tagctacagc actgcacggg tcgatacgca cagcgcctag
   140281 tatccatcgt ttacggctag gactactggg gtatctaatc ccattcgctc ccctagcttt
   140341 cgtctctcag tgtcagtgtc ggcccagcag agtgctttcg ccgttggtgt tctttccgat
   140401 ctctacgcat ttcaccgctc caccggaaat tccctctgcc cctaccgtac tccagcttgg
   140461 tagtttccac cgcctgtcca gggttgagcc ctgggatttg acggcggact taaaaagcca
   140521 cctacagacg ctttacgccc aatcattccg gataacgctt gcatcctctg tattaccgcg
   140581 gctgctggca cagagttagc cgatgcttat tccccagata ccgtcattgc ttcttctccg
   140641 ggaaaagaag ttcacgaccc gtgggccttc tacctccacg cggcattgct ccgtcaggct
   140701 ttcgcccatt gcggaaaatt ccccactgct gcctcccgta ggagtctggg ccgtgtctca
   140761 gtcccagtgt ggctgatcat cctctcggac cagctactga tcatcgcctt ggtaagctat
   140821 tgcctcacca actagctaat cagacgcgag cccctcctcg ggcggattcc tccttttgct
   140881 cctcagccta cggggtatta gcagccgttt ccagctgttg ttcccctccc aagggcaggt
   140941 tcttacgcgt tactcacccg tccgccactg gaaacaccac ttcccgtccg acttgcatgt
   141001 gttaagcatg ccgccagcgt tcatcctgag ccaggatcga actctccatg agattcatag
   141061 ttgcattact tatagcttcc ttgttcgtag acaaagcgga ttcggaattg tctttcattc
   141121 caaggcctaa cttgtatcca tgcgcttcat attcgcccgg agttcgctcc cagaaatata
   141181 gccatccctg ccccctcacg tcaatcccac aagcctctta tccattctcg ttcaatcacg
   141241 gccaaaaccc aaacgctcac attgggtttg atgaacgtag aatatggaga atattcctcc
   141301 atattccctt tgtttgtcta tcaaccattc agccgcttct ttatagaaag aactgttatt
   141361 tccatgccgc ctcacctctt ttattttttc taaccaaagg ctttcatctt ctttccgcag
   141421 gaggacttcc gctacttgct cccagtattt gttttctatg aagactggta ttgtgtagag
   141481 gcagagaatt ttttcacgaa ttggggtctt gctgctatgt gccttcgaca gttccaatcc
   141541 cagggccggt ttaagaaccg tatatatttt agactgtctg tattttgtct ctttttttat
   141601 gaaattttca tcttcttttc tcttcagttt ctccttcctt attgcttcca ttttcttctc
   141661 aaaatctaat atcctattac ttgatttttt tagttctgat cggagttcag aagatctact
   141721 tggtagtacc gcttcagatc tacttggtag tagtagtacc ggttcagatc tacttggtag
   141781 tagtggttta taactactac tactgcttgg taaggcagct tttttacaac aactcttgga
   141841 gggtcctact tctttggata agggagaacc aggtcttacc ctactccttc cggtctccgt
   141901 tggatcaatg tccaacgcgt ccattgcatg tgctctatca gaaagaaacc ccttgttcat
   141961 gaaacgccat ttcatgttaa atccaagaaa gtaggggata aaaagaaact ctaatattat
   142021 aaatattaga aagtatccta agacaaagaa actctaatat tataaatatt agaaattata
   142081 aatattagaa ataaatatta gaaagtatcc taagacgcgg aaaaatattt caaaccgtga
   142141 atacctttga ttagtcatgt ttcgatggat atgcataaga aatataaatt ttttttatga
   142201 ctatttataa cttatatatg caatttttta aattttttga tttggttggc acagggtcag
   142261 g
//
