# Supplementary material for: Sequencing and analyses on chloroplast genomes of Tetrataenium candicans and two allies give new insights on structural variants, DNA barcoding and phylogeny in Apiaceae subfamily Apioideae
Source: PeerJ. 2019 Nov 21;7:e8063. doi: 10.7717/peerj.8063 (PMC6875388; doi:10.7717/peerj.8063)
Supplement: Supplemental Information 7 — Tetrataenium yunnanense, complete chloroplast genome [file peerj-07-8063-s013.gb]

LOCUS       Tetrataenium_can      141948 bp    DNA     circular UNA 13-JUN-2019
DEFINITION  Tetrataenium candicans,complete chloroplast genome.
ACCESSION   urn.local...c-a8gh0h4
VERSION     urn.local...c-a8gh0h4
KEYWORDS    .
SOURCE      Tetrataenium candicans (Tetrataenium candicans)
  ORGANISM  Tetrataenium candicans
            Eukaryota; Viridiplantae; Streptophyta; Embryophyta;
            Tracheophyta;Spermatophyta; Magnoliophyta; eudicotyledons;
            Gunneridae;Pentapetalae; asterids; campanulids; Apiales; Apiaceae;
            Apioideae;apioid superclade; Tordylieae; Tordyliinae; Tetrataenium.
FEATURES             Location/Qualifiers
     misc_feature    0^1
                     /note="Geneious type: Editing History Deletion"
                     /standard_name="CGCTTGGCCTGTAGTAGGTATCTGGTTTACTGCTTTAGGTAT
                     CAGCACTATGGCGTTTAACCTAAACGGTTTCAATTTCAACCAATCTGTAGTTGACAGT
                     CAAGGCCGTGTAATTAATACTTGGGCTGATATCATTAACCGCGCTAACCTTGGTATGG
                     AAGTTATGCACGAACGTAATGCTCATAACTTTCCTCTAGACCTAGCTGCTGTTGAAGC
                     TCCATCTACAAATGGGTAAGGCCGGGTTTTAGTATATACGAGTTTTTTGAAATAAAAA
                     AAGCAATACCGCCCTCTTGATAGAATAAGAGGGCGGTATTGCTTTTTTTTTATATTTC
                     AGACTGTTTTAGATAAACAAATATTTTTGAATGATCAAAAAGGAATCCTTTGAAATAA
                     AAATAAATAAAAGAAAATTGGCGGGGCGGATGTAGCCAAGTGGATCAAGGCAGTGGAT
                     TGTGAATCCACCATGCGCGGGTTCAATTCCCGTCGTTCGCCCAGCGAGAAAGGCCCTG
                     ACCCTGTGCCAACCAAATCAAAAAATTTTAAAAATTGCATATATAAGTTATAAATAGT
                     CATAAAAAAAATTTATATTTCTTATGCATATCCATCGAAACATGACTAATCAAAGGTA
                     TTCACGGTTTGAAATATTTTTCCGCGTCTTAGGATACTTTCTAATATTTATTTCTAAT
                     ATTTATAATTTCTAATATTTATAATATTAGAGTTTCTTTGTCTTAGGATACTTTCTAA
                     TATTTATAATATTAGAGTTTCTTTTTATCCCCTACTTTCTTGGATTTAACATGAAATG
                     GCGTTTCATGAACAAGGGGTTTCTTTCTGATAGAGCACATGCAATGGACGCGTTGGAC
                     ATTGATCCAACGGAGACCGGAAGGAGTAGGGTAAGACCTGGTTCTCCCTTATCCAAAG
                     AAGTAGGACCCTCCAAGAGTTGTTGTAAAAAAGCTGCCTTACCAAGCAGTAGTAGTAG
                     TTATAAACCACTACTACCAAGTAGATCTGAACCGGTACTACTACTACCAAGTAGATCT
                     TCTGAACTCCGATCAGAACTAAAAAAATCAAGTAATAGGATATTAGATTTTGAGAAGA
                     AAATGGAAGCAATAAGGAAGGAGAAACTGAAGAGAAAAGAAGATGAAAATTTCATAAA
                     AAAAGAGACAAAATACAGACAGTCTAAAATATATACGGTTCTTAAACCGGCCCTGGGA
                     TTGGAACTGTCGAAGGCACATAGCAGCAAGACCCCAATTCGTGAAAAAATTCTCTGCC
                     TCTACACAATACCAGTCTTCATAGAAAACAAATACTGGGAGCAAGTAGCGGAAGTCCT
                     CCTGCGGAAAGAAGATGAAAGCCTTTGGTTAGAAAAAATAAAAGAGGTGAGGCGGCAT
                     GGAAATAACAGTTCTTTCTATAAAGAAGCGGCTGAATGGTTGATAGACAAACAAAGGG
                     AATATGGAGGAATATTCTCCATATTCTACGTTCATCAAACCCAATGTGAGCGTTTGGG
                     TTTTGGCCGTGATTGAACGAGAATGGATAAGAGGCTTGTGGGATTGACGTGAGGGGGC
                     AGGGATGGCTATATTTCTGGGAGCGAACTCCGGGCGAATATGAAGCGCATGGATACAA
                     GTTAGGCCTTGGAATGAAAGACAATTCCGAATCCGCTTTGTCTACGAACAAGGAAGCT
                     ATAAGTAATGCAACTATGAATCTCATGGAGAGTTCGATCCTGGCTCAGGATGAACGCT
                     GGCGGCATGCTTAACACATGCAAGTCGGACGGGAAGTGGTGTTTCCAGTGGCGGACGG
                     GTGAGTAACGCGTAAGAACCTGCCCTTGGGAGGGGAACAACAGCTGGAAACGGCTGCT
                     AATACCCCGTAGGCTGAGGAGCAAAAGGAGGAATCCGCCCGAGGAGGGGCTCGCGTCT
                     GATTAGCTAGTTGGTGAGGCAATAGCTTACCAAGGCGATGATCAGTAGCTGGTCCGAG
                     AGGATGATCAGCCACACTGGGACTGAGACACGGCCCAGACTCCTACGGGAGGCAGCAG
                     TGGGGAATTTTCCGCAATGGGCGAAAGCCTGACGGAGCAATGCCGCGTGGAGGTAGAA
                     GGCCCACGGGTCGTGAACTTCTTTTCCCGGAGAAGAAGCAATGACGGTATCTGGGGAA
                     TAAGCATCGGCTAACTCTGTGCCAGCAGCCGCGGTAATACAGAGGATGCAAGCGTTAT
                     CCGGAATGATTGGGCGTAAAGCGTCTGTAGGTGGCTTTTTAAGTCCGCCGTCAAATCC
                     CAGGGCTCAACCCTGGACAGGCGGTGGAAACTACCAAGCTGGAGTACGGTAGGGGCAG
                     AGGGAATTTCCGGTGGAGCGGTGAAATGCGTAGAGATCGGAAAGAACACCAACGGCGA
                     AAGCACTCTGCTGGGCCGACACTGACACTGAGAGACGAAAGCTAGGGGAGCGAATGGG
                     ATTAGATACCCCAGTAGTCCTAGCCGTAAACGATGGATACTAGGCGCTGTGCGTATCG
                     ACCCGTGCAGTGCTGTAGCTAACGCGTTAAGTATCCCGCCTGGGGAGTACGTTCGCAA
                     GAATGAAACTCAAAGGAATTGACGGGGGCCCGCACAAGCGGTGGAGCATGTGGTTTAA
                     TTCGATGCAAAGCGAAGAACCTTACCAGGGCTTGACATGCCGCGAATCCTCTTGAAAG
                     AGAGGGGTGCCTTCGGGAACGCGGACACAGGTGGTGCATGGCTGTCGTCAGCTCGTGC
                     CGTAAGGTGTTGGGTTAAGTCCCGCAACGAGCGCAACCCTCGTGTTTAGTTGCCATCA
                     TTTAGTTTGGAACCCTGAACAGACTGCCGGTGATAAGCCGGAGGAAGGTGAGGATGAC
                     GTCAAGTCATCATGCCCCTTATGCCCTGGGCGACACACGTGCTACAATGGCCGGGACA
                     AAGGGTCGCGATCCCGCGAGGGTGAGCTAACTCCAAAAACCCGTCCTCAGTTCGGATT
                     GCAGGCTGCAACTCGCCTGCATGAAGCCGGAATCGCTAGTAATCGCCGGTCAGCCATA
                     CGGCGGTGAATTCGTTCCCGGGCCTTGTACACACCGCCCGTCACACTATGGGAGCTGG
                     CCATGCCCGAAGTCGTTACCTTAACCGCAAGGAGGGGGATGCCGAAGGCAGGGCTAGT
                     GACTGGAGTGAAGTCGTAACAAGGTAGCCGTACTGGAAGGTGCGGCTGGATCACCTCC
                     TTTTCAGGGAGAGCTAATGTTTGTTGGGTATTTTGGTTTGACACTGCTTCACACCCAA
                     AAAGAAGGGAGCTACGTCTGAGTGAAACTTGGAGATGGAAGTCTTCTTTCGTTTCTCG
                     ACGGTGAAGTAAGACCAAGCTCATGAGCTTATTATCCCAGGTCGGAACAAGTTGATAG
                     GATCCCCTTTTTTACGTCCCCATGTCCCCCCGTGTGGCGATATGGGGGCGAAAAAAGG
                     AAAGAGAGGGATGGGGTTTCTCTCGCTTTTGGCATAGCGGGCCCCCAGCGGGAGGCTC
                     GCACGACGGGCTATTAGCTCAGTGGTAGAGCGCGCCCCTGATAATTGCGTCGTTGTGC
                     CTGGGCTGTGAGGGCTCTCAGCCACATGGATAGTTCAATGTGCTCATCGGCGCCTGAC
                     CCTGAGATGTGGATCATCCAAGGCACATTAGCATGGCGTACTCCTCCTGTTCGAACCG
                     GGGTTTGAAACCAAACTTCTCCTCAGGAGGATAGATGGGGCGATTCAGGTGAGATCCA
                     ATGTAGATCCAACTTTCGATTCACTCGTGGGATCCGGGCGGTCCGGGGGGGACCACCA
                     TGGCTCCTCTCTTCTCGAGAATCCATACATCCCTTATCAGTGTATGGACAGCTATCTC
                     TCGAGCACAGGTTTAGGTTCGGCCTCAATGGGAAAAAAATGGAGCACCTAACAACGCA
                     TCTTCACAGACCAAGAACTACGAGATCACCCCTTTCATTCTGGGGTGACGGAGGGATC
                     GTACCATTCGAGCCGTTTTTTTTTTTCATGCTTTTCCCGGAGGTCTGGAGAAAGCTGC
                     AATCAATAGGATTTCCCTAATCCTCCCTTACCGAAAGGAAAAGCGTGAAATTCTTTTT
                     CCTTTCCGCAGGGACCAGGAGATTGGATCTAGCCGTAAGAAGAATGCTTGGTATAAAT
                     AACTCACTTCTTGGTCTTCGACCCCCTCAGTCACTACGAACGCCCCCGATCGGTGCAA
                     TGGGATGTGTCTATTTATCTATCTCTTGACTCGAAATGGGAGCAGGTTTGAAAAAGGA
                     TCTTAGAGTGTCTAGGGTTGGGCCAGGAGGGCCTCTTAACGCCTTCTTTTTTCTTCTC
                     ATCGGAGTTCTTTCACAAAGACTTGCCATGGTAAGGAAGAAGGGGGGAACAAGCACAC
                     TTGGAGAGCGCAGTACAACGGAGAGTTGTATGCTGCGTTCGGGAAGGATGAATCGCTC
                     CCGAAAAGGAATCTATTGATTCTCTCCCAATTGGTTGGACCGTAGGTGCGATGATTTA
                     CTTCACGGGCGAGGTCTCTGGTTCAAGTCCAGGATGGCCCAGCTGCGCCAGGGAAAAG
                     AATAGAAGAAGCATCTGACTCCTTCATGCATGCTCCACTTGGCTCGGGGGGATATAGC
                     TCAGTTGGTAGAGCTCCGCTCTTGCAATTGGGTCGTTGCGATTACGGGTTGGATGTCT
                     AATTGTCCAGGCGGTAATGATAGTATCTTGTACCTGAACCGGTGGCTCACTTTTTCTA
                     AGTAATGGGGAAGAGGACCGAAACATGCCACTGAAAGACTCTACTGAGACAAAGATGG
                     GCTGTCAAGAACGTAGAGGAGGTAGGATGGGCAGTTGGTCAGATCCAGTATGGATCGT
                     ACATGGACGCTAGTTGGAGTCGGCGGCTCTCCTAGGGTTCCCTCATCTGGGATCTCTG
                     GGGAAGAGGATCAAGTTGGCCTTGCGAACAGCTTGATGCACTATCTCCCTTCAACCCT
                     TTGAGCGAAATGCGGAAAAAGGAAGGAAAATCCATGGACCGACCCCATCATCTCCACC
                     CCGTAGGAACTACGAGATCACCCCAAGGACGCCTTCGGCATCCAGGGGTCACGGACCG
                     ACCATAGAACCCTGTTCAATAATCAATAAGTGGAACGCATTAGCTGTTCGCTCTCAGG
                     TTGGGCAGTAAGGGTCGGAGAAGGGCAATCACTCGTTCTTAAAACTTGCGTTCTTAAG
                     ACCAAAGAGTCGTCGGAAAGGGGGGGGGAAGCTCTCCGTTCCCGGTTCTCCTGTAGCT
                     GGATCCTCCGGAACCACAAGAATCCTTAGTTAGAATGGGATTCCAACTCAGCACCTTT
                     TGAGTGAGATTTTGAGAAGAGTTGCTCTTTGGAGAGCACAGTACGATGAAAGTTGTAA
                     GCTGTGTTCGGGGGGGAGTTATTGTCTATCGTTGGCCTCTATGGTAGAATCAGTCGGG
                     GGACCTGAGAGGCGGTGGTTTACCCTGCGGCGGATGTCAGCGGTTCGAGTCCGCTTAT
                     CTCCAACTCGTGAACTTAGCCGATACAAAGCTATATGATAGTACCCAATTTTTCCGAT
                     TCGGCGGTTCGATCTATGATTTATCATTCATGGACGTTGATAAGATCCATCCATTTAG
                     CAGCACCTTAGGATGGCATAGCCTTAAAGTTCTTAAAGTTAAGGGCGAGGTTCAAACG
                     AGGAAAGGCTTACGGTGGATACCTAGGCACCCAGAGACGAGGAAGGGCGTAGTAAGCG
                     ACGAAATGCTTCGGGGAGTTGAAAATAAGCATAGATCCGGAGATTCCCGAATAGGTCA
                     ACCTTTAAAACTGCTGCTGAATCCATGGGCAGGCAAGAGACAACCTGGCGAACTGAAA
                     CATCTTAGTAGCCAGAGGAAAAGAAAGCAAAAGCGATTCCCGTAGTAGCGGCGAGCGA
                     AATGGGAGCAGCCTAAACCGTGAAAACGGGGTTGTGGGAGAGCAATACAAGCGTCGTG
                     CTGCTAGGCGAAGCGGTGGAGTACTGCACCCTAGATGGCGAGAGTCCAGTAGCCGAAA
                     GCATCACTAGCTTATGCTCTGACCCGAGTAGCATGGGGCACGTGGAATCCCGTGTGAA
                     TCAGCAAGGACCACCTTGCAAGGCTAAATACTCCTGGGTGACCGATAGCGAAGTAGTA
                     CCGTGAGGGAAGGGTGAAAAGAACCCCCATCGGGGAGTGAAATAGAACATGAAACCGT
                     AAGCTCCCAAGCAGTGGGAGGAGCCCGGGGCTCTGACCGCGTGCCTGTTGAAGAATGA
                     GCCGGCGACTCATAGGCAGTGGCTTGGTTAAGGGAACCCACCGGAGCCGTAGCGAAAG
                     CGAGTCTTCATAGGGCAATTGTCACTGCTTATGGACCCGAACCTGGGTGATCTATCCA
                     TGACCAGGATGAAGCTTGGGTGAAACTAAGTGGAGGTCCGAACCGACTGATGTTGAAG
                     AATCAGCGGATGAGTTGTGGTTAGGGGTGAAATGCCACTCGAACCCAGAGCTAGCTGG
                     TTCTCCCCGAAATGCGTTGAGGCGCAGCAGTTGACTGGACATCTAGGGGTAAAGCACT
                     GTTTCGGTGCGGGCCGCGAGAGCGGTACCAAATCGAGGCAAACTCTGAATACTAGATA
                     TGACCTCAAAATAAAATAACAGGGGTCAAGGTCGGCCAGTGAGACGATGGGGGATAAG
                     CTTCATCGTCGAGAGGGAAACAGCCCGGATCACCAGCTAAGGCCCCTAAATGACCGCT
                     CAGTGATAAAGGAGGTAGGGGTGCAGAGACAGCCAGGAGGTTTGCCTAGAAGCAGCCA
                     CCCTTGAAAGAGTGCGTAATAGCTCACTGATCGAGCGCTCTTGCGCCGAAGATGAACG
                     GGGCTAAGCGATCTGCCGAAGCTGTGGGATGTAAAAATACATCGGTAGGGGAGCGTTC
                     CGCCTTAGAGGGAAGCACCCGCGCGAGCGGTAGTGGACGAAGCGGAAGCGAGAATGTC
                     GGCTTGAGTAACGCAAACATTGGTGAGAATCCAATGCCCCGAAAACCTAAGGGTTCCT
                     CCGCAAGGTTCGTCCACGGAGGGTGAGTCAGGGCCTAAGATCAGGCCGAAAGGCGTAG
                     TCGATGGACAACAGGTGAATATTCCTGTACTACCCCTTGTTGGTCCCGAGGGACGGAG
                     GAGGCTAGGTTAGCCGAAAGATGGTTATCGGTTCAAGGACGTAAGGTGACCCTGCTTT
                     GCAGGGTAAGAAGGGGTAGAGAAAATGCCTCGAGCCAATGTTCGAGTACCAGGCGCTA
                     CGGCGCTGAAGTAACCCATGCCATACTCCCAGGAAAAGCTCGAACGACCTTCAACAAA
                     AGGGTACCTGTACCCGAAACCGACACAGGTAGGTAGGTAGAGAATACCTAGGGGCGCG
                     AGACAACTCTCTCTAAGGAACTCGGCAAAATAGCCCCGTAACTTCGGGAGAAGGGGTG
                     CCTCCTCACAAAGGGGGTCGCAGTGACCAGGCCCGGGCGACTGTTTACCAAAAACACA
                     GGTCTCCGCAAAGTCGTAAGACCATGTATGGGGGCTGACGCCTGCCCAGTGCCGGAAG
                     GTCAAGGAAGTTGGTGACCTGATGACAGGGGAGCCGGCGACCGAAGCCCCGGTGAACG
                     GCGGCCGTAACTATAACGGTCCTAAGGTAGCGAAATTCCTTGTCGGGTAAGTTCCGAC
                     CCGCACGAAAGGCGTAACGATCTGGGCACTGTCTCGGAGAGAGGCTCGGTGAAATAGA
                     CATGTCTGTGAAGATGCGGACTACCTGCACCTGGACAGAAAGACCCTATGAAGCTTCA
                     CTGTTCCCTGGGATTGGCTTTGGGCCTTTCCTGCGCAGCTTAGGTGGAAGGCGAAGAA
                     GGCCTCCTTCCGGGGGGGCCCGAGCCATCAGTGAGATACCACTCTGGAAGAGCTAGAA
                     TTCTAACCTTGTGTCAGGACCTACGGGCCAAGGGACAGTCTCAGGTAGACAGTTTCTA
                     TGGGGCGTAGGCCTCCCAAAAGGTAACGGAGGCGTGCAAAGGTTTCCTCGGGCCGGAC
                     GGAGATTGGCCCTCGAGTGCAAAGGCAGAAGGGAGCTTGACTGCAAGACCCACCCGTC
                     GAGCAGGGACGAAAGTCGGCCTTAGTGATCCGACGGTGCCGAGTGGAAGGGCCGTCGC
                     TCAACGGATAAAAGTTACTCTAGGGATAACAGGCTGATCTTCCCCAAGAGCTCACATC
                     GACGGGAAGGTTTGGCACCTCGATGTCGGCTCTTCGCCACCTGGGGCTGTAGTATGTT
                     CCAAGGGTTGGGCTGTTCGCCCATTAAAGCGGTACGTGAGCTGGGTTCAGAACGTCGT
                     GAGACAGTTCGGTCCATATCCGGTGTGGGCGTTAGAGCATTGAGAGGACCTTTCCCTA
                     GTACGAGAGGACCGGGAAGGACGCACCTCTGGTGTACCAGTTATCGTGCCCACGGTAA
                     ACGCTGGGTAGCCAAGTGCGGAGCGGATAACTGCTGAAAGCATCTAAGTAGTAAGCCC
                     ACCCCAAGATGAGTGCTCTCCTATTCCGACTTCCCCGGAGCCTCCGGTAGCACAGCCA
                     AGACAGCGACGGGTTCTCTGCCCCTGCGGGGATGGAGCGACAGAAGTTTTGAGAATTC
                     AAGAGAAGGTCACGGCGAGACGAGCCGTTTATCATTACGATAGGTGTCAAGTGGAAGT
                     GCAGTGATGTATGCAGCTGAGGCATCCTAACAGACCGGTAGACTTGAACCTTGTTCCT
                     ACATGACCCGATCAATTCGGGTCAGGCACTAGCCGTCTATTTTCATTGTTCAACTCTT
                     TGACAACATGAAAAAACCAAAAGCTCTGCCCTCTCTACCTATCCAAACCAAGGGATGG
                     AAGGGCAGAGGCCTTTGGTGTCCCCTCCAATCAAGAATTGGGGCCTCACAATCACTAG
                     CCAATATGCTTTTCTCTCATGCCTTTCTTCGTTCATGGTTCGATATTCTGGTGTCCTA
                     GGCGTAGAGGAACCACACCAATCCATCCCGAACTTGGTGGTTAAACTCTACTGCGGTG
                     ACGATACTGTAGGGGAGGTCCTGCGGAAAAATAGCTCGACGCCAGGATGATAAAAAGC
                     TTAACACCTCCCATTCTTATTTCTTTTTCAATATGAAAAAGAAATAAATGAGAAATCA
                     AAAAGGTCGTCTTATTCAAAACCCCAATTATGACATCCCTCCTCTCCCACTTCACACC
                     TCGGAACGCACCGTTCCGTTCTTATAGAGAGAACGGCGCTTTCACATCTTCTTAACCC
                     GAAATGGCTGGGGAGAGGAAAGGTTCCTGGTACTCCCGGGAACAGATCCAGTGGAGAC
                     GGGGTGGGGCCTGTAGCTCAGAGGATTAGAGCACGTGGCTACGAACCACGGTGTCGGG
                     GGTTCGAATCCCTCCTCGCCCACAACCGGCCCAAAAGGGAAGTGCCTTTCCCTCTGGG
                     GGTAGGAAAATCATGATCGGGATAATGGAACTTGGGTGTGGGTCTTTTGTCGAAATGG
                     AATGGCCTTTTTTTTTTATTTATTTTTTTATTTATCGTAAACCTTTTCATTACACATA
                     GTATGCTCGACCCCCATCAGCGTATTTTTTGTTTTACGTCCCGTAACTCTTCCTCAAC
                     CTGGCTGGGGCAGAATAGTAGAGCAAGTACAAGTATTAGTAGCCTAACAAAAAAGCGT
                     TCCTCGTCATTAATATGTTTGCTCACGGCAATTGTGGACTCTCGGGAGAATCGATGAC
                     TGCATCTTTGATGCACTGCTAGTACTAGTCCATCTGAGAATTCTTAATTGGATAGTTG
                     TAAATAGCCCCAGGACTATGGAACAAAGGATTATCCCGGACCTACGCCGAGGTATTGT
                     ATTGACGGTGATTTTAAAATCTCGCAGAACAGGATGTGATACGATGAGATAGAATGCA
                     ATAGAAACAAAGACGGGGAAGGGATTACCTACTCTTAACGGTCAAAGCGAGCCCTTTT
                     CTTTTATTCTGAATTCTTTAATTCAGAATGAATCAAATCTCCCCAGGTAGGATTCGAA
                     CCTACGACCAGTCAGTTAACAGCCGACCGCTCTACCACTGAGCTACTGAGGAATAACG
                     AGAGATTAGATCTCATAGAGTTCAATTCCCGTTCTCAACCCATGACCAATATGAGCTC
                     GAAGCTTCCTTCGTAACTCCCGGAACTTCTTCGTAGTGGCCCCTTTCCATGCCTCATT
                     TCATAGGGAACCCCAAAGTGGCTCTATTTCATTATATTCCATCCATATCCCAATTCCA
                     TTCATTTAATATCCCTTTGGTGTCATTGACATAACAGATGTCGTTTCTAGTCTATCTC
                     TTTCTATTTCTTTTCTATATATGGAAAGTTCAAAAATCATCATATAATAATCCAGAAA
                     TTGCAATAGAAAAGAAAAAAGGAGGTTTGTGATGATTTTTAAATCTTTTCTAGTAGGT
                     AATCTAGTATCCTTATGCATGAAGATAATCAATTCGGTCGTTGTGGTCGGACTCTATT
                     ATGGATTTCTGACCACATTCTCCATAGGGCCCTCTTATCTCTTCCTTCTCCGAGCTCA
                     GGTTATGGAAGAAGGAGAAGAAGGAACCGAGAAGAAGGTATCAGCAACAACAGGTTTT
                     ATTACGGGACAGCTCATGATGTTCATATCGATCTATTATGCGCCTCTGCATCTAGCAT
                     TGGGTAGACCTCATACAATAACTGTACTAGCTCTACCGTATCTTTTGTTTCATTTCTT
                     CTGGAATAATCACAAAAACTTTTTTGATTATGGATCTACTACCAGAAACTCAATGCGT
                     AATCTCAGCATTCAATGCGTATTCCTGAATAATCTCATTTTTCAATTATTCAACCATT
                     TCATTTTACCAAGTTCAATGCTAGCCAGATTAGTCAACATTTATATGTTTCGATGCAA
                     CAACAAGATGTTATTTGTAACAAGCAGTTTTGTTGGTTGGTTAATTGGTCACATTTTA
                     TTCATGAAATGGGTTGGATTGGTATTAGTCTGGATACGGCAAAATAATTCTATTAGAT
                     CGAATGTACTTATTCGATCTAATAAGTCAGAATTGAGAAATTATATGGCTCGAATATT
                     TAGTATTCTCTTATTTATTACCTGTGTCTACTATTTAGGCAGAATACCGTCACCCATT
                     TTTACTAAGAAACTGAACCCACAAACGGAAGAAGGGTGGGAAAGTGAGGAAGAAACAG
                     ATGTAGAAATAGAAACAGCTTCCGAAACGAAGGGGACTAAACAGGAACAAGAGGGATC
                     CACCGAAGAAGATCCTTCTCCTTCCCTTTTTTCGGAAGAAAAGGAGGATCCGGACAAA
                     ATCGATGAAACGGAAGAGATCCGAGTGAATGGAAAGGAAAAAACAAAGGATGAATTCC
                     ACTTTACAGAGACACGCTATAACAATAGCCCAGTTTATAAAGGCCTCTTCTGGTTTGA
                     AAAACCTCTTCTGACCTTTCTTTTCGATTATAAACGATGGAATCGCCCATTACGATAC
                     ATAAAAAATAATAGATTTGAAAGGACTGCAAGAAAAGAAATGTCACAATATTTTTTTT
                     ATACATGCCGAAGTGATGGAAAAGAAAGAATCTCTTTTACGTATCCGCCTAGCTTGTC
                     AACTTTTGGAGAAATGATACAAAGAAGGATGTCCCTGCCCACACTAGAAAAACTCTCT
                     TCGGATGAACTGTACAATCATTGGGTTTATACTAACCAACACAAAAATAACAACTTAA
                     ACAACGAGTTTTTAAATAGAATTGAGGCTCTAGATACGGGATTTTTTTCTCTAGATAT
                     ACTCGAAAAAAGTACTAGATTGTGTAATGATAAGACTAGAAAATATTACTTGCCTAAA
                     ATGTATGATCCCATTTTGAATGGGTTATATCGGGGAACAATCATAAATAAAATTTCGT
                     TAGAAAATTTCATAGAGACAATGGAAATTAATAAGATTCATAGTCTCCTTCTTCCTGA
                     TACTGATTACCAAGAGGTTGAACAGAAAATAGACCGATTTGATAAAAAAACTTTTTCA
                     ACGGAAAATCGTCATTTATTTACTTTAATCAGTAAATTTGATAGAGAATCGGGATCGA
                     GTTTAAATTGGAAGGGCCTCTCTTTATTTTCAGAAAAAGAACAAGGAAGGATTGGTTC
                     AGAAAAAAGAGCCAAATTTTACAAATTTTTATTGAATACAATTCTAACTAGCCCTAAT
                     GGTCAAAAAAATGGTCAAAAAACAAAACAAAAATTTGTAATAAAAGAAATCAGTAAAA
                     AAGTCCCTAGATGGTCATACAAACTTATTACCGAATTGGAATTCCTGTCTATAGATTC
                     TATAGATATAAATATCTATAGATATAAATAAAAGATATAAATAAACTAGATATATAAA
                     AAAACTATAGATATAAATAAAAAAAGTAGAAAATTAATAAAAGTATTGCTACAAAAAA
                     GAAATACAAGAAAAGATAAGAAGAGATGCGCCCACTACCTACAGATTTGATACCTTCG
                     CCTACAAAGAAACTCAAAACACCAACTCCATTAGTAATTCCATCAATTACTCGTCTAT
                     CAAAAAAAGAAGTTAACTTGGCCAATCCTCTTATTCCCCCAATAAAGAATCTTGCATA
                     AAAAGCATCTATGTAACCACGATTATATGACCAATCATATATACCATTTATTATTTTG
                     TCCAAAAGAATTCTTTTAGGACCTGTTTTAACAAAAGAATTAATTAAGTCCCAATTTT
                     GCAAAGATGAATAAACAGGTTTATATAAAAAAAAGGCTATAAATATTCCAAAAAGAGC
                     TATACTAACTGAAAAAATAGCATCTTTCAAAAATTCATACCAATCTATTGAATTATTC
                     AAATTTTGATGTAAAAGGTTTCTAGACGGAGTTAACCATTTTGATAATATGTCCAAAT
                     ACAATCCTTCTTGGTTGAAAGGAATTCCGAGGGATCCAACGAACAACGTAAATAGAAC
                     CAATACAAGTATAGGAAATAACATAGTATTATCCGATTCATAAGGATACGAAAAAAAC
                     TTCTTATTTCCAAAACGGGTAATAGTAATAAAAGGTTGTGTGATGTTTCGTGCATTCT
                     GATCAATTAGATACGTTTTTTTTGAAAAAAAAGAAAAAATATCATGATTTTTCATTGT
                     TAATAAACGAAAATTTTTGTTAATTCTTTTTGAATCTTCTTTACCCCATAGAGATATT
                     GAATAGAAGGGAGTATTCTTTTTGCCACTATAATTTTGAAAATGAACGTTTAAATGTC
                     CTTCAAAAGTAAGTAAATAGATTCGAAACATATAAAATGCAGTTAATCCCGCTGTAAA
                     CCAAGCTATTATTGCGAAAATTGGTGAATACAACCAAGTATCATTAAGAATTTCATCT
                     TTGGACCAAAAACAAGCAAGAGGCGGAATACCACAAAGAGAAAGTGTACCTAATAAAA
                     AAGCGGTTTTGGTAATTGGGATATGTTTTGTTAAACCCCCCATATAAACCATATTCTG
                     ACTTTTATTTGGAGAATATCCAACAATAGTTTCCATTGAATGAATAACGGATCCGGAT
                     CCTAAAAATAATAATGCTTTCGAATAAGCATGAGTAATCAAATGAAATAAAGCACTTC
                     GATAAGACCCCATACCTAGAGCTAACATCATATAACCCAATTGAGACATTGTGGAATA
                     GGCTAAACCTCTCTTAATGTCTTTTTGAGCAAGGGCAAAAGTAGCCCCGAATAATATT
                     GTTATTACTCCTACCAAAGAGATGAAATTCATTATGTGAGGGATGACTGTGAAAAGAG
                     GAATAAGCCGAGCTACAAGAAAAATGCCCGCAGCTACCATAGTAGCAGCATGTATAAG
                     AGCCGAAATAGGAGTAGGCCCCTCCATGGCATCCGGTAACCATACATGAAGGGGAAAT
                     TGTGCAGATTTAGCAACCGCACCGGTAAATAATAGAACGGCACAGAAAGTAACAAATA
                     AAAAATTGACTTCATTATGATTATTAGAAATCAAGTTATTGAATATTTTGAATAAATC
                     TCGAAATTCGAAACTCCCTGTTATCCAATAAAAACCTAAAATTCCTAATAATAAACCA
                     AAATCCCCAACACGATTAGTTACAAATGCCTTTTGGCAAGCATTTGCAGCAACAGGCC
                     GTGTGAACCAAAACCCTATTAATAGATATGAACACATTCCTACCAATTCCCAAAAAAT
                     ATAAATTTGTATCAAATTAGAACTAGTAACTAATCCTAACATAGAAGTGCTGAAAAAA
                     CTCATATAAGCAAAAAATCTCAAATATCCTTGATCATACGACATATAATTATCACTAT
                     AAATAAGAACCATAATTCCAATAGTAGTGATTAATATTGACATAATAGAAGTAAGCGG
                     GTCGATCAAGTAACCGAATTCTAAAGAAAAATCATTATTAATGATCCAAGACCATACA
                     TATTGATAGACAGAACTGCCATTTATTTGCTGAATAAACAGATTGATCGAAAAAATCA
                     TGACTATACTTAACAAAAAAACACTTTGAAAAGCCCACATACGGCGAAGACTTTTTGT
                     TGCCGACGGAAAAAGAAGAAGTCCCGCTCCTATTAACATAGGAACTGGAAGTGGAAGG
                     AAAGGTATTATCCACGAATATTGATATGTCTGTTCCATAAAAAAGTTTTTTTATTATT
                     AATTGATTGTTTCCGATTTACCGGATCCTACCCCCTTTCAATTTCAAAACAAAAGGGG
                     TCAATAAAAAAATCAAGAGATGTACTAACTTAAAGATATTTTTCGAATTTTATATATT
                     TATTATCTGGGTCTTTCCAAAATACTTTAAATATTAAAATAAAGAAGTTACAATTGGG
                     CAAATGATATGACCTACTTGCTCATAAAAAGCGAATTTAGTTATTAACTAAGATTTGT
                     TTATACAAATTTAGTTATTAACTAAGATTTTTCTTAAAAAAACGAAAATACAAAATTT
                     CATTATTATTAAATCACTTTATATTCATAAAGTAATGATAAAAAATTACACTAAAAAT
                     AAATCTGATATGAATCGATATGAATCATAGGATTAACTAAGGTACAATTTTTGTACGA
                     CTCTCGCTTTTTAGTCAGTTTGTTCCAAATCATTAACTAGTTTCAGTATGAAACTGAT
                     TGATTAGTTTCCGTTTCAATAAAAAAACATTTATAGGAAACGCTATAATATCTAACAT
                     TTTATATTTTCTATAAGATTTATTTTTATATTTATCAAAAAAAGGGAGTAATTATAAA
                     AAGGGGGTAAAATTAAATCAAATTTAATAAAAAAATAACGAAGATTTTTTTTAACAAA
                     ACGTGTATCTTTTAACAGATTCATTACTTTAATTACTAGTTTGATTCGAATTTTAAAA
                     TGGAATTTCGAAGTATTCTTTACTCAAGTTTGACCAATTAATATAAAAAATTAAATTA
                     TATTTTTATAGTAAGATTTTGTACGATTTTCGCATATTTTTTATCTATATATATATAG
                     ATTTTTTTGTTTTCTCTAGATAATATATCTTATCTAATTATTATCTAGAAAATAACTA
                     GATAATGAATATATTCGTTTTGACCAATAGATGTCTTTCACATCCAACTATAACAACG
                     AGTTACCTCTTAATTTTTAAATGGCAGTTCCAAAAAAACGTACTTCTATATCAAAAAA
                     GCGTATTCGTAAAAATATTTGGAAAGGGAAGGGGTATTGGGCAGCCTTAAAAGCGTTG
                     TCATTAGGTAAATCTCTTTCTACCGGAAACTCAAAAAGTTTTTTTGTGCGACAAAAAA
                     AGTCATAAAATAAAACATTGGAATAATCCGAATATAAAAATAGGCCCATTTCATTCTT
                     AATAGGAAATCAACAAAGCTATTGTTTGTGGCTAATCAATATGAACTAGAACTTAGGA
                     TATGTATAATAATAATTCTTCGGTTTGGGGGTTAGTAAATTATAAAAAGCTTTTGAAA
                     AAAGAATAAAGACAAGATACAAAACTTGAGCCTGTGTTAGTATATTGTTAGTATATTG
                     TTAGTATATTTTCTTGTTTTGGAGATGGGGGAATCTTTTTTCCCCATCAACCTATTTG
                     TCACAATTACAATAATCGACGTTTTTCTATATATCTATAAATATATATATATATTGAA
                     GAAGGGTAAAAAAGAGATCTTTAGTTAAAATTAATACATCGTTGAAATTAATTTATTC
                     ATTTATTTTGAAAATTTTTTGTGTAACTTTCTGACTTCTTATTTATCTGAATTTCTCT
                     GAATTAATCTATTAGAATATATAAATTTCCCATATATGTCTCTTTCAACCCAACCGAC
                     AAAAGCCTGGAATTTTTTGTCCGAATTAATGTGCAAGTTTTGAGTAATAAAAGGGGGT
                     CTTATTTTTTGTTCATTGGTAAAATACATTTTTTCACTTTTAGGAAATAATATAAATG
                     ATAAATCTTTTATGAAAAAAAAAGCAAAGAAATCTTTTATAGTTCTATCAATAACTAG
                     AGGGTTGAAGTTTATAGTTTCAATAGTTCGATTCTATTGAATTATAGAAGAGCATAAA
                     CTACACCAAATCACTAAGGTAAATAAAACCCATACCCCCTAATAATGAACCTTCGAAT
                     TTGTATTTGAACAAAGTTTTATTCATCCATTTTCATTTTGACTAAAAAGATTTCATTT
                     AGTTGACTCCTTAAATCTCGACGATTGACTATGAATAGGCTATTATGAATTCGAACAA
                     GCCGCTATGGTGAAATCGGTAGACACGCTGCTCTTAGGAAGCAGTGCGAGAGCATCTC
                     GGTTCGAGTCCGAGTGGCGGCAGACCTTCTCTTCGAAAATAGATACAATATATTATAA
                     ATTCTAGAATGAATTCAACTCCTGATTTATATTTCAGGATTCCTCCTTTTTAAAATTT
                     TTATGATATTTTCAACTTTAGAGCATATATTAACTCATATTTCCTTTTCGATCGTTTC
                     CATTGTAATTACAATTCATTTGATAACTTTATTAATCGATGAAATCATAAAACTAAAT
                     GATTCGTCAGAAAAGGGAATGATAGCTACTTTTTTATGTATAACCGTATTATTAGTCA
                     CTCGTTGGATTTATTCGGGACATTTCCCACTAAGTGATTTATATGAATCATTAATCTT
                     TCTTTCTTGGAGTTTATCAGTTATTCATATAGTTCCATATTTCAAAAAAAAAAAAAGC
                     CATTTAAGCACAATAACTGCGTCAAGTGTTATTTTTACCCAAGGCTTTGCTACTTCGG
                     GTCTTTTAACTGAAATACATCAATCCGCAATATTAGTACCCGCTCTCCAATCCGAGTG
                     GTTAATAATGCACGTAAGTATGATGATATTGGGCTATGCAGCTCTTTTATGTGGATCA
                     TTATTATCAGTAGCACTCCTGGTCCTTACATTTCGAAAAAACATAAATTTTTTTTGTA
                     AGGGGAATACTTTTTTATTAAAACTAAACGAGGAACTTTCCTTTGGTGAAATACAATA
                     CATAAATGAAAGAAACAATTTTTTAGGAAATGCTTCTTTTTTTTCTGCTAACAATTAT
                     TACAGGTCCCAATTGATTCACCAGTTGGATTATTGGAGTTATCGTGTGATTAGTCTAG
                     GTTTTCTCTTTTTAACTATAGGTATTCTTTCAGGCGCAGTATGGGCTAATGAAGCATG
                     GGGGTCCTATTGGAATTGGGACCCAAAGGAAACTTGGGCATTTATTACTTGGATCGTA
                     TTTGCGGTTTATTTACATACTAGAACCAATAGAAATTTACAGGTTGAAATTTCCGCAA
                     TTGTGGCGTCTATGGGCTTTCTTATAATTTGGATATGCTATTTTGGGGTCAATCTATT
                     AGGAATAGGGCTACATAGTTATGGTTCATTTACGTTAACATCTAATTGAATTCAAGAT
                     CAAGAAAGGTTCTTGCGAATTTTAAAATATAAATAGAACATGTTGTTTGTATATAAAA
                     AACTTTATATGAACCAGTGAGAACCATGCGAATCCCCGCACTACTGGATTCACATGGT
                     TCTCACAAAGATCAAACATACTGGGTGAATTTTATTTTTAACTTAAGAGAGGAAAAAG
                     GCTTCTTTTTTTTAATTATCCAAATCCTATGATTTTTTTATGAAAACTATCTATAAAC
                     AAAATTAGATAAAAGAACCTCGACCTTGTCAACTGATAGGGAAAGAACAAAATCAGGG
                     TACATACCAATACCTATTACAGGTATAAAGATAGCGATCGAAACAAATAACTCTCGCG
                     GTCCAGAATCAAAAACATAAGAGTTTGGAGCATTAAATAGCTTGTATCCATAGAACAT
                     CTGGCGTAACATAGATAATGAATAAATAGGAGTTAATATCATCCCAATTGCCATTACA
                     AAAGTAATTCCTAATTTTGATATTAAAAGATATTTTTGGCTGGTAATGATTCCAAAAA
                     AAACTATCAATTCTGCAACAAAACCACTCATACCCGGTAATGCAAGAGAAGCCATTGA
                     AAAGCTGCTGAACATCGTGAATATTTTTGGCATTGGGATAGCTATTCCGCCCATTTCG
                     TCGAGATAAACAAGACGTATTCTATCATAACTCGTTCCTGCCAAGAAAAAAAGCGCAG
                     CACCAATAAATCCATGAGAAACTATTTGTAAAATGGCTCCATTGAGTCCCGTATCGTT
                     TATAGAACCAATTCCTATAAGTATGAAACCCATATGAGATACAGAGGAATAGGCTATT
                     CTTTTTTTTAAATTACGTTGGCCGAGAGATGTTGAAGCTGCATATATTATTTGTATTG
                     TGCCTACTATAACCAACCACGGAGAAAATATAGAATGGGCATGAGATAATAATTCCAT
                     ATTAATCCGAATCAATCCATACGCTCCCATTTTTAATAAGATTCCGGCTAAAAGCATA
                     CAAGTACTGTAATGTGCTTCTCCATGGGTATCTGGTAACCATGTATGTAGAGGTATAA
                     TCGGCGATTTGACAGCAAAAGCAATAAAAAATCCAATATATAATATTATTTCCAACGC
                     CGCAGGATATGACTGATTAACTAATGTTGCAAAGTTTAATGTCGGCTCAGTAGAACCA
                     TATAAACCGACACCCAGAACTCCCATTAAGAGAAAAACGGAACCCCCCGCCGTATACA
                     AAATAAATTTTGTAGCCGAGTAAAGACGTTTCTTTCCCCCCCACATGGATAAAAGTAG
                     ATAAACCGGAATTAATTCTAACTCCCACATGATGAAAAAAAGTAAAAGGTCTCGAGAA
                     GCAAATAATCCTATTTGCCCGCTGTACATTGCTAACATCAGGAAATGGAATAATCGAG
                     AATCTCGAGTAACTGGCCAAGCCGCTAAGGTAGCTAAAGTAGTGATGAATCCCGTTAG
                     TAATATGGGTCCTATAGAAAGTCCATCTATTCCTAATCTCCAATGGAAATCAAAAAAA
                     ATGATCCATTTAAAGTCCTCGACTAGTTGGATTAATGGATCATCCAATTGAAAGTGAT
                     AACAGAATGCATAAGTCGTTAGAAGGAGTTCTAAAATACATATACATATAGTATACCA
                     CCTAATGACTCTATTCCCCCTATGGGGAAGAAATAAAATTACGGAGCCTGCGAATATT
                     GGCAAAATTACAATTATTGTTAACCAAGGAAAAAAATTCGTGGTAAAGACAAGATACG
                     CTTGGACCAGAAAAACCCGTGCTCAAAATAACATATATTTTTCGAGCACGGTCGATAA
                     AAAAAATCAAATGGATTCAAGTAGAGTTTTCTGGAATATATCAATAAGCTAGACCCAT
                     ACTACGAGTTGTTTCATTCCATAAAGAAACCCGAACGCTCAAGAAATCGGTTGGACAG
                     GCGGATTCACATCTCTTACAACCAACACAATCTTCTGTTCTTGGAGCAGAAGCAATTT
                     GTTTAGCTTTACATCCGTCCCAAGGTATCATTTCTAATACGTCGGTGGGGCAGGCTCG
                     GACACATTGAGTGCACCCTATACATGTATCATAAATCTTTACTGAATGTGACATTTGA
                     TCTATATATTTTTGAATGTCATAAAGTTTCGATATAGTAAACTTATAAATGAAGGGTA
                     TATTTAGATACTAGATGAATCAATGAGTTATCAGAAAAATATTAAGCTACTTCTGCAG
                     TGGCTCATAAGAGAGGGCTAAAATACTTTGATTTCTTATGCTTGTGTAAACCTGATTA
                     AACCTCACGTAGCAGACATGCAGATTTTAATTTATTTATCTTTATGAATAGAATTATG
                     AATATAATCTTTGTATTTATATGATTAATACTATTTATTCAACAAATTAGATTGATTG
                     ATACGAGTTGATTTTCTGTTACGATAAATTGATGAAACAATAGCTAGTCCAATAGCGG
                     CTTCCGCGGCTGCAATAGCTATAACAAAAATAGAGAAAATTGCTCCTTTTAATTGACG
                     ACTATCAAAAAAATCAGAAAATGTTACAAAATTTATATTAACTGCATTCAAAATAAGT
                     TCAAGACACATAAGGGCCCTAACCATATTTCGACTCGTAATCAATCCATAAAGACCAA
                     CAGAAAATAAATAGGCACTCAAAACAAGTACATGTTCGAGCATCATTAAAAAACTCCT
                     TATCAATCTCGATTCATTTCAATATGAACAAAAATTAAACTAATTTCCTTTAATAGAA
                     TATAACAAATACAGAATAAAAAAATATATTGGTAATAGATCGAACTAAAAGAATTCTC
                     TTTGATATATTAATTCAAAAAAAAAAAGAAGGGAAATTAATGTGATAACCCCCAACAA
                     AGTTTGATTTGGATTCCGAATTCGAAAGATTTATTATTGACGAGCTACAGCAATCGCA
                     CCTATTAACGCAACTAAAAGAATTATTGAAATGAGTTCAAATGGAAGAAAGAAATCTG
                     TTGATAAATGAATCCCAATTTGTTGACTATTACTTAGCAAATCTTGCTCTACAATCTG
                     GTTTGATTTTGTAGTCCAAATAATACCGTACCATGACGTATCTGGAATAGTAGTAATT
                     AGTGAAACAAAAATACTTGTACAAACAATCGACGTAACTCCGTTCCCAACGGTCCAAA
                     GATGAAAATCTTTGTAATATTCGGAACCATTCATGAACATCACAGCAAAAACGATTAA
                     AACATTTATGGCTCCTACGTAAATAAGAAGTTGCGCAGCAGCTACAAAATGGGAGTTT
                     GATAGAATATAGAATAAGGATGTACAAACAAGAACCAATCCCAATGAAAAGGCAGAAT
                     AAATTGGATTGGGGAGTAATACCACTCCCAGACCTCCTAATATAAGACCCGATCCCAG
                     AAAGACTAACAGAAAATCATGTATTGGTCCGGGTAAATCCATTCTATATATATAAATA
                     GATAAATAAATAGAAATCTTTCATAACTTTAATTGACCTGACCAGGAAAAAAGAAGTC
                     ATTTTATCATACTTCTTCATTATTAATATTAATTGAATTGAATTTGAACAGATGTAGA
                     TATGGATTGATCTAGATATAGTTATTGCACCTATTTCGTTCTTTATCCGAAATATTTT
                     TTTTTAACTAAATATATATTTCAAATCAAATCCAAATTTTACCATGATTCTCATCAAC
                     AAACAAAACCAATCAATCAATAGTTTGGAGTTGTAATTATTCACCAAGCAAGAGCCTC
                     ATTCTTTTACATCAAAATGGGGTCTTATTAATTGGGAGTTGCTCTTGAATTAAGTCTT
                     TTTTATTTCAGGCAAATTCAAAATTGTTCGAGTCGTGTAATCGTTAATTATTGACATT
                     GGTAAACGCCCTAAAGCAATTTGATTATAATTCAATTCGTGACGATCATATGTAGAAA
                     GTTCATATTCTTCAGTCATTGATAAACAATTTGTTGGACAATACTCAACGCAATTACC
                     ACAAAATATACAGATTCCGAAATCAATACTGTAATTAAGCAATCGTTTCTTTCTAATA
                     GCCGTTTCCAATTTCCAATCTACAACAGGTAGATCTATAGGACATACACGAACACATA
                     CTTCACAAGCAATGCATTTATCAAATTCAAAGTGGATTCGGCCGCGGAAACGCTCCGA
                     TGTAATCAATTTTTCGTAGGGATATTGAATAGTTACAGGTAAACGACTAGCATGTGAT
                     AAGGTAATCATGAAACCTTGACCGATGTACCTTGCAGCTCGTACTGTTTGTTGACCAT
                     AATTCATGAACTCAGTTACCATAGAGAACATATCGTGAATATCTATAAAAATTTTATA
                     CTTGTTTTGTTTCTTTCTCTTGTTCTTGTTTAAGACAAGTCGTGAAGATAGAATATCG
                     TATTCTTTTACAGTGAAAGAAGTTGGGAAGAAGTTGTTAATAATAGATTGCCGAGAGA
                     TATAGGTAAAAGAAATTTCCACCCAAGATTTAAGAGTTGGTCCATTCTTAGCCTTGGT
                     AAAGTCCATCTTGTTGTGATAGCAATGAATAAGAACAAATAAGTTTTAGCTAATGTAA
                     TAAAGATACCAATTATTGTTCCAAAGACTCTACCCGCTTTATTTATTTCAAAAAAATA
                     AGGAACGGCTATGTACGGAAGAGAAAGATTCCAACCCCCCAAGTAAAGAACCGTTACA
                     AATAATGAAGAAACTAGTAAATTCAGATACGAAGCAACGTAAAATAAACCAAATTTTA
                     TACCTGAATATTCGGTTTGATAACCTGCTACCAATTCTTCTTCTGCTTCTGGTAAATC
                     AAAAGGTAATCTTTCACACTCGGCTAAGGACGAAATTAGAAAAACGATAAACCCTATA
                     GGTTGACGCCACAAATTCCACCCCCAAAAACCATATTTTGACTGCGCTTCAACTATAT
                     CAACTGTACTTGAACTGTTAGATAATTATAGTCGACGATAACATTACTGTTCGCAACG
                     CTATTACAGAACCGTACATGAGATTGTCACCTCATACGGCTCCTCAAAGGTCACAAAT
                     AAATCTAAGACCCGTTTGCTATTTTTTATCTTGATATGTTTTGTAGGATAGAATTAAA
                     ATCTATCACAAGGTCCCCAATTAGACAATGTAATTCTGTCTGCTATATATTATTTTTT
                     ATTATAAAGTGCTTCTGAATTGATCTTATCTTTTAAAAATTTAAAATTTTTTGTTGAG
                     TAATAACTTAACCTTTAAATAAAAAGTTTTTTGTAGAAATCTCAATAAATAGTTCAAC
                     CTAGCATTTTTGATTACGAAAAAAACGATACATTGCATTAGTTCACGAAACATTACAA
                     GAATTCTATCTCTCTAAAAAAGATCTTTTTTGTAGTGCAATTTAATTCTTTCGAGTTT
                     ATTTTTTTGTTCCTATTCTCCTTTCTCATAAAAAGGTACTTTAAGTAAAGGATTACTT
                     CGTTCTTGATAGTTATTTACTTAATCGCTGGATAGGAAAATACTCTGGATCGGAATCG
                     TGGGGAGTACTCCTTCATCATTTCTACCAACATAAAGCCCCAATTAGAATCCCTTTTA
                     TGCTATGCAGTATGAACAGAAATTCCTGTTGAATAACTTACATAATCTCTATTACGAA
                     TCCTTTGTGTACCTTGGTGTTCCTAACTATCCACTTTTTTTGGTCAAAAGGACCCCGC
                     TCATTAGGGTAATACATGTCTGTTAATAGCTATTAAAATCCCTATATAGTTGTTCCTT
                     TTGAACCCGCTTCAAGTCATGATGACTAATCGCTCAATCTTGGGGTAAATAGTATATA
                     ATGCTTTTGTTTACTTTCACTTAACACTTGTACATAGGAAATGAGACTGAATCTTTTT
                     ACTGCAAAGTAAGAAACTGTTTTTTTCACTCATATAACTATCTGGTTTAGTTCATCAA
                     CCCGAATGATGAATAAAAAATAAAAATGTATATTCAACTCATGAAATTTCCTTCCTAG
                     AAAGAAAAGACATAGAGGAATTTTTATGTCTTAACGAATCACACGTAGAGATATTGAT
                     AACACACATAGAGTTAATGGTATTTCATAACTAATTGATTGAGCAGCAGCCCGTAAAC
                     CACCTAAAAAGGAATATTTATTATTTGATCCATAACCTGACATAAGAAGGCCCACGGG
                     AGCAATACTTGAAATGGCAATCCATAAAAAAACACCAATACTTAAATCGGCTAGAACA
                     AGGCGATATCCAAAAGGAATTACTAAAGAACTTAGTAGAATTGATGTGACTGCTATGG
                     ATGGTCCGATACTGAATAAACGAGTATCTCCTCTTGATGGAAGAAGATTCTCTTTGAA
                     AAGTAATTTTGTACCATCTGCTAAAGCTTGAAGAATTCCCAAAGGCCCGGCGTATTCA
                     GGGCCAATACGTTGTTGTATCCCCGCAGATATTTCTCTTTCTAACCAAACAATTACTA
                     GTACACCTATTGTGATTCCTAATACAGGAGTAAAAATAGGGACAAGCATCCATATGAT
                     CTCATATACCTCTTTTAAGGATTCCAATCTAAAAAAAGAATTGATAGCTTGTACTTCT
                     GTTGTATCTATTATCATTTTAACGATCAACTTCTCCCATAATGATATCTATGCTACCT
                     AGTATTGTCATAATATCAGCCAATTTCATTCTTTTAACTAATTGAGGAAGGATTTGCA
                     AATTGATAAAACCCGGTGGTCGGATTTTCCATCTCCAAGGAAAAACACCCTTATCTCC
                     TATCAGAAAAATTCCTAATTCTCCTTTTGGGGCTTCGACTCTCACATAAAGTTCTTGT
                     TTTGACAATTCAAAAGTAGGAGAAGGTTTTTTACTGATAAATCGATAGTCAAAATCAT
                     TCCATTCGGGATCCCATACTTTATCAAAGCGCCGGATTTCTAAATTCTCATAGGGCCC
                     CCCCGGAATTCCTTCTAAAGCCTGTTGAATAATTTTTATTGATTCTGTCATTTCACCG
                     ATTCGTACTAAATAACGAGCTAATGAATCCCCTTCCTTTTGCCATTGAACTCCCCAAT
                     CAAATTCATCGTAAGACTCATAATGATCAACCTTTCGAAGATCCCATTGTATTCCGGA
                     AGCTCGTAGCATTGGTCCCGATAAACCCCAATTTATTGCCTCCTCTCCGCCAATAATT
                     CCTACTCCCTCAACTCGCTCTAAAAAAATAGGATTCCGTGTAATAAGCCTTTGATATT
                     CAGTAACTCTTGTTAAAAAATAATCACAAAAATCCAAACATTTATCTACCCAGCCATA
                     AGGTAAATCAGCAGCGACTCCTCCAATACGAAAATAATTATGCATCATTCGCATACCG
                     GTAGCAGCTTCGAATAGGTCATATATCAATTCTCTTTCTCGAAAAATATAGAAGAAGG
                     GGGTCTGTGCGCCAATATCTGCCATAAAAGGGCCAAGCCATAACAAATGCGAAGCTAT
                     ACGACTTAACTCTAACATAATGACTCTGATATAGCTGGCCCTTTTAGGCACTTGAATA
                     TTGCCTAACTGCTCTGGTGCATTTACAGTTATTGCTTCAGTGAACATAGTAGCTAAAT
                     AATCCCAACGTGTTACATAAGGTAAATATTGTATAATTGTTCGGTTTTCCGCAATTTT
                     TTCCATTCCTCTATGTAAATAACCCAATATCGGTTCACAGTCAATAACATCTTCACCA
                     TCTAGAGTAACAATGAGTCGAAGAACACCGTGCATTGATGGGTGCTGAGGGCCCATAT
                     TGACTATCATAAGGTCATTTCGTGTAACTGGTGCAGTCATAGGTTTTTTCCCGATTCA
                     TTCTTCCATGAATTGCTGAAAGCGAAAAGAGGTTCATCAAAATTTAAGCAAAAATTCA
                     AAATGACTCTTCCAATTAATGATTTTTTGTTTCTCGAATCTCCAACTGTCCGATTAAT
                     TCTTTATAACGTACTCTATTTTTTTTTGACAAATAGGCGAGCAGCCGTTGACGTTTTC
                     CTAGAATTTTACGCAGACCTCTCTGAGATAAATAGTCTTTTTTGTGCAATTCCAAATG
                     TGAAGTAAGTCTCCGTATCCTATTGGTGAAACTCACTACTTGAAATTCAACAGACCCC
                     TTGTTGTCTTCGTTTTCCTCTTTCAAAAAAATTGCACTGAATGGATTTTTTATCATAA
                     AAAAAGCTCCTTCTACCCTTTAATTTATATATAAAATATTTTATTTGATCAGTAATAA
                     TAATATTAGTCATTTTAATGTAGTAATTAGTATACACAAGAATTTTAATTTTAGTTGG
                     ACAGGGATAAAAAAGTAGATGGTACGTTTTTACACTTACAACGTCAAATAATTTAGAC
                     CTAAAATTCGGACTATTCCATATATTCGTTTATTTTATAGATTTTATCCAAACAAATT
                     GATACGTCATTGACTTAGTATTAAATAAAAAAGATCTAATATTAGACTGGGACGTAAG
                     ACAGGGCATATGTGCATCTGTTTGCTTTTCTATATGGTACAGAATATATAGTAAAAAT
                     GTACCATCAACCAATTTTTAATTGTGGATATATTCTTAACAAACTAAAACAGCTTCCA
                     TTATTGGTATTAAACCAATATCTATTCATACAAGCTAAGTCTTCTAATCGATAATTAG
                     GCCAAAGAAATAACTTTAATTTAATTAATTCGTTTTTATCTCTATCAAGATGCTTTTT
                     TTGATCCAAAAAAGGATTCCTGTTTTTTATGTTCTTTTTGTTACAAAATACTCGATTT
                     TTATCCACACTATTTATATTCTTTGAGTTGAAAGAAATTAGAATTCTCAATTCTCTAC
                     GACGTCTAGATGATAAAATCTTTTCAGGAACGATAAAATCATAATGTTTTTTGTCTCT
                     CTTTCGAATTATTATTTGATATCTTGGGAGAAATTCATCCAATTTATTTTTATTGATA
                     TATCTTTGTTCTCGATATCTTTGAGGAGTTTGGTACTTACTTTTATGAACCAACGATA
                     TACCTACGGTTTGATATATAATAAAGTATCCGTCGTTTTTTACAGACAAACGAATGGG
                     ATCGATAAAAAATATCCCCTTTTTATTCAATTCTATAGGAGTCAATTTTTTTCGAATC
                     ACCATTATATCCAGATTTATTTCTTTCCTTTGAATAGACGATATAGTAGTATCTCTTG
                     GATTTATCAGTCCAAGCAAGTAACAATATATCTTGATATTATTGATCATTCTTTCAGT
                     TAAATTCGGAATTAAACCATCGTCTATTATCCATTGAAAAAGCAAATAGTGTTTCCGT
                     AAGAAAATCATTTCTGGTCTCATCTTATTCCGGATCTTATATTGTTTTTTCATTTTAT
                     CTTGGTTTTGTGAATATGATCCAAGGCCTCTTCGGCCCGCGGGTTCTTTTTCTTCTTG
                     ATTTCGATTCATTAATTCAGAATATCTTTTTTCATTCGATGGTCTAAAAAAATGGAAT
                     TTTTTCTTTTCATTGATGTTTTTCTTTTTATTTAAATTTAAAAGAAGTAATTTGCTTG
                     GTATAATCCATGGTTTTATTTTGTATACATTAGAAAGTGGCACAAATTCTGGGAAGAA
                     CGGAAGTTTCAGATTTATCGATATTGGGTTTAGGATTTCTTCATTCATTTCCATCCAA
                     TCAAAAAAGAATTTCTTGTCATTGATTGGATTTATTTCTAAATCTTGATGAATCATCA
                     GATAAAAAATATTGTTTTTATCCATTTTCTCAATTTTTTGGTAATTCTTACTTCCAAG
                     CTTAGTATTTATATTACTGCTATAATCCATTTTGGTCCAGGCCTCAATATCTATTTTT
                     TGTCTTAGAAAAAAATTTAGAATTGTCCAATCAAAATATTTTCTATCTGGATTTTTTT
                     GCATATACACAATATCGCCCTTTTCTAGATAATGATTGATAGGAATTTCCTCCAGGCT
                     TTCAAATAAATTTTGTTTATAATTGTTGTAATTAAAAGTAATTTTTTGGTTGTTATTT
                     AATTCTGATGGTGATCCATAAATAATATATGAGGACTTCTTAATTACAGAATTAATAG
                     ATTTATATGATAAAAGATTATATATATAGTATTTTGGAAAATTATCTTTTTGGTTTGG
                     TAATGGATATACTTTAAAATCCTTTTGTTTTTTGTGATAAAGTAATCGATCTTTTTCA
                     TACGAATTCCATTTTGTTAAATCTTTATTTTGGGTAATACCACCTTCATTTATTGTAG
                     TTCGCCATTTTTGTGGTATTAATTCAAACCATCTAATCTGAGATAAATTGTATTGATA
                     ATGACCTCTTAACCAGTTTTTCCATTGATTCGTTTCAGAACTTGAAAGTTTTGTATGT
                     CTTAATTCGGAATGAAATATTCCCTGTGTTACAAAATAATTTTTTATTGCAGTCTTAA
                     GAAAAACGGGAGTTCCATGATAATGATACTCAAAAATAGATCTTAACTTATACAAATT
                     AATAACTTGGGTTTGTGATAATTTGTAAAATACATATGCTTGTGATAAAGAGGATAAG
                     TCAAAAAAAAGATGTGAATTCCTCTTACTATTCTTAATATTGTAAAGTTCACTTTTTA
                     GAGTCGAAATAAAGTTAATTTGTTTTTTGTTTTTTATTTCTTGGTTTGTTTTATTATT
                     GTAAATGTATTTATCAAAACAAAAATTTCTTGATTCAAGAACTAGTTGTGTAGGAATT
                     CTGGCAATATGAATGATACATATAAAGATATCGATATATATTCTTTTAATTAAAATTT
                     TTATAAACAAATCTAATTTATAGATTAATCGATTGCTTCTTTTTTTTATTTTTAATAT
                     TTTCCAAAAAATTTTTGGTGATTTTTCTTTTCCATTATAACTTGTTTTGTTAGGACTA
                     CTTCTTTTCTTGGCGTTGCTGTTTTTTTCTTTTTTAAGACTCTTTGTTTTCTTTCTGA
                     TTGTCCTTGTTATATCAGTCAGATTTTTAATTTTTTTTTCTCTCAGTGAATAATTTGT
                     ATTATCTGTAAATTTAATTTTTCTAAACGAGTCATGAATTATCTGATTCCTAATTCTA
                     GAATCTTTTTTTTTGTTAGTTTCGCCGGATTCATACACCTTTCTCAATATAAAAAATC
                     GAGTTGGATGTACTTTTAAGAGTTCTTTTTTTATTTTTTTTATAAACTGAAATAAAAC
                     GTTTTTTATAACCACCCTTTTTGGTTCTTTTGAATCTTGTAGAAAATTTTTTGTTCTT
                     TCTTTTAAAACGCTTAGAACTCGAAAATGATTATTTTTCGTTTTTCGAATTTTTTTTT
                     TAAGTTCTTTAAAAATAGGCTTAAAAAAGGAAGGTTTGGGGGGGACAGAACCAAAGGG
                     AAGGGTTGTTTGCGTTCCCCAAGCCGTTAAAAAAGAAAACTTTTGTTGTTCTTTCTTT
                     AGATCTTTATAAGAAGAAAAAGAGGGCCTCAATTTGGATCTGTGCCAAGGTTTCAAAT
                     AAAAAGGAAATACTATTTTTATCTGAATACCATCTTTAAACCAATTTCTGGGAAGTTC
                     GAATTCTGATACTTGAACACCGTTATAGGTACATATAATATGCTTTTCTCTATTCCAT
                     TCATCGAAGTCCTCAGCCCACTCAGGGGGTTGAGATAATAAAATACGTCCAATATTTT
                     TAACTATTATCAATGAAGGTAATAAAATATATTTTCTAAAAATAGATTGAATTATTAA
                     AATTAAACTTCTTGTTGCTTGTGGATATGGAACAAAATCCCAGGCTTCTGCGATTTTT
                     ATCCACGTTTTTTCCTTTATTTTGTTCTCTTCTTCTTCCTTTTGTCTTTTTTTTTGTT
                     CCTCTGTATAATCTTTAAATTCTGCTCCTTTACCCATCCAATTTCTAAAAAAAAATTT
                     CATCTGTTCAGGGATATTAAAATAAAAAAGGGGGGATTTTTTTATTCTGTCCAAAAAA
                     AGGGGGGAATGCGCATTTGCTTGAAACAATTTCGAAATAAAAGTTTTACGCCTTTGAA
                     CACGCATAGAACCTTTGATGAATTCTCGACGAAAATCTGATTCTTCCGAATAGTCTCT
                     AATAGACACCCAGTTTTTGACACTTGCTTTGCGACTACGTTTAGTAGGCCTATAAATT
                     ATTACACGATCCCTTTTTCTTGAACGTATATTATAATCCAATGGTAGGCCTTCATGAG
                     CTGCGCCCGACAGGAATTCCAATTCGGTAATAAGTTTGTATGACCATCTAGGGACTTT
                     TTTACTGATTTCTTTTATTACAAATTTTTGTTTTGTTTTTTGACCATTTTTTTGACCA
                     TTAGGGCTAGTTAGAATTGTATTCAATAAAAATTTGTAAAATTTGGCTCTTTTTTCTG
                     AACCAATCCTTCCTTGTTCTTTTTCTGAAAATAAAGAGAGGCCCTTCCAATTTAAACT
                     CGATCCCGATTCTCTATCAAATTTACTGATTAAAGTAAATAAATGACGATTTTCCGTT
                     GAAAAAGTTTTTTTATCAAATCGGTCTATTTTCTGTTCAACCTCTTGGTAATCAGTAT
                     CAGGAAGAAGGAGACTATGAATCTTATTAATTTCCATTGTCTCTATGAAATTTTCTAA
                     CGAAATTTTATTTATGATTGTTCCCCGATATAACCCATTCAAAATGGGATCATACATT
                     TTAGGCAAGTAATATTTTCTAGTCTTATCATTACACAATCTAGTACTTTTTTCGAGTA
                     TATCTAGAGAAAAAAATCCCGTATCTAGAGCCTCAATTCTATTTAAAAACTCGTTGTT
                     TAAGTTGTTATTTTTGTGTTGGTTAGTATAAACCCAATGATTGTACAGTTCATCCGAA
                     GAGAGTTTTTCTAGTGTGGGCAGGGACATCCTTCTTTGTATCATTTCTCCAAAAGTTG
                     ACAAGCTAGGCGGATACGTAAAAGAGATTCTTTCTTTTCCATCACTTCGGCATGTATA
                     AAAAAAATATTGTGACATTTCTTTTCTTGCAGTCCTTTCAAATCTATTATTTTTTATG
                     TATCGTAATGGGCGATTCCATCGTTTATAATCGAAAAGAAAGGTCAGAAGAGGTTTTT
                     CAAACCAGAAGAGGCCTTTATAAACTGGGCTATTGTTATAGCGTGTCTCTGTAAAGTG
                     GAATTCATCCTTTGTTTTTTCCTTTCCATTCACTCGGATCTCTTCCGTTTCATCGATT
                     TTGTCCGGATCCTCCTTTTCTTCCGAAAAAAGGGAAGGAGAAGGATCTTCTTCGGTGG
                     ATCCCTCTTGTTCCTGTTTAGTCCCCTTCGTTTCGGAAGCTGTTTCTATTTCTACATC
                     TGTTTCTTCCTCACTTTCCCACCCTTCTTCCGTTTGTGGGTTCAGTTTCTTAGTAAAA
                     ATGGGTGACGGTATTCTGCCTAAATAGTAGACACAGGTAATAAATAAGAGAATACTAA
                     ATATTCGAGCCATATAATTTCTCAATTCTGACTTATTAGATCGAATAAGTACATTCGA
                     TCTAATAGAATTATTTTGCCGTATCCAGACTAATACCAATCCAACCCATTTCATGAAT
                     AAAATGTGACCAATTAACCAACCAACAAAACTGCTTGTTACAAATAACATCTTGTTGT
                     TGCATCGAAACATATAAATGTTGACTAATCTGGCTAGCATTGAACTTGGTAAAATGAA
                     ATGGTTGAATAATTGAAAAATGAGATTATTCAGGAATACGCATTGAATGCTGAGATTA
                     CGCATTGAGTTTCTGGTAGTAGATCCATAATCAAAAAAGTTTTTGTGATTATTCCAGA
                     AGAAATGAAACAAAAGATACGGTAGAGCTAGTACAGTTATTGTATGAGGTCTACCCAA
                     TGCTAGATGCAGAGGCGCATAATAGATCGATATGAACATCATGAGCTGTCCCGTAATA
                     AAACCTGTTGTTGCTGATACCTTCTTCTCGGTTCCTTCTTCTCCTTCTTCCATAACCT
                     GAGCTCGGAGAAGGAAGAGATAAGAGGGCCCTATGGAGAATGTGGTCAGAAATCCATA
                     ATAGAGTCCGACCACAACGACCGAATTGATTATCTTCATGCATAAGGATACTAGATTA
                     CCTACTAGAAAAGATTTAAAAATCATCACAAACCTCCTTTTTTCTTTTCTATTGCAAT
                     TTCTGGATTATTATATGATGATTTTTGAACTTTCCATATATAGAAAAGAAATAGAAAG
                     AGATAGACTAGAAACGACATCTGTTATGTCAATGACACCAAAGGGATATTAAATGAAT
                     GGAATTGGGATATGGATGGAATATAATGAAATAGAGCCACTTTGGGGTTCCCTATGAA
                     ATGAGGCATGGAAAGGGGCCACTACGAAGAAGTTCCGGGAGTTACGAAGGAAGCTTCG
                     AGCTCATATTGGTCATGGGTTGAGAACGGGAATTGAACTCTATGAGATCTAATCTCTC
                     GTTATTCCTCAGTAGCTCAGTGGTAGAGCGGTCGGCTGTTAACTGACTGGTCGTAGGT
                     TCGAATCCTACCTGGGGAGATTTGATTCATTCTGAATTAAAGAATTCAGAATAAAAGA
                     AAAGGGCTCGCTTTGACCGTTAAGAGTAGGTAATCCCTTCCCCGTCTTTGTTTCTATT
                     GCATTCTATCTCATCGTATCACATCCTGTTCTGCGAGATTTTAAAATCACCGTCAATA
                     CAATACCTCGGCGTAGGTCCGGGATAATCCTTTGTTCCATAGTCCTGGGGCTATTTAC
                     AACTATCCAATTAAGAATTCTCAGATGGACTAGTACTAGCAGTGCATCAAAGATGCAG
                     TCATCGATTCTCCCGAGAGTCCACAATTGCCGTGAGCAAACATATTAATGACGAGGAA
                     CGCTTTTTTGTTAGGCTACTAATACTTGTACTTGCTCTACTATTCTGCCCCAGCCAGG
                     TTGAGGAAGAGTTACGGGACGTAAAACAAAAAATACGCTGATGGGGGTCGAGCATACT
                     ATGTGTAATGAAAAGGTTTACGATAAATAAAAAAATAAATAAAAAAAAAAGGCCATTC
                     CATTTCGACAAAAGACCCACACCCAAGTTCCATTATCCCGATCATGATTTTCCTACCC
                     CCAGAGGGAAAGGCACTTCCCTTTTGGGCCGGTTGTGGGCGAGGAGGGATTCGAACCC
                     CCGACACCGTGGTTCGTAGCCACGTGCTCTAATCCTCTGAGCTACAGGCCCCACCCCG
                     TCTCCACTGGATCTGTTCCCGGGAGTACCAGGAACCTTTCCTCTCCCCAGCCATTTCG
                     GGTTAAGAAGATGTGAAAGCGCCGTTCTCTCTATAAGAACGGAACGGTGCGTTCCGAG
                     GTGTGAAGTGGGAGAGGAGGGATGTCATAATTGGGGTTTTGAATAAGACGACCTTTTT
                     GATTTCTCATTTATTTCTTTTTCATATTGAAAAAGAAATAAGAATGGGAGGTGTTAAG
                     CTTTTTATCATCCTGGCGTCGAGCTATTTTTCCGCAGGACCTCCCCTACAGTATCGTC
                     ACCGCAGTAGAGTTTAACCACCAAGTTCGGGATGGATTGGTGTGGTTCCTCTACGCCT
                     AGGACACCAGAATATCGAACCATGAACGAAGAAAGGCATGAGAGAAAAGCATATTGGC
                     TAGTGATTGTGAGGCCCCAATTCTTGATTGGAGGGGACACCAAAGGCCTCTGCCCTTC
                     CATCCCTTGGTTTGGATAGGTAGAGAGGGCAGAGCTTTTGGTTTTTTCATGTTGTCAA
                     AGAGTTGAACAATGAAAATAGACGGCTAGTGCCTGACCCGAATTGATCGGGTCATGTA
                     GGAACAAGGTTCAAGTCTACCGGTCTGTTAGGATGCCTCAGCTGCATACATCACTGCA
                     CTTCCACTTGACACCTATCGTAATGATAAACGGCTCGTCTCGCCGTGACCTTCTCTTG
                     AATTCTCAAAACTTCTGTCGCTCCATCCCCGCAGGGGCAGAGAACCCGTCGCTGTCTT
                     GGCTGTGCTACCGGAGGCTCCGGGGAAGTCGGAATAGGAGAGCACTCATCTTGGGGTG
                     GGCTTACTACTTAGATGCTTTCAGCAGTTATCCGCTCCGCACTTGGCTACCCAGCGTT
                     TACCGTGGGCACGATAACTGGTACACCAGAGGTGCGTCCTTCCCGGTCCTCTCGTACT
                     AGGGAAAGGTCCTCTCAATGCTCTAACGCCCACACCGGATATGGACCGAACTGTCTCA
                     CGACGTTCTGAACCCAGCTCACGTACCGCTTTAATGGGCGAACAGCCCAACCCTTGGA
                     ACATACTACAGCCCCAGGTGGCGAAGAGCCGACATCGAGGTGCCAAACCTTCCCGTCG
                     ATGTGAGCTCTTGGGGAAGATCAGCCTGTTATCCCTAGAGTAACTTTTATCCGTTGAG
                     CGACGGCCCTTCCACTCGGCACCGTCGGATCACTAAGGCCGACTTTCGTCCCTGCTCG
                     ACGGGTGGGTCTTGCAGTCAAGCTCCCTTCTGCCTTTGCACTCGAGGGCCAATCTCCG
                     TCCGGCCCGAGGAAACCTTTGCACGCCTCCGTTACCTTTTGGGAGGCCTACGCCCCAT
                     AGAAACTGTCTACCTGAGACTGTCCCTTGGCCCGTAGGTCCTGACACAAGGTTAGAAT
                     TCTAGCTCTTCCAGAGTGGTATCTCACTGATGGCTCGGGCCCCCCCGGAAGGAGGCCT
                     TCTTCGCCTTCCACCTAAGCTGCGCAGGAAAGGCCCAAAGCCAATCCCAGGGAACAGT
                     GAAGCTTCATAGGGTCTTTCTGTCCAGGTGCAGGTAGTCCGCATCTTCACAGACATGT
                     CTATTTCACCGAGCCTCTCTCCGAGACAGTGCCCAGATCGTTACGCCTTTCGTGCGGG
                     TCGGAACTTACCCGACAAGGAATTTCGCTACCTTAGGACCGTTATAGTTACGGCCGCC
                     GTTCACCGGGGCTTCGGTCGCCGGCTCCCCTGTCATCAGGTCACCAACTTCCTTGACC
                     TTCCGGCACTGGGCAGGCGTCAGCCCCCATACATGGTCTTACGACTTTGCGGAGACCT
                     GTGTTTTTGGTAAACAGTCGCCCGGGCCTGGTCACTGCGACCCCCTTTGTGAGGAGGC
                     ACCCCTTCTCCCGAAGTTACGGGGCTATTTTGCCGAGTTCCTTAGAGAGAGTTGTCTC
                     GCGCCCCTAGGTATTCTCTACCTACCTACCTGTGTCGGTTTCGGGTACAGGTACCCTT
                     TTGTTGAAGGTCGTTCGAGCTTTTCCTGGGAGTATGGCATGGGTTACTTCAGCGCCGT
                     AGCGCCTGGTACTCGAACATTGGCTCGAGGCATTTTCTCTACCCCTTCTTACCCTGCA
                     AAGCAGGGTCACCTTACGTCCTTGAACCGATAACCATCTTTCGGCTAACCTAGCCTCC
                     TCCGTCCCTCGGGACCAACAAGGGGTAGTACAGGAATATTCACCTGTTGTCCATCGAC
                     TACGCCTTTCGGCCTGATCTTAGGCCCTGACTCACCCTCCGTGGACGAACCTTGCGGA
                     GGAACCCTTAGGTTTTCGGGGCATTGGATTCTCACCAATGTTTGCGTTACTCAAGCCG
                     ACATTCTCGCTTCCGCTTCGTCCACTACCGCTCGCGCGGGTGCTTCCCTCTAAGGCGG
                     AACGCTCCCCTACCGATGTATTTTTACATCCCACAGCTTCGGCAGATCGCTTAGCCCC
                     GTTCATCTTCGGCGCAAGAGCGCTCGATCAGTGAGCTATTACGCACTCTTTCAAGGGT
                     GGCTGCTTCTAGGCAAACCTCCTGGCTGTCTCTGCACCCCTACCTCCTTTATCACTGA
                     GCGGTCATTTAGGGGCCTTAGCTGGTGATCCGGGCTGTTTCCCTCTCGACGATGAAGC
                     TTATCCCCCATCGTCTCACTGGCCGACCTTGACCCCTGTTATTTTATTTTGAGGTCAT
                     ATCTAGTATTCAGAGTTTGCCTCGATTTGGTACCGCTCTCGCGGCCCGCACCGAAACA
                     GTGCTTTACCCCTAGATGTCCAGTCAACTGCTGCGCCTCAACGCATTTCGGGGAGAAC
                     CAGCTAGCTCTGGGTTCGAGTGGCATTTCACCCCTAACCACAACTCATCCGCTGATTC
                     TTCAACATCAGTCGGTTCGGACCTCCACTTAGTTTCACCCAAGCTTCATCCTGGTCAT
                     GGATAGATCACCCAGGTTCGGGTCCATAAGCAGTGACAATTGCCCTATGAAGACTCGC
                     TTTCGCTACGGCTCCGGTGGGTTCCCTTAACCAAGCCACTGCCTATGAGTCGCCGGCT
                     CATTCTTCAACAGGCACGCGGTCAGAGCCCCGGGCTCCTCCCACTGCTTGGGAGCTTA
                     CGGTTTCATGTTCTATTTCACTCCCCGATGGGGGTTCTTTTCACCCTTCCCTCACGGT
                     ACTACTTCGCTATCGGTCACCCAGGAGTATTTAGCCTTGCAAGGTGGTCCTTGCTGAT
                     TCACACGGGATTCCACGTGCCCCATGCTACTCGGGTCAGAGCATAAGCTAGTGATGCT
                     TTCGGCTACTGGACTCTCGCCATCTAGGGTGCAGTACTCCACCGCTTCGCCTAGCAGC
                     ACGACGCTTGTATTGCTCTCCCACAACCCCGTTTTCACGGTTTAGGCTGCTCCCATTT
                     CGCTCGCCGCTACTACGGGAATCGCTTTTGCTTTCTTTTCCTCTGGCTACTAAGATGT
                     TTCAGTTCGCCAGGTTGTCTCTTGCCTGCCCATGGATTCAGCAGCAGTTTTAAAGGTT
                     GACCTATTCGGGAATCTCCGGATCTATGCTTATTTTCAACTCCCCGAAGCATTTCGTC
                     GCTTACTACGCCCTTCCTCGTCTCTGGGTGCCTAGGTATCCACCGTAAGCCTTTCCTC
                     GTTTGAACCTCGCCCTTAACTTTAAGAACTTTAAGGCTATGCCATCCTAAGGTGCTGC
                     TAAATGGATGGATCTTATCAACGTCCATGAATGATAAATCATAGATCGAACCGCCGAA
                     TCGGAAAAATTGGGTACTATCATATAGCTTTGTATCGGCTAAGTTCACGAGTTGGAGA
                     TAAGCGGACTCGAACCGCTGACATCCGCCGCAGGGTAAACCACCGCCTCTCAGGTCCC
                     CCGACTGATTCTACCATAGAGGCCAACGATAGACAATAACTCCCCCCCGAACACAGCT
                     TACAACTTTCATCGTACTGTGCTCTCCAAAGAGCAACTCTTCTCAAAATCTCACTCAA
                     AAGGTGCTGAGTTGGAATCCCATTCTAACTAAGGATTCTTGTGGTTCCGGAGGATCCA
                     GCTACAGGAGAACCGGGAACGGAGAGCTTCCCCCCCCCTTTCCGACGACTCTTTGGTC
                     TTAAGAACGCAAGTTTTAAGAACGAGTGATTGCCCTTCTCCGACCCTTACTGCCCAAC
                     CTGAGAGCGAACAGCTAATGCGTTCCACTTATTGATTATTGAACAGGGTTCTATGGTC
                     GGTCCGTGACCCCTGGATGCCGAAGGCGTCCTTGGGGTGATCTCGTAGTTCCTACGGG
                     GTGGAGATGATGGGGTCGGTCCATGGATTTTCCTTCCTTTTTCCGCATTTCGCTCAAA
                     GGGTTGAAGGGAGATAGTGCATCAAGCTGTTCGCAAGGCCAACTTGATCCTCTTCCCC
                     AGAGATCCCAGATGAGGGAACCCTAGGAGAGCCGCCGACTCCAACTAGCGTCCATGTA
                     CGATCCATACTGGATCTGACCAACTGCCCATCCTACCTCCTCTACGTTCTTGACAGCC
                     CATCTTTGTCTCAGTAGAGTCTTTCAGTGGCATGTTTCGGTCCTCTTCCCCATTACTT
                     AGAAAAAGTGAGCCACCGGTTCAGGTACAAGATACTATCATTACCGCCTGGACAATTA
                     GACATCCAACCCGTAATCGCAACGACCCAATTGCAAGAGCGGAGCTCTACCAACTGAG
                     CTATATCCCCCCGAGCCAAGTGGAGCATGCATGAAGGAGTCAGATGCTTCTTCTATTC
                     TTTTCCCTGGCGCAGCTGGGCCATCCTGGACTTGAACCAGAGACCTCGCCCGTGAAGT
                     AAATCATCGCACCTACGGTCCAACCAATTGGGAGAGAATCAATAGATTCCTTTTCGGG
                     AGCGATTCATCCTTCCCGAACGCAGCATACAACTCTCCGTTGTACTGCGCTCTCCAAG
                     TGTGCTTGTTCCCCCCTTCTTCCTTACCATGGCAAGTCTTTGTGAAAGAACTCCGATG
                     AGAAGAAAAAAGAAGGCGTTAAGAGGCCCTCCTGGCCCAACCCTAGACACTCTAAGAT
                     CCTTTTTCAAACCTGCTCCCATTTCGAGTCAAGAGATAGATAAATAGACACATCCCAT
                     TGCACCGATCGGGGGCGTTCGTAGTGACTGAGGGGGTCGAAGACCAAGAAGTGAGTTA
                     TTTATACCAAGCATTCTTCTTACGGCTAGATCCAATCTCCTGGTCCCTGCGGAAAGGA
                     AAAAGAATTTCACGCTTTTCCTTTCGGTAAGGGAGGATTAGGGAAATCCTATTGATTG
                     CAGCTTTCTCCAGACCTCCGGGAAAAGCATGAAAAAAAAAAACGGCTCGAATGGTACG
                     ATCCCTCCGTCACCCCAGAATGAAAGGGGTGATCTCGTAGTTCTTGGTCTGTGAAGAT
                     GCGTTGTTAGGTGCTCCATTTTTTTCCCATTGAGGCCGAACCTAAACCTGTGCTCGAG
                     AGATAGCTGTCCATACACTGATAAGGGATGTATGGATTCTCGAGAAGAGAGGAGCCAT
                     GGTGGTCCCCCCCGGACCGCCCGGATCCCACGAGTGAATCGAAAGTTGGATCTACATT
                     GGATCTCACCTGAATCGCCCCATCTATCCTCCTGAGGAGAAGTTTGGTTTCAAACCCC
                     GGTTCGAACAGGAGGAGTACGCCATGCTAATGTGCCTTGGATGATCCACATCTCAGGG
                     TCAGGCGCCGATGAGCACATTGAACTATCCATGTGGCTGAGAGCCCTCACAGCCCAGG
                     CACAACGACGCAATTATCAGGGGCGCGCTCTACCACTGAGCTAATAGCCCGTCGTGCG
                     AGCCTCCCGCTGGGGGCCCGCTATGCCAAAAGCGAGAGAAACCCCATCCCTCTCTTTC
                     CTTTTTTCGCCCCCATATCGCCACACGGGGGGACATGGGGACGTAAAAAAGGGGATCC
                     TATCAACTTGTTCCGACCTGGGATAATAAGCTCATGAGCTTGGTCTTACTTCACCGTC
                     GAGAAACGAAAGAAGACTTCCATCTCCAAGTTTCACTCAGACGTAGCTCCCTTCTTTT
                     TGGGTGTGAAGCAGTGTCAAACCAAAATACCCAACAAACATTAGCTCTCCCTGAAAAG
                     GAGGTGATCCAGCCGCACCTTCCAGTACGGCTACCTTGTTACGACTTCACTCCAGTCA
                     CTAGCCCTGCCTTCGGCATCCCCCTCCTTGCGGTTAAGGTAACGACTTCGGGCATGGC
                     CAGCTCCCATAGTGTGACGGGCGGTGTGTACAAGGCCCGGGAACGAATTCACCGCCGT
                     ATGGCTGACCGGCGATTACTAGCGATTCCGGCTTCATGCAGGCGAGTTGCAGCCTGCA
                     ATCCGAACTGAGGACGGGTTTTTGGAGTTAGCTCACCCTCGCGGGATCGCGACCCTTT
                     GTCCCGGCCATTGTAGCACGTGTGTCGCCCAGGGCATAAGGGGCATGATGACTTGACG
                     TCATCCTCACCTTCCTCCGGCTTATCACCGGCAGTCTGTTCAGGGTTCCAAACTAAAT
                     GATGGCAACTAAACACGAGGGTTGCGCTCGTTGCGGGACTTAACCCAACACCTTACGG
                     CACGAGCTGACGACAGCCATGCACCACCTGTGTCCGCGTTCCCGAAGGCACCCCTCTC
                     TTTCAAGAGGATTCGCGGCATGTCAAGCCCTGGTAAGGTTCTTCGCTTTGCATCGAAT
                     TAAACCACATGCTCCACCGCTTGTGCGGGCCCCCGTCAATTCCTTTGAGTTTCATTCT
                     TGCGAACGTACTCCCCAGGCGGGATACTTAACGCGTTAGCTACAGCACTGCACGGGTC
                     GATACGCACAGCGCCTAGTATCCATCGTTTACGGCTAGGACTACTGGGGTATCTAATC
                     CCATTCGCTCCCCTAGCTTTCGTCTCTCAGTGTCAGTGTCGGCCCAGCAGAGTGCTTT
                     CGCCGTTGGTGTTCTTTCCGATCTCTACGCATTTCACCGCTCCACCGGAAATTCCCTC
                     TGCCCCTACCGTACTCCAGCTTGGTAGTTTCCACCGCCTGTCCAGGGTTGAGCCCTGG
                     GATTTGACGGCGGACTTAAAAAGCCACCTACAGACGCTTTACGCCCAATCATTCCGGA
                     TAACGCTTGCATCCTCTGTATTACCGCGGCTGCTGGCACAGAGTTAGCCGATGCTTAT
                     TCCCCAGATACCGTCATTGCTTCTTCTCCGGGAAAAGAAGTTCACGACCCGTGGGCCT
                     TCTACCTCCACGCGGCATTGCTCCGTCAGGCTTTCGCCCATTGCGGAAAATTCCCCAC
                     TGCTGCCTCCCGTAGGAGTCTGGGCCGTGTCTCAGTCCCAGTGTGGCTGATCATCCTC
                     TCGGACCAGCTACTGATCATCGCCTTGGTAAGCTATTGCCTCACCAACTAGCTAATCA
                     GACGCGAGCCCCTCCTCGGGCGGATTCCTCCTTTTGCTCCTCAGCCTACGGGGTATTA
                     GCAGCCGTTTCCAGCTGTTGTTCCCCTCCCAAGGGCAGGTTCTTACGCGTTACTCACC
                     CGTCCGCCACTGGAAACACCACTTCCCGTCCGACTTGCATGTGTTAAGCATGCCGCCA
                     GCGTTCATCCTGAGCCAGGATCGAACTCTCCATGAGATTCATAGTTGCATTACTTATA
                     GCTTCCTTGTTCGTAGACAAAGCGGATTCGGAATTGTCTTTCATTCCAAGGCCTAACT
                     TGTATCCATGCGCTTCATATTCGCCCGGAGTTCGCTCCCAGAAATATAGCCATCCCTG
                     CCCCCTCACGTCAATCCCACAAGCCTCTTATCCATTCTCGTTCAATCACGGCCAAAAC
                     CCAAACGCTCACATTGGGTTTGATGAACGTAGAATATGGAGAATATTCCTCCATATTC
                     CCTTTGTTTGTCTATCAACCATTCAGCCGCTTCTTTATAGAAAGAACTGTTATTTCCA
                     TGCCGCCTCACCTCTTTTATTTTTTCTAACCAAAGGCTTTCATCTTCTTTCCGCAGGA
                     GGACTTCCGCTACTTGCTCCCAGTATTTGTTTTCTATGAAGACTGGTATTGTGTAGAG
                     GCAGAGAATTTTTTCACGAATTGGGGTCTTGCTGCTATGTGCCTTCGACAGTTCCAAT
                     CCCAGGGCCGGTTTAAGAACCGTATATATTTTAGACTGTCTGTATTTTGTCTCTTTTT
                     TTATGAAATTTTCATCTTCTTTTCTCTTCAGTTTCTCCTTCCTTATTGCTTCCATTTT
                     CTTCTCAAAATCTAATATCCTATTACTTGATTTTTTTAGTTCTGATCGGAGTTCAGAA
                     GATCTACTTGGTAGTAGTAGTACCGGTTCAGATCTACTTGGTAGTAGTGGTTTATAAC
                     TACTACTACTGCTTGGTAAGGCAGCTTTTTTACAACAACTCTTGGAGGGTCCTACTTC
                     TTTGGATAAGGGAGAACCAGGTCTTACCCTACTCCTTCCGGTCTCCGTTGGATCAATG
                     TCCAACGCGTCCATTGCATGTGCTCTATCAGAAAGAAACCCCTTGTTCATGAAACGCC
                     ATTTCATGTTAAATCCAAGAAAGTAGGGGATAAAAAGAAACTCTAATATTATAAATAT
                     TAGAAAGTATCCTAAGACAAAGAAACTCTAATATTATAAATATTAGAAATTATAAATA
                     TTAGAAATAAATATTAGAAAGTATCCTAAGACGCGGAAAAATATTTCAAACCGTGAAT
                     ACCTTTGATTAGTCATGTTTCGATGGATATGCATAAGAAATATAAATTTTTTTTATGA
                     CTATTTATAACTTATATATGCAATTTTTAAAATT"
     repeat_region   1..601
                     /standard_name="Repeat 3"
     tRNA            complement(41..115)
                     /gene="trnH-GUG"
                     /locus_tag="AZ342_gt001"
                     /product="tRNA-His"
                     /db_xref="GeneID:26892609"
                     /standard_name="trnH-GUG tRNA"
     gene            complement(41..115)
                     /gene="trnH-GUG"
                     /locus_tag="AZ342_gt001"
                     /db_xref="GeneID:26892609"
                     /standard_name="trnH-GUG gene"
     CDS             complement(295..1356)
                     /gene="psbA"
                     /locus_tag="AZ342_gp089"
                     /codon_start=1
                     /transl_table=11
                     /product="PsbA"
                     /protein_id="YP_009232979.1"
                     /db_xref="GI:1002162925"
                     /db_xref="GeneID:26892639"
                     /standard_name="psbA CDS"
     gene            complement(295..1356)
                     /gene="psbA"
                     /locus_tag="AZ342_gp089"
                     /db_xref="GeneID:26892639"
                     /standard_name="psbA gene"
     tRNA            join(complement(4107..4143),complement(1558..1592))
                     /gene="trnK-UUU"
                     /locus_tag="AZ342_gt002"
                     /product="tRNA-Lys"
                     /db_xref="GeneID:26892577"
                     /standard_name="trnK-UUU tRNA"
     gene            complement(1558..4143)
                     /gene="trnK-UUU"
                     /locus_tag="AZ342_gt002"
                     /db_xref="GeneID:26892577"
                     /standard_name="trnK-UUU gene"
     CDS             complement(1853..3370)
                     /gene="matK"
                     /locus_tag="AZ342_gp088"
                     /transl_table=11
                     /product="maturase K"
                     /protein_id="YP_009232980.1"
                     /db_xref="GI:1002162902"
                     /db_xref="GeneID:26892644"
                     /standard_name="matK CDS"
     gene            complement(1853..3370)
                     /gene="matK"
                     /locus_tag="AZ342_gp088"
                     /db_xref="GeneID:26892644"
                     /standard_name="matK gene"
     CDS             join(complement(5729..5768),complement(4680..4876))
                     /gene="rps16"
                     /locus_tag="AZ342_gp087"
                     /codon_start=1
                     /transl_table=11
                     /product="ribosomal protein S16"
                     /protein_id="YP_009232981.1"
                     /db_xref="GI:1002162961"
                     /db_xref="GeneID:26892553"
                     /standard_name="rps16 CDS"
     gene            complement(4680..5768)
                     /gene="rps16"
                     /locus_tag="AZ342_gp087"
                     /db_xref="GeneID:26892553"
                     /standard_name="rps16 gene"
     tRNA            complement(7024..7095)
                     /gene="trnQ-UUG"
                     /locus_tag="AZ342_gt003"
                     /product="tRNA-Gln"
                     /db_xref="GeneID:26892613"
                     /standard_name="trnQ-UUG tRNA"
     gene            complement(7024..7095)
                     /gene="trnQ-UUG"
                     /locus_tag="AZ342_gt003"
                     /db_xref="GeneID:26892613"
                     /standard_name="trnQ-UUG gene"
     CDS             7446..7631
                     /gene="psbK"
                     /locus_tag="AZ342_gp086"
                     /codon_start=1
                     /transl_table=11
                     /product="PsbK"
                     /protein_id="YP_009232982.1"
                     /db_xref="GI:1002162934"
                     /db_xref="GeneID:26892653"
                     /standard_name="psbK CDS"
     gene            7446..7631
                     /gene="psbK"
                     /locus_tag="AZ342_gp086"
                     /db_xref="GeneID:26892653"
                     /standard_name="psbK gene"
     CDS             7918..8028
                     /gene="psbI"
                     /locus_tag="AZ342_gp085"
                     /codon_start=1
                     /transl_table=11
                     /product="PsbI"
                     /protein_id="YP_009232983.1"
                     /db_xref="GI:1002162932"
                     /db_xref="GeneID:26892586"
                     /standard_name="psbI CDS"
     gene            7918..8028
                     /gene="psbI"
                     /locus_tag="AZ342_gp085"
                     /db_xref="GeneID:26892586"
                     /standard_name="psbI gene"
     tRNA            complement(8178..8256)
                     /gene="trnS-GCU"
                     /locus_tag="AZ342_gt004"
                     /product="tRNA-Ser"
                     /db_xref="GeneID:26892584"
                     /standard_name="trnS-GCU tRNA"
     gene            complement(8178..8256)
                     /gene="trnS-GCU"
                     /locus_tag="AZ342_gt004"
                     /db_xref="GeneID:26892584"
                     /standard_name="trnS-GCU gene"
     tRNA            join(8798..8820,9523..9570)
                     /gene="trnG-UCC"
                     /locus_tag="AZ342_gt005"
                     /product="tRNA-Gly"
                     /db_xref="GeneID:26892657"
                     /standard_name="trnG-UCC tRNA"
     gene            8798..9570
                     /gene="trnG-UCC"
                     /locus_tag="AZ342_gt005"
                     /db_xref="GeneID:26892657"
                     /standard_name="trnG-UCC gene"
     tRNA            9702..9773
                     /gene="trnR-UCU"
                     /locus_tag="AZ342_gt006"
                     /product="tRNA-Arg"
                     /db_xref="GeneID:26892637"
                     /standard_name="trnR-UCU tRNA"
     gene            9702..9773
                     /gene="trnR-UCU"
                     /locus_tag="AZ342_gt006"
                     /db_xref="GeneID:26892637"
                     /standard_name="trnR-UCU gene"
     CDS             complement(9886..11409)
                     /gene="atpA"
                     /locus_tag="AZ342_gp084"
                     /codon_start=1
                     /transl_table=11
                     /product="AtpA"
                     /protein_id="YP_009232984.1"
                     /db_xref="GI:1002162892"
                     /db_xref="GeneID:26892656"
                     /standard_name="atpA CDS"
     gene            complement(9886..11409)
                     /gene="atpA"
                     /locus_tag="AZ342_gp084"
                     /db_xref="GeneID:26892656"
                     /standard_name="atpA gene"
     CDS             join(complement(12594..12738),complement(11458..11858))
                     /gene="atpF"
                     /locus_tag="AZ342_gp083"
                     /codon_start=1
                     /transl_table=11
                     /product="AtpF"
                     /protein_id="YP_009232985.1"
                     /db_xref="GI:1002162895"
                     /db_xref="GeneID:26892543"
                     /standard_name="atpF CDS"
     gene            complement(11458..12738)
                     /gene="atpF"
                     /locus_tag="AZ342_gp083"
                     /db_xref="GeneID:26892543"
                     /standard_name="atpF gene"
     CDS             complement(13059..13304)
                     /gene="atpH"
                     /locus_tag="AZ342_gp082"
                     /codon_start=1
                     /transl_table=11
                     /product="AtpH"
                     /protein_id="YP_009232986.1"
                     /db_xref="GI:1002162896"
                     /db_xref="GeneID:26892546"
                     /standard_name="atpH CDS"
     gene            complement(13059..13304)
                     /gene="atpH"
                     /locus_tag="AZ342_gp082"
                     /db_xref="GeneID:26892546"
                     /standard_name="atpH gene"
     CDS             complement(14448..15191)
                     /gene="atpI"
                     /locus_tag="AZ342_gp081"
                     /codon_start=1
                     /transl_table=11
                     /product="AtpI"
                     /protein_id="YP_009232987.1"
                     /db_xref="GI:1002162897"
                     /db_xref="GeneID:26892547"
                     /standard_name="atpI CDS"
     gene            complement(14448..15191)
                     /gene="atpI"
                     /locus_tag="AZ342_gp081"
                     /db_xref="GeneID:26892547"
                     /standard_name="atpI gene"
     CDS             complement(15469..16179)
                     /gene="rps2"
                     /locus_tag="AZ342_gp080"
                     /codon_start=1
                     /transl_table=11
                     /product="ribosomal protein S2"
                     /protein_id="YP_009232988.1"
                     /db_xref="GI:1002162965"
                     /db_xref="GeneID:26892548"
                     /standard_name="rps2 CDS"
     gene            complement(15469..16179)
                     /gene="rps2"
                     /locus_tag="AZ342_gp080"
                     /db_xref="GeneID:26892548"
                     /standard_name="rps2 gene"
     CDS             complement(16392..20552)
                     /gene="rpoC2"
                     /locus_tag="AZ342_gp079"
                     /codon_start=1
                     /transl_table=11
                     /product="RpoC2"
                     /protein_id="YP_009232989.1"
                     /db_xref="GI:1002162955"
                     /db_xref="GeneID:26892616"
                     /standard_name="rpoC2 CDS"
     gene            complement(16392..20552)
                     /gene="rpoC2"
                     /locus_tag="AZ342_gp079"
                     /db_xref="GeneID:26892616"
                     /standard_name="rpoC2 gene"
     CDS             join(complement(23141..23572),complement(20776..22380))
                     /gene="rpoC1"
                     /locus_tag="AZ342_gp078"
                     /codon_start=1
                     /transl_table=11
                     /product="RpoC1"
                     /protein_id="YP_009232990.1"
                     /db_xref="GI:1002162954"
                     /db_xref="GeneID:26892607"
                     /standard_name="rpoC1 CDS"
     gene            complement(20776..23572)
                     /gene="rpoC1"
                     /locus_tag="AZ342_gp078"
                     /db_xref="GeneID:26892607"
                     /standard_name="rpoC1 gene"
     CDS             complement(23599..26811)
                     /gene="rpoB"
                     /locus_tag="AZ342_gp077"
                     /codon_start=1
                     /transl_table=11
                     /product="RpoB"
                     /protein_id="YP_009232991.1"
                     /db_xref="GI:1002162953"
                     /db_xref="GeneID:26892606"
                     /standard_name="rpoB CDS"
     gene            complement(23599..26811)
                     /gene="rpoB"
                     /locus_tag="AZ342_gp077"
                     /db_xref="GeneID:26892606"
                     /standard_name="rpoB gene"
     tRNA            28028..28098
                     /gene="trnC-GCA"
                     /locus_tag="AZ342_gt007"
                     /product="tRNA-Cys"
                     /db_xref="GeneID:26892605"
                     /standard_name="trnC-GCA tRNA"
     gene            28028..28098
                     /gene="trnC-GCA"
                     /locus_tag="AZ342_gt007"
                     /db_xref="GeneID:26892605"
                     /standard_name="trnC-GCA gene"
     CDS             28787..28876
                     /gene="petN"
                     /locus_tag="AZ342_gp076"
                     /codon_start=1
                     /transl_table=11
                     /product="PetN"
                     /protein_id="YP_009232992.1"
                     /db_xref="GI:1002162919"
                     /db_xref="GeneID:26892632"
                     /standard_name="petN CDS"
     gene            28787..28876
                     /gene="petN"
                     /locus_tag="AZ342_gp076"
                     /db_xref="GeneID:26892632"
                     /standard_name="petN gene"
     CDS             complement(30034..30150)
                     /gene="psbM"
                     /locus_tag="AZ342_gp075"
                     /codon_start=1
                     /transl_table=11
                     /product="PsbM"
                     /protein_id="YP_009232993.1"
                     /db_xref="GI:1002162936"
                     /db_xref="GeneID:26892571"
                     /standard_name="psbM CDS"
     gene            complement(30034..30150)
                     /gene="psbM"
                     /locus_tag="AZ342_gp075"
                     /db_xref="GeneID:26892571"
                     /standard_name="psbM gene"
     tRNA            complement(30843..30916)
                     /gene="trnD-GUC"
                     /locus_tag="AZ342_gt008"
                     /product="tRNA-Asp"
                     /db_xref="GeneID:26892588"
                     /standard_name="trnD-GUC tRNA"
     gene            complement(30843..30916)
                     /gene="trnD-GUC"
                     /locus_tag="AZ342_gt008"
                     /db_xref="GeneID:26892588"
                     /standard_name="trnD-GUC gene"
     tRNA            complement(31037..31120)
                     /gene="trnY-GUA"
                     /locus_tag="AZ342_gt009"
                     /product="tRNA-Tyr"
                     /db_xref="GeneID:26892633"
                     /standard_name="trnY-GUA tRNA"
     gene            complement(31037..31120)
                     /gene="trnY-GUA"
                     /locus_tag="AZ342_gt009"
                     /db_xref="GeneID:26892633"
                     /standard_name="trnY-GUA gene"
     tRNA            complement(31196..31268)
                     /gene="trnE-UUC"
                     /locus_tag="AZ342_gt010"
                     /product="tRNA-Glu"
                     /db_xref="GeneID:26892666"
                     /standard_name="trnE-UUC tRNA"
     gene            complement(31196..31268)
                     /gene="trnE-UUC"
                     /locus_tag="AZ342_gt010"
                     /db_xref="GeneID:26892666"
                     /standard_name="trnE-UUC gene"
     tRNA            32071..32142
                     /gene="trnT-GGU"
                     /locus_tag="AZ342_gt011"
                     /product="tRNA-Thr"
                     /db_xref="GeneID:26892634"
                     /standard_name="trnT-GGU tRNA"
     gene            32071..32142
                     /gene="trnT-GGU"
                     /locus_tag="AZ342_gt011"
                     /db_xref="GeneID:26892634"
                     /standard_name="trnT-GGU gene"
     CDS             33573..34634
                     /gene="psbD"
                     /locus_tag="AZ342_gp074"
                     /codon_start=1
                     /transl_table=11
                     /product="PsbD"
                     /protein_id="YP_009232994.1"
                     /db_xref="GI:1002162928"
                     /db_xref="GeneID:26892660"
                     /standard_name="psbD CDS"
     gene            33573..34634
                     /gene="psbD"
                     /locus_tag="AZ342_gp074"
                     /db_xref="GeneID:26892660"
                     /standard_name="psbD gene"
     CDS             34582..35993
                     /gene="psbC"
                     /locus_tag="AZ342_gp073"
                     /codon_start=1
                     /transl_table=11
                     /product="PsbC"
                     /protein_id="YP_009232995.1"
                     /db_xref="GI:1002162927"
                     /db_xref="GeneID:26892580"
                     /standard_name="psbC CDS"
     gene            34582..35993
                     /gene="psbC"
                     /locus_tag="AZ342_gp073"
                     /db_xref="GeneID:26892580"
                     /standard_name="psbC gene"
     tRNA            complement(36237..36329)
                     /gene="trnS-UGA"
                     /locus_tag="AZ342_gt012"
                     /product="tRNA-Ser"
                     /db_xref="GeneID:26892579"
                     /standard_name="trnS-UGA tRNA"
     gene            complement(36237..36329)
                     /gene="trnS-UGA"
                     /locus_tag="AZ342_gt012"
                     /db_xref="GeneID:26892579"
                     /standard_name="trnS-UGA gene"
     CDS             36698..36886
                     /gene="psbZ"
                     /locus_tag="AZ342_gp072"
                     /codon_start=1
                     /transl_table=11
                     /product="PsbZ"
                     /protein_id="YP_009232996.1"
                     /db_xref="GI:1002162939"
                     /db_xref="GeneID:26892659"
                     /standard_name="psbZ CDS"
     gene            36698..36886
                     /gene="psbZ"
                     /locus_tag="AZ342_gp072"
                     /db_xref="GeneID:26892659"
                     /standard_name="psbZ gene"
     tRNA            37184..37254
                     /gene="trnG-UCC"
                     /locus_tag="AZ342_gt013"
                     /product="tRNA-Gly"
                     /db_xref="GeneID:26892591"
                     /standard_name="trnG-UCC tRNA"
     gene            37184..37254
                     /gene="trnG-UCC"
                     /locus_tag="AZ342_gt013"
                     /db_xref="GeneID:26892591"
                     /standard_name="trnG-UCC gene"
     tRNA            complement(37442..37515)
                     /gene="trnfM-CAU"
                     /locus_tag="AZ342_gt014"
                     /product="tRNA-Met"
                     /db_xref="GeneID:26892638"
                     /standard_name="trnfM-CAU tRNA"
     gene            complement(37442..37515)
                     /gene="trnfM-CAU"
                     /locus_tag="AZ342_gt014"
                     /db_xref="GeneID:26892638"
                     /standard_name="trnfM-CAU gene"
     CDS             complement(37680..37982)
                     /gene="rps14"
                     /locus_tag="AZ342_gp071"
                     /codon_start=1
                     /transl_table=11
                     /product="ribosomal protein S14"
                     /protein_id="YP_009232997.1"
                     /db_xref="GI:1002162959"
                     /db_xref="GeneID:26892636"
                     /standard_name="rps14 CDS"
     gene            complement(37680..37982)
                     /gene="rps14"
                     /locus_tag="AZ342_gp071"
                     /db_xref="GeneID:26892636"
                     /standard_name="rps14 gene"
     CDS             complement(38105..40309)
                     /gene="psaB"
                     /locus_tag="AZ342_gp070"
                     /codon_start=1
                     /transl_table=11
                     /product="PsaB"
                     /protein_id="YP_009232998.1"
                     /db_xref="GI:1002162921"
                     /db_xref="GeneID:26892611"
                     /standard_name="psaB CDS"
     gene            complement(38105..40309)
                     /gene="psaB"
                     /locus_tag="AZ342_gp070"
                     /db_xref="GeneID:26892611"
                     /standard_name="psaB gene"
     CDS             complement(40335..42587)
                     /gene="psaA"
                     /locus_tag="AZ342_gp069"
                     /codon_start=1
                     /transl_table=11
                     /product="PsaA"
                     /protein_id="YP_009232999.1"
                     /db_xref="GI:1002162920"
                     /db_xref="GeneID:26892573"
                     /standard_name="psaA CDS"
     gene            complement(40335..42587)
                     /gene="psaA"
                     /locus_tag="AZ342_gp069"
                     /db_xref="GeneID:26892573"
                     /standard_name="psaA gene"
     CDS             join(complement(45172..45297),complement(44221..44448),
                     complement(43292..43444))
                     /gene="ycf3"
                     /locus_tag="AZ342_gp068"
                     /codon_start=1
                     /transl_table=11
                     /product="Ycf3"
                     /protein_id="YP_009233000.1"
                     /db_xref="GI:1002162977"
                     /db_xref="GeneID:26892572"
                     /standard_name="ycf3 CDS"
     gene            complement(43292..45297)
                     /gene="ycf3"
                     /locus_tag="AZ342_gp068"
                     /db_xref="GeneID:26892572"
                     /standard_name="ycf3 gene"
     tRNA            46124..46210
                     /gene="trnS-GGA"
                     /locus_tag="AZ342_gt015"
                     /product="tRNA-Ser"
                     /db_xref="GeneID:26892673"
                     /standard_name="trnS-GGA tRNA"
     gene            46124..46210
                     /gene="trnS-GGA"
                     /locus_tag="AZ342_gt015"
                     /db_xref="GeneID:26892673"
                     /standard_name="trnS-GGA gene"
     CDS             complement(46523..47128)
                     /gene="rps4"
                     /locus_tag="AZ342_gp067"
                     /codon_start=1
                     /transl_table=11
                     /product="ribosomal protein S4"
                     /protein_id="YP_009233001.1"
                     /db_xref="GI:1002162967"
                     /db_xref="GeneID:26892658"
                     /standard_name="rps4 CDS"
     gene            complement(46523..47128)
                     /gene="rps4"
                     /locus_tag="AZ342_gp067"
                     /db_xref="GeneID:26892658"
                     /standard_name="rps4 gene"
     tRNA            complement(47489..47561)
                     /gene="trnT-UGU"
                     /locus_tag="AZ342_gt016"
                     /product="tRNA-Thr"
                     /db_xref="GeneID:26892618"
                     /standard_name="trnT-UGU tRNA"
     gene            complement(47489..47561)
                     /gene="trnT-UGU"
                     /locus_tag="AZ342_gt016"
                     /db_xref="GeneID:26892618"
                     /standard_name="trnT-UGU gene"
     tRNA            join(48334..48368,48871..48920)
                     /gene="trnL-UAA"
                     /locus_tag="AZ342_gt017"
                     /product="tRNA-Leu"
                     /db_xref="GeneID:26892661"
                     /standard_name="trnL-UAA tRNA"
     gene            48334..48920
                     /gene="trnL-UAA"
                     /locus_tag="AZ342_gt017"
                     /db_xref="GeneID:26892661"
                     /standard_name="trnL-UAA gene"
     tRNA            49282..49354
                     /gene="trnF-GAA"
                     /locus_tag="AZ342_gt018"
                     /product="tRNA-Phe"
                     /db_xref="GeneID:26892647"
                     /standard_name="trnF-GAA tRNA"
     gene            49282..49354
                     /gene="trnF-GAA"
                     /locus_tag="AZ342_gt018"
                     /db_xref="GeneID:26892647"
                     /standard_name="trnF-GAA gene"
     CDS             complement(49751..50227)
                     /gene="ndhJ"
                     /locus_tag="AZ342_gp066"
                     /codon_start=1
                     /transl_table=11
                     /product="NdhJ"
                     /protein_id="YP_009233002.1"
                     /db_xref="GI:1002162912"
                     /db_xref="GeneID:26892635"
                     /standard_name="ndhJ CDS"
     gene            complement(49751..50227)
                     /gene="ndhJ"
                     /locus_tag="AZ342_gp066"
                     /db_xref="GeneID:26892635"
                     /standard_name="ndhJ gene"
     CDS             complement(50344..51021)
                     /gene="ndhK"
                     /locus_tag="AZ342_gp065"
                     /codon_start=1
                     /transl_table=11
                     /product="NdhK"
                     /protein_id="YP_009233003.1"
                     /db_xref="GI:1002162913"
                     /db_xref="GeneID:26892564"
                     /standard_name="ndhK CDS"
     gene            complement(50344..51021)
                     /gene="ndhK"
                     /locus_tag="AZ342_gp065"
                     /db_xref="GeneID:26892564"
                     /standard_name="ndhK gene"
     CDS             complement(51068..51430)
                     /gene="ndhC"
                     /locus_tag="AZ342_gp064"
                     /codon_start=1
                     /transl_table=11
                     /product="NdhC"
                     /protein_id="YP_009233004.1"
                     /db_xref="GI:1002162905"
                     /db_xref="GeneID:26892565"
                     /standard_name="ndhC CDS"
     gene            complement(51068..51430)
                     /gene="ndhC"
                     /locus_tag="AZ342_gp064"
                     /db_xref="GeneID:26892565"
                     /standard_name="ndhC gene"
     tRNA            join(complement(53113..53151),complement(52510..52544))
                     /gene="trnV-UAC"
                     /locus_tag="AZ342_gt019"
                     /product="tRNA-Val"
                     /db_xref="GeneID:26892557"
                     /standard_name="trnV-UAC tRNA"
     gene            complement(52510..53151)
                     /gene="trnV-UAC"
                     /locus_tag="AZ342_gt019"
                     /db_xref="GeneID:26892557"
                     /standard_name="trnV-UAC gene"
     tRNA            53326..53398
                     /gene="trnM-CAU"
                     /locus_tag="AZ342_gt020"
                     /product="tRNA-Met"
                     /db_xref="GeneID:26892664"
                     /standard_name="trnM-CAU tRNA"
     gene            53326..53398
                     /gene="trnM-CAU"
                     /locus_tag="AZ342_gt020"
                     /db_xref="GeneID:26892664"
                     /standard_name="trnM-CAU gene"
     CDS             complement(53585..54007)
                     /gene="atpE"
                     /locus_tag="AZ342_gp063"
                     /codon_start=1
                     /transl_table=11
                     /product="AtpE"
                     /protein_id="YP_009233005.1"
                     /db_xref="GI:1002162894"
                     /db_xref="GeneID:26892649"
                     /standard_name="atpE CDS"
     gene            complement(53585..54007)
                     /gene="atpE"
                     /locus_tag="AZ342_gp063"
                     /db_xref="GeneID:26892649"
                     /standard_name="atpE gene"
     CDS             complement(54004..55500)
                     /gene="atpB"
                     /locus_tag="AZ342_gp062"
                     /codon_start=1
                     /transl_table=11
                     /product="AtpB"
                     /protein_id="YP_009233006.1"
                     /db_xref="GI:1002162893"
                     /db_xref="GeneID:26892545"
                     /standard_name="atpB CDS"
     gene            complement(54004..55500)
                     /gene="atpB"
                     /locus_tag="AZ342_gp062"
                     /db_xref="GeneID:26892545"
                     /standard_name="atpB gene"
     CDS             56264..57691
                     /gene="rbcL"
                     /locus_tag="AZ342_gp061"
                     /codon_start=1
                     /transl_table=11
                     /product="ribulose-1,5-bisphosphate carboxylase/oxygenase
                     large subunit"
                     /protein_id="YP_009233007.1"
                     /db_xref="GI:1002162940"
                     /db_xref="GeneID:26892544"
                     /standard_name="rbcL CDS"
     gene            56264..57691
                     /gene="rbcL"
                     /locus_tag="AZ342_gp061"
                     /db_xref="GeneID:26892544"
                     /standard_name="rbcL gene"
     CDS             58316..59785
                     /gene="accD"
                     /locus_tag="AZ342_gp060"
                     /codon_start=1
                     /transl_table=11
                     /product="acetyl-CoA carboxylase beta subunit"
                     /protein_id="YP_009233008.1"
                     /db_xref="GI:1002162891"
                     /db_xref="GeneID:26892592"
                     /standard_name="accD CDS"
     gene            58316..59785
                     /gene="accD"
                     /locus_tag="AZ342_gp060"
                     /db_xref="GeneID:26892592"
                     /standard_name="accD gene"
     CDS             60203..60313
                     /gene="psaI"
                     /locus_tag="AZ342_gp059"
                     /codon_start=1
                     /transl_table=11
                     /product="PsaI"
                     /protein_id="YP_009233009.1"
                     /db_xref="GI:1002162923"
                     /db_xref="GeneID:26892542"
                     /standard_name="psaI CDS"
     gene            60203..60313
                     /gene="psaI"
                     /locus_tag="AZ342_gp059"
                     /db_xref="GeneID:26892542"
                     /standard_name="psaI gene"
     CDS             60735..61289
                     /gene="ycf4"
                     /locus_tag="AZ342_gp058"
                     /codon_start=1
                     /transl_table=11
                     /product="Ycf4"
                     /protein_id="YP_009233010.1"
                     /db_xref="GI:1002162978"
                     /db_xref="GeneID:26892575"
                     /standard_name="ycf4 CDS"
     gene            60735..61289
                     /gene="ycf4"
                     /locus_tag="AZ342_gp058"
                     /db_xref="GeneID:26892575"
                     /standard_name="ycf4 gene"
     CDS             61984..62673
                     /gene="cemA"
                     /locus_tag="AZ342_gp057"
                     /codon_start=1
                     /transl_table=11
                     /product="CemA"
                     /protein_id="YP_009233011.1"
                     /db_xref="GI:1002162899"
                     /db_xref="GeneID:26892674"
                     /standard_name="cemA CDS"
     gene            61984..62673
                     /gene="cemA"
                     /locus_tag="AZ342_gp057"
                     /db_xref="GeneID:26892674"
                     /standard_name="cemA gene"
     CDS             62919..63881
                     /gene="petA"
                     /locus_tag="AZ342_gp056"
                     /codon_start=1
                     /transl_table=11
                     /product="PetA"
                     /protein_id="YP_009233012.1"
                     /db_xref="GI:1002162914"
                     /db_xref="GeneID:26892550"
                     /standard_name="petA CDS"
     gene            62919..63881
                     /gene="petA"
                     /locus_tag="AZ342_gp056"
                     /db_xref="GeneID:26892550"
                     /standard_name="petA gene"
     CDS             complement(64822..64944)
                     /gene="psbJ"
                     /locus_tag="AZ342_gp055"
                     /codon_start=1
                     /transl_table=11
                     /product="PsbJ"
                     /protein_id="YP_009233013.1"
                     /db_xref="GI:1002162933"
                     /db_xref="GeneID:26892566"
                     /standard_name="psbJ CDS"
     gene            complement(64822..64944)
                     /gene="psbJ"
                     /locus_tag="AZ342_gp055"
                     /db_xref="GeneID:26892566"
                     /standard_name="psbJ gene"
     CDS             complement(65083..65199)
                     /gene="psbL"
                     /locus_tag="AZ342_gp054"
                     /codon_start=1
                     /transl_table=11
                     /product="PsbL"
                     /protein_id="YP_009233014.1"
                     /db_xref="GI:1002162935"
                     /db_xref="GeneID:26892585"
                     /standard_name="psbL CDS"
     gene            complement(65083..65199)
                     /gene="psbL"
                     /locus_tag="AZ342_gp054"
                     /db_xref="GeneID:26892585"
                     /standard_name="psbL gene"
     CDS             complement(65222..65341)
                     /gene="psbF"
                     /locus_tag="AZ342_gp053"
                     /codon_start=1
                     /transl_table=11
                     /product="PsbF"
                     /protein_id="YP_009233015.1"
                     /db_xref="GI:1002162930"
                     /db_xref="GeneID:26892587"
                     /standard_name="psbF CDS"
     gene            complement(65222..65341)
                     /gene="psbF"
                     /locus_tag="AZ342_gp053"
                     /db_xref="GeneID:26892587"
                     /standard_name="psbF gene"
     CDS             complement(65351..65602)
                     /gene="psbE"
                     /locus_tag="AZ342_gp052"
                     /codon_start=1
                     /transl_table=11
                     /product="PsbE"
                     /protein_id="YP_009233016.1"
                     /db_xref="GI:1002162929"
                     /db_xref="GeneID:26892582"
                     /standard_name="psbE CDS"
     gene            complement(65351..65602)
                     /gene="psbE"
                     /locus_tag="AZ342_gp052"
                     /db_xref="GeneID:26892582"
                     /standard_name="psbE gene"
     CDS             66617..66712
                     /gene="petL"
                     /locus_tag="AZ342_gp051"
                     /codon_start=1
                     /transl_table=11
                     /product="PetL"
                     /protein_id="YP_009233017.1"
                     /db_xref="GI:1002162918"
                     /db_xref="GeneID:26892581"
                     /standard_name="petL CDS"
     gene            66617..66712
                     /gene="petL"
                     /locus_tag="AZ342_gp051"
                     /db_xref="GeneID:26892581"
                     /standard_name="petL gene"
     CDS             66865..66978
                     /gene="petG"
                     /locus_tag="AZ342_gp050"
                     /codon_start=1
                     /transl_table=11
                     /product="PetG"
                     /protein_id="YP_009233018.1"
                     /db_xref="GI:1002162916"
                     /db_xref="GeneID:26892570"
                     /standard_name="petG CDS"
     gene            66865..66978
                     /gene="petG"
                     /locus_tag="AZ342_gp050"
                     /db_xref="GeneID:26892570"
                     /standard_name="petG gene"
     tRNA            complement(67108..67181)
                     /gene="trnW-CCA"
                     /locus_tag="AZ342_gt021"
                     /product="tRNA-Trp"
                     /db_xref="GeneID:26892568"
                     /standard_name="trnW-CCA tRNA"
     gene            complement(67108..67181)
                     /gene="trnW-CCA"
                     /locus_tag="AZ342_gt021"
                     /db_xref="GeneID:26892568"
                     /standard_name="trnW-CCA gene"
     tRNA            complement(67326..67399)
                     /gene="trnP-UGG"
                     /locus_tag="AZ342_gt022"
                     /product="tRNA-Pro"
                     /db_xref="GeneID:26892665"
                     /standard_name="trnP-UGG tRNA"
     gene            complement(67326..67399)
                     /gene="trnP-UGG"
                     /locus_tag="AZ342_gt022"
                     /db_xref="GeneID:26892665"
                     /standard_name="trnP-UGG gene"
     CDS             67785..67913
                     /gene="psaJ"
                     /locus_tag="AZ342_gp049"
                     /codon_start=1
                     /transl_table=11
                     /product="PsaJ"
                     /protein_id="YP_009233019.1"
                     /db_xref="GI:1002162924"
                     /db_xref="GeneID:26892652"
                     /standard_name="psaJ CDS"
     gene            67785..67913
                     /gene="psaJ"
                     /locus_tag="AZ342_gp049"
                     /db_xref="GeneID:26892652"
                     /standard_name="psaJ gene"
     CDS             68356..68556
                     /gene="rpl33"
                     /locus_tag="AZ342_gp048"
                     /codon_start=1
                     /transl_table=11
                     /product="ribosomal protein L33"
                     /protein_id="YP_009233020.1"
                     /db_xref="GI:1002162950"
                     /db_xref="GeneID:26892576"
                     /standard_name="rpl33 CDS"
     gene            68356..68556
                     /gene="rpl33"
                     /locus_tag="AZ342_gp048"
                     /db_xref="GeneID:26892576"
                     /standard_name="rpl33 gene"
     CDS             68718..69023
                     /gene="rps18"
                     /locus_tag="AZ342_gp047"
                     /codon_start=1
                     /transl_table=11
                     /product="ribosomal protein S18"
                     /protein_id="YP_009233021.1"
                     /db_xref="GI:1002162962"
                     /db_xref="GeneID:26892602"
                     /standard_name="rps18 CDS"
     gene            68718..69023
                     /gene="rps18"
                     /locus_tag="AZ342_gp047"
                     /db_xref="GeneID:26892602"
                     /standard_name="rps18 gene"
     CDS             complement(69256..69642)
                     /gene="rpl20"
                     /locus_tag="AZ342_gp046"
                     /codon_start=1
                     /transl_table=11
                     /product="ribosomal protein L20"
                     /protein_id="YP_009233022.1"
                     /db_xref="GI:1002162945"
                     /db_xref="GeneID:26892614"
                     /standard_name="rpl20 CDS"
     gene            complement(69256..69642)
                     /gene="rpl20"
                     /locus_tag="AZ342_gp046"
                     /db_xref="GeneID:26892614"
                     /standard_name="rpl20 gene"
     CDS             join(complement(70405..70518),complement(98371..98602),
                     complement(97809..97834))
                     /gene="rps12"
                     /locus_tag="AZ342_gp045"
                     /trans_splicing
                     /codon_start=1
                     /transl_table=11
                     /product="ribosomal protein S12"
                     /protein_id="YP_009232978.1"
                     /db_xref="GI:1002162900"
                     /db_xref="GeneID:26892675"
                     /standard_name="rps12 CDS"
     gene            join(complement(70405..70518),complement(97809..98602))
                     /gene="rps12"
                     /locus_tag="AZ342_gp045"
                     /trans_splicing
                     /db_xref="GeneID:26892675"
                     /standard_name="rps12 gene"
     CDS             join(complement(72680..72750),complement(71542..71835),
                     complement(70664..70892))
                     /gene="clpP"
                     /locus_tag="AZ342_gp043"
                     /codon_start=1
                     /transl_table=11
                     /product="ClpP"
                     /protein_id="YP_009233024.1"
                     /db_xref="GI:1002162958"
                     /db_xref="GeneID:26892610"
                     /standard_name="clpP CDS"
     gene            complement(70664..72750)
                     /gene="clpP"
                     /locus_tag="AZ342_gp043"
                     /db_xref="GeneID:26892610"
                     /standard_name="clpP gene"
     CDS             73203..74729
                     /gene="psbB"
                     /locus_tag="AZ342_gp042"
                     /codon_start=1
                     /transl_table=11
                     /product="PsbB"
                     /protein_id="YP_009233025.1"
                     /db_xref="GI:1002162926"
                     /db_xref="GeneID:26892551"
                     /standard_name="psbB CDS"
     gene            73203..74729
                     /gene="psbB"
                     /locus_tag="AZ342_gp042"
                     /db_xref="GeneID:26892551"
                     /standard_name="psbB gene"
     CDS             74941..75042
                     /gene="psbT"
                     /locus_tag="AZ342_gp041"
                     /codon_start=1
                     /transl_table=11
                     /product="PsbT"
                     /protein_id="YP_009233026.1"
                     /db_xref="GI:1002162938"
                     /db_xref="GeneID:26892578"
                     /standard_name="psbT CDS"
     gene            74941..75042
                     /gene="psbT"
                     /locus_tag="AZ342_gp041"
                     /db_xref="GeneID:26892578"
                     /standard_name="psbT gene"
     CDS             complement(75129..75260)
                     /gene="psbN"
                     /locus_tag="AZ342_gp040"
                     /codon_start=1
                     /transl_table=11
                     /product="PsbN"
                     /protein_id="YP_009233027.1"
                     /db_xref="GI:1002162937"
                     /db_xref="GeneID:26892590"
                     /standard_name="psbN CDS"
     gene            complement(75129..75260)
                     /gene="psbN"
                     /locus_tag="AZ342_gp040"
                     /db_xref="GeneID:26892590"
                     /standard_name="psbN gene"
     CDS             75363..75584
                     /gene="psbH"
                     /locus_tag="AZ342_gp039"
                     /codon_start=1
                     /transl_table=11
                     /product="PsbH"
                     /protein_id="YP_009233028.1"
                     /db_xref="GI:1002162931"
                     /db_xref="GeneID:26892589"
                     /standard_name="psbH CDS"
     gene            75363..75584
                     /gene="psbH"
                     /locus_tag="AZ342_gp039"
                     /db_xref="GeneID:26892589"
                     /standard_name="psbH gene"
     CDS             join(75713..75718,76460..77101)
                     /gene="petB"
                     /locus_tag="AZ342_gp038"
                     /codon_start=1
                     /transl_table=11
                     /product="PetB"
                     /protein_id="YP_009233029.1"
                     /db_xref="GI:1002162915"
                     /db_xref="GeneID:26892583"
                     /standard_name="petB CDS"
     gene            75713..77101
                     /gene="petB"
                     /locus_tag="AZ342_gp038"
                     /db_xref="GeneID:26892583"
                     /standard_name="petB gene"
     CDS             join(77282..77289,78036..78510)
                     /gene="petD"
                     /locus_tag="AZ342_gp037"
                     /codon_start=1
                     /transl_table=11
                     /product="PetD"
                     /protein_id="YP_009233030.1"
                     /db_xref="GI:1002162917"
                     /db_xref="GeneID:26892567"
                     /standard_name="petD CDS"
     gene            77282..78510
                     /gene="petD"
                     /locus_tag="AZ342_gp037"
                     /db_xref="GeneID:26892567"
                     /standard_name="petD gene"
     CDS             complement(78644..79705)
                     /gene="rpoA"
                     /locus_tag="AZ342_gp036"
                     /codon_start=1
                     /transl_table=11
                     /product="RpoA"
                     /protein_id="YP_009233031.1"
                     /db_xref="GI:1002162952"
                     /db_xref="GeneID:26892569"
                     /standard_name="rpoA CDS"
     gene            complement(78644..79705)
                     /gene="rpoA"
                     /locus_tag="AZ342_gp036"
                     /db_xref="GeneID:26892569"
                     /standard_name="rpoA gene"
     CDS             complement(79773..80189)
                     /gene="rps11"
                     /locus_tag="AZ342_gp035"
                     /codon_start=1
                     /transl_table=11
                     /product="ribosomal protein S11"
                     /protein_id="YP_009233032.1"
                     /db_xref="GI:1002162956"
                     /db_xref="GeneID:26892604"
                     /standard_name="rps11 CDS"
     gene            complement(79773..80189)
                     /gene="rps11"
                     /locus_tag="AZ342_gp035"
                     /db_xref="GeneID:26892604"
                     /standard_name="rps11 gene"
     CDS             complement(80301..80414)
                     /gene="rpl36"
                     /locus_tag="AZ342_gp034"
                     /codon_start=1
                     /transl_table=11
                     /product="ribosomal protein L36"
                     /protein_id="YP_009233033.1"
                     /db_xref="GI:1002162951"
                     /db_xref="GeneID:26892608"
                     /standard_name="rpl36 CDS"
     gene            complement(80301..80414)
                     /gene="rpl36"
                     /locus_tag="AZ342_gp034"
                     /db_xref="GeneID:26892608"
                     /standard_name="rpl36 gene"
     CDS             complement(80531..80764)
                     /gene="infA"
                     /locus_tag="AZ342_gp033"
                     /codon_start=1
                     /transl_table=11
                     /product="InfA"
                     /protein_id="YP_009233034.1"
                     /db_xref="GI:1002162901"
                     /db_xref="GeneID:26892603"
                     /standard_name="infA CDS"
     gene            complement(80531..80764)
                     /gene="infA"
                     /locus_tag="AZ342_gp033"
                     /db_xref="GeneID:26892603"
                     /standard_name="infA gene"
     CDS             complement(80886..81290)
                     /gene="rps8"
                     /locus_tag="AZ342_gp032"
                     /codon_start=1
                     /transl_table=11
                     /product="ribosomal protein S8"
                     /protein_id="YP_009233035.1"
                     /db_xref="GI:1002162970"
                     /db_xref="GeneID:26892552"
                     /standard_name="rps8 CDS"
     gene            complement(80886..81290)
                     /gene="rps8"
                     /locus_tag="AZ342_gp032"
                     /db_xref="GeneID:26892552"
                     /standard_name="rps8 gene"
     CDS             complement(81482..81850)
                     /gene="rpl14"
                     /locus_tag="AZ342_gp031"
                     /codon_start=1
                     /transl_table=11
                     /product="ribosomal protein L14"
                     /protein_id="YP_009233036.1"
                     /db_xref="GI:1002162941"
                     /db_xref="GeneID:26892621"
                     /standard_name="rpl14 CDS"
     gene            complement(81482..81850)
                     /gene="rpl14"
                     /locus_tag="AZ342_gp031"
                     /db_xref="GeneID:26892621"
                     /standard_name="rpl14 gene"
     CDS             join(complement(83349..83357),complement(81988..82386))
                     /gene="rpl16"
                     /locus_tag="AZ342_gp030"
                     /codon_start=1
                     /transl_table=11
                     /product="ribosomal protein L16"
                     /protein_id="YP_009233037.1"
                     /db_xref="GI:1002162942"
                     /db_xref="GeneID:26892593"
                     /standard_name="rpl16 CDS"
     gene            complement(81988..83357)
                     /gene="rpl16"
                     /locus_tag="AZ342_gp030"
                     /db_xref="GeneID:26892593"
                     /standard_name="rpl16 gene"
     CDS             complement(83506..84162)
                     /gene="rps3"
                     /locus_tag="AZ342_gp029"
                     /codon_start=1
                     /transl_table=11
                     /product="ribosomal protein S3"
                     /protein_id="YP_009233038.1"
                     /db_xref="GI:1002162966"
                     /db_xref="GeneID:26892594"
                     /standard_name="rps3 CDS"
     gene            complement(83506..84162)
                     /gene="rps3"
                     /locus_tag="AZ342_gp029"
                     /db_xref="GeneID:26892594"
                     /standard_name="rps3 gene"
     CDS             complement(84147..84641)
                     /gene="rpl22"
                     /locus_tag="AZ342_gp028"
                     /codon_start=1
                     /transl_table=11
                     /product="ribosomal protein L22"
                     /protein_id="YP_009233039.1"
                     /db_xref="GI:1002162946"
                     /db_xref="GeneID:26892617"
                     /standard_name="rpl22 CDS"
     gene            complement(84147..84641)
                     /gene="rpl22"
                     /locus_tag="AZ342_gp028"
                     /db_xref="GeneID:26892617"
                     /standard_name="rpl22 gene"
     CDS             complement(84708..84986)
                     /gene="rps19"
                     /locus_tag="AZ342_gp027"
                     /codon_start=1
                     /transl_table=11
                     /product="ribosomal protein S19"
                     /protein_id="YP_009233040.1"
                     /db_xref="GI:1002162963"
                     /db_xref="GeneID:26892598"
                     /standard_name="rps19 CDS"
     gene            complement(84708..84986)
                     /gene="rps19"
                     /locus_tag="AZ342_gp027"
                     /db_xref="GeneID:26892598"
                     /standard_name="rps19 gene"
     CDS             join(complement(86130..86520),complement(85045..85478))
                     /gene="rpl2"
                     /locus_tag="AZ342_gp026"
                     /codon_start=1
                     /transl_table=11
                     /product="ribosomal protein L2"
                     /protein_id="YP_009233041.1"
                     /db_xref="GI:1002162943"
                     /db_xref="GeneID:26892615"
                     /standard_name="rpl2 CDS"
     gene            complement(85045..86520)
                     /gene="rpl2"
                     /locus_tag="AZ342_gp026"
                     /db_xref="GeneID:26892615"
                     /standard_name="rpl2 gene"
     CDS             complement(86539..86820)
                     /gene="rpl23"
                     /locus_tag="AZ342_gp025"
                     /codon_start=1
                     /transl_table=11
                     /product="ribosomal protein L23"
                     /protein_id="YP_009233042.1"
                     /db_xref="GI:1002162947"
                     /db_xref="GeneID:26892595"
                     /standard_name="rpl23 CDS"
     gene            complement(86539..86820)
                     /gene="rpl23"
                     /locus_tag="AZ342_gp025"
                     /db_xref="GeneID:26892595"
                     /standard_name="rpl23 gene"
     tRNA            complement(86982..87055)
                     /gene="trnI-CAU"
                     /locus_tag="AZ342_gt023"
                     /product="tRNA-Ile"
                     /db_xref="GeneID:26892599"
                     /standard_name="trnI-CAU tRNA"
     gene            complement(86982..87055)
                     /gene="trnI-CAU"
                     /locus_tag="AZ342_gt023"
                     /db_xref="GeneID:26892599"
                     /standard_name="trnI-CAU gene"
     CDS             87170..93505
                     /gene="ycf2"
                     /locus_tag="AZ342_gp024"
                     /codon_start=1
                     /transl_table=11
                     /product="Ycf2"
                     /protein_id="YP_009233043.1"
                     /db_xref="GI:1002162975"
                     /db_xref="GeneID:26892640"
                     /standard_name="ycf2 CDS"
     gene            87170..93505
                     /gene="ycf2"
                     /locus_tag="AZ342_gp024"
                     /db_xref="GeneID:26892640"
                     /standard_name="ycf2 gene"
     tRNA            complement(94138..94218)
                     /gene="trnL-CAA"
                     /locus_tag="AZ342_gt024"
                     /product="tRNA-Leu"
                     /db_xref="GeneID:26892671"
                     /standard_name="trnL-CAA tRNA"
     gene            complement(94138..94218)
                     /gene="trnL-CAA"
                     /locus_tag="AZ342_gt024"
                     /db_xref="GeneID:26892671"
                     /standard_name="trnL-CAA gene"
     gene            complement(94773..96987)
                     /gene="ndhB"
                     /locus_tag="AZ342_gp023"
                     /pseudo
                     /db_xref="GeneID:26892645"
                     /standard_name="ndhB gene"
     CDS             complement(97286..97753)
                     /gene="rps7"
                     /locus_tag="AZ342_gp022"
                     /codon_start=1
                     /transl_table=11
                     /product="ribosomal protein S7"
                     /protein_id="YP_009233044.1"
                     /db_xref="GI:1002162968"
                     /db_xref="GeneID:26892555"
                     /standard_name="rps7 CDS"
     gene            complement(97286..97753)
                     /gene="rps7"
                     /locus_tag="AZ342_gp022"
                     /db_xref="GeneID:26892555"
                     /standard_name="rps7 gene"
     CDS             complement(99600..99791)
                     /gene="ycf15"
                     /locus_tag="AZ342_gp021"
                     /codon_start=1
                     /transl_table=11
                     /product="Ycf15"
                     /protein_id="YP_009233045.1"
                     /db_xref="GI:1002162973"
                     /db_xref="GeneID:26892619"
                     /standard_name="ycf15 CDS"
     gene            complement(99600..99791)
                     /gene="ycf15"
                     /locus_tag="AZ342_gp021"
                     /db_xref="GeneID:26892619"
                     /standard_name="ycf15 gene"
     tRNA            100479..100550
                     /gene="trnV-GAC"
                     /locus_tag="AZ342_gt025"
                     /product="tRNA-Val"
                     /db_xref="GeneID:26892669"
                     /standard_name="trnV-GAC tRNA"
     gene            100479..100550
                     /gene="trnV-GAC"
                     /locus_tag="AZ342_gt025"
                     /db_xref="GeneID:26892669"
                     /standard_name="trnV-GAC gene"
     repeat_region   complement(100563..112789)
                     /standard_name="Repeat 1"
     misc_feature    100635..141948
                     /note="Geneious type: Editing History Insertion"
                     /standard_name
     tRNA            101049..101123
                     /locus_tag="AZ342_gt026"
                     /standard_name="trnH-GUG"
     gene            101049..101123
                     /locus_tag="AZ342_gt026"
                     /standard_name="trnh-GUG"
     repeat_region   101164..112789
                     /standard_name="Repeat 1"
     rRNA            102321..103811
                     /gene="rrn16"
                     /locus_tag="AZ342_gr008"
                     /product="16S ribosomal RNA"
                     /db_xref="GeneID:26892662"
                     /standard_name="rrn16 rRNA"
     gene            102321..103811
                     /gene="rrn16"
                     /locus_tag="AZ342_gr008"
                     /db_xref="GeneID:26892662"
                     /standard_name="rrn16 gene"
     tRNA            join(104106..104142,105091..105125)
                     /gene="trnI-GAU"
                     /locus_tag="AZ342_gt027"
                     /product="tRNA-Ile"
                     /db_xref="GeneID:26892622"
                     /standard_name="trnI-GAU tRNA"
     gene            104106..105125
                     /gene="trnI-GAU"
                     /locus_tag="AZ342_gt027"
                     /db_xref="GeneID:26892622"
                     /standard_name="trnI-GAU gene"
     tRNA            join(105190..105227,106041..106075)
                     /gene="trnA-UGC"
                     /locus_tag="AZ342_gt028"
                     /product="tRNA-Ala"
                     /db_xref="GeneID:26892642"
                     /standard_name="trnA-UGC"
     gene            105190..106075
                     /gene="trnA-UGC"
                     /locus_tag="AZ342_gt028"
                     /db_xref="GeneID:26892642"
                     /standard_name="trnA-UGC gene"
     rRNA            106237..109050
                     /gene="rrn23"
                     /locus_tag="AZ342_gr007"
                     /product="23S ribosomal RNA"
                     /db_xref="GeneID:26892630"
                     /standard_name="rrn23 rRNA"
     gene            106237..109050
                     /gene="rrn23"
                     /locus_tag="AZ342_gr007"
                     /db_xref="GeneID:26892630"
                     /standard_name="rrn23 gene"
     rRNA            109149..109251
                     /gene="rrn4.5"
                     /locus_tag="AZ342_gr006"
                     /product="4.5S ribosomal RNA"
                     /db_xref="GeneID:26892624"
                     /standard_name="rrn4.5 rRNA"
     gene            109149..109251
                     /gene="rrn4.5"
                     /locus_tag="AZ342_gr006"
                     /db_xref="GeneID:26892624"
                     /standard_name="rrn4.5 gene"
     rRNA            109478..109598
                     /gene="rrn5"
                     /locus_tag="AZ342_gr005"
                     /product="5S ribosomal RNA"
                     /db_xref="GeneID:26892626"
                     /standard_name="rrn5 rRNA"
     gene            109478..109598
                     /gene="rrn5"
                     /locus_tag="AZ342_gr005"
                     /db_xref="GeneID:26892626"
                     /standard_name="rrn5 gene"
     tRNA            109847..109920
                     /gene="trnR-ACG"
                     /locus_tag="AZ342_gt029"
                     /product="tRNA-Arg"
                     /db_xref="GeneID:26892628"
                     /standard_name="trnR-ACG tRNA"
     gene            109847..109920
                     /gene="trnR-ACG"
                     /locus_tag="AZ342_gt029"
                     /db_xref="GeneID:26892628"
                     /standard_name="trnR-ACG gene"
     tRNA            110517..110588
                     /gene="trnN-GUU"
                     /locus_tag="AZ342_gt030"
                     /product="tRNA-Asn"
                     /db_xref="GeneID:26892654"
                     /standard_name="trnN-GUU tRNA"
     gene            110517..110588
                     /gene="trnN-GUU"
                     /locus_tag="AZ342_gt030"
                     /db_xref="GeneID:26892654"
                     /standard_name="trnN-GUU gene"
     CDS             110916..112829
                     /gene="ycf1"
                     /locus_tag="AZ342_gp020"
                     /codon_start=1
                     /transl_table=11
                     /product="Ycf1"
                     /protein_id="YP_009233046.1"
                     /db_xref="GI:1002162971"
                     /db_xref="GeneID:26892650"
                     /standard_name="ycf1 CDS"
     gene            110916..112829
                     /gene="ycf1"
                     /locus_tag="AZ342_gp020"
                     /db_xref="GeneID:26892650"
                     /standard_name="ycf1 gene"
     CDS             complement(112861..115098)
                     /gene="ndhF"
                     /locus_tag="AZ342_gp019"
                     /codon_start=1
                     /transl_table=11
                     /product="NdhF"
                     /protein_id="YP_009233047.1"
                     /db_xref="GI:1002162908"
                     /db_xref="GeneID:26892667"
                     /standard_name="ndhF CDS"
     gene            complement(112861..115098)
                     /gene="ndhF"
                     /locus_tag="AZ342_gp019"
                     /db_xref="GeneID:26892667"
                     /standard_name="ndhF gene"
     CDS             116067..116228
                     /gene="rpl32"
                     /locus_tag="AZ342_gp018"
                     /codon_start=1
                     /transl_table=11
                     /product="ribosomal protein L32"
                     /protein_id="YP_009233048.1"
                     /db_xref="GI:1002162949"
                     /db_xref="GeneID:26892560"
                     /standard_name="rpl32 CDS"
     gene            116067..116228
                     /gene="rpl32"
                     /locus_tag="AZ342_gp018"
                     /db_xref="GeneID:26892560"
                     /standard_name="rpl32 gene"
     tRNA            117149..117228
                     /gene="trnL-UAG"
                     /locus_tag="AZ342_gt031"
                     /product="tRNA-Leu"
                     /db_xref="GeneID:26892601"
                     /standard_name="trnL-UAG tRNA"
     gene            117149..117228
                     /gene="trnL-UAG"
                     /locus_tag="AZ342_gt031"
                     /db_xref="GeneID:26892601"
                     /standard_name="trnL-UAG gene"
     CDS             117325..118299
                     /gene="ccsA"
                     /locus_tag="AZ342_gp017"
                     /codon_start=1
                     /transl_table=11
                     /product="CcsA"
                     /protein_id="YP_009233049.1"
                     /db_xref="GI:1002162898"
                     /db_xref="GeneID:26892648"
                     /standard_name="ccsA CDS"
     gene            117325..118299
                     /gene="ccsA"
                     /locus_tag="AZ342_gp017"
                     /db_xref="GeneID:26892648"
                     /standard_name="ccsA gene"
     CDS             complement(118529..120031)
                     /gene="ndhD"
                     /locus_tag="AZ342_gp016"
                     /exception="RNA editing"
                     /note="start ACG"
                     /codon_start=1
                     /transl_table=11
                     /product="NdhD"
                     /protein_id="YP_009233050.1"
                     /db_xref="GI:1002162906"
                     /db_xref="GeneID:26892549"
                     /standard_name="ndhD CDS"
     gene            complement(118529..120031)
                     /gene="ndhD"
                     /locus_tag="AZ342_gp016"
                     /db_xref="GeneID:26892549"
                     /standard_name="ndhD gene"
     CDS             complement(120147..120392)
                     /gene="psaC"
                     /locus_tag="AZ342_gp015"
                     /codon_start=1
                     /transl_table=11
                     /product="PsaC"
                     /protein_id="YP_009233051.1"
                     /db_xref="GI:1002162922"
                     /db_xref="GeneID:26892558"
                     /standard_name="psaC CDS"
     gene            complement(120147..120392)
                     /gene="psaC"
                     /locus_tag="AZ342_gp015"
                     /db_xref="GeneID:26892558"
                     /standard_name="psaC gene"
     CDS             complement(120659..120964)
                     /gene="ndhE"
                     /locus_tag="AZ342_gp014"
                     /codon_start=1
                     /transl_table=11
                     /product="NdhE"
                     /protein_id="YP_009233052.1"
                     /db_xref="GI:1002162907"
                     /db_xref="GeneID:26892574"
                     /standard_name="ndhE CDS"
     gene            complement(120659..120964)
                     /gene="ndhE"
                     /locus_tag="AZ342_gp014"
                     /db_xref="GeneID:26892574"
                     /standard_name="ndhE gene"
     CDS             complement(121184..121714)
                     /gene="ndhG"
                     /locus_tag="AZ342_gp013"
                     /codon_start=1
                     /transl_table=11
                     /product="NdhG"
                     /protein_id="YP_009233053.1"
                     /db_xref="GI:1002162909"
                     /db_xref="GeneID:26892559"
                     /standard_name="ndhG CDS"
     gene            complement(121184..121714)
                     /gene="ndhG"
                     /locus_tag="AZ342_gp013"
                     /db_xref="GeneID:26892559"
                     /standard_name="ndhG gene"
     CDS             complement(122070..122573)
                     /gene="ndhI"
                     /locus_tag="AZ342_gp012"
                     /codon_start=1
                     /transl_table=11
                     /product="NdhI"
                     /protein_id="YP_009233054.1"
                     /db_xref="GI:1002162911"
                     /db_xref="GeneID:26892561"
                     /standard_name="ndhI CDS"
     gene            complement(122070..122573)
                     /gene="ndhI"
                     /locus_tag="AZ342_gp012"
                     /db_xref="GeneID:26892561"
                     /standard_name="ndhI gene"
     CDS             join(complement(124269..124821),
                     complement(122666..123204))
                     /gene="ndhA"
                     /locus_tag="AZ342_gp011"
                     /transl_table=11
                     /product="NdhA"
                     /protein_id="YP_009233055.1"
                     /db_xref="GI:1002162903"
                     /db_xref="GeneID:26892563"
                     /standard_name="ndhA CDS"
     gene            complement(122666..124821)
                     /gene="ndhA"
                     /locus_tag="AZ342_gp011"
                     /db_xref="GeneID:26892563"
                     /standard_name="ndhA gene"
     CDS             complement(124823..126004)
                     /gene="ndhH"
                     /locus_tag="AZ342_gp010"
                     /codon_start=1
                     /transl_table=11
                     /product="NdhH"
                     /protein_id="YP_009233056.1"
                     /db_xref="GI:1002162910"
                     /db_xref="GeneID:26892554"
                     /standard_name="ndhH CDS"
     gene            complement(124823..126004)
                     /gene="ndhH"
                     /locus_tag="AZ342_gp010"
                     /db_xref="GeneID:26892554"
                     /standard_name="ndhH gene"
     CDS             complement(126096..126368)
                     /gene="rps15"
                     /locus_tag="AZ342_gp009"
                     /codon_start=1
                     /transl_table=11
                     /product="ribosomal protein S15"
                     /protein_id="YP_009233057.1"
                     /db_xref="GI:1002162960"
                     /db_xref="GeneID:26892562"
                     /standard_name="rps15 CDS"
     gene            complement(126096..126368)
                     /gene="rps15"
                     /locus_tag="AZ342_gp009"
                     /db_xref="GeneID:26892562"
                     /standard_name="rps15 gene"
     CDS             complement(126725..132196)
                     /gene="ycf1"
                     /locus_tag="AZ342_gp008"
                     /codon_start=1
                     /transl_table=11
                     /product="Ycf1"
                     /protein_id="YP_009233058.1"
                     /db_xref="GI:1002162972"
                     /db_xref="GeneID:26892612"
                     /standard_name="ycf1 CDS"
     gene            complement(126725..132196)
                     /gene="ycf1"
                     /locus_tag="AZ342_gp008"
                     /db_xref="GeneID:26892612"
                     /standard_name="ycf1 gene"
     repeat_region   complement(130323..141948)
                     /standard_name="Repeat 1"
     repeat_region   130323..625
                     /standard_name="Repeat 1"
     repeat_region   complement(130323..141948)
                     /standard_name="Repeat 2"
     tRNA            132524..132595
                     /gene="trnN-GUU"
                     /locus_tag="AZ342_gt032"
                     /product="tRNA-Asn"
                     /db_xref="GeneID:26892668"
                     /standard_name="trnN-GUU tRNA"
     gene            132524..132595
                     /gene="trnN-GUU"
                     /locus_tag="AZ342_gt032"
                     /db_xref="GeneID:26892668"
                     /standard_name="trnN-GUU gene"
     tRNA            complement(133192..133265)
                     /gene="trnR-ACG"
                     /locus_tag="AZ342_gt033"
                     /product="tRNA-Arg"
                     /db_xref="GeneID:26892651"
                     /standard_name="trnR-ACG tRNA"
     gene            complement(133192..133265)
                     /gene="trnR-ACG"
                     /locus_tag="AZ342_gt033"
                     /db_xref="GeneID:26892651"
                     /standard_name="trnR-ACG gene"
     rRNA            complement(133514..133634)
                     /gene="rrn5"
                     /locus_tag="AZ342_gr004"
                     /product="5S ribosomal RNA"
                     /db_xref="GeneID:26892655"
                     /standard_name="rrn5 rRNA"
     gene            complement(133514..133634)
                     /gene="rrn5"
                     /locus_tag="AZ342_gr004"
                     /db_xref="GeneID:26892655"
                     /standard_name="rrn5 gene"
     rRNA            complement(133861..133963)
                     /gene="rrn4.5"
                     /locus_tag="AZ342_gr003"
                     /product="4.5S ribosomal RNA"
                     /db_xref="GeneID:26892629"
                     /standard_name="rrn4.5 rRNA"
     gene            complement(133861..133963)
                     /gene="rrn4.5"
                     /locus_tag="AZ342_gr003"
                     /db_xref="GeneID:26892629"
                     /standard_name="rrn4.5 gene"
     rRNA            complement(134062..136875)
                     /gene="rrn23"
                     /locus_tag="AZ342_gr002"
                     /product="23S ribosomal RNA"
                     /db_xref="GeneID:26892627"
                     /standard_name="rrn23 rRNA"
     gene            complement(134062..136875)
                     /gene="rrn23"
                     /locus_tag="AZ342_gr002"
                     /db_xref="GeneID:26892627"
                     /standard_name="rrn23 gene"
     tRNA            join(complement(137885..137922),
                     complement(137037..137071))
                     /gene="trnA-UGC"
                     /locus_tag="AZ342_gt034"
                     /product="tRNA-Ala"
                     /db_xref="GeneID:26892625"
                     /standard_name="trnA-UGC"
     gene            complement(137037..137922)
                     /gene="trnA-UGC"
                     /locus_tag="AZ342_gt034"
                     /db_xref="GeneID:26892625"
                     /standard_name="trnA-UGC gene"
     tRNA            join(complement(138970..139006),
                     complement(137987..138021))
                     /gene="trnI-GAU"
                     /locus_tag="AZ342_gt035"
                     /product="tRNA-Ile"
                     /db_xref="GeneID:26892631"
                     /standard_name="trnI-GAU tRNA"
     gene            complement(137987..139006)
                     /gene="trnI-GAU"
                     /locus_tag="AZ342_gt035"
                     /db_xref="GeneID:26892631"
                     /standard_name="trnI-GAU gene"
     rRNA            complement(139301..140790)
                     /gene="rrn16"
                     /locus_tag="AZ342_gr001"
                     /product="16S ribosomal RNA"
                     /db_xref="GeneID:26892643"
                     /standard_name="rrn16 rRNA"
     gene            complement(139301..140790)
                     /gene="rrn16"
                     /locus_tag="AZ342_gr001"
                     /db_xref="GeneID:26892643"
                     /standard_name="rrn16 gene"
ORIGIN      
        1 ttttgatttg gttggcacag ggtcagggcc tttctcgctg ggcgaacgac gggaattgaa
       61 cccgcgcatg gtggattcac aatccactgc cttgatccac ttggctacat ccgccccgcc
      121 aattttcttt tatttatttt tatttcaaag gattcctttt tgatcattca aaaatatttg
      181 tttatctaaa acagtctgaa atataaaaaa aaagcaatac cgccctctta ttctatcaag
      241 agggcggtat tgcttttttt atttcaaaaa actcgtatat actaaaaccc ggccttaccc
      301 atttgtagat ggagcttcaa cagcagctag gtctagagga aagttatgag cattacgttc
      361 gtgcataact tccataccaa ggttagcgcg gttaatgata tcagcccaag tattaattac
      421 acggccttga ctgtcaacta cagattggtt gaaattgaaa ccgtttaggt taaacgccat
      481 agtgctgata cctaaagcag taaaccagat acctactaca ggccaagcgg ctaggaagaa
      541 gtgtaaagaa cgagagttgt tgaaactagc atattggaag atcaatcggc caaaataacc
      601 atgagcggct acgatattat aagtttcttc ctcttgcccg aacctgtaac cttcattagc
      661 agattcattt tctgtggttt ccctgatcaa actagaggtt accaaggaac catgcatagc
      721 actaaatagg gaaccgccga atacaccagc tacgcctaac atgtgaaatg ggtgcataag
      781 gatgttgtgc tcagcctgga atacaatcat gaagttgaaa gtaccagaga ttcctagagg
      841 cataccatca gaaaaacttc cttgaccaat tgggtagatc aagaaaacag cagtagcagc
      901 tgcaacagga gctgaatatg caacagcaat ccaaggtcgc atacccagac ggaaactaag
      961 ctcccactca cgacccatgt agcaagctac accaagtaaa aagtgtagaa cgattaattc
     1021 ataaggaccg ccattgtata accattcatc aacagaagcc gcttcccaga ttggataaaa
     1081 gtgcaaacct atagctgcag aagtcggaat aatggcacca gaaataatat tgttgccata
     1141 aagtagagat ccagaaacag gttcacgaat accatcaata tctactggag gagcagcaat
     1201 gaaggcgata ataaatacag aagttgcggt caataaagta ggaatcatca aaacaccaaa
     1261 ccatccaatg taaagacggt tttcggtgct ggttatccag ttacagaagc gaccccatag
     1321 gctttcgctt tcgcgtctct ctaaaatagc agtcatgaga aaatcttggt ttatttaatt
     1381 atcagggact cccaagcaca cgaattttat ataactcgaa atataaggct tgttattcaa
     1441 taatataaca ttacttatat gtctttgtca accactattt atctagacat atccaagctt
     1501 tttgtaagta tattgtgttg aaaaaaaaag taattctata tacccccttt ttggcggtgg
     1561 gttgcccggg attcgaaccc ggaactagtc ggatggagta gataattttc ctgttaaata
     1621 ggtaaacacc cctccccaaa ccgtgcttgc atttttcatt gcacacggct ttccctatgt
     1681 atacatttaa aaccttctta cttagaactt tataaaagtt gaatactcgg ttgatttaac
     1741 ccttactaca tcctacatca acatttcaga aaaaaattgt tatcttcatt ttttatcttc
     1801 attacctaca tttttagtaa caatttacat gatttcctaa cgaatcattc aattaataac
     1861 tggccaaatc attgatacaa ataatatcca aataccaaat acgccttcta tataacctct
     1921 gcgaagtgga agaagctctt ggaaaggtca aataaaggac ttgctcttcc gccgtaaaga
     1981 attcttccaa taaccccgag cccgatcttt tcaaaaaagc acgtacagta cttttatgtt
     2041 tacgagccaa agttctagca caagacagtc gaagtatata ctttattcga tacaaactct
     2101 ttttttgtga ggatccacta taataatgat aaatatttct gcagatacgc ccaaatcgga
     2161 caacaatatc cgaatctgat aaatcagtcc aaaccgcctt actaataggg tgccccaata
     2221 cgttacaaaa tctcgcctta gccaatgatc caattagagg aacaattgga acaagagtat
     2281 cgaacttatt aataggatta tcaattataa atgcattttc tagcatttga ctgcgtacca
     2341 ttgaagggtt tagtcgcgca cttgatagat agcccagaag agctagggaa tgattatata
     2401 attggtttat acagatccgt cccggctgag accataggta aaaatgacat ttccataaat
     2461 tgacaaaata atatgtccat tttttcatca aaaggggcgt cccttttgaa gcgagaattg
     2521 attttccttg ataactaata taatgcatga aagggtcctt aaacaaccat agattgtcct
     2581 gaaaggcctt agcaaaagct tctacaagtc caagatgttc tagttttcca tagaaaaaga
     2641 ttcgttcaag aagggttcca gaagacgttg agcataaatg agaagatttg ttacgaagaa
     2701 agacgaagat ggattcgtat tcacatagat gagaattata taggacgaag aaaaaccttt
     2761 gatttatttt tgaaaaacaa gaactggctt catttggagt attacaaata cgatactcgt
     2821 ggagaaagaa tcttaataaa tgtaaagaag aagcgtcttt tacccagtag cgaagagttt
     2881 gaaccaatat ttccagatgg actgggtagg gtattagtat ctctaacaca taaattaaat
     2941 gtgaaaattt gtcctctaaa aaagggaata ttgaatgaat tgattgtaaa ttatgagatt
     3001 taactattcc tttcctttct agcgaagata ataatcggag ataaaacgga atttctacaa
     3061 tgactgcaaa tccttctgat atcatttgaa aattaaaatt cttgttgcgc ccaaaaaagg
     3121 tattttgggt aaaatcatta gcaaaaagaa tcaaatgatt ctgttcatac tgatacattc
     3181 gctcaattgc acgtttcaca attagtaagc taaacttatt agaacctgca ttttccaaca
     3241 aaacggatct atttcgattt aaaccatgat catgcgcaag tgcataaata tactcctgaa
     3301 agataagtgg atataagaag tagtgttgtt gagatctatt tagctttaaa tatttttgga
     3361 attcctccat ttgaaattct agttgaacta aaggtagagg attttggggg ttatcaatga
     3421 aacatagtgc gatacagtca aaacgaggta ttcgagtaat aaacgaatag atacctcggg
     3481 gatacaggta aacttatcaa cggattatct atcctctctt ttccatttaa acgaataagt
     3541 tctgttcgtt ataggataac aaaagactta gaaatccttt attttttcaa cctaatcgct
     3601 cttttgattt tggaattttt ttatcaatat actgtttctt ctacacacac atttctattc
     3661 cataatggaa aatgtcaata gttaggattc attaaaatat aaagaattcg ttcatgggat
     3721 aatcccttcc cgtatcaggc actaatacat ttttaacgtc taattagatc gggtaatcgt
     3781 tcaaattaag aacagaagct cgttgctttt tccctataat caataatcat atcaataaat
     3841 aaataaattg aagccattag ggctctatat ccatttattc atccgaccca acttgaaatt
     3901 gaattcattt tgttccgttt caaaaaagaa cacaacggtt tgtaccgatt cggaaagaat
     3961 gaaatattct cagaactctt cgttgatccg acatgctatt ttttccattc attccctttc
     4021 aggatcagtc gtggtcttcc aaactttacc gatggtatgg acgaatccct cgcttcatcc
     4081 aaatgtgtaa aagatcctag ccgcacttaa aagccgagta ctctaccgtt gagttagcaa
     4141 cccgaataga aaaagtttat gtaaatacaa tcaaaaaaaa agatagataa atgtcaaaat
     4201 ttatagacca cctcttcgtt cttatgttat cgacttttaa ataaaaaccc ctattcttat
     4261 tatatcaaag agaattcaag gaatcccacc atttgaataa tataaggtaa aaatcaaacc
     4321 gctcggacaa aaagaaattt atctacttat cacgatgaat tatatttgtt cgatacactg
     4381 ttgtcaatat aaatgttgag aaaataatac aatggaaaaa caaaaaaaaa atggaattta
     4441 tttcaaaatt tatttcaata ctattaaaaa agggcttgtg ttagattggc actacatagc
     4501 tgaaaaaagt ttagatagag gaataaaaaa agaccaagta gaaaaaaata tcagattgaa
     4561 tcaataataa gtaactagaa taaaaaagta tatatataaa tataaaaatt tatataagaa
     4621 ttactatccc tttctatttc tttatttcct taattaaatt ttgtttgatt aggaccaagt
     4681 tacttaaaaa cctctgcctt ttttaaaaga tcccgaacag ttcctgtggg ctgagcgccc
     4741 ttttcaagga aatatagaat agcaggaacg tttaaataac tttgattctt tatcggatca
     4801 taaaaaccta cgttccgaag atctcttcct tctcttcggg atcgaacatc aattgcaacg
     4861 attcgataga cggctcattg ggatagatct aagtaaatga acaagacccc ccctagaaac
     4921 gtataggaag ttttctcctc gtacggctcg agaaaaaata atttggagtt ttgtctacgt
     4981 atagaattct aatttctggc aaaggagttg ataaaataaa ttagaatggg atttaactca
     5041 tttttttctt cctccttcct gaaaaaataa aaatcatttg tacccataac tcaagttgga
     5101 taattctcaa agagcttaaa agaaaaaaaa tctttaggca atttatttaa ttttttgaat
     5161 ggtctttaac cccctcttgc ttgtctcatt taatatttat tattatccag ttattgagac
     5221 aattgaaaaa acggtgtttc cttgttctgg gatccttttt tttttgtttt aaatcagtgg
     5281 gtttagacat tacttcggtg cttcttaatc cttacaaaat ggcagcaaca tacccctttt
     5341 gtgatttctt tctatcaaat caaagaatca tataaacgct cgattcccgc gtgatacact
     5401 ttgaatcgaa agatttttct caatttcaac aaattttact tttgaattaa aaacttgact
     5461 gaatcggatc ctttcaattt ctatattgat atacttacaa agttgttcca atttattgat
     5521 tggtattaac cctagattct tgccccctga aagatgaatc catactttct acccgagctc
     5581 catcatgtac tatattcatt acaacctaac aaaaaaagga ttctagtgaa aacagaacag
     5641 atgtcgggtc aagagcacct tcattcatag aaaagatggc ggatgtaaga ataaaaatcc
     5701 acaccggatc gtgtccttca agtcgcacgt tgctttctac cacagcgttt caaacgaagt
     5761 tttaccataa caaaaaattc ctctaatttg gaacccatat ggaattgatt caattatgga
     5821 atcatgaata gtcattggtt ccgtcgatac ataaacatat taatctatac ccttttttct
     5881 tctatacaaa ttcttctata caaagatggc aaaaattttt tttaagcaat cttagcaaga
     5941 ccccacctat tattgtatgt tattgtatga atgcaacact ttaactttac tttttattaa
     6001 aaaaattaaa atatctgttt cttttcgaat tgaaccatca acgatttaaa gcagataaat
     6061 ggattgaaaa aaaaccccat ttttattttt ttgtgtgaga tagataaaaa agaccgatcg
     6121 aagggaatat ttaagtactt gttctttcga ttcgaatttt attaataaga taagatgaac
     6181 gaattagtgg tttttcgtac ctatgggata gactgaacta cagtctttat tatggatccg
     6241 ttacatatgt aacttgattc gttattaatg agattcggac atacacagat atacatatat
     6301 ttaaatgaag acctcctgtt actgttactt tactaattaa gaactatcta tcccatgact
     6361 ctctgggaat gctgaatcag aacaaaaata aaaaaggata ccttttgggg aaaggatact
     6421 ctctagggac aaagacaaac aagtccagat taggcgcttg ctcctaattt tttagtttac
     6481 ccaaacccag tcttgtctta agagacttaa tcccattaat tgaatgtaat aacccccctc
     6541 ttgtttagaa taaagagatc ctaataattt ggctacccca tttttttaag tttaacttga
     6601 atggataaat aataagatat aggatatagg aaagaagtgc tctttcttag tgtaatttaa
     6661 aataaaatgt atcgttgaaa atttaaaaag atatgagacg taaggttttt tcttcaaatt
     6721 aagtagctat aaaccccttc aatatgaatg gaatgaacat atgatgaaaa atacgcccat
     6781 actttatttt ttaattagtt gaattcaact agggtgtgac ctatgttccc atcatatctt
     6841 gatgacaaac aaatatattt agtaatatct gtatgttgtg aaaaacaaag atatgattca
     6901 taaaagaatc attcaaaatt ataaaagaaa caagaatgac attctatcca atattaggca
     6961 tttaaacaga atattacttt caaaataaac ttttaaactt ttactctgat acaatgtatc
     7021 tacctgggac gaaaggattc gaacctccga ataccgggac caaaacccgt tgccttacca
     7081 cttggccacg ccccatctat atttccattc tacactaata aagaataata ttagtattgg
     7141 gtcttggtca attacagggc aattttatat ataaaatttt tatagaatag attagattct
     7201 tgctaggatt tttacgcgtg tagatataga attcagccga attcattgat cattacatat
     7261 aatttaatta agatattcta tgaaagtatt atttcttcta ttctcctttg tttgagaatt
     7321 ggggaatttt tgattggatg ggttcaaaga aaaagaagga tttttgtcta ccttacttta
     7381 cttcattttc cttatatcat taactcaatc aaaatgcaat tagctccaag aacaaaacgc
     7441 ctgttatgct taatatcttt agtttgatct gcatttgtct taattctgcc ttttattcga
     7501 gtagtctttt cttcgccaaa ttgcccgagg cctacgcttt tttgaatcca atcgtagatc
     7561 ttatgccagt catacctttg ttcttttttc tcttagcctt cgtttggcaa gctgctgtaa
     7621 gttttcgatg agatccttaa tattattcta gaaaattaat gctttattag tcttatacta
     7681 taaaccttcg attcaaacat tgaaagtctg aaagtcttgg ttggatagct tcgagaaatc
     7741 caaatctggc tcaccccgga ttccccattc tgcccttttg aaagacccta taaataaggt
     7801 taaggttagg atcccccgca atatctaatt ggaggtatga aataaatttt tggtaatgga
     7861 ggatctattc tcttttctca tttttttttt ccaaaaaaag atcttggaga ttgtgtaatg
     7921 cttactctca aacttttcgt ttacacagta gtgatattct ttgtttctct atttatcttt
     7981 ggattcctat ctaatgatcc ggggcgtaat cctggacgtg aagaataaaa aagggagttt
     8041 tcattttcat tgcttgattt ttaaattttc ttaggatttt ttatctattc cacatggtta
     8101 accaggaaac attaaaaagg attggcaata tttgaaagat aaatcaaata ttaagtcatc
     8161 aacaaaaacg gaaagagagg gattcgaacc ctcggtacga ataactcgta caacggatta
     8221 gcaatccgcc gctttagtcc actcagccat ctctcccaat tgaaaaacat aattactatg
     8281 ttatattaca catgaaataa ggattgaaaa agtatttctt tctctttctt tatcttatct
     8341 atattctatc tacaactttt attagcaatt acagttagtt caagtaaggg atcgaaagat
     8401 tccaatagaa aaaacagaaa gaagacccct ttctttgatt ttgttcgaaa gggccttttt
     8461 tattcccgtg gcctggcctg gtaagtacct agccgggcct ttttttgttc caacgaatcc
     8521 tacggtttct ctaataaaaa agggggggtt gctattaaag caacaacaaa aagacaaagg
     8581 gctgttttca ttcttattat tagataaaag aatataacat caatacgtca tttcttatta
     8641 tttttttatt tttatgaatt tttttttttt caatttatga atccccacga aaaacgtcaa
     8701 cactctcatt ttcatgattc ttttatgatc ctgtcttgat tagcccaaat tatccctgtt
     8761 cgacaaaagg ccctttgtat ataataatcg cattgtagcg ggtatagttt agtggtaaaa
     8821 gtgtgattcg ttcgagtaac ccccttaaaa agttaagggg tcttttcggt ttgattcata
     8881 ttccgataaa aaactttatt tcttaaaagg atttaatcct ttacccctca atgacacatt
     8941 ggaggaaaaa tataaattat cgtgatttgg atccaaggat tacttaaaaa attttaaatt
     9001 ggtttatgaa attgcgaaac ataattattc aattggatca atacttccaa ttgactgagt
     9061 atgagtaaag gatccatgga tggagatata aaagtagatt tctaatcgta actaaatctt
     9121 ccaattttat ttttatttgt agaaaaaaaa attgaagcaa aatagtatag ctattaaagg
     9181 atgactttag tttactagag ttatcgacat attattttag ctcggtggaa agaaaacctt
     9241 tttcctcagg atcctttcaa atagaaatat agaacgaagt aactagaaag gttgtcataa
     9301 tcatcttttt ttctagaggg atcatctaga aagcgaatct gtttgaatgt attcaaacaa
     9361 agagctgaca taggtgttat ggatataatt ttttgtaatt taattcacat cttagatcta
     9421 gtaattttta catcttccgt aaaggagccg aatgaaacca aagtttcatg ttcggttttg
     9481 aattagagac gttcaaaatg ctgaatcgac gtcgactata acccctagcc ttccaagcta
     9541 acgatgcggg ttcgattccc gctacccgct atatctatat atcttataac tataaatata
     9601 tatattattt atatatactc taatcataga ctctaattat taattagaat ttattcatca
     9661 ttgaatatag aatataaaat tttaaataat ataaatgaaa agcgtccatt gtctaatgga
     9721 taggacagag gtcttctaaa cctttggtat aggttcaaat cctattggac gcaatttatt
     9781 tccatatata tatattttat atttcaatat taagaaagtc tttttgaaag acttgaatgc
     9841 gagacgctca attatccctt tttttgagaa cttttaaaaa atcctttata cttgttcctg
     9901 aagtagaaaa cgttccatct gttcctgaat agcttctttc aaaaggcctt ctgcttcctc
     9961 ggtgaatgtc ttggtagaag atattatttc ttgaaactgc ggtttatttg tttttaggta
    10021 agtacgtaac tcaacaagaa atttccttac ctgtccaatt tctaatgaat caagataacc
    10081 atttgttccg gtataaatag tcattatctg ttcttctacc gcaagagggg cggattggga
    10141 ttgtttaagc aattcacgta aacgttgacc tcttgccaat tgattctgag tagctttatc
    10201 gagatcagaa gcaaattgtg caaaggcttc taattctgcg aattgcgcga gttccaattt
    10261 taatttgcca gcaacttgtt tcatagcttt aatttgagct gcagatccca ctctggaaac
    10321 ggagataccc acattaatag caggtctgat gccagcattg aatagatcgg cagataagaa
    10381 tatttgtcca tcagtaatcg aaattacatt agtaggaata taagccgaaa catctcccga
    10441 ttgagtttca actattggca aagcagtcat acttccttca cctaaaagag aacctaattt
    10501 agcagctctt tccaaaaggc gtgaatgcaa ataaaaaaca tcccccggat aagcttcgcg
    10561 accaggcggt cttcgtaata gaagagacat ttgtcgataa gcttgtgcct gtttggaggg
    10621 atcatcataa attattaaag tgtgtcgttt gcggtacata aaaaattccg ccagagcagc
    10681 gcctgtataa ggagcgagat attgtaatgt agcaggagaa tccgccgttt cagctaccac
    10741 aatagtgtat tccatcgctc ccttttcctg gaaattagtc actacctgag ccacagaaga
    10801 tgctttttga ccaatagcta cataaacaca tattacattt tggccttgtt ggttcagaat
    10861 cgtatctgtt gctactgctg ttttaccggt ttgtctgtcc ccaataatta attctcgctg
    10921 accacgccct ataggtatca tcgaatcaat agcaataagc cccgtttgaa gaggctcgta
    10981 tactgaacgt cgtgaaataa tacccggagc aggagattca attaaccgat attcagaagc
    11041 tgaaatttca cccctaccat caataggttt agccagggca tttacaacac gacccaaata
    11101 ggcctcactc acgggtatct gagcaattct tcctgttgct tttacagaac ttccttcttg
    11161 tatcagcaaa ccatcaccca ttaatacaac accgacattt gttgattcca aattaagagc
    11221 aatacctact gtaccctctt gaaattctac taattcaccc gccattactt catcaagacc
    11281 atgaatacga gcaatgccgt cacctacttg cagtacggta ccggtattta caatctttac
    11341 ttctctatta tattcctcaa ttcgctcacg gataatctta ctaatttcgt cggctcgaat
    11401 tgttaccatg agtttttctt acttagttaa aaaaaaataa tacctagagt cgaaggccta
    11461 atcggttatt gcccccaaca tgccaatatt ggcacgtata gtacgtaaat gtaactcgtt
    11521 gttcaaacaa ctgctcagag ttcctagagc cccttgtaag gcttgttgga aaacccgttg
    11581 tcggacttga ttaatcgccc tttgttgttc aaaatgaata gtttcgtttt tgtaattttc
    11641 tagttgtttc aaagtcttag aagtggaatt aataaaatta attctttctc gctctatctc
    11701 agagtatcca ttgactcgaa actgatctgc ctccatttcc acttttcgta agcgtgtccg
    11761 ggccttttcc agctgttcaa tggctccccc acgtagttct tctgaatttc gaatagtatt
    11821 caagatcctc tgttttcgat tatctaataa atcacttaat gaaagtagat tctctttcca
    11881 ttcatttaaa aacttccatg atcccttccc gaaccaaaca tgaatctttc gattcatttg
    11941 gctctcacgc tcaattactt aaattactta tgataaattc ccatatcttt ttttgaatgt
    12001 aatgagccta tcctctactc tcttcatatt ccaaaataaa aatatcaaaa ccaatcacta
    12061 atccaaaacc aaaaaagtcg gaggactctt ctgaccaaat atgtaattgt caacaaagtt
    12121 gtttcttttt ttttatccaa aaatccaaaa agggttttct tcctttaata cacaatacat
    12181 aggtcgtcga ttcatcattg gataaaaggg ggtttaatcc caatttttgt aataagcggt
    12241 tcaaatcatt ttatccatat gagtgttctt atatagataa attattcatt ttgaaagcat
    12301 ctctatatta atattcatat tgtggtagaa tattcatatt gtggtagaaa gagtaccatg
    12361 ctgcgtctgg acttcaaacg atttagcttt aaccatagtt gttaatggtc ccacattttt
    12421 ggttgataga gaatcaaagc ggatttacca acgaataacg aaatgctatg gttcttgcat
    12481 atgatttctt tattcagaag tcattcgtga gataatgtac ctacttttcc tagttataaa
    12541 aaaaaagtac agctggttgg gtccagccta ttcttgaaat aaacaactcg cacacactcc
    12601 ctttccaaaa aaaaccaata ccccaagcac tacacttaga tttattagat ttgttgctaa
    12661 aatatcggta ttaaacccga aactcccggc ggatggccag tagcctaaag aaacgaaaga
    12721 atcggttaca tttttcatat gatctcctct tatagataga ctaaaaaaaa agaacagagt
    12781 tctttttgta tcgccctgcc cccccccctt tgatatattt aaatgatata tttaaaatat
    12841 atataatata tatatatttt actatttcta aatcgagcca aaaaagattc gatttagaaa
    12901 tagtgaatta cccccttctt tatttaaacc cttcctaaaa aatataaaag ggggttcctt
    12961 agactacgaa cggaaaggat gaaagagagt gagtatgcta attcctcatc cacaaatcag
    13021 cccttcccgt gggttattgc tttttcgaat ttataagatt aaacaaaagg attcgcaaat
    13081 aaaagtgcta atgctacaac caggccataa attgttaaag cttccataaa agctagacta
    13141 agcaataagg tacctcgtat ttttccctcc gcctcaggct gtctcgcgat accttctaca
    13201 gcttggcccg cagcagtacc ttgaccaact ccaggtccaa tagaagcaag ccctacagcc
    13261 aatccagcag caataacgga agcggcagaa atcagtggat tcatgataag ttcctcatac
    13321 aaaaaaaaat ggttaatgat acagtcagcc gatgaattct aacttaatat tccatcgcta
    13381 caattcatcc agtcgaagtc actacaaatt tcaaattgaa gtaataatct tattcaagga
    13441 tcaaaactac tttacttcga tatctctttt ttagttccta tcgacaaagt ctttgcgaat
    13501 ccgtacgact ttcgtccgtc catttctttg ttccgaacca ttctttgaat tcttcgattt
    13561 ttttcttgat ttcatctgtt tattcattga actcacagtc ccagaggata cggaaagact
    13621 tctattggaa tagccatcaa atggaaattt ctagtagtag ggcaaattga atatctcttt
    13681 agttcatata taactagtca atatttaata tcaatcacct atacatgtct ttcttccata
    13741 acgtaaacca actcttcatt catcttaaat tcaatcgaat tcgagaatta tgcgtcgaaa
    13801 aacaagttga cttatagcat agcgcccttt tacatataat atacctagta aaacctccct
    13861 ctccgatccg aatcacccta ttttttatga atcccttttt tgtttgtaaa tacttcttcc
    13921 cctttcttta tcattctacc gcatggatac aatctaaata gacaaattgc ttaggccgaa
    13981 tcagtggata gaaatatcat tatttgattg atctaagttc acgcaattta ttatttctga
    14041 aaattttatt ttggtcaatc gctgaagaaa atcaactgaa aggggaatcc ttctatagag
    14101 cacccctctt tttttactca cacgtcgtaa accacaagaa ttcttattca aattctgatt
    14161 ccgaatagga aatattagga ttggccgacc agcaatataa aatgaatatc tattcaggag
    14221 agaatggtat aatataagtg gatcaaccaa gaattttagg aaaaagatct tttatatctc
    14281 tttccctttt tttttacaac tctctactct aatatctttg gctattactc tagattgtat
    14341 atagtgagtt gtatatttat atttcctaat tagattagat tagatttttt ttgagccacg
    14401 catacattac cttgggataa gctaaaaaag aatctttcaa aaactagtca atgatggccc
    14461 tccatggatt cccctatata agccgcggct aaagttgcaa aaatcagagc ttgaatacca
    14521 cttgtaaata atccaaggaa catgacaggt ataggaacca ctaaaggtac taaagaaaca
    14581 agaacaacaa ctactaattc atcagctaat atatttccga aaagtcgaaa actaagtgat
    14641 aaaggctttg tgaaatcttc taagatgtta atgggtaaaa ggattggggt tggttgaata
    14701 tatttcccga aataacccaa tccctttttg gtaagacccg catagaaata tgccactgac
    14761 gtgagtaaag ccaaagcaac agtagtattt atatcattcg tgggtgcggc taactcccca
    14821 tgaggtaatt gtatgatttt ccaaggtaaa agcgctcctg accaattaga aacaaaaata
    14881 aatagaaaca ttgttccaat aaaaggaacc caggggccat attcttctcc aatttgagtt
    14941 ttactcacat ctcgaatgaa ttcaagtaca tattcgaaga aattctgacc accggtcgga
    15001 atggtttgtg ggttccgaac agttagagta gctgaaccca ataagatagc aattacaacc
    15061 caagaagtaa taagtacttg gccgtggact tgaaaacctc ctattttcca atagaaatgt
    15121 tggcctactt ccacaccaga aatatcgtat aaccccttta gtgtgttgat agaacaggat
    15181 agaacattca tattgccctc ttaaaaaaat atagctttaa agaaaattat tttgattcaa
    15241 acgtctcttt ctctacgtga ctacttgaat cccatatata tttataatac caattcaatt
    15301 cttgaataca acgaatcaca taatatcccc agttttttat ctcttttttg agatccaaaa
    15361 agagtatctg agattcataa atagtaactg attacaaaac tctatgaaat ttccaaagta
    15421 agttaagttt tttatcttat tattaaatta tatgatgatg attatgaatt acggatttct
    15481 tatataacta gaacgccctt cacgaattgc gaatactaat ttgttaagaa ttaatcgaat
    15541 tgaagatata gcgtcatcgt tggctggaat cgaaatatct gcaagatcgg ggtcacaatt
    15601 tgtatcgatt aaacaaattg ttggaattcc caaagtgata cattcttgaa gggccgtata
    15661 ttcttcgtgt tgatcaatga tgattacaat atctggtaac cccgtcatat atttaatccc
    15721 gcccagatat gtttgcaagt gagataattg tcttttcaac acggccgcat ctcttttcgg
    15781 aagacgatgg agtctccctg ctttttgttc tgttctcaag tctctaaact tatgaagtct
    15841 cgtttctgta gtggaccaat tcgttaacat accgccaagc cattttttat taacataatg
    15901 acaccgagcc cttattgcag cccatgctac taggtcagct gctttatttt tagtgccaac
    15961 gattaagaat tgttttccct tacttgctgc atcaaaaacc aaatcacagg cttctgataa
    16021 aaaacgagcg gttctagtaa gatttataat atgaatacat ttacgctttg cagaaatata
    16081 aggggccatt ttaggattcc atttcctagt accatgtcca aaatgaactc cggccttcat
    16141 catctcttcc aaattgatgt tccaatatct ttttgtcatt tctccccaca cccccctcta
    16201 aaaaaaaaaa aaaaaagaga cgagggtatc ctaaaataaa taattgttcc gatggaacct
    16261 tctcttctac cgcaaattgg ccgtagatat acgacctaag ccattacatt attacttttc
    16321 tattcattat tatcattttt actattacta aatgaaatca aatgttttca aataaaagtc
    16381 taaatccgct tttaggaatc attaaatcct atacctataa atgattgttc tgatgtatcg
    16441 tggaaattgt ttgaaaggca agaatcaaaa aattttctgt ggtggaacaa aatatctctc
    16501 atttccccct caaatatatt attatttttg gtttccaagg aaatgttgtt atgttgtctc
    16561 gaagggtgca ccaatccctc gaatccggta ccaacgggta tcatcccccc cagaacaacg
    16621 ttctctttca ggcctttcaa ccaatcgata cgaccccgta gagctgcttt tgctaaaact
    16681 cgagcagttt cttgaaaact cgcttcggat atgaaacttt gagtattcag agatgctttt
    16741 gttattccca ataagacggc tcggtaacag atcgcttctt ccaaagcatg ccccattcgt
    16801 tccgcccgta acaatccaat taattctccg ggtaagaaaa catttgacat cccatcttct
    16861 gaaaccaaca cttttgatgt tatttgacgt acaataattt ctatatgtct attatggatc
    16921 tgcaccccct gggatcgata aaccttttgg atcttattaa ccaaagagat acgactttgc
    16981 actatagtta gctcagcacc aatcaagaac ccccacggaa ttccaagagt tcgtgttata
    17041 cattcgttcc aaccctcaac tctcttttcg agattcatcg atattgaatc aatcgaacgc
    17101 acttctaaca cctgttccac ttttggcaga ccctgcgtta tatcaccaga tcgcgatttt
    17161 tcatatataa atgtaactaa tgtatctcct tcgtaaagga tttccccata atgtccatga
    17221 accgttgctc ctggggtggc caaataaggc ttagcggatc gtattacgac agaatccttt
    17281 ttaacaatta gaacttgacc cgatttgagg tgtggtccgt ttttggctat acatacattt
    17341 tcacaaataa actgcccaag actcattatt gtagacgcct cttcacaata attgtgctga
    17401 agaaaatacc aatttaaatt gaatggattt aaaataatgt tactgcatga atcagaatta
    17461 taaatttgac caatttcatc cattaaaaaa tatttaagta cttcaaaggt ctgttttaag
    17521 ttgccaagtt gcaaatagtt agttaccaag atctgattat aagttattaa ataggaaaat
    17581 gaataaaaat tcacaatttg aagggctgtt cctaaagggc ctaagaaatt cctaattgga
    17641 attgggggat cttttttaat tgattctttt atcacattgt gatattttac atcattgaat
    17701 gggcccattc gaaaacaatt ggaggatgac aaaattatca aagattggta ttccttattt
    17761 ctattcaaca atgtatgaat agttccttgg ttttgattaa ggtattcttt aatccttgcg
    17821 ttggaatagt agaaaaaact ggaagaaaac ggattgatat tgttggaatc tgatccattc
    17881 tcagagataa atcctgaacc cgaaggatca ttcctttttg cggtatacga aataggggat
    17941 ttcactaaat cgatttttat aaaatctcga atcaaaccat ttatccttat ttcaacaaag
    18001 gaagtacggg tctcttcgat ataagaactt tttttgtctt gggtacaatt taatactaaa
    18061 caagtcctaa ctaattgaat acttttgtca taaatttccc gaattggttt gccatttcca
    18121 taaaggatat aattgacaac tcgaagttgc acattatcca tttcctgcaa cagatccggg
    18181 gggaaaagtc ttactaaatt tataccgtct gttatttcat atgtgactac aggtcgaacc
    18241 aaaacaaaat actttttctt ggtaggtgtg atccgttgga tatagatcca gtttttactt
    18301 tttttgtatt ctttcgaatt tgtttttccc gttcctggtg gtatcaagac accactatgt
    18361 cgagatatct tatctgtctc tccaggaaaa tagatatctc cagaaaatat ttttagttca
    18421 attctttttt tttttatctc cactcgaacc aatccgccta ctcggcttct tgtagttaaa
    18481 gctatttgtg tatctatccc aataatacta ttgttccgta ccattatgga agaagatccg
    18541 ggtaagatat gcacttcctc gggaatgaaa aagaacctat ccacttttat ttggtatttt
    18601 ggcctaaatt ccttgacccc tcgatactca atcaaatcct cttttttggc gattggatag
    18661 acttctatag tgccgtattt agtaattccc gaactctttc ttctgtatcg aggatcatcg
    18721 aaaaaagcaa gaatactatt tctacgaaaa ataccattta tgggtatttc gatcgagata
    18781 cccgaaaggg gcattagttc gttctcgcgt tcttgaattg attgtagtgg aataatgaat
    18841 ctttttcttc gtctctttgc caataaatca taatcggcgt atagaatggt cggatatctg
    18901 agattacaac gaacaattcg attaagttct gaataatcgg ggcgtttttg ttctttttta
    18961 ccaaaaaaat ccgaactaaa gaatttgtgt ctcacttgat cattagttac tgaaaggtta
    19021 gaaatagatc ttttcttgac agaaaaagaa cgagcgttcg tttgatcttg atccttgtgg
    19081 atcgaaaggg agactagatc agatctgtgc ggctctccta ataatatcca taaatgactt
    19141 gtttttggta agaggtgaac atttccatat gtaaattcag gtgtatgata cacgtcggta
    19201 ttccagtgca tttctccctc tgaatcagaa taaatatgtt ttcgaacctt ctctttaaaa
    19261 ttcaaagtgg atgttcctgc gcgaatctca gcaatcactt gttctgattc tacatattga
    19321 tcattttgaa ctaaaagaaa acttttgggt ggaatattca cattatgtag aatatcctca
    19381 ctttcaatag ttacatacaa gtctatagaa catagaaaag caggatgccc atgacgtgta
    19441 cgtgtcggat gaaccaaatc ctcattgaat tttatttttc cattagaagg ggctcgtaca
    19501 tgttctgcag taccccctgt gaatactccg ccagtatgaa aggttcttaa tgttaattga
    19561 gtgccgggct ctccaataga ttgacctgca ataataccca cagcttctcc caattcgacc
    19621 aggtcaccgt gagtaggact ccggccataa cataattgac agatccaaga tgtactccta
    19681 caagtaaagg gagttcgaat atatatgggt tgtgctcgaa aggttatgaa ttgattgaca
    19741 agtccagtac caatatcttg atttctagtg gcaatacatc gtgtacccat atatatatca
    19801 tccgctaata cacgaccaat taatgtttgg ataaaaatat tttccggcat catcccgttt
    19861 ccaagactca cagaaatacc tcgggcggtg ccacaatctt ttcgacgtac aacaatgtgt
    19921 tgaactactt caacaagtct gcgcgtgaga tatccagcat ctgaagttcg tacagcagta
    19981 tccacaactc ccttacgggc tccgtagcaa gaaataatat attctgttaa agagagtcct
    20041 tcgcgtaaat tgctttgaat gggtaaatca atcatttgcc cttggggatc cgacattaat
    20101 cctctcatac ctactaattg atgtacttga gacgcatttc ctctagctcc ggaaaaagac
    20161 attatatgta ctggattaaa agggtcagtc atcctaaaat taggattcat ttcttgtcgc
    20221 aaaaattcac ttgtagcata ccatatctca atggattggc gtaatttttc tactgcatgt
    20281 acattcccag aatggtggtg tttttccaaa atgaaacttt gttgctcagc atcttgaact
    20341 agccatctct tagatgggat tgttaaaaga tcatcaattc ctaatgaaat ggatgtagca
    20401 gtagcttgtt gaaaacccag agtctttact tgatccagga tgtgtgatgt atatgccatt
    20461 ccgaagtgat ctattaatct actaataagt cgtttcatgg cagttccgtc tatcacttta
    20521 ttgtgaaaaa ccagattggc ccgttctgcc ataagtacct ccatattccg atgagtataa
    20581 tttgacaatg agtttgaaca taagtacttc tatattccgc cgagtaggat ttgacaatgg
    20641 gtttgagtta atgattggaa aacttccttt tctcgatctt aattcgcgta taatttccgg
    20701 aattcccgtc ctagttgaat cggagagaca taaattctaa ctggtatcat agaattactt
    20761 agcttacgga ccatatcaac aggcctgaca aaacccctgt atagcttctt cgatttctcg
    20821 ataaatcgaa atatgaccaa cagtagttcg aatatatata gaaagaattt ctttttttat
    20881 acttcttact attagatatt gcccataaat atcataatag gtacccaaag attcatagtg
    20941 aacttcgaga ggagcttctc ttgcagcaat aacgcgttga tctagccgcc accggagcca
    21001 caagggacta tctaaattga ttcgtttctg ccgataagct ccaattgcat cataagaatt
    21061 acaaaaaaaa agttcttttt ctttcgtata cttatagtta ttcgcataaa ttcttttatt
    21121 ttgatagttt ctgtgattag atggattata cctatttaca caaatacctc gacgattccc
    21181 gctagttaag acatagagtc caataagcat atcttgagtt ggtacggaaa taggatcccc
    21241 aatcgtcgga gataaaaggt taatatgaga aaacataagt aaacgtgctt ccgcttgagc
    21301 ctcaaaagat aaaggcacat gaacagccat ttgatccccg tcaaagtctg cattgaatcc
    21361 tttacgaact aatggatgta aacaaatagc acgaccctcc actaaaacag gctggaatgc
    21421 ctggatgcct aatctatgca gagtaggtgc tctatttagc aatacaggat gcccccgcat
    21481 aacttcgcga agtatttccc atacaatcgg ttttttttcc cgaattttac tcttagcaac
    21541 tcctatattc gaagcaatat gttgtctaat tagactacga attacaaatg tctggaaaag
    21601 ctctattgct atttcgcggg gcaatccgca ttgatgtaat gaaagtgagg ggcccacgac
    21661 aatgacagaa cgccctgaat aatcgacccg tttgccaagc aaagtttcgc gaaatcttcc
    21721 ctctttgcct tcaattacat ctgaaaatga cttgtaaact ttattatggc cgtccctcat
    21781 cggttgtcca cggattccat tatcaagaag tgtatccacg gcttcttgta ccaatttctc
    21841 ctgacacatt actaattctc ctggcgtaga tctacttgtt gttaataggt cggtaagagt
    21901 attgttccga tagataactc ttctatagag ttcattaata tccgagctca ttagtttacc
    21961 cccgtctatc tgaacgatcg gtcttaactc aggaggaaga acaggtaata gacacaaaac
    22021 catccattct gggtctatat ttgttcgaat aaaatgcttc gctaattcca tacgtctgac
    22081 caaaaaatcc tttcgtcttc caacctttct atcttcccac tcattccctg tgggaccgtc
    22141 ttcccccaac tctttccatt ctaccaacga agaatctata ataatccgta aatctagatc
    22201 ggctaattgt tctcggatag aacctgctcc agtcgagatc tctcgatttc gaaatgtatc
    22261 gaagccttgg gtagtaaaaa aaagcgggat gctgtatttc caggattgga tttcatattc
    22321 gaacaaacct cgtaatcgta agaaagtggg ttttttagct atgggcctag caaaagaaaa
    22381 attgggatag gatcctctat aggatatccc cccttcaaaa ccggacgtga aagtttcctt
    22441 tcatccggct caagtaggta catcaaaaat caaaaaaaga taaggagttc gaacttttaa
    22501 attccagagc cccccccccc ccaaaaaaaa agatttactc tttactcaag ttcccagcga
    22561 agaccaagga ggttttcctt aattacggct tcctttatat ttagattttt tgaattcttt
    22621 atttaaaaat aaataaataa aatgtgaaat tattgagtag tctactcccc cgaatgatga
    22681 atcccgtaat tcttaatttt aattaaagtg agtaccttgg aattcataag ggatttactt
    22741 gtctatgtac cgttccgtta aatcttttag gtcctcgact tcacctcgac ggttatgcca
    22801 cgatgccctt aaagtctata tgcgatggat agactactgt aaccatgaca tatttgctat
    22861 ttccttaatt tatttataaa agaaaggagc aggttaattc cacaaaagaa aaagtctttt
    22921 ttacgaggta taactaaaaa tgcctatttt tttgttacga aatcgaccat agataaatcc
    22981 cccttgttat ttgggagtat tgaatacacc ctaaattctg agcttcatgt tactcctcct
    23041 aagctacatg tcagggccaa ggcatcccgg ttggattgaa tgggatgaca gagtttcatt
    23101 ccgaatcatc tgtaaaatca gaattttgat caaatcacac atcgcagtat actaggcctt
    23161 ctaattcttt aagaggttta tctaaaagat tcgcaatata actaggaaga cgttttaaat
    23221 accacacgtg ggttactggg catgcgagtt tgatgtagcc catttgatat cttcgtatcc
    23281 gagaatcaat aaactcgacc ccgcattgtt cacaaaattt ccggtatttt tttttatctc
    23341 cgattactcg ataatttcca caagcacaaa ttccactttt gataggccca aaaattcttt
    23401 cacaaaataa tccatctttt tcgggtttat tggttttata atgaaaagta taaggttttg
    23461 tcacctctcc aactctctct ccattcggga ggattttatt cgcccaagta cttatttgtt
    23521 gaggagaaac tgatccaatt cggagttgtt gatgtttata ctgatcaatc atagaagaaa
    23581 ggttgtgatt cattccgatt aagcttcctt ccttttaatc ttgaaagtct tctcagatac
    23641 aaagaaatga ttcagttcca gagccaaaga tcgtagttct cgaacgagca atcgaaaaga
    23701 ttctggagca tcctgaggat taggtattac tcctccaatg atagtagtac caagtacttc
    23761 ctggcgagct ctaatatgat ccgatttata agtaagcatc tcttgtaaaa tataagcaac
    23821 accaaatcct tctagagccc aaacctccat ctctcctacc cgctgcccgc cttgcttggc
    23881 ccttcctcta aggggttgtt gtgtaacaag tgcataatgt ccgctggacc gtccatggat
    23941 tttatcatca acttgatgaa ttaatttcaa gatataaggc tttcctgtta taacaggttg
    24001 ttcaaaagga tcccccgttc ttccatcaaa tattctgctt tttcccggat actcgggttc
    24061 aaatacccat ggagtcgccg tttgcttact ggcttgatat aattcagaaa acacaagttt
    24121 tctcgaagct tcttgttcat atctctcatc aaaaggggct attcgataat gtctgtctag
    24181 tagacccccc gctaacccga gtgaacattc aaatatctgc cctacattca ttcgtgaagg
    24241 tactcctaat gggttgaaga ccatatcaac aggtcttcca tcttgcaaat aaggcatatc
    24301 ttgtctaggc aaaatttttg aaatgatacc cttatttcca tgtcttccag ctactttatc
    24361 gcctacctta atttcacgtt tctgtgaaat atatacacga atcgtttctg gattataact
    24421 agaacctccc cctttctgga tccatctcac atcaataact cgacccctac cgcctatagg
    24481 tagttttaga caagtttctt ttgaagtaga tacctgaatg ccaagtatgg ctcgtaacaa
    24541 tctatcctcc ggggcatacg acgattcttt caccatttgg ggcgttaatt tacctactaa
    24601 aatctcaccc gtctctaccc aagatcccag cattacaatt ccgtttttgt ctaaattgcg
    24661 tagtaaatga gcttctaaat gcggtatttc cttagttacc ctttcggggc cttggcttgt
    24721 cacatgagtt tgaatttcat attttcgtat gtgaaaagaa gtataaatat cttcataaac
    24781 caaacgctcg ctaatgagca ctgcatcttc aaaattgtaa ccttcccacg gcatataagc
    24841 tactaatacg tttttcccca aagcgagttc gccaccaact gtagaggcgc catacgctaa
    24901 aatttgtcct tttttaatgt atttacccct ctgaacctgg ggtttttgat gcatacaagt
    24961 atttttgttg gaacgttgat acataactaa tggaatgttt agagtatctc cattacccga
    25021 taaaaggatc ttgtcagtat cggtataaat gacctttcct tcatgttcgg ctatagcaag
    25081 aacccctgaa tctagagccg cctggcgttc caacccagtt ccaacaatac acttctcgga
    25141 tcgagaaaga ggaactgctt gacgttgcat attcgaactc attaaagccc gattcgcatc
    25201 attatgctcg ataaaaggaa tgagggaagc tccaatagaa aaatattgga aggaaaaaat
    25261 acttcgaaga tgaacctgtt cccatgcaat agtcaggaat tcttgacgat atcgagctgg
    25321 aacaacctgt tcttcctgaa gactctgatt caaggccaaa ggatttcccg ccgctaccat
    25381 atagtattca tctttacctg gcgataaata aagcatcctt gccttttttg atctatgaga
    25441 aatctcataa aatgggctct ctagagatcc ccaacgacca atcttcgcat gaattgctaa
    25501 agatccaata agtccgacat ttattccttc agacgtgtca attgggcaaa tacgcccata
    25561 atgactagga tggatatctc gtattcgaaa actagcagtt cgccctgtca ttcctccagg
    25621 gcccaaataa ctcaattttc tcccatgaac tatttgtgtc aatggattag ttcgatccaa
    25681 aacttgagat aatgggtgta aaccgaaaaa agattcataa gtagttgtta atggagttga
    25741 agttaccaaa ttctgaggag ccggtatcaa tttatgccta agtcctccag atatagttcc
    25801 tcgaatcaca ttttctaaac gaaccagaga caatcctaat tgatcttgta taagatctgc
    25861 tacagaacga atgcgtttat ttttcaaatg attcatatcg tcaagtgtac ccattccaaa
    25921 tttcattcca atcaaatgat ccgcggctgc caatatatct cgcggtaaca aaaatgtatt
    25981 gttctgggat atatcaaggt gcaatctccg attcatattt cgtcgaccaa tctttcctaa
    26041 ttcacatttt tgttgaaaga atttcttttg taattcctta cataaggatt cagaaaatac
    26101 cggatccccg cctacacaag caaattgttg gtaaaactcc aaaatagcat tttcttttga
    26161 ccctattttt tttttttcct tatcagtcag aaaagataaa aatatttcag gatagcaaac
    26221 attctctaga atttctctta gattcgaacc catagccgat gatagaacta gaatagatat
    26281 tttttgtttc ctactaacac gagcccatat ccttgctttt ctatcaatct ctaattctaa
    26341 tcttcctccc caatccgata ttatcgtgcc ggtatacacc gaaattccat tatgatccaa
    26401 ttctgaccgg taataaatac cgggactttg caatatttga ttgatcacaa ttctatatat
    26461 tccatttact atagaagttc ccagagaatt cattagagga atgtttccaa taaaaatagt
    26521 ttgttcttgc atatccctac tggttttcca aatgagtccc gcggatatat ataattcaga
    26581 agaatatgtg agtgattcat agacagcatc tctttctttt atcaacggtt ctactaattg
    26641 atatgtttcc acaaataatt taaattcaat ttcttgatcg gtatcttcaa tttttggaaa
    26701 cttataaagt tcttccgtca agccctgatc cacgaaccta caaaagcctt caaattgtat
    26761 ctgattaaag ccaggtattg tagacattcc ttcatttaca tctcggaaca ttttgcattt
    26821 cccatttata aaatataaaa atcccattat tcgctcattc ttcatgtaat catatagatg
    26881 atctagcaat gatagaattt ttattatatt tactgaatca catgaaattg aacccaactc
    26941 catatctgga atagaatgta tgaaatacgt attaactatg aacgggggaa aaaaaatttt
    27001 tctactcaaa ttggaatttg agaaacagat acaaatggaa agaaatttat aaaacattcc
    27061 tggaaacata attctgctac ttaggcttac gaagttatgg aattttgtat agaatatcaa
    27121 aatagattaa atttctacca ttattatgat attacatatt ccaatctgct tgaataccag
    27181 aaaaataaat ggattcggca tttgatcttt tcgataagat aaaaacataa aactcagaaa
    27241 caatagaata tagagtcgat tttttagtac ttaaacacat ttagagattc cgttgttcaa
    27301 agaaaaggat tcacagagaa gagaggtgtt ttacctatag aatttttagc atatggctaa
    27361 ggattgtgaa gtctataaga ggggttgtat ttattaaaca gatatagata tataagtctt
    27421 cccctaatat tgcccttcta tttttattcc atgaaaatta aaatttgaaa cacaaaaatt
    27481 ttctgagaat tccctatagg caacatatat aaataagata accaattaaa tatctgtgta
    27541 acaatttatg ttctggggtt tacatctacc catatatatt gttataatta tattgttata
    27601 attgaaatgt agaaattgaa aataaaaaat actgaataaa cactgattag ttatgtatca
    27661 ttttttagtt tcttgtgtca ttaggaaaac aaaatttgat attcaaatcc aagactcatt
    27721 catgaatttg cagccaggag tcaatagtca acagttcatg gttcaaattt gtcatcaact
    27781 tgtttttttt taatacactt tttacttttc aatagaaaag tgaggggaag tttttaggca
    27841 ctgtgtttgt gtgttttgag atactataga atcaatcgaa gaagtggatc aaattaaatc
    27901 aaaaaaaagg cccttatttt cggaaaagaa ttaataaaaa aaggcttcaa tatacaagta
    27961 caaaaaagtg gttcagtaat ccaaccttaa gcagaaaaat ttccatctat tttttttgta
    28021 ttattttggc gacatggccg agtggtaagg cgggggactg caaatccttt ttccccagtt
    28081 caaatccggg tgtcgcctga tcaataaaag actcgaaatc tcttattctg ttctgttgat
    28141 atataactca cccctttttc cccggcagca gaaacggatt gtgcattcgg cctgggtgtt
    28201 ttctaaaaga ttatagtaaa tctttgcatc taggattaaa aagattctaa tggtggaagg
    28261 gctatcacga cttccagatc ccctctcctc tattctacta ctaatgtagt gtatacttgc
    28321 taagtcttga attccgttgg atagacccca gatacgaaat ctaattaaat tagttgtgta
    28381 aagaccggaa gagcctttat atacatatac ttaaatatac ttaataataa gagtacttac
    28441 tatatatcta tacagactca cgagaattta tgagcgttca cattcaatat tagactgaat
    28501 ggagaatata attaacttct ataaagataa aaacgggcaa aaagaacagg ccttattatt
    28561 cctatatgtt ccattcgtaa cattccatta aggtgtcatt gcctatttta cttgtgttta
    28621 gtctttccca attaaaagtc gtataggaat ttagtagaag ttattgggat tagttcatca
    28681 acagtgttcg gtcagagtcc ctttttgact ctgcgccgtt gattcgacta ttattaatga
    28741 gcaataatgg aataattcct tcatagagat aggggacata atttacatgg atatagtaag
    28801 tctcgcttgg gctgctttaa tggtagtctt tactttttcc ctttcactcg tagtatgggg
    28861 aagaagtgga ctctagaggt actacgaatt gattgaggaa tcaaaccata tcaattgttt
    28921 tctagatcgt tctgcaacat gttttgaatt atttaaaaaa tatcttcatt tattacctta
    28981 cattggattc tagtggagta atgtatttta tgaataaaat tctttcaatc aaagagatat
    29041 ttccaggatt cccatatttg tatctcgaaa gcaaagggat acagattatt ggaattttat
    29101 tccaaccaaa ttagtcctaa attttatatt tcaatgaacg ggctcttccc ataattttag
    29161 ttttagatgg atactaaaga aggcccgacc cccctttttt gtttccctct ttactttact
    29221 ttttcctgct caaaaagaaa atttttaagt gtatacacga tttctatgag aaaaaattag
    29281 gcatagtggt tgtataacaa gagagtatgc ataataagat cttgacttgg gagtcacata
    29341 ttgcgcactt accgattctt ttattttttt tttcgaaatt acatttcgac tttatcaggg
    29401 tttcaagcat taaaaatttg tgaggtttat tattttatta tatattatat tatacttatt
    29461 cccttttaaa atacgaagaa gtgaccatag aactcctgtc aatggatcaa tccagttttt
    29521 cttaggaatg ctagaaaaaa tattacggct ctttaataga tgccgctaat gctttttcct
    29581 tcgttgattc tttcgataga tcacgagact cagattgcaa ataaaaagaa atctataaat
    29641 tataactaga aagtaagaca agacagtttt ttaatattga tcaaaaaaag atgtataaaa
    29701 aaaagagaat tggttctatg taaattccat atattatatt atattatctt gatatttaca
    29761 ttacatatat caagataata ttgtagattg atcgacacga agtccctgtc tttattataa
    29821 agtacaactt tatacactac actaaaaata atagatatgg taagaaagaa atatatattt
    29881 ctttcttact atactatagt atcggatctg atagaatact gtcgattcta gtccgctcat
    29941 tttatttaag acaccaaatt ggaataattt taccttttta ttcaatcttt gataagaact
    30001 cagaagtcaa gtttcattca aatttcaaat taattaatcc tttttatttt gattttgact
    30061 ttctgttttt acataaatga taagaagaaa agcagtagga actaggatga acagtgcagt
    30121 agcaataaat gcaagaatat ttacttccat aatctcatct tttttttact tcacaataac
    30181 tcgggattta atcccataga gatgataaat ctttcgcctg taaattcaat gaatgaatta
    30241 tctctcaatg atcttgaatc ggatcaatat catgaataac aatatatgag ctatcaaata
    30301 aattcgtcgt cgcgaattga atagtataac ataggaagat cttttatcca tactgaatcc
    30361 aaaataggat tcccgatcca atcaaaaatt agttttgaat aaaagatctt ttttaaactt
    30421 cacattataa attgaggtta cacaaacaaa accggagtca gaaggggata ctttttaagt
    30481 tggaaagtat tatatcaggg gaattctgtt aaattcattt tgtattgtac aaaaaaggaa
    30541 ttccattttt gtatgtgcgc ttgggaaaca tagagtcctc tattccatcg aaaaagcgga
    30601 ttcattatct cttggaatac tgactatcgt gctcccagca attataccaa tttacatatg
    30661 tctttctact accaaccagt actagttgaa ttaactaaaa ttcccctatt tttttttgtt
    30721 tgatgagaat ggcgaaacga aaagggaaag aaaaaataac cccctcggga atgaaatttt
    30781 tattcctgtt cccttgtgtt gacagaaaag ggaaagatga ttgatgtact tattgaatct
    30841 gtcgggactg acggggctcg aacccgcagc ttccgccttg acagggcggt gctctgacca
    30901 attgaactac aatcccaggg aaataagaag aagggatcta gcagaaattt ttattctttt
    30961 tattcttatt cctacgtatc gggtatttct gaaggacagg ggggttatac catctcgggg
    31021 tatattggag aattgttggg ccgagctgga tttgaaccag cgtagacata ttgccaacga
    31081 atttacagtc cgtccccatt aaccgctcgg gcatcgaccc agacccaaga agagcccatt
    31141 gggggtttat tcgtaataca tgatataaaa aacttccctt tgtagtgtag taccctaccc
    31201 ccaggggaag tcgaatcccc gttgcctcct tgaaagagag atgtcctaaa ccactagacg
    31261 atgggggcat atttacccaa cgtcctccat cgttactcat tgtaagaata ggttcttaat
    31321 attgtcaata aagtcgacag attcaataag tacatcaatc atctttccgt ttttcatcat
    31381 ttaaaatgaa aatttcatat tgattcataa ttcattttct atattctata tgtatataca
    31441 ataacgaatc aaatgaataa tttataaaat gaatatgaaa acagtattct attttattaa
    31501 taatataaat taataaaaat ataataatat taatattaaa aatataataa tattaatata
    31561 ttaataatat attaattaag ggctatgaat tcatattaat aaaaaaaata tatattatat
    31621 atatagaaat aatacggaag gtagtattct ttcggggagt ggtgcgtcat aaaataaaaa
    31681 gggggctccc actacggaaa ttaagaaaca aaaaataaga gacgagggat caagaagttc
    31741 tcgaaaaatt ttctattcct ataagaagtt cgttcgggga caagtagaat ctattcatca
    31801 catttttcga ttaaatttct tgaatctata tctatgtcga attgataggt gtacatgtat
    31861 caatcaaaca aatttatttt tgatcggttt tgaaacaatt cattgctaga cttgctagat
    31921 aaatcaattt ttttattatt attcaagaat aagccactag ccactatgaa ggtactgcat
    31981 ggacttatat atatatactt aaatatataa tatatgtaca tgtatccgtt ttatccatag
    32041 agttactaat tcagtaattg aatcaaaagg gcccttttaa ctcaacggta gagtaacgcc
    32101 atggtaaggc gtaagtcatc ggttcaaatc cgataagggg ctttggcttt ttcataaaac
    32161 tacagccgta gtattcatat ttgaagcaag aattgagaga ttttaaatag aacaaataga
    32221 acaaacaaag taaaaagtaa cccgcgatat aataaaaaaa taggttatca tcctactaaa
    32281 ttagaattta ttagagtata ggagtttagt aaataggtag aaagttgaac atataggagt
    32341 ttattttttc agtaaattct aattcagtag gatgataagt cgtctctgga atcaccaaac
    32401 tttccttttt tccgttttgc taatcaaatg cattgtaaag attataaatc aacaaaagaa
    32461 aaattaagtg gacctgaccc attgaatcat gactatatcc gctattctga tattaaaatt
    32521 cgatagagag acaaaattgg aacaagttaa cccctttttc ttttttattt ttttgctccg
    32581 caagaatttg tcgatatttc caattcaata ttattgttcc tagatattcc ataggaagaa
    32641 atagttattt cgttcctcca tagataaact tttattccaa gtcacaacat aagaaccctt
    32701 ctttgattac agacttttat ctttatcaag gttcatttct atctagataa gatttataat
    32761 aagatttatc tatttagatg tatatctatc agatcgcagc ttaatgtacc aaacatttac
    32821 atattactgt atccgatatt tttgttccga ccgcgtcgtg gagaatggat acggtaaaaa
    32881 tactttcatt tccagtatcc ttcttttatt ttttttcata ttgtattaaa tttaaagaaa
    32941 aaaaaaatag gaaattaaat cgttttataa ttttataatt ctaacagaaa aagatagaaa
    33001 aaattccaaa tgcttttttc ttgcttcgac ccgtggaaag atatactctg gagttttata
    33061 tttttcgtaa ggtaagggga gatataacaa agaagacatg acattaaaag taaaaaaaaa
    33121 ataaggatac tgtagtagtt tagtctacat ataaattata agaatttcta aaggtatttt
    33181 ttatcaatct gacgaacagg atctaagaat aaattgagtt gatgcaataa gaaaggggga
    33241 ggtctgagga tcaactggta gcgagagata ggattacttt ttccttaaac agttctttcc
    33301 aaaaatgaat ctagcgggtt gatgagtcat aaaaagtaaa ttcatggttc agatgcttag
    33361 taagaataaa aaaaagaagg aataatcaaa aaaagttcgt gtatttacct aggtgaattt
    33421 ataggacaat aaaaaatttt tatcttcgaa acccattgaa agggggagtt tacgataaat
    33481 caaatcatac agaaatgatc gaatcagtgg acaccccaaa aatgctatga ggtgttcgga
    33541 aatggtcgaa gtagttgaat aggaggatta ctatgactat agctcttggg aaatttacca
    33601 aagacgaaaa agatttattt gatattatgg atgactggtt acggagggac cgtttcgttt
    33661 ttgtaggatg gtccggtcta ttgctctttc cttgtgccta tttcgcttta ggaggctggt
    33721 tcacaggtac aacctttgta acttcatggt atacccatgg attggccagt tcctatttgg
    33781 aaggctgcaa tttcttaact gccgcagttt ctactcctgc taatagttta gcacattctt
    33841 tgttgttact atggggtcct gaagcacaag gggattttac tcgttggtgt caattaggtg
    33901 gtctgtggac ttttgttgcc ctccatggtg ctttcggact aataggcttc atgttacgtc
    33961 aattcgaact tgctcgatct gttcaattgc gaccttataa tgcaatcgcg ttctctggtc
    34021 caattgctgt ttttgtttcg gtattcctga tttatccact agggcaatct ggttggttct
    34081 ttgcgcctag ttttggtgta gcagctatat ttcgattcat cctctttttt caaggatttc
    34141 ataattggac gttaaaccca tttcatatga tgggagttgc gggggtattg ggcgctgctt
    34201 tgctatgcgc tattcatggt gctactgtag aaaatacttt atttgaagat ggtgatggtg
    34261 caaatacatt ccgtgctttt aacccaactc aagccgaaga aacttattca atggtcaccg
    34321 cgaaccgctt ttggtcccaa atctttgggg ttgctttttc caataaacgt tggttacatt
    34381 tctttatgtt atttgtacca gtaaccggtt tatggatgag tgctcttgga gtagttggtc
    34441 tggctctgaa cctccgcgcc tatgacttcg tttctcagga aattcgcgcg gcagaagatc
    34501 ctgaatttga gactttctac accaaaaata ttctcttaaa cgaaggtatt cgtgcttgga
    34561 tggcggctca agatcagcct catgaaaacc ttatattccc tgaggaggtt ctaccccgtg
    34621 gaaacgctct ttaatggaac tttagcttta tctggtcgtg accaagaaac caccggtttc
    34681 gcttggtggg ccgggaatgc ccggcttatc aatttatccg gtaaactact aggggctcat
    34741 gtagcccatg ccggattaat cgtattctgg gccggaggaa tgaacctatt tgaagtggct
    34801 catttcgtac cagaaaagcc tatgtatgaa caaggattaa ttttacttcc tcacctagct
    34861 actctaggtt ggggagtagg tcctggtggg gaagttatag acacttttcc atattttgta
    34921 tctggagtac ttcatttaat ttcctctgca gtattgggct ttggtggtat ttatcatgca
    34981 cttctaggac ctgagacgct tgaagaatct tttccattct tcggttatgt atggaaagat
    35041 agaaataaaa tgaccacaat tttaggtatt cacttaatct tgttaggtat aggtgctttt
    35101 cttctagtat tcaaggctct ttattttggc ggtgtctatg atacctgggc tccgggaggg
    35161 ggagatgtaa gaaaaattac caacttgacc cttaacccaa gtattatatt tggttattta
    35221 ctaaaatcgc cctttggagg ggaaggatgg attgttagtg tagacgattt ggaagatata
    35281 atcggaggac atgtatggtt aggttccatt tgtatacttg gtggaatctg gcatatctta
    35341 accaaacctt tcgcatgggc tcgacgcgca cttgtatggt ctggagaagc ttacttatct
    35401 tatagtttag cggctttatc cgtctttggt ttcattgctt gttgttttgt ctggttcaat
    35461 aataccgcct atcctagcga gttttacgga cccactggac cagaagcttc ccaagctcaa
    35521 gcatttactt ttctagttag agaccaacgt ctgggggcta acgtgggctc cgctcaagga
    35581 cctactggtt taggtaaata tttaatgcgt tctcccaccg gagaagtcat ttttggagga
    35641 gaaactatgc gtttttggga tctacgtgcc ccttggttag aacctctaag gggtccaaat
    35701 gggttggact tgagtaggct gaaaaaagac atacaacctt ggcaagaacg gcgctctgca
    35761 gaatatatga ctcatgcccc tttaggttct ttaaattccg tgggtggtgt agctaccgag
    35821 atcaatgcag tcaattatgt ctctcctaga agttggttag ctacttctca ttttgttcta
    35881 ggattcttct tgttcgtagg tcatttgtgg cacgcgggaa gggctcgtgc agctgcagcg
    35941 gggtttgaaa aaggaattga tcgtgatttt gaacctgttc tttccatgac ccctcttaat
    36001 tgattaatta atagatttat tgagacagga gatccaatac ttgaagtata aatgactttg
    36061 attctatcat acatattgga atcaggtcat actttaaaca aagtcatttt tttaactcat
    36121 ttatatctaa tctttttttt ctggcttggc taggtgggat agccgagcca ttactctttc
    36181 gttatgaccc tgtcccggca aaaacaataa acaaaaaata tattcaacga gcaaaaagga
    36241 gagagaggga ttcgaaccct cgatagttct ttgttcaaga ctatgccggt tttcaagacc
    36301 ggagctatca accactcagc catctctccg aaagatggtt tttattttat tcctctgaat
    36361 agaacatggc tatataagtg gatataacac tactatctgt agaaagatct cgggtgtgaa
    36421 tcccccggtc aatctatcta tcctatatat aggaagtatg atatatagga agtatgatcc
    36481 agcatgccca tttttgtttg tgaaaaaatt ttaattatcc ccccacttcg tgtactaatt
    36541 aaatggtatt tattaattta ttaataaaag ggggtagtaa taagtcatag aaaataaata
    36601 tatttatgtt ataatccctc tatgatgtat tttagtacaa tttttttagg gattaaatgg
    36661 tatagttcat ttgttgatag cttggaggat taaaagcatg actcttgctt tccaattggc
    36721 tgtttttgca ttaattgcta cttcatcaat cttattaatt ggcgtacctg ttgtatttgc
    36781 ttctcctgat ggttggtcaa gtaacaaaaa tgttttattt tctggtacat cattatggat
    36841 tggattagtc tttctggtgg gtatccttaa ttctctcatc tcttgaacct attcgtttca
    36901 gatccaaaat tgaaacgacc ccccccccga attcttcgcg gttgtgagat acaataaaat
    36961 tcaatataag tccccaaaat aaaatgcaaa taaagaaaac aaaaaaatta gagggggggt
    37021 cacacttttt gttcttgaat ttgaatgaaa aaaattaaaa ttaataaact aattgaactc
    37081 accctgaaaa gagtctgtag tctggcactg cacaaacagg atccaagtgt atatataata
    37141 tatgtgtgga catgttgtgt ataaagaaca aaaaaacgcg gatgcggata tggtcgaatg
    37201 gtaaaatttc tctttgccaa ggagaagacg cgggttcgat tcccgctatc cgcctaagat
    37261 ggagtaattt tttcatatga taaaaagata aagaaaggat tcgctataga gttggccata
    37321 atagtgtagt gtagtgatgc tatccacccc ttcttttcct cccaccccaa aataaaaaaa
    37381 ggtgttaatg aattactagt taacagagcc aaacctaaaa aagggttgac aaaaaaagat
    37441 attgcggaga cgggatttga acccgtgacc tcaaggttat gagccttgcg agctaccaaa
    37501 ctgctctacc ccgcgctgaa gagaagaatt gaacactaat agacaaacaa gagttgaatg
    37561 cgccccccta ccctatctgt acaaatagaa tagcccattt atacagaaag gtaaaggggc
    37621 tttatatgat catcgatcat agaaatgaaa tgaggaaatt ttttatttta ttttaaccct
    37681 taccaactgg atcttgtcgc ccctggcaat aaacatgcgt gaaccatttc acgaagtatc
    37741 tgtccagata gtccaaagtc tcgatagtta gctctcggcc ttccggtcga aaaacaacgt
    37801 cgatggaggc gtgtaggtgc actattacgc ggcggagatt gtaactttcc ataaatttcc
    37861 catttgtcgc ttaaggacag aacttgcctt atttcttttt ttgaggatcg acgaatcgaa
    37921 tgatatttct gttccaattt ttgcctctta ttctccctct gaatcaaacc ttttcttgcc
    37981 ataatggttc agttcctatt agtctccata atacaagtcg aatcctagat gtagaaatat
    38041 aagaaggcag accccttctc catcgaaaga aatgagatta tcgcaaatat aagacattaa
    38101 aaaattaacc aaatttgccc gatgtagagg caatcaagaa agccgcataa gtgaatatat
    38161 aacctacgga aaagtgggct aatccaacca atcgtgcttg cacaatggaa agggccaccg
    38221 gtttatctct ccaacgaatc aaattcgcca aaggtgtgcg ttcatgagcc catgctaaag
    38281 tttcaatcaa ttcttgccaa tagccacgcc aggaaattaa gaacataaat ccagtagccc
    38341 aaacgagatg tccaaataag aacatccacg cccagaccga taaactattc ataccaaaag
    38401 ggttatatcc attgataagt tgtgaagagt ttaaccacaa ataatctctt aaccagccca
    38461 tcaaataagt ggaagattca ttaaactgcg aaacgttacc ctgccataat gtgatatgtt
    38521 tccaatgcca ataaaaagta acccatccga tagtatttaa catccaaaaa actgccaaat
    38581 aaaatgcgtc ccaagccgaa atatcacaag taccgccccg tcccgggccg tcgcacggaa
    38641 aactataacc gaaatctttt ttatccggca ttaatttgga accacgtgca tctaaagcac
    38701 cctttactaa gatcaatgta gttgtatgta aacccagagc aatagcatga tgaactaaaa
    38761 agtctccggg tccgattgtt aagaataatg aattactagt ctcattaaca gcatttaacc
    38821 aaccgggcaa ccatatgctt cgacccgcat tgaatgccgg gccgtttgtt gaagataaaa
    38881 gtacatcaaa accatatgaa gttttaccat gagcggattg tatccattga gcaaatatag
    38941 gttcgatcaa gatttgtttc tccggagtac caaaggcaag cataacatca ttatgaacat
    39001 aaagtcccaa ggtatggaac cccagaaaga ggctagccca acttaaatga gatatgatag
    39061 cttctttatg gtctaacatt cttgctaata cattatcctc gttctgttcc ggactgtaat
    39121 ctctaataaa aaatatagct ccatgagcaa aagctcctgt catgatgaat cctgcgatgt
    39181 attggtgatg agtatataac gcagcttgag tagtaaagtc ttgtgctatg aatgcataag
    39241 cgggtaaaga gtacatgtgt tgagctacca aggaagtaat aacccctaaa gaggctagag
    39301 caaggcctaa ttgaaaatga agggaattat tgattgtgtc ataaagaccc ttatgcccac
    39361 gtcctaatcg tccccccgga ggaatatgtg catctaaaag atctttcata ctgtgtccaa
    39421 taccgaagtt agttctatac atatgaccgg caacgagaaa aataaatgca atagctaaat
    39481 gatgatgagc catatcagtc agccataaac tttgcgtttg tggatgaaat cccccgagaa
    39541 gggttagaat ggcagttcct gctccttggg aggtaccaaa taaatgacta cttgagtcgg
    39601 ggttttgagc ataaagattc cactggcctg taaaaagcgg gcctaaccct tgggggtgtg
    39661 gtaatacatc taagaaatta ttccatcgaa cgtactcccc tctggatgca ggaatagcca
    39721 catgtactaa atgccctgtc caagccaagg aacttacgcc gaagagtcct gacaaatgat
    39781 gattgagacg agattcggca tttttgaacc acgaaacgct cggtttccat ttcggttgta
    39841 ggtgtaacca acctgctatt aacgatatgg cagaaagaaa taatagaaaa agagctccag
    39901 tataaagatc ttcattagtg cgtaaaccaa ttgtatacca ccactgataa acaccagaat
    39961 aagcgatatt cactgggccg agagcacccc ctcgagtaaa agcttctaca gccggttgac
    40021 caaaatgagg atcccaaatt gcatgagcaa taggtcttac atgtaaaggg tcctgtaccc
    40081 aggactcaaa atttccttgc caagctacat gaaacagatt tccggaagtc cacagaaaaa
    40141 ttattgctaa ttgcccgaag tgagaagcaa aaatattctg ataaagacgt tcctcagtaa
    40201 tatcatcatg actctcgaag tcatgtgcgg tagcaatacc aaaccaaata cgacgagtag
    40261 tggggtcctg agctaagcct tggctaaacc ttggaaatct taatgccata atgcctttca
    40321 aatcctccta gccattatcc tactgcaata attcttgcta agaagaacgc ccatgttgtg
    40381 gcaattccac ccagaaggta atgggttact cctacagcac gtccttgtac aatgcttaag
    40441 gctctcggct gagtagcagg agcaactttt aatttattat gagcccaaac gatggattca
    40501 ataagttctt gccaataacc acgtccactg aatagaaaca ttaaactaaa ggcccataca
    40561 aaatgggcac ctaggaagaa aagcccatat gcagataatg aagaaccata agattgaatt
    40621 acttgggatg cctgtgccca taagaaatcg cggagccacc cattaatagt aatggaactc
    40681 tgcgcaaagt ttcctcccgt gatatgagtt actacccctt gatcacttat actgccccaa
    40741 acatctgact gcattttcca actgaaatgg aatataacca ccgaaattgc attatacatc
    40801 cagaatagcc ctaagaagac atgatcccaa gccgagactt gacacgtccc ccctcttcca
    40861 ggcccatcac aaggaaaacg aaaaccaaga tttgctttat ccggtatcaa acgggagcta
    40921 cgagcaaata gaacaccctt cagaagtatt aataccgtca catgaatcgt aaatgcatga
    40981 atgtgatgta ccaaaaaatc tgcagttcct aatggaatag gcaacaaagc cactttacca
    41041 cccactgcta ctaaatcacc gcccccccaa gttaaactgg tgcttgttgt tgcacccgga
    41101 gccgttgcac tgggtgctaa agcatgggtg ttttgtatcc attgagcaaa gacaggttgt
    41161 aattggatag cggtatccga aaacatatct tgaggacgcc ccaaagcgct catggtatca
    41221 ttatgaatat acaaaccaaa actgtgaaag cctagaaata tacatgccca gttgagatgt
    41281 gatataattg catcgcgatg cctaaggaca cgatctaata gatcattgta tcgagtagta
    41341 ggatcatagt ctcttaccat aaaaatggct gcatgcgcag cagcgccaac tatgagaaat
    41401 ccaccaatcc acatgtgatg tgtgaacaat gacagttgtg taccatagtc agtagctaga
    41461 tacggataag ggggcataga atacatatgg tgagctacaa taatggttaa agagcctaac
    41521 atagctaggt taagagataa ttgagcatgc catgatgttg ttaggatctc atataggcct
    41581 ttatggccct gacccgtaaa tggaccttta tgagcttcta aaatatcttt taggccatga
    41641 ccaatgcccc agttggtctt atacatatga cctgctatca ggaaaagaat tgcaatagct
    41701 aaatgatggt gtgcgatatc ggtcagccat agacccccag ttactggatc taatcctcca
    41761 cgaaaagtaa gaaagtctga atattttgac caattcaagg tgaaaaaggg agttgctccc
    41821 tcagcaaaac tgggataaag ttgagccaaa agatcccgat tcaagataaa ttcatgagga
    41881 agtggtatct ctttaggatc tactccagcg tttagaaatt ggttaatcgg taaagataca
    41941 tgtacttgat gccccgccca agagagagac cccagtccta gtagccccgc taaatggtga
    42001 ttcaacatag attctacatc ttgaaaccaa gccaattttg gagcagcttt atgataatga
    42061 aaccaaccag caaaaagcat taacgccgca aagatcaatg caccaattgc ggtacaatag
    42121 agttgcaatt cactagttat tccagatgct cgccaaagct gaaaaaaacc agaggttatt
    42181 tgtattcctc ggaagccccc acccacatca ccattcaata tttcttggcc cactattggc
    42241 caaaccacct gggcacttgg cccaatgtga gtcggatcgc ttagccatgc ttcataatta
    42301 gaaaaacgag caccatggaa atacatacca ctcagccaaa gaaagatgat ggagagttgc
    42361 ccgaaatggg cactaaagac ttttcgagag atctcctcca aatcactggt atggctatcg
    42421 aaatcgtgag catcagcatg taggttccag atccaagtgg tagtgtcagg gcctttagct
    42481 agtgttcttg agaaatgacc cggcctggcc cattcctcga aagaagtttt tatgtgatcc
    42541 ctatctacca aaatttttac ttctggttcc ggcgaacgaa taatcattga gtcctcctct
    42601 ttccggacaa cacatacaaa gagacctgcc aacagtcaaa aaatgagtga atctttaaga
    42661 gatatttata taatgagttt gtttctcttc tatttttcta tctcccattt atttattttc
    42721 gtcagttatt cactagagct attatgatct gtaagtcgat ccggggcaag tgttcggatc
    42781 tattatgaca taggcatgag gcgctcaacg gaccttttta atattataaa actctttctg
    42841 ggctttggat taatgcaaaa acatcttttt gtgtaaccta cggtatattc atatctcaat
    42901 tataagttct tagatggagc tgcttcatgt tttacataga acatttttaa tctattccaa
    42961 atcacccgag cagctattag ccattactaa tagatatcct gagatatcta tttagtgatt
    43021 agagggtctc ttttattagt ttttaaaaga aagacaagag cgaagtctct tttgtactct
    43081 atctgtgtat cctttatccc tacgaaatac ccagacgaaa tagaacgctt agaggggata
    43141 taatgaaatt cttcaattga ttcttgccag aggaatggtc ctttttatta tttgactgat
    43201 ggggccaaca aacaattaat tataacaaaa aaaaatagat atatataact cctaaataag
    43261 aaataaaata aaaagaacaa ggtgtcttct tttattcgaa acgcctcgtg atcttcaacc
    43321 aattctgcgc ttcaatataa ttaccaggag taagcgctat agcttgtttc caatactcag
    43381 cggcctgatc gaaccaagcc tccgcaattt cagaatctcc ctgtcgaatg gcttgttctc
    43441 cccggtcgga ataggcgagt caattccttc ccttagaacc gtacttgaga gtttcctacc
    43501 tcatacggct cagcagtcaa ttcttttggt atccgatttc atttaatcta ccatatctaa
    43561 caaaacgaga tttctcatag atctatctgg ttttgggggg ttaaccaaaa gaggttaatg
    43621 acatgagttt taaactaaaa tcttaaattt gtattaagaa tcaattttag ttttatcttt
    43681 tctcccacct tccgaagaat aaagtaaagc ataggcattt atccctatcg ttaggatttt
    43741 ctgaaaggta actatctcgg tttcatattt aaataaattt agattagata tatattatat
    43801 agaatttttg aaaaagactt ttattcataa gaaaaaagac ttactatctt tgggatctga
    43861 tcctacaccg ctgctcaata ccttagtgga tcaactttat tacataagtg gattcctaat
    43921 gcttatctca tatcatggca ttaataagca gttattattg tctcggccca aaaccttgct
    43981 aattgatctt tacgatgctt gctctatcaa ttagatcctt tatccataga ataaaacaac
    44041 taggcatatt tctttcttca cttttaattt aaacttctat gaagtttctt tctttgctac
    44101 agctgataaa aatcgttgtt ttagacgatt catatgtaga aagcccgttt tgtttctagt
    44161 atttactagc ggatttaatc cttctttcct tttttctttc tatagtggag atagtcgcac
    44221 gtaatgacag atcacagcca tattattaaa agcttgtggt aagaacggat ttcgttctag
    44281 cgctcggaaa taatattcca gagctttcgt atgttctccg ttacttgtgt ggataagtcc
    44341 tatgttatag agtatataac ttcgatcata gggatcaatt tctagtcgca tagcttcata
    44401 ataattctgt aaagcttccg cataatttcc ttcggattga gccgacatcc gttacggtcg
    44461 tcattcaatt caaagaatct ccgttccaga accgtacatg agattttcat ctcatacggc
    44521 tcctctttta tgtgcataat gaaaataaaa caggggaaaa aagatgaaaa tattatcatt
    44581 atgaactgag cagggctagt gtttttacaa gaaatctcta gccaacctta ctgcaagaga
    44641 tcttttctta agatcaaacg tgttgatact agatagaaat gataactcca acaatttatt
    44701 tgttctaaac gccttagaat ttccaggaat tagtcacttc aacagccttc gatggttata
    44761 caggtatcca aaatacaaac gagatggatg tttgttgtcc cgaccattct tgttagttcc
    44821 gatcattatc aggatcagga tcgggataat ttataacaaa gttttcgtgt tgttgattcc
    44881 taggtgtagt gcttcttccc ctatgtgacc tattggtact ggtggagtag gattgacctg
    44941 taaatacaga acctataggt gtagcctttc gctcaatact agagtcgaca attaaaccgt
    45001 agcatccgag gttgcattaa tggaggatac acgacagaag gaattgttct atttccaaac
    45061 tttaccttca acaagcgtag attttttttt tcaaaatttt tatttctatc ccgatcccaa
    45121 atcatgtgtc tttttcgtaa gattgagagc aataaaaaag aatcaaatcg caccatctct
    45181 gtaataggta aatgcctctt tttctcctga agttgtcgga attattcgta ataagatatt
    45241 ggctataatt gaaaaggtct tatcaataaa atttccattt atccgcgatc taggcatagg
    45301 tagcaatcca ttctataatt attctcatta cctctcgtgg taaactgatc ccacaaagaa
    45361 aagaattgta cagtacgaaa taacataaaa acagattcat taataaaaaa gatatgggcc
    45421 ctgtatttat atttattcaa attgttcctt tttgacagga atcaaaaaaa aaaaaaacaa
    45481 agaaataaat attggagtac gcttcgattt catcctaatg taaatggagt agtataccaa
    45541 caaaagaaag tattcaattt cattgaagtt acagatgaga ataacgaaaa atttttttat
    45601 tgaattctca tccaaagaag aaaaaaagat cgaataacca ttctatgatg aaaaaacccg
    45661 cccgttttat tttgtatgca taggaggtat acactataca atcaactata tatataattt
    45721 ttttgaatac tggactggaa aggaatttga gaattcttaa gatataagat atggaattat
    45781 agtctaaata gaatcgtgat ctaaagagat ccattaacct aagtgcaaaa atagacccat
    45841 caatcagctg attcgttata atttagtgat tgccttcggt accggtataa aataacagaa
    45901 aaagaggcga aggctggttt tgcaaacatg aatagaatgt ttctaacagt tttcatattt
    45961 tatatttatc cgcctaacct caaaagaaag atctttcttt gactttgatg aaaatttctc
    46021 tattttttat agttataatt agaattaatc ggtcgttcct atccaataat ctactagtac
    46081 cggctcgcta ttcactcggt ttttgggtca taatcattat gtaggagaga tggccgagtg
    46141 gttgaaggcg tagcattgga actgctatgt aggcttttgt ttaccgaggg ttcgaatccc
    46201 tctctttccg taccttcatc taattcactg atcttactaa ccaaaagagt aaaatagcac
    46261 tatataaaat tatattccaa cacaaaaaaa cagttagacc cttctttgat atatatttta
    46321 ttcctaatta ctgtgtcacg gaaaatactg aaaggaaaag agtagacaag gaatgaaaac
    46381 ctccctcccg ttctatgata cctaaatcgg agaaaaatcc ggatcaaact cttatttatc
    46441 ttaaccttag gttaatttac ttcgacgaaa gggatcaaaa ttttccgaac ccttgtgatt
    46501 ttttattttc ttttcgttag gtttaggtct ggcgcgaata atattctacg actagcaatt
    46561 catttatttt caaaccgacc catttactat ctattatttg attgactaat cctttatatt
    46621 ggaatggttg aagagtcaaa tgttttggca tttcgtcctg agaggatgaa tcgaaagaat
    46681 tttgaatcag agctctagag ttttgttcat ccctcgccgt aataatatct cggggtttgc
    46741 agcgataact tggtatatct actatacgat cattgactaa aatatgtcta tggttaacca
    46801 attgacgggc tccaggaata gtcggagcca tacccaatcg aaaaaggatg ttatccaagc
    46861 gcatttcaag taattggagt aaaaccagac ctgttgaccc cttggctttg ccggcgatac
    46921 gaacgtattt aagtaattgt cgttctgtaa gaccataatg aaaacgcaac ttttgttttt
    46981 cttctagacg aatacgatat tgagattttt taccggaacg tgattggttt ctaagatcac
    47041 ttccggctct aggcctttta ttagttagtc ccggtaaagc tcccaggcgg cgtatttttt
    47101 tgaaacgagg tccccggtaa cgcgacataa agactcctta ttcttattta tattgaattc
    47161 ttattgatga aatttaattt tacagaataa acctaaacta aaactgaact aaataataaa
    47221 tgaagcgaag tttacggaag tagtgtactt gtactctaaa gaataattag atgaattaat
    47281 atccagacct ttctattcta tatatatatt ctatatatat tctatataaa gattctatat
    47341 agataaaaaa tagataaaag ggattctttt catggcatag ttgtaagttc ctataagata
    47401 aaaaatatat ttttcaatat tatttgattt cgtatttcaa aagggcattc tcaatcatgt
    47461 aaaaactcga agaaaataaa tagagaaaag ccggctatcg gaatcgaacc gatgaccatc
    47521 gcattacaaa tgcgatgctc taacctctga gctaagcagg ctcacataag ataaattcta
    47581 cctgcatagg gattcaataa actattgtta gctattaatt aatatatttg cattcttggc
    47641 gattcctatt agctagtcat aatgaatatg actatcgaaa aaatagaata tagaattaaa
    47701 aggaaatatt caatactcat acttatcata gaccatagaa tataatgatt aatctatcaa
    47761 tatataattt tagttttttc tcacatcaca attatatagt acaattctat agtatagcat
    47821 ttaatattaa aaaatattcg attcgatcta tttttagatt aaattatttt cgtttttgct
    47881 ttcaaatgat atttgaaagt ctttttatta cacttctata tttctatatt ttatttcata
    47941 tcatatatat atatatattt tttatatttt aaataattag aaattattgc gctttgattc
    48001 gtaaagatgg aagctcagac gaaaaaaaga atcgaccgtt caagtattcc aaattgcatg
    48061 ggaaaaacga gcagaagaga gacatatata cgtggtatat ctccatctat attgaattgc
    48121 agatacagaa atgatagaat catttctgat tggaccaaat gcgggtgcgg gtttcctata
    48181 gaagatgaaa gaagatagcc aagaaatcaa agaggagaaa aactttttcg agataggaat
    48241 cagtatttaa tgaattcaac agttccagta gaaatgaaat aaaaaagaga acgacatctc
    48301 aataaaaatg agatcctaat ctcaaaacaa aaaggggata tggcgaaatt ggtagacgct
    48361 gcggacttaa ttggattgag ccttggtatg gaaacctact aagtgagaac tttcaaattc
    48421 agagaaaccc cggaattaat aaaaatgggc aatcctgagc caaatcctat tttccaaaaa
    48481 caaacaaagg cccagaaggt gaaaaaagga taggtgcaga gactcaatgg aagctgttct
    48541 aacaaatgga attgactgtg ttgcattggt agaggaatcc ttgcattgaa acttccgaaa
    48601 agatgaagga tatatgtata tacatacgta tacgtactaa aatactctat caaatgatta
    48661 atgacgacct taatctatat ttttctatga aaaagggaaa aattgttgtg aatcgattcc
    48721 atattgaaga aagaatcgaa tattcattga tcaaagcatt caccacacag tctgatagtt
    48781 cttttgcaga actaattaat cggacgagaa taaagataga gtcccattct acatgtcaat
    48841 accggcaaca atgaaattta tagtaagagg aaaatccgtt gactttaaaa atcgtgaggg
    48901 ttcaagtccc tctatcccca aaaagcccat ttgactcctt aactattaac tatttatctt
    48961 atcttttttt cgttagtagt tcaaattagt tatctttctt attcacccta ctcttttaca
    49021 aacggatccg agagaaagat ttgtctctta tgacaagtct tgtgatatat gatacatgta
    49081 caaatgaccg tctttgacca aagactcccc atttgaacga gtcatggtcg atatcattat
    49141 tcatactgaa gctgacaaag tcttcctttt ttgaagatcc aagaaattat agcacctgga
    49201 taagactttg taataccctt tgaattgaca tagacctaag ttatctagta aaatgaggat
    49261 gcggtatcgg gaatgggaat ggtcgggata gctcagctgg tagagcagag gactgaaaat
    49321 cctcgtgtca ccagttcaaa tctggttcct ggcacatgat taatttttat gagtctcttt
    49381 ttctacaatc tacaaattac ttaatattta atataaatca acatatatat tcatttatag
    49441 tttagatcat attacatacg tttgtttatc cgcctcggta tttagagaaa taccccatct
    49501 ataaaataga tgggtaaaga gttttttata caaagtacaa agtatgtaac aaaaaaaatt
    49561 ctattttata ttcttttttt atctctcgtt caaaaataaa gttaatacct catacgcata
    49621 tacatattcg aaaggttcaa ttagttgtta gcctatccat aatacaaacg agacttcaat
    49681 tactctgttt aatctagaac agaaccttga atctctggaa ttgtagaagt gactaaaagt
    49741 ttcttatttt tcaatgagca tcttgtattt cataaaaatt ggggacaata taatccttac
    49801 gtaaaggcca tcctatccaa ctttcaggca ttaagatgcg tttcaaacgc ggatgattat
    49861 cataagatat tcccaacata tcaaaagact cccgttcttg aaaatccaca cttttccaaa
    49921 cccagaaaac agacggaatt cgaggattct tcctagggga aaatactttt atgcatacct
    49981 cttctggttg atccacgcca tactctattc tcgtcagatg atacacacta gctaacagtc
    50041 cacctggtgc tacatcataa gcacattggg agcgtagata attgtaacca tatatatata
    50101 aaatgacagc aatggaatgc caatcctcgg gttttatttg taaagtttct attccttggt
    50161 aatcaaaacc caaggatcta tgaattagtc catgcttgac taaccaagca gacaaacgac
    50221 cctgcatctt ttttatctct cccgcattgt tttgttattt gtatttgtat aagtattttg
    50281 cattgacgat gagatttttg cggattgacc cactacttgt ttttctgtac aaaggaatcc
    50341 tgtctaattc actaattcgt gggaagagac tgaacttttg tatttgaaaa atgtttcggg
    50401 agggatctct gaagtagatg gcggttgata aaggaactcc cgatcgtaat ttccagtatg
    50461 aatactacgc ccaaccttaa atttgtgatt ggttgtaaaa caccgattct ctcgttgaga
    50521 cttaattcta tcttcataga tttctcgaga tattttctta cgaagttttg ttatagcatc
    50581 tataactgct tccggttttg gtggacaacc tggtaaatag acatctacag gaattaactt
    50641 atcaactccc cgaacagtac tataagaatc agtactgaac atcccccctg aaattgtaca
    50701 tgctcccata gcaataacat attttggttc aggcatttgc tcatataatc tcaccagaga
    50761 gggagccatt ttcattgtta ctgttccggc tgttaaaatc aggtccgctt gtctaggact
    50821 tgatcttggg actagtccat aacgatcaaa gtcgaatcgt gagcctatta gtgaagcaaa
    50881 ttcaatgaag caacaactgg taccatagag aagcggccat aaactagaaa gtcttgacca
    50941 atttgaaaga tcatttgatg tagttgaaat aactgaattt tgggttgttc gatcaagtaa
    51001 gggaaactcg atggaattca taactgtctc aatatttttt tctttttatt gtctgaatgc
    51061 ttagaagcta agaccattcc aatgctccct ttcgccatgc ataaactaaa ccaacaatta
    51121 agataagcac gaaaattaaa gcttctacaa atacagatac acctaataca tcgaaactca
    51181 ttgcccatgg ataaagaaaa accgtttcaa catcaaaaac aacaaaaact agagcaaaca
    51241 tataataacg gattcgaaat tgtaaccaag cgctgcccat tggttctata cccgattcat
    51301 aactagaaag tttctcaggc cctttgttaa tcggggctaa aactccggaa actaaaaatg
    51361 ccaaaatagg aataagactt gatattatta gaaatgccca aaaaagatca tattcgtaaa
    51421 gcagaaacat agacacactc ctatgaacgt gaaaaatata ccggattagt caactctcga
    51481 cttgaaattc tcaagtcatt cacaactgtt tagtcaaaaa tacgaatttt tttgatcgaa
    51541 ctttatattc tagtttcctt tgtttactgc aggatatgtc tcctttcaat attcatcgac
    51601 tgaaatccta tttccattac acgtatttca atttgagtta gttatagtta gtataactaa
    51661 ctattgttat tatacaaatt ctctcgtttt catcttacct aggattctct cgaactctcg
    51721 caagaaaagg aatttatttt atatatattt tatataaatg aatatattct aattattata
    51781 aattgaaatc cattttgagt atctttatat atttctattc ttgtatgaat agaggagggt
    51841 tttcctcttt tcttagagag ttcgaataga acaagtagtc agatgtaaga taatttctag
    51901 aaatttccat ctcatctcaa ggtttagaat agatcggtgt tggtatattc cttttcttaa
    51961 tatttaatat acaggctgag gagtttctat tgattgaata gtgaaagtga atacagaaag
    52021 agaatactac cccccttttg tgatgtggtt tgctaggttt cgggaaggta tacaaagaca
    52081 aaagcctagt tgacgttttt gacaatgttt acaatgaaac ttaccaaata tagttgtttt
    52141 tcaaacttta gcttgtacac aaagaaagca ggtcattcct atactagagg gagaatatca
    52201 ctaactttct gattgtggac agaaaaggag gaaaattaat atggaattca actccgaaga
    52261 ttcatgaagc aaataagttt gtttagccac acgattggat aaatatccat tgagcccatt
    52321 aaaatgaatt gaaatgtgtt tttgctttca tttttatgtt tggctttaaa agatactcgt
    52381 gaccgggctt atagaaataa tttaggaata ctttttttga tgaaaaaact ggtcggttac
    52441 aagcaacaaa ctagaatggg taaattaaaa ttatacaatt ttttttttta ttttcctttt
    52501 ttagggctct agggctatac ggactcgaac cgtagacttt ctcggtaaaa catatcaaac
    52561 tttttattat caaaatgatc tgaactgttt caaagaccca acatgcaatt ttttgtgcat
    52621 tgggctcttt cattaactga tatttctatc agttagtccg ccatattttt ttttgataga
    52681 aaaataggag atggctccat gtgctctgag tcattatttt aattctgatc caggaacact
    52741 accaaagtgt ttcaaagggg gtatcttgac gtaggtctgc ctctggccta gattaaccta
    52801 agttagatga agtctctatc gctctgctta aaaatgaaat atgaaacttc atacacctta
    52861 aagttcatag ggcgaaaaga tctttttttg aggtccttgt actcattatg cctagcattg
    52921 aatagacatt taccttatca atatctcaaa tcaacgatgg ggcctgtttg gcacctaaaa
    52981 gggacaagac tgaacccctt gtcaggctat tgttctctta ttccctcaaa gttatggagt
    53041 aagacatcga tttctcaata agataaattc ttttgattgc atgatggacc cccctgaaaa
    53101 acattggcgc gcgtgtaaac gaggtgctct acctaactga gctatagccc ttagtgcttg
    53161 taatacctat tttattatgt agataatttc ttgtcaagat gaatattcca cgatccaaga
    53221 tcacagttct ttgatctgtt tgcgcgttat tgcttataag taatattata tttataatcc
    53281 atcgatggga cgggtcccat ttggttttct ttgtgatgat aaacggccta cttaactcag
    53341 tggttagagt attgctttca tacggcggga gtcattggtt caaatccaat agtaggtaga
    53401 acttattaga tcccactgac tctggtctct aataagtttt tatatacatc tgcttttatt
    53461 gatatttatt ttgtatcttt tctatttctt ttttttgttg gatcaaaata gaattacgcc
    53521 tgatttaatt ctgtcgagtg aatacaatca aatcaaataa aaaaatagac caaacctctt
    53581 ttgattattc ggacacacca actagttccg aaatctcatt gatcgtctcg actcgtgtcc
    53641 tagctcgtcg gagagctaga tttgcctcaa ttttttgtct ctttccttca gcttttctta
    53701 aattagcttc tgctatttca agagtttgcc gggcttcttg tgaatcgatg tcactacctt
    53761 tctccgcatc atttactaaa acagtgatct cattattacc tattctagca aaacctccca
    53821 tcaaagccat cgttaaccat tggccgtcaa gacgtatttt caaaatacct atatcgacgg
    53881 ctgtagcaac agaggcgtga tttggtaata cgccaatttg accactatta gtagataaaa
    53941 taatttcgtt cacttttgaa ttccaaacga ttcgattagg ggtcagtaca caaagattta
    54001 aggtcattta ttcgaattgc tctccatttc taagttcata gccttcgcgg tagcttcatc
    54061 gatgttacct accaaataaa aggcctgttc aggaagactg tctaattctc cggaaaggat
    54121 caaccgaaac cctctaattg tttctgctaa accaacatat tttcctggag aaccagtaaa
    54181 aacttctgct acgaaaaagg gttgtgataa gaaacgctca atttttcgcg ctcttgctac
    54241 ggttaagcga tcctcttcgg ataattcgtc caaccccagg atagctataa tgtcctgaag
    54301 ttctttgtaa cgttgtaaag tttgcttaac tctttgggca gtttcataat ggtcctcacc
    54361 aacaatccgg ggttggagca tagttgacgt tgaatctaaa ggatctactg ctggatagat
    54421 acctttggcg gctaatcctc ttgatagtac agtagtagca tccaaatgtg caaatgtcgt
    54481 agcaggagca gggtcggtca aatcgtctgc aggtacataa actgcttgaa tagaagttat
    54541 ggacccctct ttggtcgaag taattctttc ctgtaacgta cccatttcgg tactaagggt
    54601 aggttgataa cccacagcgg aaggcattct acccaataag gcggatactt cagatcctgc
    54661 ttggacgaaa cggaaaatat tgtcgataaa tagaagtacg tcttgttcat taacatctcg
    54721 aaaatattca gccatagtga gggcagtcaa accaactctc atacgagctc ccggcggttc
    54781 attcatctga ccgtaaacta gagccacttt agattctgca atattttctt cattaatcac
    54841 cccggattct ttcatttcca tgtaaagatc atttccttca cgagtacgtt cacctactcc
    54901 gccaaataca gatacacccc catgagcctt ggcaatattg ttaatcaatt ccataatgag
    54961 gactgtttta cccactccag cccccccgaa tagtccaatt tttcctccac gacgataagg
    55021 ggctaaaaga tctactactt taattccggt ttcaaaaata gataattttg tatctaactg
    55081 tataaaggcg ggcgcagatc tatgaatagg agatgttgtg cgagtatcta caggccctaa
    55141 attatcaacg ggctctccga gtacgttgaa aattcgtcca agagtcgttc caccaaccgg
    55201 aacacttaaa ggagctcccg tatcaatcac ttccattcct ctcgttagac catctgtagc
    55261 actcatagcc acagccctaa ctcgattgtt tcctagtaat tgctgtacct cacaagtcac
    55321 attaatttgt tgaccagcag tatctcgacc cttaactacc agagcgttat aaatattagg
    55381 catcttgccc ggtggaaaag ctacatctag taccggacca atgatttggg tgatattccc
    55441 gaggtttttt ttttcaagcg tggaagcccc cgaactagaa ttagtaggat ttattttcat
    55501 aataataata aataaagtca aataggtcga aattcttttt gcgaaaatga tcgaattcaa
    55561 aaaataatgt ccaatagcaa gtttatcggt taattcaata agcaatggga gttagcacgc
    55621 gatttcgttg gtaccctcca accgaatcca attcaattgt ttacttattc aatgagtgaa
    55681 gtttcaagct caacctgccc gttttaaaaa tatcaagtat aagaatcttg agaaagtctt
    55741 ttatttgtct atcattatag accagcccat ttatattatc tatgggactc gaacccgaac
    55801 tctatttacg attcattttt tctatctcat cgacttttct tatttcctat ttcatcatat
    55861 ctatttatgt ctagcctctt cttttcattt tttatatctt ttcctagaca aattccgtat
    55921 atttttatgt ctaggattta catatacaac ataggcccgc tctaacgagg gaatttctta
    55981 ttattcaagt tatatttaag tggttcaatt caaaaaaagt aaaaaaaaaa ataagaattg
    56041 ggttgcgcca tatatatgaa agagtataca ataatgatgt atttgacgaa tcaaatacca
    56101 tggtctaata ataaagcatt ttgattagtt gataatatta gtattgtatt tgttgggagt
    56161 tttttgaaag attcctggaa aaagtttcat taacgcctaa ttcatgtcga gtagaccttg
    56221 ttgttgtgag acttcttaat tcatgagttg tagggaggga tttatgtcac cacaaacaga
    56281 gactaaagca ggtgttggat tcaaagctgg ggttaaagat tacaaattga cttattatac
    56341 tcctgactat gaaaccaaag atactgatat cttggcagca ttccgagtaa ctcctcaacc
    56401 tggagttcca cctgaagaag cgggggccgc ggtagctgcc gaatcttcta ctggtacatg
    56461 gaccaccgtg tggaccgatg gacttaccag ccttgatcgt tacaaagggc gctgctacga
    56521 aatcgagccc gttgctggag aagaaaatca atatatcgct tatgtagctt acccattaga
    56581 cctttttgaa gaaggttctg ttactaacat gtttacttcc attgtaggta atgtatttgg
    56641 gttcaaagcc ctgcgcgctc tacgtctgga agatctgcga atccccgttg cttatgttaa
    56701 aactttccaa ggaccgcctc atggcatcca agttgagaga gataaattga acaaatatgg
    56761 tcgtcccctg ttgggatgta ctattaaacc taaattgggg ttatccgcta aaaactacgg
    56821 tagagcggtt tatgaatgtc tccgcggtgg acttgatttt accaaagacg atgagaatgt
    56881 gaactcccaa ccatttatgc gttggagaga tcgtttctta ttttgtgccg aagcaattta
    56941 taaagcacag gctgaaactg gtgaaatcaa agggcattac ttgaatgcta ctgcgggtac
    57001 atgtgaagaa atgatgaaaa gggctatatt tgccagagaa ttgggagttc ctatcgtaat
    57061 gcatgattac ttaacagggg gattcactgc aaatactagc ttagcccatt attgccgaga
    57121 taatggccta cttcttcaca tccaccgcgc aatgcatgca gttattgata gacagaagaa
    57181 tcatggtatg cacttccgtg tactagctaa agcgttacgt atgtctggtg gagatcatat
    57241 tcacgccggt accgtagtag gtaaacttga aggggaaaga gacatcactc tgggctttgt
    57301 cgatttactg cgtgatgatt tcattgaaaa agatcgaagt cgcggtattt atttcactca
    57361 agattgggtc tctctaccag gtgttctacc cgttgcttcg gggggtattc acgtttggca
    57421 tatgcctgct ctgaccgaga tctttgggga tgattccgta ctacagttcg gtggaggaac
    57481 tttaggacac ccttggggaa atgcacccgg tgccgtagct aatcgagtag ctctagaagc
    57541 atgtgtacaa gctcgtaatg aggggcgtga tcttgctagt gaagggaatg aaattatccg
    57601 tgaagctact aaatggagcc ccgaactagc tgctgcttgt gaagtatgga aggagatcaa
    57661 atttgaattt caagcaatgg atactttgta atccactaat tctaattact gttcgttctc
    57721 ttaattgaat tgcaattaaa ctcggcccaa tcttttacta aaaggattga gccgaaaaca
    57781 aataacttat tacatccatt ttttttagat agatacatac ttatctagat atagaacaat
    57841 agataaaata taagactaaa caattcaaat gtctctattg gtgtgttgga tccacaatta
    57901 attcgaggga tccttaggat tggtatattc ttttagattg gattggtata ttcttttaga
    57961 ttatgaattt ctatggatcg agccaagtat cacaactctt tctacccatc ctgtatattg
    58021 tcctttttgt tacgtgttgg aatataaact tattactttt ttaattagtt agttattaga
    58081 cgagatttta caaaaaaaaa ttttcctata tagtgaagtg ctaatctgga ttcccacaaa
    58141 gaatactttt ttcaatactc acactcctta ttagattagt taataatcct attgattgga
    58201 tttttatgtt tattcggaca ggaaaaagat attcaaataa ataaataatt tttcatcgaa
    58261 tgactattca tctattgtat tttcatgcaa agcaaatagg gggcaagaaa actctatgga
    58321 aagatggtgg tttgattcaa tactgtttaa gaaagagttc gaacacaggt gtggtctaag
    58381 taaatcaacg ggcggtcttg gtcctattga aaataccagt gaaagtgaag atccgaatag
    58441 aaatgatatg aagaaaaata gtcatagttg gggtagtcgt gacaattcta gttacagcaa
    58501 tgttgattat ttattcggcg tcaaggacat tcggaatttc atctctgatg aaactttttt
    58561 agttatggat agaaatggga acagttattc catatatttt gatattgaaa atcatatttt
    58621 cgagattgat agtggtcatt tttttcagag tgaactagaa agttcttttt atagttattg
    58681 gaattttagt tatctaaata atggatctaa caatgacaat cctcacgatg atcattacat
    58741 ggatgatact caatatagtt ggaataatca cattaatagt tgtattgaca tttatcttga
    58801 gtctcaaatc tttattgata cttacattgt aagtggtagt gacaattcca gtaacagtta
    58861 catttctcgt tccgtttgtg gtgaaagtaa ggggtcggat ataagtacca gcacgaatgg
    58921 tagcactata atagaaagtt ccaatgatct ggatgtaact caaaaataca gacatttgtg
    58981 ggttcaatgt gaaaattgtt atggattaaa ttataagaaa attttaaaat caaaaatgaa
    59041 tctttgtgaa caatgtggat atcatttgaa aatgagtagt tccgatagaa tcgaactttc
    59101 gatcgatccg gatacttggg atgctatgga tgaagacatg gtttctttgg atcccattga
    59161 atttcattcg gaagaggagc cttataaaga tcgtatcgat tcttatcaac aaaagacagg
    59221 attaactgaa gccgttcaaa caggtatagg ccaattaaac ggtattccca tagcacttgg
    59281 ggttatggat tttcagttta tggggggtag tatgggatcc gtggttgggg agaaaataac
    59341 ccgtttgatt gagtacgcta ctaacaaatc tctccctctt attatagtat gtgcttccgg
    59401 gggggcgcgt atgcaagagg gaagtttgag tttaatgcaa atggctaaaa tatcttctgc
    59461 tttatatgat tatcaatcaa ataaaaagtt attctatgta ccaattctta catctcctac
    59521 tacagggggg gtaactgcga gttttggtat gttgggagat atcattattg ccgaacccaa
    59581 tgcctatatt gcatttgcgg gtaaaagagt aattgaacaa acattgaata aaacagtacc
    59641 tgaaggttca caggcggctg aatatttatt ccagaagggc ttattcgatc taatcgtacc
    59701 acgtaatcct ttaaaaagcg ttctgagtga gttatttcag ctccacgctt tctttccttt
    59761 gaatcaaaat tcaatagagc attaagttac ttttttattt gtagcaaaca agtagttagt
    59821 ttatcagaat ccaagtaaaa cgaatatgaa tggggtttct ttgttgacat aagatctaaa
    59881 ttgtaaaaag aaatcaaaag ttgtggataa ctccttttta tctatattct tgattactaa
    59941 ttcagttaaa aggcctctat caacaagaaa aatagtgaat tcttattttc gttaaattct
    60001 aggaaaataa aaaatttttg ttctacgtct tacgtatgta tatataatct aatccaaact
    60061 agaatataga aactatagat atgatatatg cttttgtacc ttctatactc acttagatat
    60121 atacttagat ttatactaat ctttataata ttaatataaa taataataac aggtacaaat
    60181 agtaaattga ggtatccttt atatgacaac tttcgacttt ccctctgttt tggtgccttt
    60241 agtaggctta gtatttccgg caatggcaat ggcttcttta tttcttcatg ttcaaaaaaa
    60301 taagactgtt tagatctgat gggcccaact ctgatccatt tttttttttc aaaactaaga
    60361 cttgtatcat aacgcagata cctatttagt gtaagaaaag aaggtataac ataacatgcg
    60421 gcgcttccgt cgaaaagggg ctctttggcc tgtagaaaga tgatatgggg gtaaaggaat
    60481 tctatctatt tgaaaaaatc tcaggatcgc cggatggctg aactgtaaaa tcggtacatc
    60541 tatatgtatc tatatgtata ttgatgggat catacgaagg gtatgttttt tttattttag
    60601 atctaaccaa tttgataaat tactcttaaa ggttcacatc aaactagtac tagttgatga
    60661 gagttacttc ggaaacaaaa agagtaaagt ctagggtatt ctctcaattc caataaaacg
    60721 aaaccagatc aagtatgagt tgtcgatcag aacatatatg gatacaacct ataacggggt
    60781 cgcgaaaaac aagtaatttc tgctgggcca ttatcctttt tttaggttca ttaggattct
    60841 tattggttgg aacttccagt tatcttggga gaaacttgat atctttattt ccatctcagc
    60901 aaatcctttt ttttccacaa gggattgtga tgtctttcta tgggatcgcg ggtctcttta
    60961 ttagctccta tttgtggtgc acaatttcgt ggaatgtagg gggtggttat gatcgattcg
    61021 atagaaaaga aggaatggtg tgtatttttc gttggggatt ccctggaaaa aatcgtcgca
    61081 tcttcctccg attccttata aaggatattc agtccgtcag aatagaagtt aaagagggta
    61141 tttatgctcg ccgtgtcctt tatatggata tcagaggcca gggggacatt cccttgactc
    61201 gtactgatga gaatgttact ccacgggaaa tcgaacaaaa agctgccgaa ttggcctatt
    61261 tcttgcgtgt accgattgaa gtattttgag aaatgagctg agagagtgaa tgctttctca
    61321 gcaggaagga aaaactaaag aatccccctt ttctatacca taacttaact gaagtttctt
    61381 cataacgctc attctagtca aagaagacgt atacgtaacg taacaaccac aaaacaaaac
    61441 catttttgtg gtcttttatg tgtatggaaa tctacacaac ttaattcaat aacaaaaaaa
    61501 attaagtaac aaatctaaaa aatggattca tcctttctat tttctatcaa agcagttcga
    61561 aatacataaa tttttttatt ccggactctg agtagtcagt gaaaattttt aaaaatagaa
    61621 gatattttga tataatgata taaaagaata ttcattacct aaattaaata aagcggtttt
    61681 ttcaggcagt cattgattcg tcgaaaaggg ggatacttgc ttcgaatttg accaattact
    61741 atatctggaa acaatataat atttttttgt taactctttg aattcgaagt ggattcttca
    61801 tctatttctg tattctttct acattcaaag actaactccg aaatcacaaa taaaaaacaa
    61861 aacagtgaat agattcataa gttcgatact ttgtaataga actcatgcat gagagaaata
    61921 ttggatggcg tagagtcaac taatgaggtc ggttcattaa aaattcatag acgaaatgaa
    61981 aaaatgtcaa aaaagaaagc attcaaccct cttttatatc ttgcatctat agtatttttg
    62041 ccctggtgga tttctctctc atttaataaa agtctggaat cttgggttac ttattggtgg
    62101 aatactaggc aatctgaaat ttttttgaat gatattcaag aaaaaaatat tatagaaaaa
    62161 ttcatagaat tggaggaaat ctttcttttg gaggaaatga tcaaggaata ctcggagaca
    62221 catctacaaa accttcgtat aggaatccac aaagaaacgc tccaattaat caagatacac
    62281 aatgaggatc atatccatac gattttgcac ttcttgacaa atataatctg tttcgttatt
    62341 ctaagtggtt attcaatttt gggtaataaa gaacttgtta ttcttaactc ttgggctcag
    62401 gaattcctat ataacttaag tgacacaata aaggcttttt cgattctttt attaacagat
    62461 ttatgtatcg gattccattc gccccatggt tgggaactaa ttattggctt tgtctacaaa
    62521 gattttggat ttgctcataa tgatcaaatt atatctggtc ttgtttctac ttttccagtc
    62581 attttagata ctgtatttaa attttggatt tttcgttatt taaatcgtgt ttctccgtca
    62641 cttgtagtga tttatcattc aatgaatgat taaaaaagga tctactgata ttactccaat
    62701 tcaattctaa cgtttcttac tttgtagttg tacagaaaca aagcatgtaa aatcatactt
    62761 actctttatt tttctaccca ccccaaagat ttattctata tattaatatt atttattcca
    62821 gtaaaattat tccagtaaat agcagaattg cggataggga actaggttag cgacctacca
    62881 aatttattgt agacattttt gggctcaatg gttggactat gcaaactaga aagacttttt
    62941 cttggataaa ggaacaaatt actcgatcca tttccgtatc gctcatgata tatatcataa
    63001 ctcggccatc catttcaagt gcatatccca tttttgcaca gcagggttat gaaaatccgc
    63061 gagaagcgac tggtcgtatt gtatgtgcca attgccattt agctaataag cccgtggata
    63121 ttgaagttcc acaaacggta cttccagata ctgtatttga agcagttgtt cgaatccctt
    63181 atgatatgca actaaaacaa gttcttgcta atggtaaaaa gggtgctttg aatgtagggg
    63241 ctgttcttat tttaccagag ggttttgaat tagctcctgc tgatcggatt tcccccgaga
    63301 taaaagaaaa gataggcaat ctgtcttttc agagctatcg ccccaataaa aaaaatattc
    63361 ttgtgatagg ccccgttcct ggtcagaaat atagtgaaat aacctttcct atcctttccc
    63421 cggaccccgc tactacgaaa gaggttcact tcttaaaata tcctatatat gtaggcggaa
    63481 acaggggaag gggtcagatt tatcccgacg ggagcaaaag taacaataca gtttataatg
    63541 ctacatcagc aggtatagta ggtaaaataa tacgaaaaga aaaagggggt tacgaaataa
    63601 ccatagcgga tgcatcggat ggacgtcaag tggttgatat tatccctcca gggccagaac
    63661 ttcttgtttc agaaggcgaa tctatcaaat tggatcaacc gttgacgagt aatcctaatg
    63721 tgggcggatt tggtcaggga gatgcagaaa tagtacttca agatccctta cgtgtccaag
    63781 gccttttgtt cttcttggca tctgttattt tggcacaaat ctttttggtt cttaaaaaga
    63841 aacagttcga gaaggttcaa ttgtcagaaa tgaatttcta gactcgcgta tttatcgaca
    63901 ttgagctcat aacgtaaaaa gaacaaaatt atttttgacg actctttatg ataaatggac
    63961 attatgaaaa gccttcttct tttttatact cattccttgt actgcattcc tagtcatagt
    64021 atgtatattg tgaagaagac tttttacttt ttttgaatcc aaattggggt ggtatgatta
    64081 tgttactatt atcacatttc aatgtcataa aatgcattaa tagtgttttc tattctaatc
    64141 gaatgaaatt cgactagata ctagacataa gtaagcgggg aatagaacgg ataaatgcgt
    64201 ggaacacaaa attataggga caattattca tcttcctagt attcgacaca agaaaaggaa
    64261 ttttccacat ctctttcttg tgtcgaaaga aaaaaagatt ctttatcctg ttcgtcaaag
    64321 attactagtc taagttttta ttttttcaaa aaaatatcag aactttttta gatatattat
    64381 gtatatatta cataatatat attatttaat ataaaatata atagtgggca aacaaaagag
    64441 agcgaggttt attgagtaaa tagaacttct tcaataaact tagaaaaatt tccatttttg
    64501 atgagataca aaaaaatact aaggttttat tattatttga ggatagtatg tcatctagga
    64561 aatcgagtta tttcttcttt cttataactt tactttgaaa gtatcgatag atactatcga
    64621 gcaacgggcg gatggatcaa tgaacttcat ttttcaaaaa catcatcaga aaaatggaat
    64681 ggggttttgc catttagacg aaaaatattc taattcttaa gaactcaacg ggattccctt
    64741 ctttgtatga tttgaggggg taggtcccgt tgagttctta cgctttcatg gctacaattt
    64801 acaactcaat tcatctgatt actacagaga tgaacccaat ccagaatatg aaccataaaa
    64861 gaaaatacct attaaaccga tcacaagaat accagctaca gtacctagta tccaaagagg
    64921 aatccttcca gtagtatcag ccatttaccc cacttccctc cacatttcat caagtggtca
    64981 tgctagagac ataaacagtc atggataatt atgagatgag agccttccga atgggctaag
    65041 agagagtgcc tataattatt attctccttt tcctttgttt tattaattga agaaataatt
    65101 ggaaaataaa acagcaagta caaaaatgag taataacccc cagtagaggc tggtacgatt
    65161 caattcaaca ttttgttcgt tcgggtttga ttgtgtcata gctctataat tcggattagg
    65221 tttatcgttg gatgaactgc attgctgata ttgaccccaa aaaagaaacg gtaggtacag
    65281 ctaggccgtg aacagccaac catcgcactg taaaaattgg ataggttcga tctatggtca
    65341 ttggggcctc ctaaaaagat ctactaaatt catcgagttg ttccaaagga tcaaaacggc
    65401 cagttattaa tggaattcct tgtcggttct ctgtgaaata ctcgtttggc cgagggcttc
    65461 caaacacatc gtacgctaaa ccggtactga cgaataacca acccgcaatg aatagggaag
    65521 gtatagtaat gctatgaatg acccagtagc gaatactggt aataatatca gcaaaagaac
    65581 gttctcctgt gcttccagac atgccgagct ccacatattc ttgtacagtc aaagggggat
    65641 cgattccgta aaagattaga tcagtcaatt tccatttact aaaactaaat ctttgtgaga
    65701 tcgtcaatat tgtaccgagg gcgtctttag agtataccga atcagtatag ctatccttct
    65761 tctgacacag caacgcactt tcaagcatta tcgaaaggaa gttctcaaaa atttctttct
    65821 tactttactt gttgcttgcc attgtacaat ggcaagcaac aagtaaagta agaaagagta
    65881 gtaaatcgta ttcgatgaaa gaaagataac aaagaaagaa aagaataaaa aaattgtaat
    65941 caaccccttt tatgcataca ttgttgtatt agatcgagat caaaagattc tttcttgacc
    66001 taactacaag aacgaggttt tataatagaa tatggaaaga taaaatgtaa aacgtaaaaa
    66061 gaaaagataa tataaattac taacctagtt ggaccaaaat aaatattttc ttttttcgag
    66121 tgattgcgtg ataacttttt tcttctcatt cattcaagat attaagtgaa tgaacctatt
    66181 ccggaatcta atgagttaaa ataaaatgaa agtaatcttt tttataaggt ttacgttggc
    66241 tctaaaatat aaataggatt cgagacaata aaaaagtttt cttttattct tccagaatgt
    66301 aatcatttta aaaattaaaa aggtttaatt tttgagtgaa gttacacggc ccagttcttt
    66361 ttattagttt atataagttt tcccccaaga gttgctcaat gaatcggttg attggaatcg
    66421 cgggatgggt agatgtggta aatgatgaat caatttgttt ttatacgcct gtcactttat
    66481 ctttgttagt accgtctata atgatagatt aatcaaaaat tttgaatatc ccctattttt
    66541 tttaaaagga aacttaggta agtgcttttt tagaaacata tatgtacaaa aagaacatat
    66601 ttaatttagc tccttcatgc ctactataac tagttatttt ggttttatac tagcggcttt
    66661 aacggtaacc tcagctctat ttattggtct gagcaagata cgacttatct gaaattagta
    66721 tttgaaatgc acaattcata aaaataaatc tttcgatagg attccgtata aattgcaaat
    66781 tcttggtcat tgagattcat ggtaattcag attaatattt aggtatagat attacctcct
    66841 ttttctcctt tcaaataaat tgcaatgatt gaagtttttc tatttggaat cgtgttaggt
    66901 ctaattcctg ttactttggc tggattattc gtaactgcat atttacaata taggcgtggt
    66961 gatcaatcgg acctttgatt aattactatc gctttttttg attgacctcc tactttcttt
    67021 aatacaaagg aggtcaaatt cagattgcgg ttcaagttag tgaagctctt tcagtctaat
    67081 tttatctaag aaaaataagg acgaaatcac gctctgtagg atttgaacct acgacatcgg
    67141 gttttggaga cccgcgttct accgaactga actaagagcg ctttcttatc agaaaagaga
    67201 agactgtaaa gacacttttt ttaaccccag tttaatgata atgaacgatt atataatata
    67261 tattattgga tattggaatc gatcttaatt aatccctcgt tactgctcaa cgaagaagta
    67321 ataggtaggg atgacaggat ttgaacctgt gacattttgt acccaaaaca aacgcgctac
    67381 caagctgcgc tacatccctc caattggtct acagtgtcat tgtatagaat tcctgttttg
    67441 ttttccacat cgttatttcc tccattgata tatacaattt atatgggcat ttcgtctttt
    67501 tggtcccatt taacatataa taataataat agtaaaataa aagtcttata tacgtatgaa
    67561 atacggaacg gaacctgtcg taaaaataaa tgagtagttt tcgggaatgc tcgggaagag
    67621 aggaacgttt ttttatgttt taagaaaaat ttttatttac tggatagtta tacatttcaa
    67681 tttgaattag ggattccgtg tacaaggttc ttaactgcat atgcatctga tcatttatgt
    67741 attaccattt tagattacaa taaaagaagg aaggagattt ttcaatgcga gatctaaaaa
    67801 catatctttc cgtggcaccg gtattaagta ctctatggtt cgggtcttta gcaggtctat
    67861 tgatagagat taatcgtttt ttcccagatg cattgacatt cccctttttt tgattctagt
    67921 tattgatacg gtaccaaata acggagattc gagatacaat taaatatttg tgactaatcc
    67981 tttgccccct ttttatcttt tttcctttta gaataagaga aaaaagaaaa gttgtattca
    68041 acagcttcga gacttgggtt caagtttgaa ttaaataaat tattcaattc aaaaattaac
    68101 tagggatgga ggtagaataa acagggtggg gcctagatct aggacaagac tcttatacaa
    68161 ggtacttaaa tgtaaatgaa atactgtgat ttgaatttga aataaagttt agaaattttt
    68221 ttagtatatt gattgcagcg aaagttttca taattggatt tcaagttaat aacttctatt
    68281 tatccttcct tacttcttct tcgtttcgga tcgaaaatag aagagtttag taaatcaaaa
    68341 atccaaaggg ggttcatggc caagggaaaa gatgtccgaa taacggttat tttggaatgt
    68401 accggttgtg ttcgaaacgg tgttaataag gtatcaacgg gtatttcaag atatattact
    68461 gaaaagaatc gtcacaacac gcctaatcga ttggaattga gaaaattctg tccattttgt
    68521 tacaaacata ttattcatgg ggagataaag aaatagatcg aatcgagcag atgtatgtaa
    68581 cccttccaag gaagggtaaa aatgacattc tatatataac ataattaaat ataaacaaac
    68641 caaatcctat ttattctaat tcattttaga tccgacctaa ataggatttt cgggataagg
    68701 aataaactaa acaaaccatg gataaatcca agcggccttt tcttaaatcc aagcgatctt
    68761 ttcgtaggcg tttgcccccg attcaatcgg gggatcgaat tgattataga aacatgagtt
    68821 taattagtcg atttattagc gaacaaggaa aaatattatc tagacgggtg aatagattga
    68881 ccttgaaaca acaacgatta attactattg ctataaaaca agctcgtatt ttatctttgt
    68941 taccttttct taataatgag aaacagtttg aaagaaccga gtcgaccacc agaactgcgg
    69001 gtcttcgagc cagaaataaa taggcttact cgttcttcac ttgactaaaa aaaaagtaaa
    69061 atccgaactc aaacgcagat tgatgttttg ttcgaaaaat atgaaaaatc tagattgaat
    69121 tatcgtgtcc taagaaaaaa aagaatcggg caagaataaa gatttttttt gagtgtgttc
    69181 attcagtttt actatttttt tatcatattt attttgactt taccctcccg gagttcattc
    69241 tccggggaac tccgtttaaa ttattccggt ggattctttc caatctactt cttttatgat
    69301 ctcattggaa atcatataaa gacaattttt atttgatata gctatttgtg caagtatttt
    69361 acgattaaga agcacctgtt tcttatatag gtcgtgtatt aatctactat aactatagga
    69421 tacccctatt tcacgaatta ctgcgtttat tcgagtgatc cacaaacggc gaaaatttct
    69481 cttttgctta tccctatccc gatgcgacga aaccaaagct cttattttct gttgagtaat
    69541 tgttcgagta agtcttgaat gagcccctcg aaagcttgat gcaaataaac gaatttttgt
    69601 tctacgtctc cgagctatat ttccccgtct aattctggtc attgaataaa tgaaactttg
    69661 acgaataact aatagatttc ctttctttca gttattcttt ttccctttcc tagtctatta
    69721 ataacaaagc ttttttccaa tgtataaact aaaaattcca atgactttgg ctactataac
    69781 cttcccgacc gctatttttc ttttttctag acatttaact tcgaaataat aaatttcatt
    69841 ttactaggta tcaaaatata ataaataaaa aatataaatg gataaagaaa tagtggcttc
    69901 cttcgtttat atggttactt cttaaacggt gaggttttct ctatacaccg gagcctttac
    69961 ttcatttaat caatgttatt ggtaacttgt atagttcaca ttctttggct ctacccatga
    70021 attatccagt aataggtctt tcacgattag atctacttac acagtaacgg tatttaatta
    70081 tgaaagttgg ctgggtagct aaccctgtta gtccgttctt gcaagagggg cctaagtttt
    70141 atgtttttat ttttaagtag gattttctcc gcttaatgga taaccatttg ctaccaatgg
    70201 agaattgctt ctcatcttaa attgaggtga ttggatttgc accaatggaa accataaatt
    70261 tcatacacaa tagaatggat agattctttt ttttttatac tgaattgaac ggacttcttt
    70321 ttctattcta tcctattccc cggtactgat cattgatact agaaaaggtt ttttatccca
    70381 gctcatgatc tgaacgagtc gcacatacac cctagtacat gttcctcgac gctgagggca
    70441 tccccgaagc gcgggggatt ttgtgacatt tctgattggc tgtcttgtat ttctaataag
    70501 ttgtttaata gttggcatgt tgaatcatat catataaata atgggctggt ttagatcgat
    70561 cctaacctga tgatttttaa ttacttctat ttaattttct agtaaattca gcaaaaatat
    70621 aaaataggaa atcgagaatt tgcgcgaaaa aaatccgggc ttttcactca accactgcta
    70681 caacatcaac aattccataa gcttgggctt ctgttgctga cataaaaaca tctctttcca
    70741 tgtcttccga gacaacccat aagggtttgt ccgttctttg tacataaacc cttgtgaggg
    70801 tttcacgcag ttttagcagc tcttccgctt ccaggataaa ttctcccgtt tgtgcctcat
    70861 aaaaagaact agcaggttga tgaatcatta ccctgatggt ataacaaaag aggagttcct
    70921 ctattttgca tgatgaatag aaaagaaaga taaagaataa aaagaaaaaa aaaaagatag
    70981 aattgaacaa ccacaaccgt acgggcatct tttatgcatt gcatacggct ctataataaa
    71041 attgaccttt accttccatc aaagaaaaaa ataggatcta tcagacccag atcggtaaat
    71101 gatcaaatta ccacccttcc tttcgtagga gttcaaaaat actatgatgg ttccgttgct
    71161 ttatatatat ttatttattt attattaata ttatattatt tggtttgtct gtgtttcagc
    71221 aatcccaaag ttgctttttg taaaattaaa gaaaaaaata atcttttttt ttttattttc
    71281 gaactctttc agaatacaac taagcccccg gtgtgaaaat aaaaaagttt gtgacgctga
    71341 actggaatct ccaatataaa aaacaggaaa taccttttat ctcatactac tctctcgata
    71401 cataatcaaa tgttttgaaa aaacaataaa aattgtttta ttttgatatc gaattcaaag
    71461 tgccatgcta ttattactta atattcatat ggcgaaggca tagtcttatt tttttctctc
    71521 aaataaaaac ctcattggcg ccgagcgtga gggaatgcta gacgtttggt aatttctcct
    71581 ccggccaaga taaaagatcc cattgaagcg gctaatccca tgcatattgt ctgtacatct
    71641 ggtagcacaa attgcattgt atcataaata gccactccag ggataaccca tccgccggga
    71701 gagtttataa acaaatagag atctttggta tcattctcta tactgagata taccataaga
    71761 ccaataagtt ggttcgagat ctcgctatca acctcttgtc ctaaaaaaag taatctttct
    71821 cgataaagtc ggttgattag ggtaaaatta tatcccttac gaaccgtaca ggcgcctttt
    71881 ggtgcatacg gttcaacaaa aaattgcaaa aaaaaaagaa tcaatgtgca gattccaatc
    71941 ctctttcttt ttttatattc gtagaaggct ctttctgact tctaacgaaa ggacttttct
    72001 tcgatttttc aaaaaagaca ggtttttgct ccttttcgta taatattctt gtaatataaa
    72061 aataatagaa aagaaaaaaa agaagtcact aaacttatcg aattaacttc ttattgatat
    72121 attgtttcat cgagatctaa tccaaatcac aatgtcgttt tcttgttcct gaatgggccc
    72181 tgttaatctt tttaggttta tgctctactc cgggtaaaga tacgcccgat tttgatttgt
    72241 acatatagga caaatgattc cattaccact tctttttgtt atgacttccc ccctttttca
    72301 acttttatgc cttccgccaa aaatttgatg tattcatgca tattaatatt actcgattga
    72361 ttaagagttt gagatggctt ctctttacaa aaagaaatcg tttatgatac aaatagtaat
    72421 catagatcta tttccaattg ggctttttct aaacggagcc tggatactta agttttttag
    72481 ttccactaag ctaaccataa atttttctaa ttataatagt aatctgaatc tgaattaccc
    72541 caaaaatgga tctaattgca cttcacgctc caaatttttg atgattcaat taatctttct
    72601 tgggcgaaac agaggatatc tcgatcgggg aagagaacgg ggaaataccg tatgacccaa
    72661 tatatctgac aagtcgcact atacgtcaac ccaggatgca tcttcctctc caggacttcg
    72721 aaaaggcact tttggaacac caataggcat gaaatgaaag aaaaaagaat taagtactat
    72781 atttcacttt gatgtggaaa cgtaataata gaatgaatcg gtttattttt ttttttttag
    72841 aatattgtcc tttatcgtat tttatccata gattaaaaaa attcataaag aaatacagaa
    72901 tgaataagaa aaaaattctt acgaagaggc cgttctaatt atgaagaagt atggacacat
    72961 tcgctcatag aaaacggtat caacccccca ttgcgtattg gtacttatcg agtatagaat
    73021 aaatctgctt ctctttgttc ctacgaacga aattgttcca ttattaccaa cagaatagaa
    73081 caaatattaa cccttgctct taaaccatcc cctgaacggg ggaggtccat aacatagtca
    73141 tagtcttttc caatgcaata aagttacgta gtgtcttttt ctttgatcta aggggtattt
    73201 ccatgggttt gccttggtat cgtgttcata ctgttgtatt gaatgatccc ggtcggttgc
    73261 tttctgtcca tataatgcat acagctctgg ttgctggttg ggcaggttcg atggctctat
    73321 atgaattagc agtttttgat ccctctgacc ctgttcttga tccaatgtgg agacagggta
    73381 tgttcgttat acccttcatg actcgtttag gaataaccag ttcgtggggc ggttggagta
    73441 tcacaggagg ggctacaccg aatccgggta tttggagtta cgaaggtgtg gccggggcac
    73501 atattgtgtt ttctggcttg tgcttcttgg cagctatctg gcactgggtg tattgggatc
    73561 tagaaatctt ttgtgatgaa cgtacaggaa aaccttcttt agatttgccc aagatattcg
    73621 gaattcattt atttctcgcg gggttagctt gctttggttt tggtgcattt catgtaacag
    73681 gcttgtatgg tcctggaata tgggtgtccg atccttatgg actaacggga aaagtacaat
    73741 ccgtaaatcc agcgtggggc gtagaaggtt ttgatccttt tgttccggga ggaatagctt
    73801 ctcatcatat tgcagcaggt acattgggca tattggcggg tctattccat cttagtgtcc
    73861 gcccgcccca acgtctatac aaagggttac gtatgggcaa tattgaaact gttctttcca
    73921 gtagtattgc ggctgtcttt tttgcagctt ttgttgttgc cggaactatg tggtatggtt
    73981 cagcaactac cccgatcgaa ttatttgggc ctactcgtta tcaatgggat caggggtact
    74041 tccagcaaga gatatatcga agagttagtg ctgggctagc cgaaaatcaa agtttatcaa
    74101 aagcttggtc taaaattcct gaaaaattag ctttttatga ttacatcggc aataatccgg
    74161 caaaaggggg attattcagg gcgggctcga tggataatgg ggatggaata gcggttggat
    74221 ggttaggaca tcctatcttt agagataaag aagggcgtga actttttgta cgtcgtatgc
    74281 ctaccttttt tgaaactttc ccggtcgtgt tggtagatgg cgacggaatt gttagagcgg
    74341 atgttccttt tcgaagggca gaatcgaagt atagtgtcga acaagtaggt gtaactgttg
    74401 agttctacgg tggcgaactc aacggagtca gttatagtga tcctgctact gtgaaaaaat
    74461 atgctagacg cgctcaatta ggtgaaattt ttgaattaga tcgtgctact ttgaaatccg
    74521 atggtgtttt tcgtagcagt ccaaggggtt ggtttacttt tggacatgct tcttttgctt
    74581 tgctcttctt ctttggacat atttggcatg gtgctagaac cctgttcaga gatgtttttg
    74641 ctggtattga cccagatttg gatgctcaag tagaatttgg agcattccaa aaactaggag
    74701 atcctactac aagaagacag acagtctgat acaccattgc tttggtgtct ttcgactcta
    74761 tttttctttt tgtgatttta tttttctttc ctttctagat cttttctaga tctatagggt
    74821 accagagaaa tcgttatttg aatcgctgtt tttttgactc ttcctctttc caggaggatg
    74881 atcacacata aaaataaaca acaggtatgg aagctataat tgtaaaccat gatcgaatct
    74941 atggaagcat tagtttatac attcctctta gtctcgactc taggtataat ctttttcgct
    75001 atctttttta gagaaccgcc taaagttcca actaaaaagt aaagttctaa ctaaaactat
    75061 gaaatgattt ttcattatct caattgaagt aatgagtccc ccaatatttg ggggactcat
    75121 tacttcaact agtccccatg ttcctcgaag ggatctctta gttgttgaga aggttgccca
    75181 aaagcggtat ataaggcata cccggtaaaa cttacaagta aaccagatat aaagatggca
    75241 actagggttg ctgtttccat tattatacaa tttcaagact acaacggatc tatgataaga
    75301 tcgtttattt acaacggaat ggtatacaaa gtcaacagct ctcaatgaat ataataggat
    75361 ttatggctac acaaactgtt gagaacggtt ctagatctcg tccaaaacca actactgtag
    75421 ggaatttatt gaaaccactg aattcggaat atggtaaagt agctcctgga tggggaacag
    75481 ctcctttgat gggtgtcgca atggccctat ttgcaatatt tctatctatt attttggaga
    75541 tttataattc ttctgtttta ttggatggaa tttcaatgaa ttagatctat aagaacctca
    75601 aagtcctatt ttttcaataa aaaagaatca tttataacgt gtatttttat ttttagccca
    75661 ttctattttg gtagttcgac cgcgaaattt attttttatg tatttctgga atatgagtgt
    75721 gtgacttgtt ataattgatc ctattgatag tacagagaac gggtctgtca tcttttgatt
    75781 tgatgaaggt ggttctactt cgtcggatat ttagtctagt atccggaaca cggaatatat
    75841 gaaatagatt aagaaatttt tgaactatga ttcatactta atattcagac ctcgcggccg
    75901 gactccaaat ttaaaagaat tggaatttgt aaatcgaaag aaaggtttga cgacaagaca
    75961 aacctttctt tcgatttata gtcattatat ctataagtga tgatccaaag gttcttactc
    76021 agagaatcct tgggcttagg ttagaatttt tattgaatca tcgtggttct agtatgaatc
    76081 tgatgtttta atcgattcat agggtcttaa caagagaatt cctatcaata ataaaaaaaa
    76141 caacaaataa aagctacatt atatacaaaa aagtaaagaa aaaaataggg aaaaagagga
    76201 ttcaggaggc ctgtaagaat caagataaag acgactgagc caacttgata ttttggtatt
    76261 atctccataa agaaaagctt tcggattttt ctcatcttcc cttgtatctt cagagaagat
    76321 tgaattagag attaagaaaa taagtttcaa gctttctatt acatatccgt tccaactagt
    76381 atttgggtgt tttgcttgag ctgtacgaga tgaaagtctc atatatggtt ctcggagggg
    76441 gagtcccacc tatctcaata aagtatatga ttggtttgaa gaacgtctcg agattcaggc
    76501 gattgcggat gatataacta gtaaatacgt tcctcctcat gtcaacatat tttattgtct
    76561 gggaggcatt acgcttactt gttttttagt acaagtggct acgggatttg ctatgacttt
    76621 ttactatcgt ccgaccgtta cggacgcttt tgcttcggtt caatacataa tgactgaagc
    76681 taattttggt tggttaatcc gatcagttca tcgatggtcg gcaagtatga tggttctaat
    76741 gatgatcttg catgtatttc gggtgtatct cactggtgga tttaaaaaac ctcgcgaatt
    76801 aacttgggtt acaggtgtgg ttctggctgt attgactgca tcttttggtg taactggtta
    76861 ttccttacct cgggaccaaa ttggttattg ggcagtgaaa attgtaacag gtgtacctga
    76921 agctattcct gtaatagggt cgcctttggt agaattattg cgtggaagtg ctagtgtggg
    76981 acaatccact ttgactcgtt tttatagttt acacactttt gtattgccgc ttcttactgc
    77041 cgtatttatg ttaatgcact ttccaatgat acgtaaacaa ggtatttctg gtcctttata
    77101 gagaagatat atcatagatt atttgtaatc catcctttat cactggggag aagaaaaata
    77161 atatttcatt gctaaaagta tggattattg aaaaaaataa gacatgtatt tggatatttc
    77221 ccttgaacac tgcaatatta ttaatatagt tgaagggagt tttccgaaga gaaaatggat
    77281 tatgggagtg tgtgacttga actattgatt ggtctgtgca gatatgtgcc tttatccatc
    77341 tgccgcatta cattggaatt cacaatcaaa tgtgtctttg ctccaaccat cgcataagtt
    77401 ccatacaaag gataggctgg ttcgcttaaa gaaaatcctt tctatgatca aatccgaatc
    77461 atgtcgtaca tgaactggct ccgtaagatc cagtagaact agagaaaacc ataattatag
    77521 tttctcagtt cacttatgta aaattgaata gtatggaaat gcaatcattt cctctgcatt
    77581 gacatgatct atgatactat cggagtgaaa caagggatct aaagaagaac gaggctaggc
    77641 tatattagta acaagtaaac cctttgtgtg tctgtaaaaa gtctcccaat atttttattg
    77701 gggttggggg ataaacataa atcgtaaggt ctgagacaac ccataaagca cttgatcata
    77761 tcgcgatcag ctttgtataa gcctacttgg gtattgagta tttacttgta agaactttat
    77821 tctttgcact ggataattgc aactctgtaa aaaatacagt aatatgtttc ttacaaaaac
    77881 cattcatata tcatatatat gtggatttag ataacatatt gatcttttat ggattaagat
    77941 ttggttcttt ttcttcttgc tcgagccgga tgatgaaaaa ttatcatgtc cggttccttc
    78001 gggggatgga tctataagaa ttcacctatc ccaataacaa aaaaacctga cttaaacgat
    78061 cctgtattaa gagctaaatt agctaaaggt atgggtcata attattacgg agagcccgct
    78121 tggcccaatg atcttttata tatttttcca gtagtaattc tagggactat tgcatgtaac
    78181 gtaggtttag cggttctaga accatcaatg attggtgaac cagcagatcc atttgcaacc
    78241 cctttggaaa tattacccga atggtatttc tttcccgtat ttcaaatact tcgtacagta
    78301 cccaataaat tattgggtgt ccttttaatg gtttcagtac ctgcgggatt attaacagta
    78361 ccttttttag agaatgttaa taaattccaa aacccatttc gtcgtccagt agcgacaacc
    78421 gtctttttga ttggtaccgc agtggccctt tggttgggta ttggtgcaac attacctatt
    78481 gataaatccc taactttagg tcttttttaa tttttaaatt cagtaaattg tgaaataaaa
    78541 ttaaaatatc acgaccggtg tatctaggga ataatcgctt caaacaaagt gaattgtccc
    78601 tagatacaca tctattatct attattcaat ttaattgggg aacctatccc gattccgaat
    78661 ctatgagttg tgctaaagat tcaaaaccca tttttgactt tttcggtaaa tcaattgaga
    78721 aatgcttttc tagaatgccc aatatctgtt ttacatcgtt tatgcgaaaa tgttcaattt
    78781 tcataaggtc ttcttgactg ttattcaaaa ggtccaataa tgtatatata ttggaccttt
    78841 taaggtaatt atagatcctg ggaggtagtt ctgattggtc aataaaaatc gattttaatg
    78901 ctattttttt tgtgtttttt cttagtttat ccaagttatc atgaaaggta aaagggggta
    78961 aaggaaccat gtgttgattg tccgctaaat gtaagttttc ttcttccgtg tgtaaaaaag
    79021 gaataaataa atcaatcaaa ttacgggagg cttcatgaag tgcttcttta ggagttaaac
    79081 ttccatttgt ccatatttca agaaagagta tttcttgttt atcattccca ttcccataag
    79141 aatgaatact atgattcgcg tttcgaacag gcatgaatac agcatctata ggataacttc
    79201 cgccttgaaa gttattattt ggcgttttta taagatatcc gcgactcctc tctatttgta
    79261 atccaatatg caattcaatg ggttccgtca agctagctat atgctgtgta ttgtcaacga
    79321 cttctacata aggcggtaag attatatctt gagcagttac atatccagga cccctgacac
    79381 aaatagaggc gtcgcaagtt ccgtatagat tacttctcaa tacaatttct ttcaaattca
    79441 ttaaaatgtc atgtaccgat tcttgaatac ccactagggt agaatactcg tgtggtattt
    79501 tatcagattt tgcacgtgtg atacatgttc cttctatttc tccaagcaaa gctctgcgca
    79561 tcgcgatgcc aattgtgtca gcttgacctt tcataagtgg agacagaata aagcgtccat
    79621 aataaagacg cttattgtct gcttttgatt caacacactt ccactgtagt gtccgagtag
    79681 atactgttac tttctctcga accataataa tattcaaata attgaatcat ttttttctct
    79741 tgtttatctt gaaatctctt caatttttat ttctacacac gtcgcttttt cggaggtcta
    79801 cagccattat gtggcatagg ggttacatcc cgcacaaaag ttaatagtat accacttctg
    79861 cgaatagcgc gtaatgccgc gtctcttccg agacccggtc cttttatcat gacttctgct
    79921 cgttgcatac cttgatccac tactgtacga atagcatttc ctgctgcggt ttgagcagca
    79981 aagggcgtcc cccttcttgt acccttgaat ccacaagtac cggcagagga ccaagaaacc
    80041 actctacccc gtacatctgt aacagtcaca atagtattat tgaaacttgc ttgaacatga
    80101 ataaccccct ttggtattct ccgtatattc ttacgtgaac caatacgtcc attcttacgt
    80161 gaaccaattc tcggtatagt ttttgccatt ttttcatctc ataaatatga gtcagagata
    80221 tatggatata tccatttcgt gtcaaaaagg acccctccct ttttttttta cttttacatc
    80281 gggtgtttta acaagtctga ttatccttgt ctttgtttat gtcttgggtt ggaacaaatt
    80341 actataattc gtccccgcct acggattagt cgacattttt cacaaatttt acgaacagaa
    80401 gctcttattt tcatatttgg cattcctcat tttaattctg aatctatttt ttggaagaaa
    80461 ataggtttct tggaattttt tatctcgaat catcttctca cgaaaggaat gttgaagttg
    80521 ataaaaacac ctaatctttc gaatccttat tgcgaagtcg ataaattata cgtcctctgg
    80581 ttgaatcata acgacttact tcaattttaa ctctatcgcc tggtagtatc cgtataaaac
    80641 tacgtcggat ctttcccgaa acataaccta gaatcatatc ttgattatct aagcgaatcc
    80701 ggaacatacc gttgggaagg gattcagtaa ttaaaccttc atgaatccat ttttgttctt
    80761 tcattccagg taaagcctcc ttgaagtatc aattgatgga ggaggaacga tattagacaa
    80821 cccgcccctt ttctttttgt tttcacaaat aagaagtttc ggacccaatt cgtatattag
    80881 aaggattacc atatataaca caaaacttct ccaccaattc gttctagtcg agcctctcgg
    80941 tctgtcatta tacctcgaga agtagaaata attacaattc ccatcccacc taaaattcta
    81001 ggaattcgtt ggtagttcga atagattcgg agaccaggcc ggctgatccg ttttaaattt
    81061 aaaaaattta tataagacct tttcctattc cttctatgcc gtagggttaa aaccaaaaaa
    81121 tctttttttg tttctttatg ttttctcacg ttttcgataa aaccttctcg taaaagtatt
    81181 ttaacaatat tttcagtgat attagtatat gctattcgaa ccaccctttt tctatccata
    81241 tccgcatttc gtatagaagt tattatgtca gcaataatat ccctacccat ggtgaattaa
    81301 atttattggt gctccccaat tttgatataa tcaacatgtt ttttttactt atttgtttat
    81361 gaatttaaat taaaggaata tgcgtgagac acaatctact aaaaattctg aatatatttc
    81421 ttaatctctt tctttcaaat actttactat aaccaatggt attatcttat tttagaagac
    81481 cttataatac ctccggagct aatgaaacta ttttagtaaa atttaactgt ctcaattccc
    81541 gggcaattgc accaaaaatt cgagttcctt tggggtttcc ttcttggtca atgacaaccg
    81601 cagcattgtc atcatatcgt attatcatac cgttatcacg tttgagttct ttacaagtac
    81661 gtacaattac agctctgacc acctctgatc ttgctagggg catatttggc actgcgtctt
    81721 tgatcacagc aacaataacg tcaccgatat gagcatatcg acgattgcta gctcctatga
    81781 ttcgaataca catcaattct cgagccccgc tgttatccgc tacattcaaa agggtctggg
    81841 gttgaatcat atcatttttt tagaatctat tctttcaatg caaagcaaag agtgaagaaa
    81901 aaaaaaagaa atattgtttg tccaaagaaa gaaactggca cctgttattg tttttttatc
    81961 cccaagaccc ttttcttttg attcttttta tcccgaaata atgaattgag ttcgtatagg
    82021 cattttggac gatgctattg aaatagccct tctggctata ttttctgtta ctccacccat
    82081 ttcataaagt attcgacctg gtttaacaac agctacccaa tattcagggg atcctttccc
    82141 cgaacccata cgtgtttctg cgggtcttac tgtaaccggt ttgtctggaa atatacgtac
    82201 ccatattttt ccaccgcggc gtgcatttcg tgtcattgct cgtcgacctg cttctatttg
    82261 tctagacgtg atccaagcag gttcaagtgc ctgaagagcg tatttaccga aagaaatatg
    82321 attacctcga taagatattc ccttcattct tcctctatgt tgtttacgga atctggttct
    82381 tttggggtta tagttgatgg ttggttctga attccatctc tactacagaa ctggacatga
    82441 gagtttcttc tcatccagct cctcgcgaat aataaaattt taaaaatgtc tattattcat
    82501 ttgtatatct tgctttttta gctaactaag catattaata tttctatttt atatttttaa
    82561 atatcatatt ctttttttat gttctaacga atatttgttt tgtttttctt tttatcctat
    82621 tggattgagc aaaaattatc aatccaagaa gataaagttt tcacgggcga atattgactc
    82681 ttttcgtcgc tattttaatt gtagggttaa ctcatgactt ttattttccc aatagatgaa
    82741 ggaattagtc tctggtttgt ttcgccatcc cgatcaatga gtctgttttc aatagatttg
    82801 gattcacagg ttccatcgtt cccatcgctt cttacttaat ggttaggtct gatttctaca
    82861 acggagctca taatgaaatt ttttcttgag ccaattttct tagtctttat tggctcgaag
    82921 ctcttatttt tttttgttct atgaacggat tcgttttctt ttttatagaa tccatattga
    82981 ttgatgcttt attacattgc ttttttatga gatgactcat aaaccttaca tattggatgg
    83041 aattttatat cgttgttttt ttttttttct ccccttcttt cacccttccg tttatccaca
    83101 tatttcttct tcgcttcaca atttagaatc agatttattt ttcttttgtt tttatgcaaa
    83161 aaagatttca gttgctacag ttatatgacc aatatatcat atcttgactg gttttttgga
    83221 tccagataat gtgaagtgat gagttggtta ttagttctat agttatttgt ttatacaaat
    83281 ttatacaaaa aaaggctggt cttttttttt atttaatcct ataaccctaa aaaaccaacg
    83341 agtcgcacac taagcatagc tattatttca atagggattt ttattcaatc ttatagaatt
    83401 agaattgttc attttggttt tgttttgatt gaacataaac aaaggaacga atttttattt
    83461 ttttgttcca ttactggatc gaagggaaag acaagtaaag ttttattatt ccccgtctat
    83521 aaatatccaa attttaatcc ctaaaactcc atatatagtt cgaactgtat aagaacaata
    83581 atctatttta gctcgaatgg tttggagggg aaccctgcct tctctgatcc attcgacacg
    83641 cgcaatttct tttccgtcga tacgccctga aatttgtact tgaattcctt ttgtatctgc
    83701 ttgttcagtt aattcaatag cctttttcat tgcttttcga aaagaaactc tattttttaa
    83761 ttggccggct ataaattctg caagaatagt agggcttccg taaggttttg caattcttgt
    83821 gatagtaatg ttaagttttc ggttgacaca atgaaattct ttttgtagat tcatctgcaa
    83881 ttcttcgatt cctcccggtc gattttctat taataacttt gggaatccca tatagataat
    83941 gacctggatc agatcgattc gtttttgaat ttctatacgt gcaattccct cgacgccaga
    84001 gggaattttc atattttttt gtacataatt cttaataaaa tctcttattt tttgatcttc
    84061 ttgtagacct tcggaataat tttttggttg tgtaaaccaa agggaatgat gactttgggt
    84121 tgtaccaagt ctgaaaccga gtggatttat tttttgtccc ataccccccc attagtatac
    84181 atatcatgat atgccatagg tgtatactta ttttttgatt taagtttttt tgagcatctt
    84241 aaagagtcta gaaagtctac ctctagatat tcatctaagg atatatcttt cactacaata
    84301 gttatatggc aagtaggtct ttttatcgta aaactacgcc ctcgagctcg aggttttaat
    84361 ttcttcgtgg cagtaccctc gctgacttga gctttactaa taactaaatt ggattcgttg
    84421 gaatccatat tgtaattagc atttgctgct gcagagtaaa ccaatttcaa aatgggataa
    84481 catgcgcgat aaggcatgag ttctagtatc ataagtgttt cttcgtagga ccgtccacga
    84541 atttgatcaa ccactcttct tgctttgtga gcagacatag atatatgttg acctaaagcg
    84601 tatacttctg tttttatctt ctttaacttt ttctttaaca taaatataaa atttgcctcc
    84661 tactaatgaa ttataagcat atatatatct ttttttacct tcttttctta acgacgagat
    84721 ctattatcgc tttttgcgtg tcctcggaaa tttaaagtag gtgcaaattc tcccaatttg
    84781 tggcctacca tacgatcagt tatataaata ggtaaatgtt cctttccatt atagatagca
    84841 atggtatggc cgatcattgt gggtataatg gtagatgccc gagaccaagt tattattatt
    84901 tctttttctg cttttgtgtt aagcttatca atttttctta ataaacgatt tgctacaaaa
    84961 ggattttttt ttagtgaacg tgtcacagct tactcctatt tttttttttt ggtaaagaag
    85021 aagaaataaa ttatattttc tctcctattt actacggcga cgaagaataa aattatcact
    85081 atatttattc ctttttctac ttcttctccc aagtgcagga taaccccaag gggttgtggg
    85141 tttttttctc ccaattggtg ccttcccttc accaccccca tgtggatggt ctacaggatt
    85201 cataactact cctcttacta caggacgctt acctagccaa cgcttagatc cggctctacc
    85261 caaacttttc tggttcaccc caacattccc cacttgtccg accgttgctg agcagttttt
    85321 ggatatcaaa cggacctccc cagaaggtaa ttttaatgtg gccgatttcc cctcttttgc
    85381 aatcagtttc gctacagcac ccgctgctct agctaattgt ccaccccttc cacgtgtgat
    85441 ttctatgtta tgtatggccg tgcctaaggg catatcggtt gaagtagatt cttctttttg
    85501 atcaatcaaa accccttccc aaactgtaca agcttcttcc aaagcatacg gctttctgga
    85561 tgtagatgat atctatacag atggatctta tatatcctac aatgaagtac cacatgggtg
    85621 gatatcaaaa tctgctgaat cactcatgtt atgatcttct acatcctagg tcttcccgtt
    85681 ccgtcatctg gcttatgttc ttcatgtagc attcagaccg aatgaatcta tgaaattacg
    85741 ttgatacttc cacatattat gggtaacgta ggagacatct ttattttccc ccggggaatc
    85801 tttagaatta ccactgctta gctttcaatt tgcctctgac catcaaatga aatgtgaata
    85861 acccgtcctc ttctttttta aataagaagc gcttccggtt ctgtcggtgc ttgaaacaat
    85921 tttgtcttct ccatattact atatctctag agtcaataat tttatatgag gaactaatga
    85981 actcaatcac ttgctgccgt tactcttcag ttttctgttg aggtctatcc tgtagaggta
    86041 ctcaagttgg atcagtgatc gatttctagg tttcgtcgta aacctaattg gttacttcca
    86101 attacgtaaa tcaatagttc aaaccgcact caaaggtagg gcatttccca tttttatagg
    86161 aacttctgta ccagaaacaa tggtatctcc aattatagcc cctctgggat gtaaaatata
    86221 tctcttctca ccatccccat agtgtatgag acaaatgtat gcatttcgat tagggtcgta
    86281 ttctatggtt acgattctac catatatgtc tttttcattc cgtctaaaat cgattttacg
    86341 gtatagacgc ttatgacctc cccctctatg ccctgcggta atgattcctc tggcattacg
    86401 acctttccca caacgatgct gtccatagat caaattattt cgtggattgg atttcactcg
    86461 actgtctacg gttcgattgc gtgtgctcgg ggtagaagtt ttgtataaat gtatcgccat
    86521 gctattaagt attttgattt aagttctttt ctttctaaga ggtggaatag aataacccgg
    86581 ttgaagcgta atgatcatac gtctgtaatg cattgtctgt cccataatag gtcccattct
    86641 tctacccttt cccggaagtc gatgactatt catagctatt accttgacac caaagaagag
    86701 ttcgacccaa tgctttattt ctgtcctagt tgatcctgat tcgacattag aagtatattg
    86761 atttttcccc aataaccgaa tacttttgtc tgtaaatact gcatatttga ttccatccat
    86821 aaatatattt tcttacctat gagttctagt ctcaataaga atgctagttc ttactgttca
    86881 tatattatga tatgaatata ccacactaat tcgttatgta tgatgagatt ccattgatac
    86941 agagccaatt ccaatagact tattggaggg tcccattggc gtgcatccag taggaattga
    87001 acctacgaat tcgccaatta tgagttgggc gctttaacca ttcagccatg gatgcttagc
    87061 ggggatcctc gtacatggtg aataaccaaa ttccaattga aacgaaatct ttataataaa
    87121 tcaatgcaat ttaggaggaa tcaatgaaag gacatcttag gaggaatcaa tgaaaggaca
    87181 tcaattcaaa ttctggattt tcgaattgag agagatattg agagagatca agaattctca
    87241 ctatttctta gattcatgga cccaattcaa ttcagtggga tctttcattc acattttttt
    87301 ccaccaagaa cattttctaa aactttttga cccccgaatt tggagtatcc tactttcacg
    87361 caattcgcag ggttcaacaa gcaatcgata tttcacgatc aagggtgtaa tactcttcct
    87421 agtagcggtc cttatattta tatatcatat taacggtcga aatatggtcg aaagaaaaaa
    87481 tttctatttg atagggcttc ttcctatacc tatgaattcc attggaccca gagatgatac
    87541 attggaagaa tccgttgggt cttcctatat caataggttg attgtttccc tcctgtatct
    87601 tccaaaagga aaaaagatct ctgagagttg tttcctgaat ccgaaagaga gtacttgggt
    87661 tctcccaata actaaaaagt gtagcatgcc tgaatctaac tggggttcgc ggtggtggtg
    87721 gaggaactgg atcgtaaaaa agagggattc tagccaattg aaaggatctt ctgatcaatc
    87781 cagagatcct ttggattcca ttagtaatga ggattcggaa tatcacacat tgatcaatca
    87841 aagagagatt caacaactaa aagaaagatc gattctttgg gatccttcct ttcttcaaac
    87901 ggaacgaaca gagatagaat cagaccgatt cctgaaaagc ctttctggat attcctcaat
    87961 gtcccggcta ttcacggaac gtgagaagca ggtgattaat catctgcttc cggaagaaat
    88021 cgaagaattt attgggaatc ctacaagatc cgttcgttct tttttctctg acagatggtc
    88081 agaacttcat ctgggttcga atcctactaa gaggttcact agagatcaga aattgttgaa
    88141 gaaacaacaa gatctttctt ttgtcccttc gaggcggtcg gaaaagaaag aaatggttaa
    88201 tatattcaag ataattacgt atttacaaaa taccgtctca attcatccta tttcatcata
    88261 tccgggatgt gatatggttc cgaaggatga accggatatg gacagttcca ataagatttc
    88321 attcttgaac aaaaatccat ttcttgattt atttcatcta ttccatgacc ggaacatggg
    88381 aggatacacg ttacaccact attttgaatc agaagagaga tttcaagaaa tggcagattt
    88441 attcactcta tcaataaccg agccggatct ggtgtatcat aagggatttg ccttttctat
    88501 tgattcctac ggattggatc aaaaacaatt cttgaatgag gtattcaact ccagggatga
    88561 atcgaaaaaa aaatctttat tggctctacc tccttttttt tatgaagaga atgaatcttt
    88621 ttatcgaagg atcataaaaa aatgggtccg gatctcctgc ggaaatgatt tggaagatac
    88681 aaaaccaaaa aaaatggtat ttgctagcaa caacctaatg gaggcagtca atcaatatag
    88741 attgatccga aatctgattc aaatccaata tagaacctat aggtacataa gaaatgtatt
    88801 gaatctattt tttttaatga atagatccga tcgcaacttc gaatatggaa ttcaaaggga
    88861 tcaaatagga aaggatactc tgaatcatag aaatagaatg aaatatatga tcaaccaaca
    88921 tttatcgaat ttgaaaaaga gtcagaagag atggttcgat cctcttattt tgatttctcg
    88981 aaccgagaga tccatgaatc gggatcctga tgcatataga tgcaaatggt ccaatgggag
    89041 caataatttc caggaacatt tggaccattt cgtttctgag cagaagagcc gttttcgagt
    89101 agtgttcgat cgattacgta ttaatcaata ttcgattgat tggtctgagg ttattgacaa
    89161 aaaaggtttg tctaagccat ttcgtttctt tttgtccaag tcacttcttt ttttgtccaa
    89221 gttgcttttc tttttgtcta actcacttcc ttttttcttt gtgagttttg ggaatatccc
    89281 cattcatagg tccgagatct acatctatga attgaaaggt ccgaatgatc aactctgcaa
    89341 tcagttgtta gaatcaatag gtcttcaaat cgttcatttg aaaaaattta aacccttctt
    89401 attggatgat catgatactt cccaaaaatc aaaattcttg ataaatggag gaacaatatc
    89461 accgtttttg ttcaataaga taccaaagtg gatgattgac tcattccata ctagaaataa
    89521 tcgtaggaaa tcctttgcta acacggattc ctatttctca acaatatttc acgatcaaga
    89581 ctattggctg aatcccgtga aaccatttca tagaagttca ttgatatctt ctttttataa
    89641 agcaaatcga cttcgattct tgaataatcc acatcactta tgcttctatt gtaataatag
    89701 attccctttt ttttatgtgg aaaaggcccg tatcaataat tatgatttta cgtatggaca
    89761 attcctcaat atcttgttca ttcacaacaa aattttttct ttgtgcgtcg gtaaaaaaaa
    89821 acatgctttt tgggggagag atactatttc accaatcgag tcacgggtat ctaacatatt
    89881 catacctaac gattttccac aaggtggtgg tgacgaaacg tataacttgt acaaatcttc
    89941 ccattttcca agtcgatccg atccattcgt tcgtagagct atttactcga tcgcagacat
    90001 ttctggaaca cctctaacag agggacagat agtcaatttt gaaagaactt attgtcaacc
    90061 tctttcagat ctgaatctat ctgattcaga agggaagaac tcgcatcagt atctcaattt
    90121 caattcaaac atggatttga ttcacactcc atgttctgag aaatatttac catccgaaaa
    90181 gaggaaaaac cggagtcttt ttctaaagaa atacgttgag aaagggcaga tgtatagaac
    90241 ctttcaacga gatagtgctt tttcaactct ctcaaaatgg aatctattcc aaacatatat
    90301 accatggttc cttacttcga cagggcacaa atatctaaat tggatatttt tagatacttt
    90361 ttcaggccta ttaccgatac acctattgcc gatacaccga ttgccgatac taagtagcag
    90421 tcaaagattt gtacccattt ttcatgatat tatgcatgta ttagatatat cctgtcgaat
    90481 tcttcagaaa aaattgggtc ttccacaacg gaatccgata cgtaagattt cgagtaagtg
    90541 tttacataat cttcttctgt ccgaagaaat gattcatcga aataatgagt cgccattgat
    90601 atcgacacac ctgagatcgc caaatgttcg ggagttcctc tattcaatcc ttttccttct
    90661 tcttgttgct ggatatctcg ttcgtacaca tcttatcttt gtttcccggg cctctagtga
    90721 gttacagaca gagtttgaaa aggtccaatc tttgatgatt ccatcatcta tgattgagtt
    90781 gcgaaaactt ctggataggt atcctacatc tgaaccgaat tctttctggt tacagaatct
    90841 ctttttagtt gctctggaac aattaggaga ttctctagaa gaaatacggg gttctgcttc
    90901 tggcggcaac atgctattgg gtggtgattc cgcttatggg gtcaaatcaa tacgttctaa
    90961 gaagaaatat ttgaatatca atctcatcga tctcataagt atcataccaa atcccataaa
    91021 tcgaatcact ttttcgagaa atacgagaca tctaagtcag acaagtaaag agatctattc
    91081 attgataaga aaaagaaaaa atgtgaacgg ggattggatt gatgataaaa tagaatcctg
    91141 ggtcgcaaac agtgattcga ttgatgatga agaaagagaa ttcttggttc agttctccac
    91201 cttaacgaca gaaaaaagga ttgatcaaat tctattgagt ctgactcata gtgatcattt
    91261 atcaaagaat gactctggct atcaaatgat tgaacaaccg ggagcaattt acttacgata
    91321 cttagttgac attcataaaa agtatctaat gaattatgag ttcaatacat cctgtttagc
    91381 agaaagacgg atattccttg ctcattatca gacaatcact tattcacaaa cctcgtgtgg
    91441 ggctaatagt tttcatttcc catctcatgg aaaacccttt tcgctccgct tagccttatc
    91501 cccctctagg ggtattttag tgataggttc tataggaact ggacgatcct atttggtcaa
    91561 atacctagcg acaaactccc atgttccttt cattacggta tttctgaaca agttcctgga
    91621 taatcttagt gatgatattg atgctagtga ggatattgat gctagtgacg atattgatgc
    91681 tagtgacgat attgatgcta gtgaggatat tgatgctagt gacgatattg atcgtgacct
    91741 tcatacggag ctggaactgc taactatgga tatgatgtcg gaaaaagacc gattttatat
    91801 cacccttcaa ttcgaattag caaaagcaat gtctccttgc ataatatgga ttccaaatat
    91861 tcatgatctg gatgtgaatg agtcgaatta cttctccctc ggtctattag tgaaccatct
    91921 ctccagggat tgtgaaaggt gttccactag aaacactaga aatattcttg ttattgcttc
    91981 gactcatatt ccccaaaaag tggatcccgc tctaatagct ccgaataaat taaatacgtg
    92041 cattaagata cgaaggcttc ttattccaca acaacgaaag cactttttca ccctttcata
    92101 tactagggga tttcgcttgg aaaagaaaat gttccatact aatggattcg ggtccataac
    92161 catgggttcc aatgcacgag atcttgtagc acttaccaat gaggccctgt cgattagtat
    92221 tacacagaag aaatcaatta tagacactaa tacaattaga tccgcttttc atagacaaac
    92281 ttgggatttg cgatcccagg taagatcggt tcaggatcat gggatccttt tctatcagat
    92341 aggaagggct gtagcacaaa atgtacttat aagtaattgc cccatagatc ctatatctat
    92401 ctatcttaag aagaaatcat gtaacgaagg ggattcctat ttgtacaaat ggtacttcga
    92461 acttggaact agcatgaaga aattaacgat acttctttat cttttgagtt gttccgccgg
    92521 atcggtcgct caagatcttt ggtctctacc ccgacccgat gaaaaaaatg ggatcacttc
    92581 ttatggactc gttgagaatg attctgatct agttcatggc ctattacaag tagaaggcgt
    92641 tctggtggga tcctcgcgga cagaaaaata tttcaatcag tttgataatg atcgagtgac
    92701 atttcttctt cggcccgaac caaggaatcc cttagatatg atgcaaaacg gatcttgttc
    92761 tatccttgat cagagatttc tcggggaagg ggccctcgac ccgcaacaga tagaggagga
    92821 tttttttaat cacatagttt gggctcctag aatatggcac ccttggggca ttctatttga
    92881 ttgtatcgaa aggcccaatg aattgggatt tccctattgg tccaggtcat ttcggggcaa
    92941 gcggatcctt tatgatgaag aggatgagct tcaagagaat gattcggagt tcttgcagag
    93001 tggaaccatg cagtaccaga cacgagatag atcttccaaa gaacaaggct tttttcgaat
    93061 aagccaattc atttgggacc ctgcagatcc actcttttta ctcttcaaag atcagccctt
    93121 tgtctctgtg ttttcacatc gagaattatt tgcagatgaa gagatgtcaa aggggcttct
    93181 tacttcccaa acggatcctc ctacatctat atataaacgc tggtttatca agaagacaca
    93241 agaaaagcac tttgaattgt tgattaatcg ccagagatgg tttagaacca ctagttcatt
    93301 atctaatgga tctttccgtt ctaatactct atccgagagt tatcagtatt tatcaaatct
    93361 cttcctatct aacggaacgc tattggatca aatgacaaag acattgttga gaaaaagatg
    93421 gcttttcccg gatgaaatga aaattggatt catggaacag gagaaagatt tcccattcct
    93481 tagccggaaa gttatgtggc catgaaagag ggggattaag tggaacagaa tttactgggt
    93541 ggtagagtcg cggaaacgct tgtttcttcc atattttgga ccttagctcc ttggaacaat
    93601 aggctactgc tgaaacacgg aagaatttaa atattagatc aaaacactat gtatggatgg
    93661 tatgaactgc ctaaacaaga attcttgaac agcgaacaac cagttcatat attcacgacc
    93721 aagaaaagaa gtactggatt ttctttcgga taggccctga aagcgaagga aggctggaat
    93781 gccaacaggc gtctattatt gaattcaccc aacccgacag tacccatttt gggaacgtcc
    93841 agtgccaaaa gtcactgaat gcataaatcg ccaatcccta aaacggacta tgtaatgtac
    93901 tttatcggct gggttgcggg cgggcatttt accagaggtt tctttctaat ctacccttgt
    93961 gtgattactg ttgaagcata tactcggggg gggggggtgc agggcggacg atttttaagc
    94021 agacccccca ttcattagat agagaagatc cccaagattt agtgacctgc tgccgaactt
    94081 attcaaattc caagagcgcg gatcgaattg cccattcaat gagcattctc aatattatgc
    94141 cttgaagagg actcgaacct ccacgctctt gagcacgaga ttttgagtct cgcgtgtcta
    94201 ccatttcacc accaaggcat cttaaaagtt aatcgtattc catgaatatg atatctatct
    94261 agtgtgatgt atggaatata tgacaaaggt ggagtattta tattgatcgg tcatgttata
    94321 taggcccgag ttggacatcc aattgcttcg atttgaatta tccgtagaat gccttatata
    94381 gatatccaat ctatcaaaaa gatggagaca atcaaaccca tttctcgatt caatagaagc
    94441 ccaaagaagt gaatgggttc caaaataacg agagatatgt aaaaagcagg tccgattcct
    94501 acgcctattc ctaatcctaa atgtaatgta acgacgtagg gatccatatg taaacagagt
    94561 atctatttag atacgctcaa atgaccctga gaatgtatat aaccctattc cggtatggaa
    94621 tgaacttata atcatggaat cgactcgatc atcagattat agattataag ttcataaccc
    94681 tagcccattc ccattttggg cggaacagat ctactaattc tttgattcca gttagtaaga
    94741 gggagcttga actaagaaat agaccctaga agctaaaaaa gggtatcctg agcaattgca
    94801 ataatcgggt tcattgatat tcctggtata gtagatgcta tcacacatac aatcatactc
    94861 aattcgatgg aattgtttga tctgaaggga gatcttctat aatttcgcac gtgaggggtt
    94921 atttcttggg ttcgtccagt cattaataac ttaattattt ttagataata gtagatagaa
    94981 acaacgcttg taaggagtcc tattaaaacc aagaaatata ggcctgcctg ccatccacac
    95041 cagaataaat agagttttcc gaaaaaacct gctagcggag gaagacctcc tagggataag
    95101 agacataggg ctaaagagag agccaaaaaa ggatctttcg tatataatcc tgcataatct
    95161 cgaatgttat cagttccggt acgtagacca aataatacaa tgcaagcaaa agttcctaga
    95221 ttcatggaga tatagaacag catataagtt atcatgcttg catatccatc atttgagtct
    95281 ccaacaatta ttccaataat tacatatcca atttgaccta tggacgaata tgcaagcata
    95341 cgtttcatgc ttgtttgagt catagcaatg agattcccca atatcatgct aagaatagct
    95401 agggtttcca gaagaagatg ccattcattt gatgagaaat aaaaaggaat atcaaaaatt
    95461 cgagtggctg aagctgaagc agctactttc gaagtaacag aaagaaaagc aacgactgga
    95521 gtgggagagt cagagtcgaa aagaggattc ctcacttctt tctctcattc aaaaccgtgc
    95581 atgagacttt catctcacac ggctcctaag tgatcaaaaa agaaagaaga tgagttcttc
    95641 tttctttttt gattaccttc cctcgcgtat gtataagacc gaatccattc gatttctaaa
    95701 aaagattact aatccttaac ttttcgagga atccttcatc agtggttgtg aatgacttgt
    95761 ttttcaatct tttcggtctt ggttccgtag gagcaaatca gaaagattga gaaatagaac
    95821 catctggttt gattcgttct caatagccat gagatgatca tcttagggtg atccttttgt
    95881 cgacggatgc tcctattata ctcgtagtct ctgaaggatg agaaccaact atgtagcatc
    95941 tacaccgaga attcaagtat tgtatacgtc attagtccga tcctttgtag gaactacccg
    96001 taataacgaa cttgcaaaat ggatccgttt atcataaaga gattcgtcgt tcctgaccct
    96061 gcttcgcctt aattgttatt tgaacaagtc aaagttctgt cttggtccga gtgtggatag
    96121 catttctctt ctgcatgtcc atggagtttt taaaaataca aacatctcag agatagatag
    96181 agaggtagga atgtatcgaa cgaaccgcac tccttcgtat acgtcaggag tccattgatg
    96241 agaaggggct ggggaaagct tgaacccaat tcctacagtg atgaatatga gcgcaattga
    96301 aattcctggg gagttataca tttgtgtatt gataagacca ttcactattt cttgaagctc
    96361 gatctctccc ccggatgaac catatagcca agagaaacca tgaaccagaa tagaagagct
    96421 tgccccaccc atgagtaaat atttcatagt agcctcatta gaccttacat ctttcttggt
    96481 atatccagat aataggtagg agcataaact gaaacattct ggagctacaa agatagttat
    96541 taaatcgtta gcaccgcata aaaacattcc tcccagagta gctgttaata cgaataatag
    96601 aaactctgtt atagccattt ctgtacattc aatgtactct acggatagag gaatacatag
    96661 agttgaacat agtaaaataa gaaattgaaa gatttcgttg aaattgttcg tttgaaaatt
    96721 tcccgaaaaa ctaatcacgg gttcttctct ccatcggaac aagagggccg ttatgctcat
    96781 tactaaactt gttgaagaga tgaaatataa ccaaggtata tctttttgat cagaggttga
    96841 atcgatcatc agaagaagaa ttaggccaaa aattaggata cattctggga aaatcaaact
    96901 tccatcgaag agaagcaaat gaaaggcttt cataaaaatt ctcgtagaat cgagaatgaa
    96961 gttttcattc tgtacatgcc agatcatgaa ttagtaactg catccaactt ccaaaaaaaa
    97021 tcccaattat ttcgaacttt ccatttttag aatggaatat ttacggaatc tccatgaata
    97081 ggaccagacc ttattccatg gtatttacat gaggttcctc tttcttattc ttaagaaagt
    97141 ccccgagagg gcttagttga tccatgattt ctgtttcatc tttcgtttcc ttttcgtttg
    97201 tttcgagaaa tatattgatc aattccgatt ctttcttttt ctcttgattc ttttccgatc
    97261 gagaagtcta gatcctgttc atggattaac gaaaatgtgc aaaagctcta tttgcctctg
    97321 ccattctatg agtctcttcc tttttgcgta tggcatcgcc actccctttg gcagcatcca
    97381 ctaattcgga acttaatttg aaagccatat ttcgacccgg acgttttcgg gatgccgcta
    97441 ataaccaacg aatggcaagt gcttttcctt gtgtggatcc tatttcaatg ggaacttgat
    97501 gagtcgatcc acctatacgt cttgctttta ctactatatc gggagttact ccacgtattg
    97561 cttgacgtaa aacagatagt ggatttgttt ctgtcttttg ttgaatcttt ttcacggctc
    97621 gatagataat ttgataagcc aatgattttt ttccgtgttt cagaatacgg ttaaccaaca
    97681 tgttaactaa tctattacga taaattggat cgtattttgc agttttttct tctgcagtac
    97741 ctcgacgtga catgagcgtg aagggggttc aataatccgt tttatttttt tataagggct
    97801 aaaattactt attttggctt ttttactcca tattgtaggg tggatctcga aagatatgaa
    97861 agatctccct ccaagccgta catacgactt tcatcgaata cggctttccg cagaattcta
    97921 tatgtatcta tgaaatcgag tatggaattc tgtttactca ctttaaattg agtatccgtt
    97981 tccctccttt tcctgctagg attggaaatc ctgtatttta catatccata cgatttagtc
    98041 cttgggtttc cgaaatagtg taaaaagaag tgcttcgaat cattgctact tgactcggac
    98101 ctgttctaaa aaagtcgagg tatttcgaat tgtttgttga cacggacaaa gtcagggaaa
    98161 acctctgaaa ttatttcaat attgaacctt ggacatataa gagttccgaa tcgaatctct
    98221 ttagaaagag gatcttttgt ctcatggtag cctgctccag tccccttacg aaactttcgt
    98281 tattgggtta gccatacact tcacatgttt ctagcgattc acatggcatc atcaaatgat
    98341 acaagtcttg gataagaatc tacaacgcac tagaacgccc ttgttgacga tcctttactc
    98401 cgacagcatc tagggttcct cgaacaatgt gatatctcac accgggtaaa tccttaaccc
    98461 ttccccctct tactaagact acagaatgtt cttgtgaatt atggccaata ccgggtatat
    98521 aagcagtgat ttcaaatcca gaggttaatc gtactctggc aactttacgt agggcagagt
    98581 ttggtttttt gggggtgata gtggaaaagt tgacagataa gtcaccctta ctgccactct
    98641 acagaaacgt acatgagatt ttcacctcat acggctcctc gttcaattct ttcgaagtca
    98701 ttggatcctt ttacgcgttc gagaatcccc tccctttttc cactccgtcc cgaagaataa
    98761 ctaggaccaa tttagtcacg ttttaatgtt ccaattgaac actttccttt tttgattatt
    98821 ctcaaactca aaggagaaga ttattctctt taccaaacat atgtgtatcc aatcacgatc
    98881 ttataataag aacaagagat ccttctcgat caatcccttt gcccctcatt cttcgagaat
    98941 cagaaagatc cttttcaagt ttgaatttgt tcatttggaa tctgggttct tctatattta
    99001 cttagtttct tttttttttt tttattgaat atttttccct ctcttttttt atatcattcc
    99061 ttaagttcca taggtttgat cctttctaat ttgacccatt ttctcattga gcgaagggta
    99121 cgaaataaat catatttctt tttcgatcaa aaatactatg tgaaatcttt ggttttttcc
    99181 tcttcctata tcccataggt acatcccata ggtacagtgt ttgaatcaat agaaaacctt
    99241 ttcttctgta tgaatcgata ttattccatt ccaattcctt cccgatacct tacaaggaaa
    99301 atctaggatt ggatcccaaa ttgacgggtt agtgtgagct tatccatgcg gttatgcact
    99361 aggaatccat tttctgaaag atcctggctt tcgtgctttg gtgggtctcc gagatccttt
    99421 cgatgaccta tgttgtgttg aagggatatc tatagaatcc gatcgattgc gtaaagcccg
    99481 cggtagcaac ggaaccggga aaagtataca gaaaacacag ttcttttcta ttatattaat
    99541 attagtaata ttggtatttt ataatattct attatactat tatataagat tagtattagt
    99601 tagtgatccc ggcttagtga gtcttttctt ccgtgatgaa ttgttggcgg cagtcttaca
    99661 ttttgtatct gtggaccgag gagaaggggg gctcggcggg aagaggattg taccgtgaga
    99721 gaagcaagga ggtcaacctc tttcaaatat acaacatgga ttctggcaat gcaatgtagt
    99781 tggactctca tgtcgatccg aatgaatcat tctttccacg gaggtaaatc tttgcctgct
    99841 aggcaggagg atagcaagtt acaaattatg tctcggcagg acatgtattt ctattagtat
    99901 gaaattcata aattaagtag ttaatggtgg ggttaccgtt atcctttttg tgacgaatct
    99961 tgtatatgtt cctaagaaaa gtaatttgtc catttttcgg ggtctcaagg ggggggtgga
   100021 aatacataag aactcttgaa tggaaatgga aaagagatgg aactccagtt ccttcagaaa
   100081 tggtaatatc tttggcgcaa gaagagggga ttgatccgta tcatcttgac ttggttctgc
   100141 ttactctatt tttttaataa taccgggtcg ggttcttctc ctacccgtat cgaatagaac
   100201 atgctgagcc aaaccttctt catgtaaaac ctgcttgatt tagatcggga aaatcgtgcg
   100261 gttttgtgaa accatgtgct atggctcgaa tccgtagtca atcctatttc cgatagggac
   100321 agttgacaac tgaatccgac tttctcataa tttttatata cgtaatagtg cgaaaagaaa
   100381 agaaggcccg gctccaagtt gttcaagaat agtggcgttg agtttctcga ccctttgcct
   100441 taggattagt caattctatt tctcgatggg ggcagggaag ggatataact cagcggtaga
   100501 gtgtcacctt gacgtggtgg aagtcatcag ttcgagcctg attatcccta aaccctgtta
   100561 tttggttatt ttggccgatt gatcttccaa tatgctagtt tcaacaactc tcgttcttta
   100621 cacttcttcc tagccgcttg gcctgtagta ggtatctggt ttactgcttt aggtatcagc
   100681 actatggcgt ttaacctaaa cggtttcaat ttcaaccaat ctgtagttga cagtcaaggc
   100741 cgtgtaatta atacttgggc tgatatcatt aaccgcgcta accttggtat ggaagttatg
   100801 cacgaacgta atgctcataa ctttcctcta gacctagctg ctgttgaagc tccatctaca
   100861 aatgggtaag gccgggtttt agtatatacg agttttttga aataaaaaaa gcaataccgc
   100921 cctcttgata gaataagagg gcggtattgc ttttttttta tatttcagac tgttttagat
   100981 aaacaaatat ttttgaatga tcaaaaagga atcctttgaa ataaaaataa ataaaagaaa
   101041 attggcgggg cggatgtagc caagtggatc aaggcagtgg attgtgaatc caccatgcgc
   101101 gggttcaatt cccgtcgttc gcccagcgag aaaggccctg accctgtgcc aaccaaatca
   101161 aaaaatttta aaaattgcat atataagtta taaatagtca taaaaaaaat ttatatttct
   101221 tatgcatatc catcgaaaca tgactaatca aaggtattca cggtttgaaa tatttttccg
   101281 cgtcttagga tactttctaa tatttatttc taatatttat aatttctaat atttataata
   101341 ttagagtttc tttgtcttag gatactttct aatatttata atattagagt ttctttttat
   101401 cccctacttt cttggattta acatgaaatg gcgtttcatg aacaaggggt ttctttctga
   101461 tagagcacat gcaatggacg cgttggacat tgatccaacg gagaccggaa ggagtagggt
   101521 aagacctggt tctcccttat ccaaagaagt aggaccctcc aagagttgtt gtaaaaaagc
   101581 tgccttacca agcagtagta gtagttataa accactacta ccaagtagat ctgaaccggt
   101641 actactacta ccaagtagat cttctgaact ccgatcagaa ctaaaaaaat caagtaatag
   101701 gatattagat tttgagaaga aaatggaagc aataaggaag gagaaactga agagaaaaga
   101761 agatgaaaat ttcataaaaa aagagacaaa atacagacag tctaaaatat atacggttct
   101821 taaaccggcc ctgggattgg aactgtcgaa ggcacatagc agcaagaccc caattcgtga
   101881 aaaaattctc tgcctctaca caataccagt cttcatagaa aacaaatact gggagcaagt
   101941 agcggaagtc ctcctgcgga aagaagatga aagcctttgg ttagaaaaaa taaaagaggt
   102001 gaggcggcat ggaaataaca gttctttcta taaagaagcg gctgaatggt tgatagacaa
   102061 acaaagggaa tatggaggaa tattctccat attctacgtt catcaaaccc aatgtgagcg
   102121 tttgggtttt ggccgtgatt gaacgagaat ggataagagg cttgtgggat tgacgtgagg
   102181 gggcagggat ggctatattt ctgggagcga actccgggcg aatatgaagc gcatggatac
   102241 aagttaggcc ttggaatgaa agacaattcc gaatccgctt tgtctacgaa caaggaagct
   102301 ataagtaatg caactatgaa tctcatggag agttcgatcc tggctcagga tgaacgctgg
   102361 cggcatgctt aacacatgca agtcggacgg gaagtggtgt ttccagtggc ggacgggtga
   102421 gtaacgcgta agaacctgcc cttgggaggg gaacaacagc tggaaacggc tgctaatacc
   102481 ccgtaggctg aggagcaaaa ggaggaatcc gcccgaggag gggctcgcgt ctgattagct
   102541 agttggtgag gcaatagctt accaaggcga tgatcagtag ctggtccgag aggatgatca
   102601 gccacactgg gactgagaca cggcccagac tcctacggga ggcagcagtg gggaattttc
   102661 cgcaatgggc gaaagcctga cggagcaatg ccgcgtggag gtagaaggcc cacgggtcgt
   102721 gaacttcttt tcccggagaa gaagcaatga cggtatctgg ggaataagca tcggctaact
   102781 ctgtgccagc agccgcggta atacagagga tgcaagcgtt atccggaatg attgggcgta
   102841 aagcgtctgt aggtggcttt ttaagtccgc cgtcaaatcc cagggctcaa ccctggacag
   102901 gcggtggaaa ctaccaagct ggagtacggt aggggcagag ggaatttccg gtggagcggt
   102961 gaaatgcgta gagatcggaa agaacaccaa cggcgaaagc actctgctgg gccgacactg
   103021 acactgagag acgaaagcta ggggagcgaa tgggattaga taccccagta gtcctagccg
   103081 taaacgatgg atactaggcg ctgtgcgtat cgacccgtgc agtgctgtag ctaacgcgtt
   103141 aagtatcccg cctggggagt acgttcgcaa gaatgaaact caaaggaatt gacgggggcc
   103201 cgcacaagcg gtggagcatg tggtttaatt cgatgcaaag cgaagaacct taccagggct
   103261 tgacatgccg cgaatcctct tgaaagagag gggtgccttc gggaacgcgg acacaggtgg
   103321 tgcatggctg tcgtcagctc gtgccgtaag gtgttgggtt aagtcccgca acgagcgcaa
   103381 ccctcgtgtt tagttgccat catttagttt ggaaccctga acagactgcc ggtgataagc
   103441 cggaggaagg tgaggatgac gtcaagtcat catgcccctt atgccctggg cgacacacgt
   103501 gctacaatgg ccgggacaaa gggtcgcgat cccgcgaggg tgagctaact ccaaaaaccc
   103561 gtcctcagtt cggattgcag gctgcaactc gcctgcatga agccggaatc gctagtaatc
   103621 gccggtcagc catacggcgg tgaattcgtt cccgggcctt gtacacaccg cccgtcacac
   103681 tatgggagct ggccatgccc gaagtcgtta ccttaaccgc aaggaggggg atgccgaagg
   103741 cagggctagt gactggagtg aagtcgtaac aaggtagccg tactggaagg tgcggctgga
   103801 tcacctcctt ttcagggaga gctaatgttt gttgggtatt ttggtttgac actgcttcac
   103861 acccaaaaag aagggagcta cgtctgagtg aaacttggag atggaagtct tctttcgttt
   103921 ctcgacggtg aagtaagacc aagctcatga gcttattatc ccaggtcgga acaagttgat
   103981 aggatcccct tttttacgtc cccatgtccc cccgtgtggc gatatggggg cgaaaaaagg
   104041 aaagagaggg atggggtttc tctcgctttt ggcatagcgg gcccccagcg ggaggctcgc
   104101 acgacgggct attagctcag tggtagagcg cgcccctgat aattgcgtcg ttgtgcctgg
   104161 gctgtgaggg ctctcagcca catggatagt tcaatgtgct catcggcgcc tgaccctgag
   104221 atgtggatca tccaaggcac attagcatgg cgtactcctc ctgttcgaac cggggtttga
   104281 aaccaaactt ctcctcagga ggatagatgg ggcgattcag gtgagatcca atgtagatcc
   104341 aactttcgat tcactcgtgg gatccgggcg gtccgggggg gaccaccatg gctcctctct
   104401 tctcgagaat ccatacatcc cttatcagtg tatggacagc tatctctcga gcacaggttt
   104461 aggttcggcc tcaatgggaa aaaaatggag cacctaacaa cgcatcttca cagaccaaga
   104521 actacgagat cacccctttc attctggggt gacggaggga tcgtaccatt cgagccgttt
   104581 ttttttttca tgcttttccc ggaggtctgg agaaagctgc aatcaatagg atttccctaa
   104641 tcctccctta ccgaaaggaa aagcgtgaaa ttctttttcc tttccgcagg gaccaggaga
   104701 ttggatctag ccgtaagaag aatgcttggt ataaataact cacttcttgg tcttcgaccc
   104761 cctcagtcac tacgaacgcc cccgatcggt gcaatgggat gtgtctattt atctatctct
   104821 tgactcgaaa tgggagcagg tttgaaaaag gatcttagag tgtctagggt tgggccagga
   104881 gggcctctta acgccttctt ttttcttctc atcggagttc tttcacaaag acttgccatg
   104941 gtaaggaaga aggggggaac aagcacactt ggagagcgca gtacaacgga gagttgtatg
   105001 ctgcgttcgg gaaggatgaa tcgctcccga aaaggaatct attgattctc tcccaattgg
   105061 ttggaccgta ggtgcgatga tttacttcac gggcgaggtc tctggttcaa gtccaggatg
   105121 gcccagctgc gccagggaaa agaatagaag aagcatctga ctccttcatg catgctccac
   105181 ttggctcggg gggatatagc tcagttggta gagctccgct cttgcaattg ggtcgttgcg
   105241 attacgggtt ggatgtctaa ttgtccaggc ggtaatgata gtatcttgta cctgaaccgg
   105301 tggctcactt tttctaagta atggggaaga ggaccgaaac atgccactga aagactctac
   105361 tgagacaaag atgggctgtc aagaacgtag aggaggtagg atgggcagtt ggtcagatcc
   105421 agtatggatc gtacatggac gctagttgga gtcggcggct ctcctagggt tccctcatct
   105481 gggatctctg gggaagagga tcaagttggc cttgcgaaca gcttgatgca ctatctccct
   105541 tcaacccttt gagcgaaatg cggaaaaagg aaggaaaatc catggaccga ccccatcatc
   105601 tccaccccgt aggaactacg agatcacccc aaggacgcct tcggcatcca ggggtcacgg
   105661 accgaccata gaaccctgtt caataatcaa taagtggaac gcattagctg ttcgctctca
   105721 ggttgggcag taagggtcgg agaagggcaa tcactcgttc ttaaaacttg cgttcttaag
   105781 accaaagagt cgtcggaaag ggggggggaa gctctccgtt cccggttctc ctgtagctgg
   105841 atcctccgga accacaagaa tccttagtta gaatgggatt ccaactcagc accttttgag
   105901 tgagattttg agaagagttg ctctttggag agcacagtac gatgaaagtt gtaagctgtg
   105961 ttcggggggg agttattgtc tatcgttggc ctctatggta gaatcagtcg ggggacctga
   106021 gaggcggtgg tttaccctgc ggcggatgtc agcggttcga gtccgcttat ctccaactcg
   106081 tgaacttagc cgatacaaag ctatatgata gtacccaatt tttccgattc ggcggttcga
   106141 tctatgattt atcattcatg gacgttgata agatccatcc atttagcagc accttaggat
   106201 ggcatagcct taaagttctt aaagttaagg gcgaggttca aacgaggaaa ggcttacggt
   106261 ggatacctag gcacccagag acgaggaagg gcgtagtaag cgacgaaatg cttcggggag
   106321 ttgaaaataa gcatagatcc ggagattccc gaataggtca acctttaaaa ctgctgctga
   106381 atccatgggc aggcaagaga caacctggcg aactgaaaca tcttagtagc cagaggaaaa
   106441 gaaagcaaaa gcgattcccg tagtagcggc gagcgaaatg ggagcagcct aaaccgtgaa
   106501 aacggggttg tgggagagca atacaagcgt cgtgctgcta ggcgaagcgg tggagtactg
   106561 caccctagat ggcgagagtc cagtagccga aagcatcact agcttatgct ctgacccgag
   106621 tagcatgggg cacgtggaat cccgtgtgaa tcagcaagga ccaccttgca aggctaaata
   106681 ctcctgggtg accgatagcg aagtagtacc gtgagggaag ggtgaaaaga acccccatcg
   106741 gggagtgaaa tagaacatga aaccgtaagc tcccaagcag tgggaggagc ccggggctct
   106801 gaccgcgtgc ctgttgaaga atgagccggc gactcatagg cagtggcttg gttaagggaa
   106861 cccaccggag ccgtagcgaa agcgagtctt catagggcaa ttgtcactgc ttatggaccc
   106921 gaacctgggt gatctatcca tgaccaggat gaagcttggg tgaaactaag tggaggtccg
   106981 aaccgactga tgttgaagaa tcagcggatg agttgtggtt aggggtgaaa tgccactcga
   107041 acccagagct agctggttct ccccgaaatg cgttgaggcg cagcagttga ctggacatct
   107101 aggggtaaag cactgtttcg gtgcgggccg cgagagcggt accaaatcga ggcaaactct
   107161 gaatactaga tatgacctca aaataaaata acaggggtca aggtcggcca gtgagacgat
   107221 gggggataag cttcatcgtc gagagggaaa cagcccggat caccagctaa ggcccctaaa
   107281 tgaccgctca gtgataaagg aggtaggggt gcagagacag ccaggaggtt tgcctagaag
   107341 cagccaccct tgaaagagtg cgtaatagct cactgatcga gcgctcttgc gccgaagatg
   107401 aacggggcta agcgatctgc cgaagctgtg ggatgtaaaa atacatcggt aggggagcgt
   107461 tccgccttag agggaagcac ccgcgcgagc ggtagtggac gaagcggaag cgagaatgtc
   107521 ggcttgagta acgcaaacat tggtgagaat ccaatgcccc gaaaacctaa gggttcctcc
   107581 gcaaggttcg tccacggagg gtgagtcagg gcctaagatc aggccgaaag gcgtagtcga
   107641 tggacaacag gtgaatattc ctgtactacc ccttgttggt cccgagggac ggaggaggct
   107701 aggttagccg aaagatggtt atcggttcaa ggacgtaagg tgaccctgct ttgcagggta
   107761 agaaggggta gagaaaatgc ctcgagccaa tgttcgagta ccaggcgcta cggcgctgaa
   107821 gtaacccatg ccatactccc aggaaaagct cgaacgacct tcaacaaaag ggtacctgta
   107881 cccgaaaccg acacaggtag gtaggtagag aatacctagg ggcgcgagac aactctctct
   107941 aaggaactcg gcaaaatagc cccgtaactt cgggagaagg ggtgcctcct cacaaagggg
   108001 gtcgcagtga ccaggcccgg gcgactgttt accaaaaaca caggtctccg caaagtcgta
   108061 agaccatgta tgggggctga cgcctgccca gtgccggaag gtcaaggaag ttggtgacct
   108121 gatgacaggg gagccggcga ccgaagcccc ggtgaacggc ggccgtaact ataacggtcc
   108181 taaggtagcg aaattccttg tcgggtaagt tccgacccgc acgaaaggcg taacgatctg
   108241 ggcactgtct cggagagagg ctcggtgaaa tagacatgtc tgtgaagatg cggactacct
   108301 gcacctggac agaaagaccc tatgaagctt cactgttccc tgggattggc tttgggcctt
   108361 tcctgcgcag cttaggtgga aggcgaagaa ggcctccttc cgggggggcc cgagccatca
   108421 gtgagatacc actctggaag agctagaatt ctaaccttgt gtcaggacct acgggccaag
   108481 ggacagtctc aggtagacag tttctatggg gcgtaggcct cccaaaaggt aacggaggcg
   108541 tgcaaaggtt tcctcgggcc ggacggagat tggccctcga gtgcaaaggc agaagggagc
   108601 ttgactgcaa gacccacccg tcgagcaggg acgaaagtcg gccttagtga tccgacggtg
   108661 ccgagtggaa gggccgtcgc tcaacggata aaagttactc tagggataac aggctgatct
   108721 tccccaagag ctcacatcga cgggaaggtt tggcacctcg atgtcggctc ttcgccacct
   108781 ggggctgtag tatgttccaa gggttgggct gttcgcccat taaagcggta cgtgagctgg
   108841 gttcagaacg tcgtgagaca gttcggtcca tatccggtgt gggcgttaga gcattgagag
   108901 gacctttccc tagtacgaga ggaccgggaa ggacgcacct ctggtgtacc agttatcgtg
   108961 cccacggtaa acgctgggta gccaagtgcg gagcggataa ctgctgaaag catctaagta
   109021 gtaagcccac cccaagatga gtgctctcct attccgactt ccccggagcc tccggtagca
   109081 cagccaagac agcgacgggt tctctgcccc tgcggggatg gagcgacaga agttttgaga
   109141 attcaagaga aggtcacggc gagacgagcc gtttatcatt acgataggtg tcaagtggaa
   109201 gtgcagtgat gtatgcagct gaggcatcct aacagaccgg tagacttgaa ccttgttcct
   109261 acatgacccg atcaattcgg gtcaggcact agccgtctat tttcattgtt caactctttg
   109321 acaacatgaa aaaaccaaaa gctctgccct ctctacctat ccaaaccaag ggatggaagg
   109381 gcagaggcct ttggtgtccc ctccaatcaa gaattggggc ctcacaatca ctagccaata
   109441 tgcttttctc tcatgccttt cttcgttcat ggttcgatat tctggtgtcc taggcgtaga
   109501 ggaaccacac caatccatcc cgaacttggt ggttaaactc tactgcggtg acgatactgt
   109561 aggggaggtc ctgcggaaaa atagctcgac gccaggatga taaaaagctt aacacctccc
   109621 attcttattt ctttttcaat atgaaaaaga aataaatgag aaatcaaaaa ggtcgtctta
   109681 ttcaaaaccc caattatgac atccctcctc tcccacttca cacctcggaa cgcaccgttc
   109741 cgttcttata gagagaacgg cgctttcaca tcttcttaac ccgaaatggc tggggagagg
   109801 aaaggttcct ggtactcccg ggaacagatc cagtggagac ggggtggggc ctgtagctca
   109861 gaggattaga gcacgtggct acgaaccacg gtgtcggggg ttcgaatccc tcctcgccca
   109921 caaccggccc aaaagggaag tgcctttccc tctgggggta ggaaaatcat gatcgggata
   109981 atggaacttg ggtgtgggtc ttttgtcgaa atggaatggc cttttttttt tatttatttt
   110041 tttatttatc gtaaaccttt tcattacaca tagtatgctc gacccccatc agcgtatttt
   110101 ttgttttacg tcccgtaact cttcctcaac ctggctgggg cagaatagta gagcaagtac
   110161 aagtattagt agcctaacaa aaaagcgttc ctcgtcatta atatgtttgc tcacggcaat
   110221 tgtggactct cgggagaatc gatgactgca tctttgatgc actgctagta ctagtccatc
   110281 tgagaattct taattggata gttgtaaata gccccaggac tatggaacaa aggattatcc
   110341 cggacctacg ccgaggtatt gtattgacgg tgattttaaa atctcgcaga acaggatgtg
   110401 atacgatgag atagaatgca atagaaacaa agacggggaa gggattacct actcttaacg
   110461 gtcaaagcga gcccttttct tttattctga attctttaat tcagaatgaa tcaaatctcc
   110521 ccaggtagga ttcgaaccta cgaccagtca gttaacagcc gaccgctcta ccactgagct
   110581 actgaggaat aacgagagat tagatctcat agagttcaat tcccgttctc aacccatgac
   110641 caatatgagc tcgaagcttc cttcgtaact cccggaactt cttcgtagtg gcccctttcc
   110701 atgcctcatt tcatagggaa ccccaaagtg gctctatttc attatattcc atccatatcc
   110761 caattccatt catttaatat ccctttggtg tcattgacat aacagatgtc gtttctagtc
   110821 tatctctttc tatttctttt ctatatatgg aaagttcaaa aatcatcata taataatcca
   110881 gaaattgcaa tagaaaagaa aaaaggaggt ttgtgatgat ttttaaatct tttctagtag
   110941 gtaatctagt atccttatgc atgaagataa tcaattcggt cgttgtggtc ggactctatt
   111001 atggatttct gaccacattc tccatagggc cctcttatct cttccttctc cgagctcagg
   111061 ttatggaaga aggagaagaa ggaaccgaga agaaggtatc agcaacaaca ggttttatta
   111121 cgggacagct catgatgttc atatcgatct attatgcgcc tctgcatcta gcattgggta
   111181 gacctcatac aataactgta ctagctctac cgtatctttt gtttcatttc ttctggaata
   111241 atcacaaaaa cttttttgat tatggatcta ctaccagaaa ctcaatgcgt aatctcagca
   111301 ttcaatgcgt attcctgaat aatctcattt ttcaattatt caaccatttc attttaccaa
   111361 gttcaatgct agccagatta gtcaacattt atatgtttcg atgcaacaac aagatgttat
   111421 ttgtaacaag cagttttgtt ggttggttaa ttggtcacat tttattcatg aaatgggttg
   111481 gattggtatt agtctggata cggcaaaata attctattag atcgaatgta cttattcgat
   111541 ctaataagtc agaattgaga aattatatgg ctcgaatatt tagtattctc ttatttatta
   111601 cctgtgtcta ctatttaggc agaataccgt cacccatttt tactaagaaa ctgaacccac
   111661 aaacggaaga agggtgggaa agtgaggaag aaacagatgt agaaatagaa acagcttccg
   111721 aaacgaaggg gactaaacag gaacaagagg gatccaccga agaagatcct tctccttccc
   111781 ttttttcgga agaaaaggag gatccggaca aaatcgatga aacggaagag atccgagtga
   111841 atggaaagga aaaaacaaag gatgaattcc actttacaga gacacgctat aacaatagcc
   111901 cagtttataa aggcctcttc tggtttgaaa aacctcttct gacctttctt ttcgattata
   111961 aacgatggaa tcgcccatta cgatacataa aaaataatag atttgaaagg actgcaagaa
   112021 aagaaatgtc acaatatttt ttttatacat gccgaagtga tggaaaagaa agaatctctt
   112081 ttacgtatcc gcctagcttg tcaacttttg gagaaatgat acaaagaagg atgtccctgc
   112141 ccacactaga aaaactctct tcggatgaac tgtacaatca ttgggtttat actaaccaac
   112201 acaaaaataa caacttaaac aacgagtttt taaatagaat tgaggctcta gatacgggat
   112261 ttttttctct agatatactc gaaaaaagta ctagattgtg taatgataag actagaaaat
   112321 attacttgcc taaaatgtat gatcccattt tgaatgggtt atatcgggga acaatcataa
   112381 ataaaatttc gttagaaaat ttcatagaga caatggaaat taataagatt catagtctcc
   112441 ttcttcctga tactgattac caagaggttg aacagaaaat agaccgattt gataaaaaaa
   112501 ctttttcaac ggaaaatcgt catttattta ctttaatcag taaatttgat agagaatcgg
   112561 gatcgagttt aaattggaag ggcctctctt tattttcaga aaaagaacaa ggaaggattg
   112621 gttcagaaaa aagagccaaa ttttacaaat ttttattgaa tacaattcta actagcccta
   112681 atggtcaaaa aaatggtcaa aaaacaaaac aaaaatttgt aataaaagaa atcagtaaaa
   112741 aagtccctag atggtcatac aaacttatta ccgaattgga attcctgtct atagattcta
   112801 tagatataaa tatctataga tataaataaa agatataaat aaactagata tataaaaaaa
   112861 ctatagatat aaataaaaaa agtagaaaat taataaaagt attgctacaa aaaagaaata
   112921 caagaaaaga taagaagaga tgcgcccact acctacagat ttgatacctt cgcctacaaa
   112981 gaaactcaaa acaccaactc cattagtaat tccatcaatt actcgtctat caaaaaaaga
   113041 agttaacttg gccaatcctc ttattccccc aataaagaat cttgcataaa aagcatctat
   113101 gtaaccacga ttatatgacc aatcatatat accatttatt attttgtcca aaagaattct
   113161 tttaggacct gttttaacaa aagaattaat taagtcccaa ttttgcaaag atgaataaac
   113221 aggtttatat aaaaaaaagg ctataaatat tccaaaaaga gctatactaa ctgaaaaaat
   113281 agcatctttc aaaaattcat accaatctat tgaattattc aaattttgat gtaaaaggtt
   113341 tctagacgga gttaaccatt ttgataatat gtccaaatac aatccttctt ggttgaaagg
   113401 aattccgagg gatccaacga acaacgtaaa tagaaccaat acaagtatag gaaataacat
   113461 agtattatcc gattcataag gatacgaaaa aaacttctta tttccaaaac gggtaatagt
   113521 aataaaaggt tgtgtgatgt ttcgtgcatt ctgatcaatt agatacgttt tttttgaaaa
   113581 aaaagaaaaa atatcatgat ttttcattgt taataaacga aaatttttgt taattctttt
   113641 tgaatcttct ttaccccata gagatattga atagaaggga gtattctttt tgccactata
   113701 attttgaaaa tgaacgttta aatgtccttc aaaagtaagt aaatagattc gaaacatata
   113761 aaatgcagtt aatcccgctg taaaccaagc tattattgcg aaaattggtg aatacaacca
   113821 agtatcatta agaatttcat ctttggacca aaaacaagca agaggcggaa taccacaaag
   113881 agaaagtgta cctaataaaa aagcggtttt ggtaattggg atatgttttg ttaaaccccc
   113941 catataaacc atattctgac ttttatttgg agaatatcca acaatagttt ccattgaatg
   114001 aataacggat ccggatccta aaaataataa tgctttcgaa taagcatgag taatcaaatg
   114061 aaataaagca cttcgataag accccatacc tagagctaac atcatataac ccaattgaga
   114121 cattgtggaa taggctaaac ctctcttaat gtctttttga gcaagggcaa aagtagcccc
   114181 gaataatatt gttattactc ctaccaaaga gatgaaattc attatgtgag ggatgactgt
   114241 gaaaagagga ataagccgag ctacaagaaa aatgcccgca gctaccatag tagcagcatg
   114301 tataagagcc gaaataggag taggcccctc catggcatcc ggtaaccata catgaagggg
   114361 aaattgtgca gatttagcaa ccgcaccggt aaataataga acggcacaga aagtaacaaa
   114421 taaaaaattg acttcattat gattattaga aatcaagtta ttgaatattt tgaataaatc
   114481 tcgaaattcg aaactccctg ttatccaata aaaacctaaa attcctaata ataaaccaaa
   114541 atccccaaca cgattagtta caaatgcctt ttggcaagca tttgcagcaa caggccgtgt
   114601 gaaccaaaac cctattaata gatatgaaca cattcctacc aattcccaaa aaatataaat
   114661 ttgtatcaaa ttagaactag taactaatcc taacatagaa gtgctgaaaa aactcatata
   114721 agcaaaaaat ctcaaatatc cttgatcata cgacatataa ttatcactat aaataagaac
   114781 cataattcca atagtagtga ttaatattga cataatagaa gtaagcgggt cgatcaagta
   114841 accgaattct aaagaaaaat cattattaat gatccaagac catacatatt gatagacaga
   114901 actgccattt atttgctgaa taaacagatt gatcgaaaaa atcatgacta tacttaacaa
   114961 aaaaacactt tgaaaagccc acatacggcg aagacttttt gttgccgacg gaaaaagaag
   115021 aagtcccgct cctattaaca taggaactgg aagtggaagg aaaggtatta tccacgaata
   115081 ttgatatgtc tgttccataa aaaagttttt ttattattaa ttgattgttt ccgatttacc
   115141 ggatcctacc ccctttcaat ttcaaaacaa aaggggtcaa taaaaaaatc aagagatgta
   115201 ctaacttaaa gatatttttc gaattttata tatttattat ctgggtcttt ccaaaatact
   115261 ttaaatatta aaataaagaa gttacaattg ggcaaatgat atgacctact tgctcataaa
   115321 aagcgaattt agttattaac taagatttgt ttatacaaat ttagttatta actaagattt
   115381 ttcttaaaaa aacgaaaata caaaatttca ttattattaa atcactttat attcataaag
   115441 taatgataaa aaattacact aaaaataaat ctgatatgaa tcgatatgaa tcataggatt
   115501 aactaaggta caatttttgt acgactctcg ctttttagtc agtttgttcc aaatcattaa
   115561 ctagtttcag tatgaaactg attgattagt ttccgtttca ataaaaaaac atttatagga
   115621 aacgctataa tatctaacat tttatatttt ctataagatt tatttttata tttatcaaaa
   115681 aaagggagta attataaaaa gggggtaaaa ttaaatcaaa tttaataaaa aaataacgaa
   115741 gatttttttt aacaaaacgt gtatctttta acagattcat tactttaatt actagtttga
   115801 ttcgaatttt aaaatggaat ttcgaagtat tctttactca agtttgacca attaatataa
   115861 aaaattaaat tatattttta tagtaagatt ttgtacgatt ttcgcatatt ttttatctat
   115921 atatatatag atttttttgt tttctctaga taatatatct tatctaatta ttatctagaa
   115981 aataactaga taatgaatat attcgttttg accaatagat gtctttcaca tccaactata
   116041 acaacgagtt acctcttaat ttttaaatgg cagttccaaa aaaacgtact tctatatcaa
   116101 aaaagcgtat tcgtaaaaat atttggaaag ggaaggggta ttgggcagcc ttaaaagcgt
   116161 tgtcattagg taaatctctt tctaccggaa actcaaaaag tttttttgtg cgacaaaaaa
   116221 agtcataaaa taaaacattg gaataatccg aatataaaaa taggcccatt tcattcttaa
   116281 taggaaatca acaaagctat tgtttgtggc taatcaatat gaactagaac ttaggatatg
   116341 tataataata attcttcggt ttgggggtta gtaaattata aaaagctttt gaaaaaagaa
   116401 taaagacaag atacaaaact tgagcctgtg ttagtatatt gttagtatat tgttagtata
   116461 ttttcttgtt ttggagatgg gggaatcttt tttccccatc aacctatttg tcacaattac
   116521 aataatcgac gtttttctat atatctataa atatatatat atattgaaga agggtaaaaa
   116581 agagatcttt agttaaaatt aatacatcgt tgaaattaat ttattcattt attttgaaaa
   116641 ttttttgtgt aactttctga cttcttattt atctgaattt ctctgaatta atctattaga
   116701 atatataaat ttcccatata tgtctctttc aacccaaccg acaaaagcct ggaatttttt
   116761 gtccgaatta atgtgcaagt tttgagtaat aaaagggggt cttatttttt gttcattggt
   116821 aaaatacatt ttttcacttt taggaaataa tataaatgat aaatctttta tgaaaaaaaa
   116881 agcaaagaaa tcttttatag ttctatcaat aactagaggg ttgaagttta tagtttcaat
   116941 agttcgattc tattgaatta tagaagagca taaactacac caaatcacta aggtaaataa
   117001 aacccatacc ccctaataat gaaccttcga atttgtattt gaacaaagtt ttattcatcc
   117061 attttcattt tgactaaaaa gatttcattt agttgactcc ttaaatctcg acgattgact
   117121 atgaataggc tattatgaat tcgaacaagc cgctatggtg aaatcggtag acacgctgct
   117181 cttaggaagc agtgcgagag catctcggtt cgagtccgag tggcggcaga ccttctcttc
   117241 gaaaatagat acaatatatt ataaattcta gaatgaattc aactcctgat ttatatttca
   117301 ggattcctcc tttttaaaat ttttatgata ttttcaactt tagagcatat attaactcat
   117361 atttcctttt cgatcgtttc cattgtaatt acaattcatt tgataacttt attaatcgat
   117421 gaaatcataa aactaaatga ttcgtcagaa aagggaatga tagctacttt tttatgtata
   117481 accgtattat tagtcactcg ttggatttat tcgggacatt tcccactaag tgatttatat
   117541 gaatcattaa tctttctttc ttggagttta tcagttattc atatagttcc atatttcaaa
   117601 aaaaaaaaaa gccatttaag cacaataact gcgtcaagtg ttatttttac ccaaggcttt
   117661 gctacttcgg gtcttttaac tgaaatacat caatccgcaa tattagtacc cgctctccaa
   117721 tccgagtggt taataatgca cgtaagtatg atgatattgg gctatgcagc tcttttatgt
   117781 ggatcattat tatcagtagc actcctggtc cttacatttc gaaaaaacat aaattttttt
   117841 tgtaagggga atactttttt attaaaacta aacgaggaac tttcctttgg tgaaatacaa
   117901 tacataaatg aaagaaacaa ttttttagga aatgcttctt ttttttctgc taacaattat
   117961 tacaggtccc aattgattca ccagttggat tattggagtt atcgtgtgat tagtctaggt
   118021 tttctctttt taactatagg tattctttca ggcgcagtat gggctaatga agcatggggg
   118081 tcctattgga attgggaccc aaaggaaact tgggcattta ttacttggat cgtatttgcg
   118141 gtttatttac atactagaac caatagaaat ttacaggttg aaatttccgc aattgtggcg
   118201 tctatgggct ttcttataat ttggatatgc tattttgggg tcaatctatt aggaataggg
   118261 ctacatagtt atggttcatt tacgttaaca tctaattgaa ttcaagatca agaaaggttc
   118321 ttgcgaattt taaaatataa atagaacatg ttgtttgtat ataaaaaact ttatatgaac
   118381 cagtgagaac catgcgaatc cccgcactac tggattcaca tggttctcac aaagatcaaa
   118441 catactgggt gaattttatt tttaacttaa gagaggaaaa aggcttcttt tttttaatta
   118501 tccaaatcct atgatttttt tatgaaaact atctataaac aaaattagat aaaagaacct
   118561 cgaccttgtc aactgatagg gaaagaacaa aatcagggta cataccaata cctattacag
   118621 gtataaagat agcgatcgaa acaaataact ctcgcggtcc agaatcaaaa acataagagt
   118681 ttggagcatt aaatagcttg tatccataga acatctggcg taacatagat aatgaataaa
   118741 taggagttaa tatcatccca attgccatta caaaagtaat tcctaatttt gatattaaaa
   118801 gatatttttg gctggtaatg attccaaaaa aaactatcaa ttctgcaaca aaaccactca
   118861 tacccggtaa tgcaagagaa gccattgaaa agctgctgaa catcgtgaat atttttggca
   118921 ttgggatagc tattccgccc atttcgtcga gataaacaag acgtattcta tcataactcg
   118981 ttcctgccaa gaaaaaaagc gcagcaccaa taaatccatg agaaactatt tgtaaaatgg
   119041 ctccattgag tcccgtatcg tttatagaac caattcctat aagtatgaaa cccatatgag
   119101 atacagagga ataggctatt ctttttttta aattacgttg gccgagagat gttgaagctg
   119161 catatattat ttgtattgtg cctactataa ccaaccacgg agaaaatata gaatgggcat
   119221 gagataataa ttccatatta atccgaatca atccatacgc tcccattttt aataagattc
   119281 cggctaaaag catacaagta ctgtaatgtg cttctccatg ggtatctggt aaccatgtat
   119341 gtagaggtat aatcggcgat ttgacagcaa aagcaataaa aaatccaata tataatatta
   119401 tttccaacgc cgcaggatat gactgattaa ctaatgttgc aaagtttaat gtcggctcag
   119461 tagaaccata taaaccgaca cccagaactc ccattaagag aaaaacggaa ccccccgccg
   119521 tatacaaaat aaattttgta gccgagtaaa gacgtttctt tcccccccac atggataaaa
   119581 gtagataaac cggaattaat tctaactccc acatgatgaa aaaaagtaaa aggtctcgag
   119641 aagcaaataa tcctatttgc ccgctgtaca ttgctaacat caggaaatgg aataatcgag
   119701 aatctcgagt aactggccaa gccgctaagg tagctaaagt agtgatgaat cccgttagta
   119761 atatgggtcc tatagaaagt ccatctattc ctaatctcca atggaaatca aaaaaaatga
   119821 tccatttaaa gtcctcgact agttggatta atggatcatc caattgaaag tgataacaga
   119881 atgcataagt cgttagaagg agttctaaaa tacatataca tatagtatac cacctaatga
   119941 ctctattccc cctatgggga agaaataaaa ttacggagcc tgcgaatatt ggcaaaatta
   120001 caattattgt taaccaagga aaaaaattcg tggtaaagac aagatacgct tggaccagaa
   120061 aaacccgtgc tcaaaataac atatattttt cgagcacggt cgataaaaaa aatcaaatgg
   120121 attcaagtag agttttctgg aatatatcaa taagctagac ccatactacg agttgtttca
   120181 ttccataaag aaacccgaac gctcaagaaa tcggttggac aggcggattc acatctctta
   120241 caaccaacac aatcttctgt tcttggagca gaagcaattt gtttagcttt acatccgtcc
   120301 caaggtatca tttctaatac gtcggtgggg caggctcgga cacattgagt gcaccctata
   120361 catgtatcat aaatctttac tgaatgtgac atttgatcta tatatttttg aatgtcataa
   120421 agtttcgata tagtaaactt ataaatgaag ggtatattta gatactagat gaatcaatga
   120481 gttatcagaa aaatattaag ctacttctgc agtggctcat aagagagggc taaaatactt
   120541 tgatttctta tgcttgtgta aacctgatta aacctcacgt agcagacatg cagattttaa
   120601 tttatttatc tttatgaata gaattatgaa tataatcttt gtatttatat gattaatact
   120661 atttattcaa caaattagat tgattgatac gagttgattt tctgttacga taaattgatg
   120721 aaacaatagc tagtccaata gcggcttccg cggctgcaat agctataaca aaaatagaga
   120781 aaattgctcc ttttaattga cgactatcaa aaaaatcaga aaatgttaca aaatttatat
   120841 taactgcatt caaaataagt tcaagacaca taagggccct aaccatattt cgactcgtaa
   120901 tcaatccata aagaccaaca gaaaataaat aggcactcaa aacaagtaca tgttcgagca
   120961 tcattaaaaa actccttatc aatctcgatt catttcaata tgaacaaaaa ttaaactaat
   121021 ttcctttaat agaatataac aaatacagaa taaaaaaata tattggtaat agatcgaact
   121081 aaaagaattc tctttgatat attaattcaa aaaaaaaaag aagggaaatt aatgtgataa
   121141 cccccaacaa agtttgattt ggattccgaa ttcgaaagat ttattattga cgagctacag
   121201 caatcgcacc tattaacgca actaaaagaa ttattgaaat gagttcaaat ggaagaaaga
   121261 aatctgttga taaatgaatc ccaatttgtt gactattact tagcaaatct tgctctacaa
   121321 tctggtttga ttttgtagtc caaataatac cgtaccatga cgtatctgga atagtagtaa
   121381 ttagtgaaac aaaaatactt gtacaaacaa tcgacgtaac tccgttccca acggtccaaa
   121441 gatgaaaatc tttgtaatat tcggaaccat tcatgaacat cacagcaaaa acgattaaaa
   121501 catttatggc tcctacgtaa ataagaagtt gcgcagcagc tacaaaatgg gagtttgata
   121561 gaatatagaa taaggatgta caaacaagaa ccaatcccaa tgaaaaggca gaataaattg
   121621 gattggggag taataccact cccagacctc ctaatataag acccgatccc agaaagacta
   121681 acagaaaatc atgtattggt ccgggtaaat ccattctata tatataaata gataaataaa
   121741 tagaaatctt tcataacttt aattgacctg accaggaaaa aagaagtcat tttatcatac
   121801 ttcttcatta ttaatattaa ttgaattgaa tttgaacaga tgtagatatg gattgatcta
   121861 gatatagtta ttgcacctat ttcgttcttt atccgaaata ttttttttta actaaatata
   121921 tatttcaaat caaatccaaa ttttaccatg attctcatca acaaacaaaa ccaatcaatc
   121981 aatagtttgg agttgtaatt attcaccaag caagagcctc attcttttac atcaaaatgg
   122041 ggtcttatta attgggagtt gctcttgaat taagtctttt ttatttcagg caaattcaaa
   122101 attgttcgag tcgtgtaatc gttaattatt gacattggta aacgccctaa agcaatttga
   122161 ttataattca attcgtgacg atcatatgta gaaagttcat attcttcagt cattgataaa
   122221 caatttgttg gacaatactc aacgcaatta ccacaaaata tacagattcc gaaatcaata
   122281 ctgtaattaa gcaatcgttt ctttctaata gccgtttcca atttccaatc tacaacaggt
   122341 agatctatag gacatacacg aacacatact tcacaagcaa tgcatttatc aaattcaaag
   122401 tggattcggc cgcggaaacg ctccgatgta atcaattttt cgtagggata ttgaatagtt
   122461 acaggtaaac gactagcatg tgataaggta atcatgaaac cttgaccgat gtaccttgca
   122521 gctcgtactg tttgttgacc ataattcatg aactcagtta ccatagagaa catatcgtga
   122581 atatctataa aaattttata cttgttttgt ttctttctct tgttcttgtt taagacaagt
   122641 cgtgaagata gaatatcgta ttcttttaca gtgaaagaag ttgggaagaa gttgttaata
   122701 atagattgcc gagagatata ggtaaaagaa atttccaccc aagatttaag agttggtcca
   122761 ttcttagcct tggtaaagtc catcttgttg tgatagcaat gaataagaac aaataagttt
   122821 tagctaatgt aataaagata ccaattattg ttccaaagac tctacccgct ttatttattt
   122881 caaaaaaata aggaacggct atgtacggaa gagaaagatt ccaacccccc aagtaaagaa
   122941 ccgttacaaa taatgaagaa actagtaaat tcagatacga agcaacgtaa aataaaccaa
   123001 attttatacc tgaatattcg gtttgataac ctgctaccaa ttcttcttct gcttctggta
   123061 aatcaaaagg taatctttca cactcggcta aggacgaaat tagaaaaacg ataaacccta
   123121 taggttgacg ccacaaattc cacccccaaa aaccatattt tgactgcgct tcaactatat
   123181 caactgtact tgaactgtta gataattata gtcgacgata acattactgt tcgcaacgct
   123241 attacagaac cgtacatgag attgtcacct catacggctc ctcaaaggtc acaaataaat
   123301 ctaagacccg tttgctattt tttatcttga tatgttttgt aggatagaat taaaatctat
   123361 cacaaggtcc ccaattagac aatgtaattc tgtctgctat atattatttt ttattataaa
   123421 gtgcttctga attgatctta tcttttaaaa atttaaaatt ttttgttgag taataactta
   123481 acctttaaat aaaaagtttt ttgtagaaat ctcaataaat agttcaacct agcatttttg
   123541 attacgaaaa aaacgataca ttgcattagt tcacgaaaca ttacaagaat tctatctctc
   123601 taaaaaagat cttttttgta gtgcaattta attctttcga gtttattttt ttgttcctat
   123661 tctcctttct cataaaaagg tactttaagt aaaggattac ttcgttcttg atagttattt
   123721 acttaatcgc tggataggaa aatactctgg atcggaatcg tggggagtac tccttcatca
   123781 tttctaccaa cataaagccc caattagaat cccttttatg ctatgcagta tgaacagaaa
   123841 ttcctgttga ataacttaca taatctctat tacgaatcct ttgtgtacct tggtgttcct
   123901 aactatccac tttttttggt caaaaggacc ccgctcatta gggtaataca tgtctgttaa
   123961 tagctattaa aatccctata tagttgttcc ttttgaaccc gcttcaagtc atgatgacta
   124021 atcgctcaat cttggggtaa atagtatata atgcttttgt ttactttcac ttaacacttg
   124081 tacataggaa atgagactga atctttttac tgcaaagtaa gaaactgttt ttttcactca
   124141 tataactatc tggtttagtt catcaacccg aatgatgaat aaaaaataaa aatgtatatt
   124201 caactcatga aatttccttc ctagaaagaa aagacataga ggaattttta tgtcttaacg
   124261 aatcacacgt agagatattg ataacacaca tagagttaat ggtatttcat aactaattga
   124321 ttgagcagca gcccgtaaac cacctaaaaa ggaatattta ttatttgatc cataacctga
   124381 cataagaagg cccacgggag caatacttga aatggcaatc cataaaaaaa caccaatact
   124441 taaatcggct agaacaaggc gatatccaaa aggaattact aaagaactta gtagaattga
   124501 tgtgactgct atggatggtc cgatactgaa taaacgagta tctcctcttg atggaagaag
   124561 attctctttg aaaagtaatt ttgtaccatc tgctaaagct tgaagaattc ccaaaggccc
   124621 ggcgtattca gggccaatac gttgttgtat ccccgcagat atttctcttt ctaaccaaac
   124681 aattactagt acacctattg tgattcctaa tacaggagta aaaataggga caagcatcca
   124741 tatgatctca tatacctctt ttaaggattc caatctaaaa aaagaattga tagcttgtac
   124801 ttctgttgta tctattatca ttttaacgat caacttctcc cataatgata tctatgctac
   124861 ctagtattgt cataatatca gccaatttca ttcttttaac taattgagga aggatttgca
   124921 aattgataaa acccggtggt cggattttcc atctccaagg aaaaacaccc ttatctccta
   124981 tcagaaaaat tcctaattct ccttttgggg cttcgactct cacataaagt tcttgttttg
   125041 acaattcaaa agtaggagaa ggttttttac tgataaatcg atagtcaaaa tcattccatt
   125101 cgggatccca tactttatca aagcgccgga tttctaaatt ctcatagggc ccccccggaa
   125161 ttccttctaa agcctgttga ataattttta ttgattctgt catttcaccg attcgtacta
   125221 aataacgagc taatgaatcc ccttcctttt gccattgaac tccccaatca aattcatcgt
   125281 aagactcata atgatcaacc tttcgaagat cccattgtat tccggaagct cgtagcattg
   125341 gtcccgataa accccaattt attgcctcct ctccgccaat aattcctact ccctcaactc
   125401 gctctaaaaa aataggattc cgtgtaataa gcctttgata ttcagtaact cttgttaaaa
   125461 aataatcaca aaaatccaaa catttatcta cccagccata aggtaaatca gcagcgactc
   125521 ctccaatacg aaaataatta tgcatcattc gcataccggt agcagcttcg aataggtcat
   125581 atatcaattc tctttctcga aaaatataga agaagggggt ctgtgcgcca atatctgcca
   125641 taaaagggcc aagccataac aaatgcgaag ctatacgact taactctaac ataatgactc
   125701 tgatatagct ggccctttta ggcacttgaa tattgcctaa ctgctctggt gcatttacag
   125761 ttattgcttc agtgaacata gtagctaaat aatcccaacg tgttacataa ggtaaatatt
   125821 gtataattgt tcggttttcc gcaatttttt ccattcctct atgtaaataa cccaatatcg
   125881 gttcacagtc aataacatct tcaccatcta gagtaacaat gagtcgaaga acaccgtgca
   125941 ttgatgggtg ctgagggccc atattgacta tcataaggtc atttcgtgta actggtgcag
   126001 tcataggttt tttcccgatt cattcttcca tgaattgctg aaagcgaaaa gaggttcatc
   126061 aaaatttaag caaaaattca aaatgactct tccaattaat gattttttgt ttctcgaatc
   126121 tccaactgtc cgattaattc tttataacgt actctatttt tttttgacaa ataggcgagc
   126181 agccgttgac gttttcctag aattttacgc agacctctct gagataaata gtcttttttg
   126241 tgcaattcca aatgtgaagt aagtctccgt atcctattgg tgaaactcac tacttgaaat
   126301 tcaacagacc ccttgttgtc ttcgttttcc tctttcaaaa aaattgcact gaatggattt
   126361 tttatcataa aaaaagctcc ttctaccctt taatttatat ataaaatatt ttatttgatc
   126421 agtaataata atattagtca ttttaatgta gtaattagta tacacaagaa ttttaatttt
   126481 agttggacag ggataaaaaa gtagatggta cgtttttaca cttacaacgt caaataattt
   126541 agacctaaaa ttcggactat tccatatatt cgtttatttt atagatttta tccaaacaaa
   126601 ttgatacgtc attgacttag tattaaataa aaaagatcta atattagact gggacgtaag
   126661 acagggcata tgtgcatctg tttgcttttc tatatggtac agaatatata gtaaaaatgt
   126721 accatcaacc aatttttaat tgtggatata ttcttaacaa actaaaacag cttccattat
   126781 tggtattaaa ccaatatcta ttcatacaag ctaagtcttc taatcgataa ttaggccaaa
   126841 gaaataactt taatttaatt aattcgtttt tatctctatc aagatgcttt ttttgatcca
   126901 aaaaaggatt cctgtttttt atgttctttt tgttacaaaa tactcgattt ttatccacac
   126961 tatttatatt ctttgagttg aaagaaatta gaattctcaa ttctctacga cgtctagatg
   127021 ataaaatctt ttcaggaacg ataaaatcat aatgtttttt gtctctcttt cgaattatta
   127081 tttgatatct tgggagaaat tcatccaatt tatttttatt gatatatctt tgttctcgat
   127141 atctttgagg agtttggtac ttacttttat gaaccaacga tatacctacg gtttgatata
   127201 taataaagta tccgtcgttt tttacagaca aacgaatggg atcgataaaa aatatcccct
   127261 ttttattcaa ttctatagga gtcaattttt ttcgaatcac cattatatcc agatttattt
   127321 ctttcctttg aatagacgat atagtagtat ctcttggatt tatcagtcca agcaagtaac
   127381 aatatatctt gatattattg atcattcttt cagttaaatt cggaattaaa ccatcgtcta
   127441 ttatccattg aaaaagcaaa tagtgtttcc gtaagaaaat catttctggt ctcatcttat
   127501 tccggatctt atattgtttt ttcattttat cttggttttg tgaatatgat ccaaggcctc
   127561 ttcggcccgc gggttctttt tcttcttgat ttcgattcat taattcagaa tatctttttt
   127621 cattcgatgg tctaaaaaaa tggaattttt tcttttcatt gatgtttttc tttttattta
   127681 aatttaaaag aagtaatttg cttggtataa tccatggttt tattttgtat acattagaaa
   127741 gtggcacaaa ttctgggaag aacggaagtt tcagatttat cgatattggg tttaggattt
   127801 cttcattcat ttccatccaa tcaaaaaaga atttcttgtc attgattgga tttatttcta
   127861 aatcttgatg aatcatcaga taaaaaatat tgtttttatc cattttctca attttttggt
   127921 aattcttact tccaagctta gtatttatat tactgctata atccattttg gtccaggcct
   127981 caatatctat tttttgtctt agaaaaaaat ttagaattgt ccaatcaaaa tattttctat
   128041 ctggattttt ttgcatatac acaatatcgc ccttttctag ataatgattg ataggaattt
   128101 cctccaggct ttcaaataaa ttttgtttat aattgttgta attaaaagta attttttggt
   128161 tgttatttaa ttctgatggt gatccataaa taatatatga ggacttctta attacagaat
   128221 taatagattt atatgataaa agattatata tatagtattt tggaaaatta tctttttggt
   128281 ttggtaatgg atatacttta aaatcctttt gttttttgtg ataaagtaat cgatcttttt
   128341 catacgaatt ccattttgtt aaatctttat tttgggtaat accaccttca tttattgtag
   128401 ttcgccattt ttgtggtatt aattcaaacc atctaatctg agataaattg tattgataat
   128461 gacctcttaa ccagtttttc cattgattcg tttcagaact tgaaagtttt gtatgtctta
   128521 attcggaatg aaatattccc tgtgttacaa aataattttt tattgcagtc ttaagaaaaa
   128581 cgggagttcc atgataatga tactcaaaaa tagatcttaa cttatacaaa ttaataactt
   128641 gggtttgtga taatttgtaa aatacatatg cttgtgataa agaggataag tcaaaaaaaa
   128701 gatgtgaatt cctcttacta ttcttaatat tgtaaagttc actttttaga gtcgaaataa
   128761 agttaatttg ttttttgttt tttatttctt ggtttgtttt attattgtaa atgtatttat
   128821 caaaacaaaa atttcttgat tcaagaacta gttgtgtagg aattctggca atatgaatga
   128881 tacatataaa gatatcgata tatattcttt taattaaaat ttttataaac aaatctaatt
   128941 tatagattaa tcgattgctt ctttttttta tttttaatat tttccaaaaa atttttggtg
   129001 atttttcttt tccattataa cttgttttgt taggactact tcttttcttg gcgttgctgt
   129061 ttttttcttt tttaagactc tttgttttct ttctgattgt ccttgttata tcagtcagat
   129121 ttttaatttt tttttctctc agtgaataat ttgtattatc tgtaaattta atttttctaa
   129181 acgagtcatg aattatctga ttcctaattc tagaatcttt ttttttgtta gtttcgccgg
   129241 attcatacac ctttctcaat ataaaaaatc gagttggatg tacttttaag agttcttttt
   129301 ttattttttt tataaactga aataaaacgt tttttataac cacccttttt ggttcttttg
   129361 aatcttgtag aaaatttttt gttctttctt ttaaaacgct tagaactcga aaatgattat
   129421 ttttcgtttt tcgaattttt tttttaagtt ctttaaaaat aggcttaaaa aaggaaggtt
   129481 tgggggggac agaaccaaag ggaagggttg tttgcgttcc ccaagccgtt aaaaaagaaa
   129541 acttttgttg ttctttcttt agatctttat aagaagaaaa agagggcctc aatttggatc
   129601 tgtgccaagg tttcaaataa aaaggaaata ctatttttat ctgaatacca tctttaaacc
   129661 aatttctggg aagttcgaat tctgatactt gaacaccgtt ataggtacat ataatatgct
   129721 tttctctatt ccattcatcg aagtcctcag cccactcagg gggttgagat aataaaatac
   129781 gtccaatatt tttaactatt atcaatgaag gtaataaaat atattttcta aaaatagatt
   129841 gaattattaa aattaaactt cttgttgctt gtggatatgg aacaaaatcc caggcttctg
   129901 cgatttttat ccacgttttt tcctttattt tgttctcttc ttcttccttt tgtctttttt
   129961 tttgttcctc tgtataatct ttaaattctg ctcctttacc catccaattt ctaaaaaaaa
   130021 atttcatctg ttcagggata ttaaaataaa aaagggggga tttttttatt ctgtccaaaa
   130081 aaagggggga atgcgcattt gcttgaaaca atttcgaaat aaaagtttta cgcctttgaa
   130141 cacgcataga acctttgatg aattctcgac gaaaatctga ttcttccgaa tagtctctaa
   130201 tagacaccca gtttttgaca cttgctttgc gactacgttt agtaggccta taaattatta
   130261 cacgatccct ttttcttgaa cgtatattat aatccaatgg taggccttca tgagctgcgc
   130321 ccgacaggaa ttccaattcg gtaataagtt tgtatgacca tctagggact tttttactga
   130381 tttcttttat tacaaatttt tgttttgttt tttgaccatt tttttgacca ttagggctag
   130441 ttagaattgt attcaataaa aatttgtaaa atttggctct tttttctgaa ccaatccttc
   130501 cttgttcttt ttctgaaaat aaagagaggc ccttccaatt taaactcgat cccgattctc
   130561 tatcaaattt actgattaaa gtaaataaat gacgattttc cgttgaaaaa gtttttttat
   130621 caaatcggtc tattttctgt tcaacctctt ggtaatcagt atcaggaaga aggagactat
   130681 gaatcttatt aatttccatt gtctctatga aattttctaa cgaaatttta tttatgattg
   130741 ttccccgata taacccattc aaaatgggat catacatttt aggcaagtaa tattttctag
   130801 tcttatcatt acacaatcta gtactttttt cgagtatatc tagagaaaaa aatcccgtat
   130861 ctagagcctc aattctattt aaaaactcgt tgtttaagtt gttatttttg tgttggttag
   130921 tataaaccca atgattgtac agttcatccg aagagagttt ttctagtgtg ggcagggaca
   130981 tccttctttg tatcatttct ccaaaagttg acaagctagg cggatacgta aaagagattc
   131041 tttcttttcc atcacttcgg catgtataaa aaaaatattg tgacatttct tttcttgcag
   131101 tcctttcaaa tctattattt tttatgtatc gtaatgggcg attccatcgt ttataatcga
   131161 aaagaaaggt cagaagaggt ttttcaaacc agaagaggcc tttataaact gggctattgt
   131221 tatagcgtgt ctctgtaaag tggaattcat cctttgtttt ttcctttcca ttcactcgga
   131281 tctcttccgt ttcatcgatt ttgtccggat cctccttttc ttccgaaaaa agggaaggag
   131341 aaggatcttc ttcggtggat ccctcttgtt cctgtttagt ccccttcgtt tcggaagctg
   131401 tttctatttc tacatctgtt tcttcctcac tttcccaccc ttcttccgtt tgtgggttca
   131461 gtttcttagt aaaaatgggt gacggtattc tgcctaaata gtagacacag gtaataaata
   131521 agagaatact aaatattcga gccatataat ttctcaattc tgacttatta gatcgaataa
   131581 gtacattcga tctaatagaa ttattttgcc gtatccagac taataccaat ccaacccatt
   131641 tcatgaataa aatgtgacca attaaccaac caacaaaact gcttgttaca aataacatct
   131701 tgttgttgca tcgaaacata taaatgttga ctaatctggc tagcattgaa cttggtaaaa
   131761 tgaaatggtt gaataattga aaaatgagat tattcaggaa tacgcattga atgctgagat
   131821 tacgcattga gtttctggta gtagatccat aatcaaaaaa gtttttgtga ttattccaga
   131881 agaaatgaaa caaaagatac ggtagagcta gtacagttat tgtatgaggt ctacccaatg
   131941 ctagatgcag aggcgcataa tagatcgata tgaacatcat gagctgtccc gtaataaaac
   132001 ctgttgttgc tgataccttc ttctcggttc cttcttctcc ttcttccata acctgagctc
   132061 ggagaaggaa gagataagag ggccctatgg agaatgtggt cagaaatcca taatagagtc
   132121 cgaccacaac gaccgaattg attatcttca tgcataagga tactagatta cctactagaa
   132181 aagatttaaa aatcatcaca aacctccttt tttcttttct attgcaattt ctggattatt
   132241 atatgatgat ttttgaactt tccatatata gaaaagaaat agaaagagat agactagaaa
   132301 cgacatctgt tatgtcaatg acaccaaagg gatattaaat gaatggaatt gggatatgga
   132361 tggaatataa tgaaatagag ccactttggg gttccctatg aaatgaggca tggaaagggg
   132421 ccactacgaa gaagttccgg gagttacgaa ggaagcttcg agctcatatt ggtcatgggt
   132481 tgagaacggg aattgaactc tatgagatct aatctctcgt tattcctcag tagctcagtg
   132541 gtagagcggt cggctgttaa ctgactggtc gtaggttcga atcctacctg gggagatttg
   132601 attcattctg aattaaagaa ttcagaataa aagaaaaggg ctcgctttga ccgttaagag
   132661 taggtaatcc cttccccgtc tttgtttcta ttgcattcta tctcatcgta tcacatcctg
   132721 ttctgcgaga ttttaaaatc accgtcaata caatacctcg gcgtaggtcc gggataatcc
   132781 tttgttccat agtcctgggg ctatttacaa ctatccaatt aagaattctc agatggacta
   132841 gtactagcag tgcatcaaag atgcagtcat cgattctccc gagagtccac aattgccgtg
   132901 agcaaacata ttaatgacga ggaacgcttt tttgttaggc tactaatact tgtacttgct
   132961 ctactattct gccccagcca ggttgaggaa gagttacggg acgtaaaaca aaaaatacgc
   133021 tgatgggggt cgagcatact atgtgtaatg aaaaggttta cgataaataa aaaaataaat
   133081 aaaaaaaaaa ggccattcca tttcgacaaa agacccacac ccaagttcca ttatcccgat
   133141 catgattttc ctacccccag agggaaaggc acttcccttt tgggccggtt gtgggcgagg
   133201 agggattcga acccccgaca ccgtggttcg tagccacgtg ctctaatcct ctgagctaca
   133261 ggccccaccc cgtctccact ggatctgttc ccgggagtac caggaacctt tcctctcccc
   133321 agccatttcg ggttaagaag atgtgaaagc gccgttctct ctataagaac ggaacggtgc
   133381 gttccgaggt gtgaagtggg agaggaggga tgtcataatt ggggttttga ataagacgac
   133441 ctttttgatt tctcatttat ttctttttca tattgaaaaa gaaataagaa tgggaggtgt
   133501 taagcttttt atcatcctgg cgtcgagcta tttttccgca ggacctcccc tacagtatcg
   133561 tcaccgcagt agagtttaac caccaagttc gggatggatt ggtgtggttc ctctacgcct
   133621 aggacaccag aatatcgaac catgaacgaa gaaaggcatg agagaaaagc atattggcta
   133681 gtgattgtga ggccccaatt cttgattgga ggggacacca aaggcctctg cccttccatc
   133741 ccttggtttg gataggtaga gagggcagag cttttggttt tttcatgttg tcaaagagtt
   133801 gaacaatgaa aatagacggc tagtgcctga cccgaattga tcgggtcatg taggaacaag
   133861 gttcaagtct accggtctgt taggatgcct cagctgcata catcactgca cttccacttg
   133921 acacctatcg taatgataaa cggctcgtct cgccgtgacc ttctcttgaa ttctcaaaac
   133981 ttctgtcgct ccatccccgc aggggcagag aacccgtcgc tgtcttggct gtgctaccgg
   134041 aggctccggg gaagtcggaa taggagagca ctcatcttgg ggtgggctta ctacttagat
   134101 gctttcagca gttatccgct ccgcacttgg ctacccagcg tttaccgtgg gcacgataac
   134161 tggtacacca gaggtgcgtc cttcccggtc ctctcgtact agggaaaggt cctctcaatg
   134221 ctctaacgcc cacaccggat atggaccgaa ctgtctcacg acgttctgaa cccagctcac
   134281 gtaccgcttt aatgggcgaa cagcccaacc cttggaacat actacagccc caggtggcga
   134341 agagccgaca tcgaggtgcc aaaccttccc gtcgatgtga gctcttgggg aagatcagcc
   134401 tgttatccct agagtaactt ttatccgttg agcgacggcc cttccactcg gcaccgtcgg
   134461 atcactaagg ccgactttcg tccctgctcg acgggtgggt cttgcagtca agctcccttc
   134521 tgcctttgca ctcgagggcc aatctccgtc cggcccgagg aaacctttgc acgcctccgt
   134581 taccttttgg gaggcctacg ccccatagaa actgtctacc tgagactgtc ccttggcccg
   134641 taggtcctga cacaaggtta gaattctagc tcttccagag tggtatctca ctgatggctc
   134701 gggccccccc ggaaggaggc cttcttcgcc ttccacctaa gctgcgcagg aaaggcccaa
   134761 agccaatccc agggaacagt gaagcttcat agggtctttc tgtccaggtg caggtagtcc
   134821 gcatcttcac agacatgtct atttcaccga gcctctctcc gagacagtgc ccagatcgtt
   134881 acgcctttcg tgcgggtcgg aacttacccg acaaggaatt tcgctacctt aggaccgtta
   134941 tagttacggc cgccgttcac cggggcttcg gtcgccggct cccctgtcat caggtcacca
   135001 acttccttga ccttccggca ctgggcaggc gtcagccccc atacatggtc ttacgacttt
   135061 gcggagacct gtgtttttgg taaacagtcg cccgggcctg gtcactgcga ccccctttgt
   135121 gaggaggcac cccttctccc gaagttacgg ggctattttg ccgagttcct tagagagagt
   135181 tgtctcgcgc ccctaggtat tctctaccta cctacctgtg tcggtttcgg gtacaggtac
   135241 ccttttgttg aaggtcgttc gagcttttcc tgggagtatg gcatgggtta cttcagcgcc
   135301 gtagcgcctg gtactcgaac attggctcga ggcattttct ctaccccttc ttaccctgca
   135361 aagcagggtc accttacgtc cttgaaccga taaccatctt tcggctaacc tagcctcctc
   135421 cgtccctcgg gaccaacaag gggtagtaca ggaatattca cctgttgtcc atcgactacg
   135481 cctttcggcc tgatcttagg ccctgactca ccctccgtgg acgaaccttg cggaggaacc
   135541 cttaggtttt cggggcattg gattctcacc aatgtttgcg ttactcaagc cgacattctc
   135601 gcttccgctt cgtccactac cgctcgcgcg ggtgcttccc tctaaggcgg aacgctcccc
   135661 taccgatgta tttttacatc ccacagcttc ggcagatcgc ttagccccgt tcatcttcgg
   135721 cgcaagagcg ctcgatcagt gagctattac gcactctttc aagggtggct gcttctaggc
   135781 aaacctcctg gctgtctctg cacccctacc tcctttatca ctgagcggtc atttaggggc
   135841 cttagctggt gatccgggct gtttccctct cgacgatgaa gcttatcccc catcgtctca
   135901 ctggccgacc ttgacccctg ttattttatt ttgaggtcat atctagtatt cagagtttgc
   135961 ctcgatttgg taccgctctc gcggcccgca ccgaaacagt gctttacccc tagatgtcca
   136021 gtcaactgct gcgcctcaac gcatttcggg gagaaccagc tagctctggg ttcgagtggc
   136081 atttcacccc taaccacaac tcatccgctg attcttcaac atcagtcggt tcggacctcc
   136141 acttagtttc acccaagctt catcctggtc atggatagat cacccaggtt cgggtccata
   136201 agcagtgaca attgccctat gaagactcgc tttcgctacg gctccggtgg gttcccttaa
   136261 ccaagccact gcctatgagt cgccggctca ttcttcaaca ggcacgcggt cagagccccg
   136321 ggctcctccc actgcttggg agcttacggt ttcatgttct atttcactcc ccgatggggg
   136381 ttcttttcac ccttccctca cggtactact tcgctatcgg tcacccagga gtatttagcc
   136441 ttgcaaggtg gtccttgctg attcacacgg gattccacgt gccccatgct actcgggtca
   136501 gagcataagc tagtgatgct ttcggctact ggactctcgc catctagggt gcagtactcc
   136561 accgcttcgc ctagcagcac gacgcttgta ttgctctccc acaaccccgt tttcacggtt
   136621 taggctgctc ccatttcgct cgccgctact acgggaatcg cttttgcttt cttttcctct
   136681 ggctactaag atgtttcagt tcgccaggtt gtctcttgcc tgcccatgga ttcagcagca
   136741 gttttaaagg ttgacctatt cgggaatctc cggatctatg cttattttca actccccgaa
   136801 gcatttcgtc gcttactacg cccttcctcg tctctgggtg cctaggtatc caccgtaagc
   136861 ctttcctcgt ttgaacctcg cccttaactt taagaacttt aaggctatgc catcctaagg
   136921 tgctgctaaa tggatggatc ttatcaacgt ccatgaatga taaatcatag atcgaaccgc
   136981 cgaatcggaa aaattgggta ctatcatata gctttgtatc ggctaagttc acgagttgga
   137041 gataagcgga ctcgaaccgc tgacatccgc cgcagggtaa accaccgcct ctcaggtccc
   137101 ccgactgatt ctaccataga ggccaacgat agacaataac tcccccccga acacagctta
   137161 caactttcat cgtactgtgc tctccaaaga gcaactcttc tcaaaatctc actcaaaagg
   137221 tgctgagttg gaatcccatt ctaactaagg attcttgtgg ttccggagga tccagctaca
   137281 ggagaaccgg gaacggagag cttccccccc cctttccgac gactctttgg tcttaagaac
   137341 gcaagtttta agaacgagtg attgcccttc tccgaccctt actgcccaac ctgagagcga
   137401 acagctaatg cgttccactt attgattatt gaacagggtt ctatggtcgg tccgtgaccc
   137461 ctggatgccg aaggcgtcct tggggtgatc tcgtagttcc tacggggtgg agatgatggg
   137521 gtcggtccat ggattttcct tcctttttcc gcatttcgct caaagggttg aagggagata
   137581 gtgcatcaag ctgttcgcaa ggccaacttg atcctcttcc ccagagatcc cagatgaggg
   137641 aaccctagga gagccgccga ctccaactag cgtccatgta cgatccatac tggatctgac
   137701 caactgccca tcctacctcc tctacgttct tgacagccca tctttgtctc agtagagtct
   137761 ttcagtggca tgtttcggtc ctcttcccca ttacttagaa aaagtgagcc accggttcag
   137821 gtacaagata ctatcattac cgcctggaca attagacatc caacccgtaa tcgcaacgac
   137881 ccaattgcaa gagcggagct ctaccaactg agctatatcc ccccgagcca agtggagcat
   137941 gcatgaagga gtcagatgct tcttctattc ttttccctgg cgcagctggg ccatcctgga
   138001 cttgaaccag agacctcgcc cgtgaagtaa atcatcgcac ctacggtcca accaattggg
   138061 agagaatcaa tagattcctt ttcgggagcg attcatcctt cccgaacgca gcatacaact
   138121 ctccgttgta ctgcgctctc caagtgtgct tgttcccccc ttcttcctta ccatggcaag
   138181 tctttgtgaa agaactccga tgagaagaaa aaagaaggcg ttaagaggcc ctcctggccc
   138241 aaccctagac actctaagat cctttttcaa acctgctccc atttcgagtc aagagataga
   138301 taaatagaca catcccattg caccgatcgg gggcgttcgt agtgactgag ggggtcgaag
   138361 accaagaagt gagttattta taccaagcat tcttcttacg gctagatcca atctcctggt
   138421 ccctgcggaa aggaaaaaga atttcacgct tttcctttcg gtaagggagg attagggaaa
   138481 tcctattgat tgcagctttc tccagacctc cgggaaaagc atgaaaaaaa aaaacggctc
   138541 gaatggtacg atccctccgt caccccagaa tgaaaggggt gatctcgtag ttcttggtct
   138601 gtgaagatgc gttgttaggt gctccatttt tttcccattg aggccgaacc taaacctgtg
   138661 ctcgagagat agctgtccat acactgataa gggatgtatg gattctcgag aagagaggag
   138721 ccatggtggt cccccccgga ccgcccggat cccacgagtg aatcgaaagt tggatctaca
   138781 ttggatctca cctgaatcgc cccatctatc ctcctgagga gaagtttggt ttcaaacccc
   138841 ggttcgaaca ggaggagtac gccatgctaa tgtgccttgg atgatccaca tctcagggtc
   138901 aggcgccgat gagcacattg aactatccat gtggctgaga gccctcacag cccaggcaca
   138961 acgacgcaat tatcaggggc gcgctctacc actgagctaa tagcccgtcg tgcgagcctc
   139021 ccgctggggg cccgctatgc caaaagcgag agaaacccca tccctctctt tccttttttc
   139081 gcccccatat cgccacacgg ggggacatgg ggacgtaaaa aaggggatcc tatcaacttg
   139141 ttccgacctg ggataataag ctcatgagct tggtcttact tcaccgtcga gaaacgaaag
   139201 aagacttcca tctccaagtt tcactcagac gtagctccct tctttttggg tgtgaagcag
   139261 tgtcaaacca aaatacccaa caaacattag ctctccctga aaaggaggtg atccagccgc
   139321 accttccagt acggctacct tgttacgact tcactccagt cactagccct gccttcggca
   139381 tccccctcct tgcggttaag gtaacgactt cgggcatggc cagctcccat agtgtgacgg
   139441 gcggtgtgta caaggcccgg gaacgaattc accgccgtat ggctgaccgg cgattactag
   139501 cgattccggc ttcatgcagg cgagttgcag cctgcaatcc gaactgagga cgggtttttg
   139561 gagttagctc accctcgcgg gatcgcgacc ctttgtcccg gccattgtag cacgtgtgtc
   139621 gcccagggca taaggggcat gatgacttga cgtcatcctc accttcctcc ggcttatcac
   139681 cggcagtctg ttcagggttc caaactaaat gatggcaact aaacacgagg gttgcgctcg
   139741 ttgcgggact taacccaaca ccttacggca cgagctgacg acagccatgc accacctgtg
   139801 tccgcgttcc cgaaggcacc cctctctttc aagaggattc gcggcatgtc aagccctggt
   139861 aaggttcttc gctttgcatc gaattaaacc acatgctcca ccgcttgtgc gggcccccgt
   139921 caattccttt gagtttcatt cttgcgaacg tactccccag gcgggatact taacgcgtta
   139981 gctacagcac tgcacgggtc gatacgcaca gcgcctagta tccatcgttt acggctagga
   140041 ctactggggt atctaatccc attcgctccc ctagctttcg tctctcagtg tcagtgtcgg
   140101 cccagcagag tgctttcgcc gttggtgttc tttccgatct ctacgcattt caccgctcca
   140161 ccggaaattc cctctgcccc taccgtactc cagcttggta gtttccaccg cctgtccagg
   140221 gttgagccct gggatttgac ggcggactta aaaagccacc tacagacgct ttacgcccaa
   140281 tcattccgga taacgcttgc atcctctgta ttaccgcggc tgctggcaca gagttagccg
   140341 atgcttattc cccagatacc gtcattgctt cttctccggg aaaagaagtt cacgacccgt
   140401 gggccttcta cctccacgcg gcattgctcc gtcaggcttt cgcccattgc ggaaaattcc
   140461 ccactgctgc ctcccgtagg agtctgggcc gtgtctcagt cccagtgtgg ctgatcatcc
   140521 tctcggacca gctactgatc atcgccttgg taagctattg cctcaccaac tagctaatca
   140581 gacgcgagcc cctcctcggg cggattcctc cttttgctcc tcagcctacg gggtattagc
   140641 agccgtttcc agctgttgtt cccctcccaa gggcaggttc ttacgcgtta ctcacccgtc
   140701 cgccactgga aacaccactt cccgtccgac ttgcatgtgt taagcatgcc gccagcgttc
   140761 atcctgagcc aggatcgaac tctccatgag attcatagtt gcattactta tagcttcctt
   140821 gttcgtagac aaagcggatt cggaattgtc tttcattcca aggcctaact tgtatccatg
   140881 cgcttcatat tcgcccggag ttcgctccca gaaatatagc catccctgcc ccctcacgtc
   140941 aatcccacaa gcctcttatc cattctcgtt caatcacggc caaaacccaa acgctcacat
   141001 tgggtttgat gaacgtagaa tatggagaat attcctccat attccctttg tttgtctatc
   141061 aaccattcag ccgcttcttt atagaaagaa ctgttatttc catgccgcct cacctctttt
   141121 attttttcta accaaaggct ttcatcttct ttccgcagga ggacttccgc tacttgctcc
   141181 cagtatttgt tttctatgaa gactggtatt gtgtagaggc agagaatttt ttcacgaatt
   141241 ggggtcttgc tgctatgtgc cttcgacagt tccaatccca gggccggttt aagaaccgta
   141301 tatattttag actgtctgta ttttgtctct ttttttatga aattttcatc ttcttttctc
   141361 ttcagtttct ccttccttat tgcttccatt ttcttctcaa aatctaatat cctattactt
   141421 gattttttta gttctgatcg gagttcagaa gatctacttg gtagtagtag taccggttca
   141481 gatctacttg gtagtagtgg tttataacta ctactactgc ttggtaaggc agctttttta
   141541 caacaactct tggagggtcc tacttctttg gataagggag aaccaggtct taccctactc
   141601 cttccggtct ccgttggatc aatgtccaac gcgtccattg catgtgctct atcagaaaga
   141661 aaccccttgt tcatgaaacg ccatttcatg ttaaatccaa gaaagtaggg gataaaaaga
   141721 aactctaata ttataaatat tagaaagtat cctaagacaa agaaactcta atattataaa
   141781 tattagaaat tataaatatt agaaataaat attagaaagt atcctaagac gcggaaaaat
   141841 atttcaaacc gtgaatacct ttgattagtc atgtttcgat ggatatgcat aagaaatata
   141901 aatttttttt atgactattt ataacttata tatgcaattt ttaaaatt
//
